# Supplementary material for: Tuning the Performance of Metalloporphyrin-Based Pressure-Sensitive Paints through the Nature of the Central Metal Ion
Source: ACS Omega. 2024 Dec 18;9(52):51580–90. doi: 10.1021/acsomega.4c09045 (PMC11696388; doi:10.1021/acsomega.4c09045)
Supplement: Supplementary file 2 — ao4c09045_si_002.cif [file ao4c09045_si_002.cif]

data_s6006l
_audit_creation_date               2022-01-06
_audit_creation_method
;
Olex2 1.5
(compiled 2021.12.09 svn.r5202d8cf for OlexSys, GUI svn.r6439)
;
_shelx_SHELXL_version_number       '2018/3'
_audit_contact_author_address      ?
_audit_contact_author_email        ?
_audit_contact_author_name         ''
_audit_contact_author_phone        ?
_publ_contact_author_id_orcid      ?
_publ_section_references
;
Dolomanov, O.V., Bourhis, L.J., Gildea, R.J, Howard, J.A.K. & Puschmann, H.
 (2009), J. Appl. Cryst. 42, 339-341.

Sheldrick, G.M. (2015). Acta Cryst. A71, 3-8.

Sheldrick, G.M. (2015). Acta Cryst. C71, 3-8.
;
_chemical_name_common              ?
_chemical_name_systematic          ?
_chemical_formula_moiety           'C44 H8 F20 N4 Zn, C6 H14'
_chemical_formula_sum              'C50 H22 F20 N4 Zn'
_chemical_formula_weight           1124.08
_chemical_melting_point            ?
loop_
  _atom_type_symbol
  _atom_type_description
  _atom_type_scat_dispersion_real
  _atom_type_scat_dispersion_imag
  _atom_type_scat_source
 'C' 'C' 0.0181 0.0091 'International Tables Vol C Tables 4.2.6.8 and 6.1.1.4'
 'H' 'H' 0.0000 0.0000 'International Tables Vol C Tables 4.2.6.8 and 6.1.1.4'
 'F' 'F' 0.0727 0.0534 'International Tables Vol C Tables 4.2.6.8 and 6.1.1.4'
 'N' 'N' 0.0311 0.0180 'International Tables Vol C Tables 4.2.6.8 and 6.1.1.4'
 'Zn' 'Zn' -1.5491 0.6778
 'International Tables Vol C Tables 4.2.6.8 and 6.1.1.4'

_shelx_space_group_comment
;
The symmetry employed for this shelxl refinement is uniquely defined
by the following loop, which should always be used as a source of
symmetry information in preference to the above space-group names.
They are only intended as comments.
;
_space_group_crystal_system        'monoclinic'
_space_group_IT_number             14
_space_group_name_H-M_alt          'P 1 21/c 1'
_space_group_name_Hall             '-P 2ybc'
loop_
  _space_group_symop_operation_xyz
 'x, y, z'
 '-x, y+1/2, -z+1/2'
 '-x, -y, -z'
 'x, -y-1/2, z-1/2'

_cell_length_a                     12.60328(12)
_cell_length_b                     11.61415(12)
_cell_length_c                     15.06498(17)
_cell_angle_alpha                  90
_cell_angle_beta                   103.9135(10)
_cell_angle_gamma                  90
_cell_volume                       2140.46(4)
_cell_formula_units_Z              2
_cell_measurement_reflns_used      7413
_cell_measurement_temperature      100.01(10)
_cell_measurement_theta_max        75.9720
_cell_measurement_theta_min        3.5870
_shelx_estimated_absorpt_T_max     ?
_shelx_estimated_absorpt_T_min     ?
_exptl_absorpt_coefficient_mu      2.004
_exptl_absorpt_correction_T_max    1.00000
_exptl_absorpt_correction_T_min    0.90760
_exptl_absorpt_correction_type     multi-scan
_exptl_absorpt_process_details
;
CrysAlisPro 1.171.41.121a (Rigaku Oxford Diffraction, 2021)
Empirical absorption correction using spherical harmonics,
implemented in SCALE3 ABSPACK scaling algorithm.
;
_exptl_absorpt_special_details     ?
_exptl_crystal_colour              'clear red'
_exptl_crystal_colour_lustre       clear
_exptl_crystal_colour_primary      red
_exptl_crystal_density_diffrn      1.744
_exptl_crystal_density_meas        ?
_exptl_crystal_density_method      ?
_exptl_crystal_description         block
_exptl_crystal_F_000               1120
_exptl_crystal_size_max            0.103
_exptl_crystal_size_mid            0.085
_exptl_crystal_size_min            0.036
_exptl_transmission_factor_max     ?
_exptl_transmission_factor_min     ?
_diffrn_reflns_av_R_equivalents    0.0215
_diffrn_reflns_av_unetI/netI       0.0250
_diffrn_reflns_Laue_measured_fraction_full  1.000
_diffrn_reflns_Laue_measured_fraction_max  0.970
_diffrn_reflns_limit_h_max         15
_diffrn_reflns_limit_h_min         -15
_diffrn_reflns_limit_k_max         14
_diffrn_reflns_limit_k_min         -14
_diffrn_reflns_limit_l_max         16
_diffrn_reflns_limit_l_min         -18
_diffrn_reflns_number              12613
_diffrn_reflns_point_group_measured_fraction_full  1.000
_diffrn_reflns_point_group_measured_fraction_max  0.970
_diffrn_reflns_theta_full          67.684
_diffrn_reflns_theta_max           76.153
_diffrn_reflns_theta_min           3.613
_diffrn_ambient_environment        N~2~
_diffrn_ambient_temperature        100.01(10)
_diffrn_detector                   'Hybrid Pixel Array Detector'
_diffrn_detector_area_resol_mean   10.0000
_diffrn_measured_fraction_theta_full  1.000
_diffrn_measured_fraction_theta_max  0.970
_diffrn_measurement_details
;
List of Runs (angles in degrees, time in seconds):

  # Type    Start    End  Width  t~exp~   \w     \q     \k     \f   Frames
--------------------------------------------------------------------------
  1  \w    -43.00 134.00   1.00    1.00    --   46.08  50.00-150.00  177
  2  \w      4.00  31.00   1.00    1.00    --   46.08  10.00-120.00   27
  3  \w    -42.00 -11.00   1.00    1.00    --   46.08  20.00-180.00   31
  4  \w    -42.00 -16.00   1.00    1.00    --   46.08  10.00-120.00   26
  5  \w     71.00 108.00   1.00    1.00    --   46.08  10.00-120.00   37
  6  \w     19.00  83.00   1.00    2.00    --  108.20  20.00 120.00   64
  7  \w     41.00 163.00   1.00    2.00    --  108.20  50.00-120.00  122
  8  \w    106.00 139.00   1.00    2.00    --  108.20  50.00 -90.00   33
  9  \w     73.00 170.00   1.00    2.00    --  108.20  40.00 -60.00   97
 10  \w    141.00 198.00   1.00    2.00    --  108.20  50.00 -90.00   57
 11  \w     65.00  91.00   1.00    2.00    --  108.20  50.00 -90.00   26
 12  \w    112.00 137.00   1.00    2.00    --  108.20  20.00 120.00   25
 13  \w     40.00  67.00   1.00    2.00    --  108.20  40.00 -60.00   27
 14  \w     22.00 196.00   1.00    2.00    --  108.20  30.00 -30.00  174
;
_diffrn_measurement_device         'four-circle diffractometer'
_diffrn_measurement_device_type    'XtaLAB AFC11 (RINC): quarter-chi single'
_diffrn_measurement_method         '\w scans'
_diffrn_orient_matrix_type        
 'CrysAlisPro convention (1999,Acta A55,543-557)'
_diffrn_orient_matrix_UB_11        0.0547521000
_diffrn_orient_matrix_UB_12        0.1189315000
_diffrn_orient_matrix_UB_13        0.0196898000
_diffrn_orient_matrix_UB_21        0.0926633000
_diffrn_orient_matrix_UB_22        -0.0396895000
_diffrn_orient_matrix_UB_23        -0.0435098000
_diffrn_orient_matrix_UB_31        -0.0653949000
_diffrn_orient_matrix_UB_32        0.0432009000
_diffrn_orient_matrix_UB_33        -0.0939193000
_diffrn_radiation_monochromator    mirror
_diffrn_radiation_probe            x-ray
_diffrn_radiation_type             'Cu K\a'
_diffrn_radiation_wavelength       1.54184
_diffrn_source                     'Rotating-anode X-ray tube (dual wavelength)'
_diffrn_source_type                'Rigaku (Cu) X-ray DW Source'
_reflns_Friedel_coverage           0.000
_reflns_Friedel_fraction_full      .
_reflns_Friedel_fraction_max       .
_reflns_number_gt                  3877
_reflns_number_total               4346
_reflns_special_details
;
 Reflections were merged by SHELXL according to the crystal
 class for the calculation of statistics and refinement.
 
 _reflns_Friedel_fraction is defined as the number of unique
 Friedel pairs measured divided by the number that would be
 possible theoretically, ignoring centric projections and
 systematic absences.
;
_reflns_threshold_expression       'I > 2\s(I)'
_computing_cell_refinement         'CrysAlisPro 1.171.41.121a (Rigaku OD, 2021)'
_computing_data_collection         'CrysAlisPro 1.171.41.121a (Rigaku OD, 2021)'
_computing_data_reduction          'CrysAlisPro 1.171.41.121a (Rigaku OD, 2021)'
_computing_molecular_graphics      'Olex2 1.5 (Dolomanov et al., 2009)'
_computing_publication_material    'Olex2 1.5 (Dolomanov et al., 2009)'
_computing_structure_refinement    'SHELXL 2018/3 (Sheldrick, 2015)'
_computing_structure_solution      'SHELXT  (Sheldrick, 2015)'
_refine_diff_density_max           0.343
_refine_diff_density_min           -0.825
_refine_diff_density_rms           0.062
_refine_ls_extinction_coef         .
_refine_ls_extinction_method       none
_refine_ls_goodness_of_fit_ref     1.044
_refine_ls_hydrogen_treatment      constr
_refine_ls_matrix_type             full
_refine_ls_number_parameters       341
_refine_ls_number_reflns           4346
_refine_ls_number_restraints       0
_refine_ls_R_factor_all            0.0358
_refine_ls_R_factor_gt             0.0316
_refine_ls_restrained_S_all        1.044
_refine_ls_shift/su_max            0.001
_refine_ls_shift/su_mean           0.000
_refine_ls_structure_factor_coef   Fsqd
_refine_ls_weighting_details      
 'w=1/[\s^2^(Fo^2^)+(0.0429P)^2^+1.7631P] where P=(Fo^2^+2Fc^2^)/3'
_refine_ls_weighting_scheme        calc
_refine_ls_wR_factor_gt            0.0844
_refine_ls_wR_factor_ref           0.0869
_refine_special_details            ?
_olex2_refinement_description
;
1. Fixed Uiso
 At 1.2 times of:
  All C(H) groups, All C(H,H) groups
 At 1.5 times of:
  All C(H,H,H) groups
2.a Secondary CH2 refined with riding coordinates:
 C3S(H3SA,H3SB), C2S(H2SA,H2SB)
2.b Aromatic/amide H refined with riding coordinates:
 C14(H14), C2(H2), C3(H3), C13(H13)
2.c Idealised Me refined as rotating group:
 C1S(H1SA,H1SB,H1SC)
;
_atom_sites_solution_hydrogens     geom
_atom_sites_solution_primary       dual
_atom_sites_solution_secondary     ?
loop_
  _atom_site_label
  _atom_site_type_symbol
  _atom_site_fract_x
  _atom_site_fract_y
  _atom_site_fract_z
  _atom_site_U_iso_or_equiv
  _atom_site_adp_type
  _atom_site_occupancy
  _atom_site_site_symmetry_order
  _atom_site_calc_flag
  _atom_site_refinement_flags_posn
  _atom_site_refinement_flags_adp
  _atom_site_refinement_flags_occupancy
  _atom_site_disorder_assembly
  _atom_site_disorder_group
 Zn1 Zn 0.500000 0.500000 0.500000 0.01462(10) Uani 1 2 d S . P . .
 F5 F 0.34479(8) 0.54082(9) 0.81417(7) 0.0200(2) Uani 1 1 d . . . . .
 F10 F 0.18934(8) 0.16514(9) 0.33621(8) 0.0223(2) Uani 1 1 d . . . . .
 F3 F 0.46552(9) 0.31753(10) 1.07754(7) 0.0235(2) Uani 1 1 d . . . . .
 F1 F 0.60407(9) 0.24558(9) 0.82012(7) 0.0219(2) Uani 1 1 d . . . . .
 F4 F 0.33408(9) 0.48375(10) 0.98503(7) 0.0223(2) Uani 1 1 d . . . . .
 F2 F 0.59729(9) 0.19395(9) 0.99308(7) 0.0221(2) Uani 1 1 d . . . . .
 F6 F 0.05306(9) 0.51669(9) 0.41995(8) 0.0247(2) Uani 1 1 d . . . . .
 F9 F -0.01564(9) 0.08982(10) 0.27031(8) 0.0287(3) Uani 1 1 d . . . . .
 F8 F -0.18832(9) 0.22796(12) 0.27664(9) 0.0335(3) Uani 1 1 d . . . . .
 F7 F -0.15241(9) 0.44050(11) 0.35324(10) 0.0356(3) Uani 1 1 d . . . . .
 N2 N 0.38485(11) 0.42498(12) 0.55542(9) 0.0133(3) Uani 1 1 d . . . . .
 N1 N 0.60029(11) 0.52072(12) 0.62802(9) 0.0131(3) Uani 1 1 d . . . . .
 C6 C 0.47654(13) 0.39670(15) 0.81178(11) 0.0143(3) Uani 1 1 d . . . . .
 C11 C 0.40739(13) 0.45440(15) 0.85609(12) 0.0151(3) Uani 1 1 d . . . . .
 C1 C 0.70334(13) 0.56720(14) 0.64929(11) 0.0133(3) Uani 1 1 d . . . . .
 C12 C 0.39453(13) 0.40078(14) 0.64587(11) 0.0132(3) Uani 1 1 d . . . . .
 C5 C 0.48385(13) 0.42973(15) 0.71733(11) 0.0141(3) Uani 1 1 d . . . . .
 C16 C 0.24266(13) 0.38803(15) 0.41455(11) 0.0144(3) Uani 1 1 d . . . . .
 C17 C 0.12844(13) 0.34453(15) 0.37870(11) 0.0143(3) Uani 1 1 d . . . . .
 C14 C 0.23140(14) 0.32856(15) 0.57300(12) 0.0164(3) Uani 1 1 d . . . . .
 H14 H 0.161695 0.292510 0.558568 0.020 Uiso 1 1 calc R U . . .
 C7 C 0.53797(14) 0.30711(15) 0.85958(12) 0.0157(3) Uani 1 1 d . . . . .
 C8 C 0.53428(14) 0.27924(15) 0.94787(12) 0.0174(3) Uani 1 1 d . . . . .
 C4 C 0.57911(13) 0.48619(14) 0.70870(11) 0.0136(3) Uani 1 1 d . . . . .
 C2 C 0.74780(14) 0.56318(15) 0.74662(11) 0.0159(3) Uani 1 1 d . . . . .
 H2 H 0.817696 0.590069 0.778715 0.019 Uiso 1 1 calc R U . . .
 C3 C 0.67125(14) 0.51387(15) 0.78386(12) 0.0156(3) Uani 1 1 d . . . . .
 H3 H 0.676849 0.500093 0.846974 0.019 Uiso 1 1 calc R U . . .
 C13 C 0.29904(14) 0.33925(15) 0.65706(12) 0.0162(3) Uani 1 1 d . . . . .
 H13 H 0.286205 0.311550 0.712884 0.019 Uiso 1 1 calc R U . . .
 C22 C 0.10636(14) 0.23603(16) 0.34022(12) 0.0159(3) Uani 1 1 d . . . . .
 C10 C 0.40146(14) 0.42575(16) 0.94385(12) 0.0165(3) Uani 1 1 d . . . . .
 C15 C 0.28528(13) 0.38242(15) 0.50925(11) 0.0138(3) Uani 1 1 d . . . . .
 C18 C 0.03822(14) 0.41163(15) 0.38264(12) 0.0175(3) Uani 1 1 d . . . . .
 C21 C 0.00128(15) 0.19597(16) 0.30579(12) 0.0191(4) Uani 1 1 d . . . . .
 C9 C 0.46622(14) 0.33924(16) 0.99049(11) 0.0169(3) Uani 1 1 d . . . . .
 C20 C -0.08624(14) 0.26545(17) 0.30953(13) 0.0217(4) Uani 1 1 d . . . . .
 C19 C -0.06786(14) 0.37376(17) 0.34854(14) 0.0216(4) Uani 1 1 d . . . . .
 C3S C 0.94516(16) 0.47248(19) 1.00027(15) 0.0282(4) Uani 1 1 d . . . . .
 H3SA H 0.904375 0.524759 1.032025 0.034 Uiso 1 1 calc R U . . .
 H3SB H 0.902083 0.464062 0.936349 0.034 Uiso 1 1 calc R U . . .
 C2S C 0.95499(17) 0.3551(2) 1.04655(16) 0.0324(5) Uani 1 1 d . . . . .
 H2SA H 0.996453 0.303098 1.015191 0.039 Uiso 1 1 calc R U . . .
 H2SB H 0.997436 0.363701 1.110647 0.039 Uiso 1 1 calc R U . . .
 C1S C 0.84554(19) 0.2995(2) 1.04631(19) 0.0395(5) Uani 1 1 d . . . . .
 H1SA H 0.803684 0.288511 0.983076 0.059 Uiso 1 1 calc R U . . .
 H1SB H 0.804496 0.349487 1.078498 0.059 Uiso 1 1 calc R U . . .
 H1SC H 0.857995 0.224723 1.077194 0.059 Uiso 1 1 calc R U . . .

loop_
  _atom_site_aniso_label
  _atom_site_aniso_U_11
  _atom_site_aniso_U_22
  _atom_site_aniso_U_33
  _atom_site_aniso_U_23
  _atom_site_aniso_U_13
  _atom_site_aniso_U_12
 Zn1 0.01381(16) 0.01715(17) 0.01300(17) -0.00012(12) 0.00344(12) -0.00237(12)
 F5 0.0195(5) 0.0216(5) 0.0189(5) 0.0029(4) 0.0049(4) 0.0058(4)
 F10 0.0168(5) 0.0231(6) 0.0286(6) -0.0059(4) 0.0083(4) 0.0026(4)
 F3 0.0341(6) 0.0258(6) 0.0118(5) 0.0024(4) 0.0078(4) -0.0071(5)
 F1 0.0227(5) 0.0217(5) 0.0241(6) 0.0022(4) 0.0110(4) 0.0061(4)
 F4 0.0241(5) 0.0269(6) 0.0196(5) -0.0038(4) 0.0124(4) 0.0000(4)
 F2 0.0228(5) 0.0197(5) 0.0220(5) 0.0088(4) 0.0018(4) 0.0017(4)
 F6 0.0227(5) 0.0163(5) 0.0341(6) -0.0050(4) 0.0050(5) 0.0000(4)
 F9 0.0259(6) 0.0240(6) 0.0360(7) -0.0145(5) 0.0069(5) -0.0092(5)
 F8 0.0116(5) 0.0395(7) 0.0463(7) -0.0088(6) 0.0010(5) -0.0085(5)
 F7 0.0153(5) 0.0332(7) 0.0562(8) -0.0060(6) 0.0041(5) 0.0082(5)
 N2 0.0126(6) 0.0158(7) 0.0116(6) 0.0003(5) 0.0030(5) -0.0020(5)
 N1 0.0125(6) 0.0153(7) 0.0116(7) -0.0005(5) 0.0034(5) -0.0021(5)
 C6 0.0128(7) 0.0169(8) 0.0132(8) -0.0001(6) 0.0031(6) -0.0034(6)
 C11 0.0136(7) 0.0160(8) 0.0154(8) 0.0005(6) 0.0026(6) -0.0020(6)
 C1 0.0123(7) 0.0141(8) 0.0131(8) 0.0000(6) 0.0022(6) -0.0009(6)
 C12 0.0136(7) 0.0135(8) 0.0135(8) 0.0005(6) 0.0053(6) -0.0003(6)
 C5 0.0152(8) 0.0150(8) 0.0129(8) 0.0004(6) 0.0049(6) 0.0004(6)
 C16 0.0126(7) 0.0148(8) 0.0155(8) -0.0005(6) 0.0027(6) -0.0015(6)
 C17 0.0127(7) 0.0188(8) 0.0119(8) 0.0022(6) 0.0037(6) -0.0021(6)
 C14 0.0146(8) 0.0189(8) 0.0163(8) 0.0002(7) 0.0048(6) -0.0045(6)
 C7 0.0152(8) 0.0160(8) 0.0172(8) -0.0015(6) 0.0061(6) -0.0016(6)
 C8 0.0169(8) 0.0158(8) 0.0180(8) 0.0038(7) 0.0012(6) -0.0027(7)
 C4 0.0142(8) 0.0141(8) 0.0127(8) -0.0007(6) 0.0036(6) 0.0001(6)
 C2 0.0145(7) 0.0184(8) 0.0142(8) 0.0000(6) 0.0019(6) -0.0016(7)
 C3 0.0163(8) 0.0177(8) 0.0125(8) -0.0001(6) 0.0027(6) -0.0011(6)
 C13 0.0163(8) 0.0186(8) 0.0149(8) 0.0010(7) 0.0060(6) -0.0024(7)
 C22 0.0141(8) 0.0195(9) 0.0153(8) -0.0001(7) 0.0057(6) 0.0010(6)
 C10 0.0159(8) 0.0199(9) 0.0154(8) -0.0041(7) 0.0069(6) -0.0041(7)
 C15 0.0124(7) 0.0147(8) 0.0149(8) -0.0001(6) 0.0044(6) -0.0018(6)
 C18 0.0175(8) 0.0149(8) 0.0195(9) -0.0005(7) 0.0033(7) -0.0006(7)
 C21 0.0192(8) 0.0184(9) 0.0196(9) -0.0039(7) 0.0044(7) -0.0050(7)
 C9 0.0207(8) 0.0198(9) 0.0110(8) 0.0005(6) 0.0050(6) -0.0076(7)
 C20 0.0109(8) 0.0283(10) 0.0247(9) -0.0012(8) 0.0016(7) -0.0059(7)
 C19 0.0126(8) 0.0228(9) 0.0291(10) 0.0008(8) 0.0043(7) 0.0030(7)
 C3S 0.0201(10) 0.0312(11) 0.0313(11) -0.0044(9) 0.0019(8) 0.0050(8)
 C2S 0.0239(10) 0.0317(11) 0.0389(12) -0.0018(9) 0.0021(8) 0.0049(9)
 C1S 0.0293(11) 0.0318(12) 0.0575(15) 0.0041(11) 0.0111(10) 0.0048(9)

_geom_special_details
;
 All esds (except the esd in the dihedral angle between two l.s. planes)
 are estimated using the full covariance matrix.  The cell esds are taken
 into account individually in the estimation of esds in distances, angles
 and torsion angles; correlations between esds in cell parameters are only
 used when they are defined by crystal symmetry.  An approximate (isotropic)
 treatment of cell esds is used for estimating esds involving l.s. planes.
;
loop_
  _geom_bond_atom_site_label_1
  _geom_bond_atom_site_label_2
  _geom_bond_distance
  _geom_bond_site_symmetry_2
  _geom_bond_publ_flag
 Zn1 N2 2.0360(13) . ?
 Zn1 N2 2.0360(13) 3_666 ?
 Zn1 N1 2.0500(14) . ?
 Zn1 N1 2.0500(14) 3_666 ?
 F5 C11 1.338(2) . ?
 F10 C22 1.344(2) . ?
 F3 C9 1.338(2) . ?
 F1 C7 1.340(2) . ?
 F4 C10 1.346(2) . ?
 F2 C8 1.347(2) . ?
 F6 C18 1.338(2) . ?
 F9 C21 1.340(2) . ?
 F8 C20 1.336(2) . ?
 F7 C19 1.333(2) . ?
 N2 C12 1.368(2) . ?
 N2 C15 1.372(2) . ?
 N1 C1 1.372(2) . ?
 N1 C4 1.366(2) . ?
 C6 C11 1.391(2) . ?
 C6 C5 1.498(2) . ?
 C6 C7 1.390(2) . ?
 C11 C10 1.383(2) . ?
 C1 C16 1.405(2) 3_666 ?
 C1 C2 1.439(2) . ?
 C12 C5 1.399(2) . ?
 C12 C13 1.444(2) . ?
 C5 C4 1.401(2) . ?
 C16 C17 1.499(2) . ?
 C16 C15 1.400(2) . ?
 C17 C22 1.387(2) . ?
 C17 C18 1.391(2) . ?
 C14 H14 0.9500 . ?
 C14 C13 1.352(2) . ?
 C14 C15 1.445(2) . ?
 C7 C8 1.381(2) . ?
 C8 C9 1.378(3) . ?
 C4 C3 1.450(2) . ?
 C2 H2 0.9500 . ?
 C2 C3 1.354(2) . ?
 C3 H3 0.9500 . ?
 C13 H13 0.9500 . ?
 C22 C21 1.382(2) . ?
 C10 C9 1.376(3) . ?
 C18 C19 1.384(2) . ?
 C21 C20 1.379(3) . ?
 C20 C19 1.384(3) . ?
 C3S C3S 1.525(4) 3_767 ?
 C3S H3SA 0.9900 . ?
 C3S H3SB 0.9900 . ?
 C3S C2S 1.523(3) . ?
 C2S H2SA 0.9900 . ?
 C2S H2SB 0.9900 . ?
 C2S C1S 1.522(3) . ?
 C1S H1SA 0.9800 . ?
 C1S H1SB 0.9800 . ?
 C1S H1SC 0.9800 . ?

loop_
  _geom_angle_atom_site_label_1
  _geom_angle_atom_site_label_2
  _geom_angle_atom_site_label_3
  _geom_angle
  _geom_angle_site_symmetry_1
  _geom_angle_site_symmetry_3
  _geom_angle_publ_flag
 N2 Zn1 N2 180.0 . 3_666 ?
 N2 Zn1 N1 90.20(6) 3_666 3_666 ?
 N2 Zn1 N1 90.20(6) . . ?
 N2 Zn1 N1 89.80(6) 3_666 . ?
 N2 Zn1 N1 89.80(6) . 3_666 ?
 N1 Zn1 N1 180.00(8) . 3_666 ?
 C12 N2 Zn1 126.50(11) . . ?
 C12 N2 C15 106.42(13) . . ?
 C15 N2 Zn1 126.97(11) . . ?
 C1 N1 Zn1 126.94(11) . . ?
 C4 N1 Zn1 126.48(11) . . ?
 C4 N1 C1 106.52(13) . . ?
 C11 C6 C5 121.43(15) . . ?
 C7 C6 C11 116.57(15) . . ?
 C7 C6 C5 122.00(15) . . ?
 F5 C11 C6 120.10(15) . . ?
 F5 C11 C10 118.08(15) . . ?
 C10 C11 C6 121.82(16) . . ?
 N1 C1 C16 124.97(15) . 3_666 ?
 N1 C1 C2 109.88(14) . . ?
 C16 C1 C2 125.14(15) 3_666 . ?
 N2 C12 C5 125.44(15) . . ?
 N2 C12 C13 109.92(14) . . ?
 C5 C12 C13 124.63(15) . . ?
 C12 C5 C6 116.59(14) . . ?
 C12 C5 C4 126.17(16) . . ?
 C4 C5 C6 117.24(15) . . ?
 C1 C16 C17 117.36(15) 3_666 . ?
 C15 C16 C1 125.78(15) . 3_666 ?
 C15 C16 C17 116.85(14) . . ?
 C22 C17 C16 122.39(15) . . ?
 C22 C17 C18 116.29(15) . . ?
 C18 C17 C16 121.32(16) . . ?
 C13 C14 H14 126.5 . . ?
 C13 C14 C15 106.95(15) . . ?
 C15 C14 H14 126.5 . . ?
 F1 C7 C6 119.84(15) . . ?
 F1 C7 C8 118.09(16) . . ?
 C8 C7 C6 122.07(16) . . ?
 F2 C8 C7 120.47(16) . . ?
 F2 C8 C9 119.57(16) . . ?
 C9 C8 C7 119.96(16) . . ?
 N1 C4 C5 125.10(15) . . ?
 N1 C4 C3 109.79(14) . . ?
 C5 C4 C3 125.08(16) . . ?
 C1 C2 H2 126.4 . . ?
 C3 C2 C1 107.11(15) . . ?
 C3 C2 H2 126.4 . . ?
 C4 C3 H3 126.7 . . ?
 C2 C3 C4 106.68(15) . . ?
 C2 C3 H3 126.7 . . ?
 C12 C13 H13 126.5 . . ?
 C14 C13 C12 106.97(15) . . ?
 C14 C13 H13 126.5 . . ?
 F10 C22 C17 119.70(15) . . ?
 F10 C22 C21 117.57(16) . . ?
 C21 C22 C17 122.73(16) . . ?
 F4 C10 C11 120.35(16) . . ?
 F4 C10 C9 119.49(15) . . ?
 C9 C10 C11 120.14(16) . . ?
 N2 C15 C16 125.44(15) . . ?
 N2 C15 C14 109.73(14) . . ?
 C16 C15 C14 124.81(15) . . ?
 F6 C18 C17 119.72(15) . . ?
 F6 C18 C19 118.10(16) . . ?
 C19 C18 C17 122.18(17) . . ?
 F9 C21 C22 120.38(16) . . ?
 F9 C21 C20 120.17(16) . . ?
 C20 C21 C22 119.44(17) . . ?
 F3 C9 C8 120.88(16) . . ?
 F3 C9 C10 119.69(16) . . ?
 C10 C9 C8 119.38(16) . . ?
 F8 C20 C21 120.19(17) . . ?
 F8 C20 C19 120.11(17) . . ?
 C21 C20 C19 119.70(16) . . ?
 F7 C19 C18 120.57(17) . . ?
 F7 C19 C20 119.78(16) . . ?
 C18 C19 C20 119.65(17) . . ?
 C3S C3S H3SA 108.8 3_767 . ?
 C3S C3S H3SB 108.8 3_767 . ?
 H3SA C3S H3SB 107.7 . . ?
 C2S C3S C3S 113.8(2) . 3_767 ?
 C2S C3S H3SA 108.8 . . ?
 C2S C3S H3SB 108.8 . . ?
 C3S C2S H2SA 108.8 . . ?
 C3S C2S H2SB 108.8 . . ?
 H2SA C2S H2SB 107.7 . . ?
 C1S C2S C3S 113.89(18) . . ?
 C1S C2S H2SA 108.8 . . ?
 C1S C2S H2SB 108.8 . . ?
 C2S C1S H1SA 109.5 . . ?
 C2S C1S H1SB 109.5 . . ?
 C2S C1S H1SC 109.5 . . ?
 H1SA C1S H1SB 109.5 . . ?
 H1SA C1S H1SC 109.5 . . ?
 H1SB C1S H1SC 109.5 . . ?

loop_
  _geom_torsion_atom_site_label_1
  _geom_torsion_atom_site_label_2
  _geom_torsion_atom_site_label_3
  _geom_torsion_atom_site_label_4
  _geom_torsion
  _geom_torsion_site_symmetry_1
  _geom_torsion_site_symmetry_2
  _geom_torsion_site_symmetry_3
  _geom_torsion_site_symmetry_4
  _geom_torsion_publ_flag
 Zn1 N2 C12 C5 3.9(2) . . . . ?
 Zn1 N2 C12 C13 -175.37(11) . . . . ?
 Zn1 N2 C15 C16 -3.2(2) . . . . ?
 Zn1 N2 C15 C14 175.72(12) . . . . ?
 Zn1 N1 C1 C16 1.7(2) . . . 3_666 ?
 Zn1 N1 C1 C2 -178.25(11) . . . . ?
 Zn1 N1 C4 C5 0.2(2) . . . . ?
 Zn1 N1 C4 C3 178.60(11) . . . . ?
 F5 C11 C10 F4 0.1(2) . . . . ?
 F5 C11 C10 C9 -178.48(15) . . . . ?
 F10 C22 C21 F9 0.3(3) . . . . ?
 F10 C22 C21 C20 179.26(16) . . . . ?
 F1 C7 C8 F2 1.3(2) . . . . ?
 F1 C7 C8 C9 -179.06(15) . . . . ?
 F4 C10 C9 F3 -3.3(2) . . . . ?
 F4 C10 C9 C8 179.35(15) . . . . ?
 F2 C8 C9 F3 3.1(2) . . . . ?
 F2 C8 C9 C10 -179.56(15) . . . . ?
 F6 C18 C19 F7 -0.2(3) . . . . ?
 F6 C18 C19 C20 -179.94(17) . . . . ?
 F9 C21 C20 F8 -0.9(3) . . . . ?
 F9 C21 C20 C19 178.28(17) . . . . ?
 F8 C20 C19 F7 0.1(3) . . . . ?
 F8 C20 C19 C18 179.81(18) . . . . ?
 N2 C12 C5 C6 178.92(15) . . . . ?
 N2 C12 C5 C4 -1.3(3) . . . . ?
 N2 C12 C13 C14 -1.0(2) . . . . ?
 N1 C1 C2 C3 0.1(2) . . . . ?
 N1 C4 C3 C2 -1.1(2) . . . . ?
 C6 C11 C10 F4 179.63(15) . . . . ?
 C6 C11 C10 C9 1.0(3) . . . . ?
 C6 C5 C4 N1 178.89(15) . . . . ?
 C6 C5 C4 C3 0.7(3) . . . . ?
 C6 C7 C8 F2 -178.10(15) . . . . ?
 C6 C7 C8 C9 1.6(3) . . . . ?
 C11 C6 C5 C12 -72.5(2) . . . . ?
 C11 C6 C5 C4 107.66(19) . . . . ?
 C11 C6 C7 F1 178.13(15) . . . . ?
 C11 C6 C7 C8 -2.5(2) . . . . ?
 C11 C10 C9 F3 175.35(15) . . . . ?
 C11 C10 C9 C8 -2.0(3) . . . . ?
 C1 N1 C4 C5 -177.29(16) . . . . ?
 C1 N1 C4 C3 1.14(19) . . . . ?
 C1 C16 C17 C22 81.2(2) 3_666 . . . ?
 C1 C16 C17 C18 -99.0(2) 3_666 . . . ?
 C1 C16 C15 N2 3.4(3) 3_666 . . . ?
 C1 C16 C15 C14 -175.34(17) 3_666 . . . ?
 C1 C2 C3 C4 0.54(19) . . . . ?
 C12 N2 C15 C16 -179.55(16) . . . . ?
 C12 N2 C15 C14 -0.68(19) . . . . ?
 C12 C5 C4 N1 -0.9(3) . . . . ?
 C12 C5 C4 C3 -179.14(17) . . . . ?
 C5 C6 C11 F5 0.6(2) . . . . ?
 C5 C6 C11 C10 -178.90(16) . . . . ?
 C5 C6 C7 F1 -1.8(2) . . . . ?
 C5 C6 C7 C8 177.61(16) . . . . ?
 C5 C12 C13 C14 179.65(17) . . . . ?
 C5 C4 C3 C2 177.36(17) . . . . ?
 C16 C1 C2 C3 -179.82(17) 3_666 . . . ?
 C16 C17 C22 F10 1.5(2) . . . . ?
 C16 C17 C22 C21 -179.02(16) . . . . ?
 C16 C17 C18 F6 -0.7(2) . . . . ?
 C16 C17 C18 C19 178.90(17) . . . . ?
 C17 C16 C15 N2 -175.29(16) . . . . ?
 C17 C16 C15 C14 6.0(3) . . . . ?
 C17 C22 C21 F9 -179.18(16) . . . . ?
 C17 C22 C21 C20 -0.2(3) . . . . ?
 C17 C18 C19 F7 -179.81(17) . . . . ?
 C17 C18 C19 C20 0.4(3) . . . . ?
 C7 C6 C11 F5 -179.30(15) . . . . ?
 C7 C6 C11 C10 1.2(2) . . . . ?
 C7 C6 C5 C12 107.38(19) . . . . ?
 C7 C6 C5 C4 -72.5(2) . . . . ?
 C7 C8 C9 F3 -176.58(15) . . . . ?
 C7 C8 C9 C10 0.8(3) . . . . ?
 C4 N1 C1 C16 179.16(16) . . . 3_666 ?
 C4 N1 C1 C2 -0.80(19) . . . . ?
 C13 C12 C5 C6 -1.9(3) . . . . ?
 C13 C12 C5 C4 177.94(17) . . . . ?
 C13 C14 C15 N2 0.0(2) . . . . ?
 C13 C14 C15 C16 178.92(17) . . . . ?
 C22 C17 C18 F6 179.11(15) . . . . ?
 C22 C17 C18 C19 -1.3(3) . . . . ?
 C22 C21 C20 F8 -179.92(17) . . . . ?
 C22 C21 C20 C19 -0.7(3) . . . . ?
 C15 N2 C12 C5 -179.66(16) . . . . ?
 C15 N2 C12 C13 1.05(19) . . . . ?
 C15 C16 C17 C22 -100.0(2) . . . . ?
 C15 C16 C17 C18 79.8(2) . . . . ?
 C15 C14 C13 C12 0.6(2) . . . . ?
 C18 C17 C22 F10 -178.28(15) . . . . ?
 C18 C17 C22 C21 1.2(3) . . . . ?
 C21 C20 C19 F7 -179.17(18) . . . . ?
 C21 C20 C19 C18 0.6(3) . . . . ?
 C3S C3S C2S C1S -179.4(2) 3_767 . . . ?

_shelx_res_file
;
TITL s6006l_a.res in P2(1)/c
    s6006l.res
    created by SHELXL-2018/3 at 11:56:12 on 06-Jan-2022
REM Old TITL s6006l in P2(1)/c
REM SHELXT solution in P2(1)/c
REM R1 0.117, Rweak 0.018, Alpha 0.022, Orientation as input
REM Formula found by SHELXT: C3S N2 F5 Br
CELL 1.54184 12.603279 11.614153 15.064984 90 103.9135 90
ZERR 2 0.000122 0.000121 0.000167 0 0.001 0
LATT 1
SYMM -X,0.5+Y,0.5-Z
SFAC C H F N Zn
UNIT 100 44 40 8 2

L.S. 16
PLAN  5
TEMP -173
CONF
fmap 2
MORE -1
BOND $H
ACTA
REM <olex2.extras>
REM <HklSrc "%.\\s6006l.hkl">
REM </olex2.extras>

WGHT    0.042900    1.763100
FVAR       3.74557
ZN1   5    0.500000    0.500000    0.500000    10.50000    0.01381    0.01715 =
         0.01300   -0.00012    0.00344   -0.00237
F5    3    0.344795    0.540819    0.814166    11.00000    0.01951    0.02162 =
         0.01889    0.00287    0.00491    0.00578
F10   3    0.189344    0.165143    0.336206    11.00000    0.01676    0.02306 =
         0.02861   -0.00590    0.00826    0.00262
F3    3    0.465516    0.317530    1.077537    11.00000    0.03412    0.02582 =
         0.01177    0.00239    0.00779   -0.00708
F1    3    0.604075    0.245583    0.820124    11.00000    0.02270    0.02168 =
         0.02410    0.00216    0.01097    0.00611
F4    3    0.334085    0.483749    0.985026    11.00000    0.02414    0.02691 =
         0.01962   -0.00384    0.01239    0.00002
F2    3    0.597289    0.193949    0.993077    11.00000    0.02282    0.01969 =
         0.02196    0.00880    0.00185    0.00170
F6    3    0.053056    0.516688    0.419948    11.00000    0.02273    0.01633 =
         0.03407   -0.00500    0.00503    0.00001
F9    3   -0.015642    0.089823    0.270307    11.00000    0.02589    0.02400 =
         0.03600   -0.01449    0.00690   -0.00921
F8    3   -0.188322    0.227960    0.276645    11.00000    0.01155    0.03950 =
         0.04629   -0.00880    0.00099   -0.00854
F7    3   -0.152412    0.440504    0.353240    11.00000    0.01527    0.03317 =
         0.05616   -0.00604    0.00415    0.00817
N2    4    0.384851    0.424977    0.555423    11.00000    0.01256    0.01576 =
         0.01162    0.00026    0.00298   -0.00205
N1    4    0.600285    0.520717    0.628016    11.00000    0.01247    0.01535 =
         0.01159   -0.00049    0.00340   -0.00208
C6    1    0.476537    0.396702    0.811782    11.00000    0.01280    0.01688 =
         0.01323   -0.00007    0.00311   -0.00340
C11   1    0.407391    0.454397    0.856086    11.00000    0.01360    0.01602 =
         0.01537    0.00047    0.00260   -0.00201
C1    1    0.703343    0.567204    0.649288    11.00000    0.01232    0.01410 =
         0.01310    0.00000    0.00220   -0.00094
C12   1    0.394531    0.400782    0.645870    11.00000    0.01365    0.01355 =
         0.01351    0.00050    0.00528   -0.00031
C5    1    0.483853    0.429729    0.717328    11.00000    0.01521    0.01503 =
         0.01294    0.00041    0.00486    0.00045
C16   1    0.242662    0.388031    0.414554    11.00000    0.01257    0.01481 =
         0.01547   -0.00052    0.00265   -0.00151
C17   1    0.128436    0.344531    0.378697    11.00000    0.01266    0.01877 =
         0.01192    0.00222    0.00366   -0.00212
C14   1    0.231398    0.328565    0.573000    11.00000    0.01464    0.01890 =
         0.01625    0.00024    0.00480   -0.00450
AFIX  43
H14   2    0.161695    0.292510    0.558568    11.00000   -1.20000
AFIX   0
C7    1    0.537968    0.307108    0.859575    11.00000    0.01515    0.01598 =
         0.01720   -0.00150    0.00611   -0.00165
C8    1    0.534283    0.279240    0.947866    11.00000    0.01691    0.01585 =
         0.01796    0.00375    0.00115   -0.00270
C4    1    0.579107    0.486187    0.708705    11.00000    0.01422    0.01410 =
         0.01265   -0.00068    0.00357    0.00008
C2    1    0.747797    0.563184    0.746623    11.00000    0.01446    0.01837 =
         0.01420    0.00004    0.00193   -0.00163
AFIX  43
H2    2    0.817696    0.590069    0.778715    11.00000   -1.20000
AFIX   0
C3    1    0.671252    0.513872    0.783856    11.00000    0.01630    0.01768 =
         0.01246   -0.00013    0.00271   -0.00108
AFIX  43
H3    2    0.676849    0.500093    0.846974    11.00000   -1.20000
AFIX   0
C13   1    0.299041    0.339252    0.657056    11.00000    0.01634    0.01859 =
         0.01492    0.00097    0.00600   -0.00238
AFIX  43
H13   2    0.286205    0.311550    0.712884    11.00000   -1.20000
AFIX   0
C22   1    0.106364    0.236032    0.340222    11.00000    0.01407    0.01954 =
         0.01533   -0.00006    0.00571    0.00099
C10   1    0.401461    0.425754    0.943847    11.00000    0.01594    0.01986 =
         0.01542   -0.00407    0.00688   -0.00411
C15   1    0.285284    0.382424    0.509251    11.00000    0.01237    0.01466 =
         0.01486   -0.00015    0.00440   -0.00179
C18   1    0.038222    0.411633    0.382643    11.00000    0.01755    0.01494 =
         0.01946   -0.00045    0.00329   -0.00059
C21   1    0.001281    0.195967    0.305791    11.00000    0.01918    0.01841 =
         0.01957   -0.00385    0.00445   -0.00504
C9    1    0.466218    0.339238    0.990486    11.00000    0.02068    0.01982 =
         0.01096    0.00049    0.00501   -0.00759
C20   1   -0.086239    0.265449    0.309531    11.00000    0.01086    0.02829 =
         0.02468   -0.00121    0.00157   -0.00591
C19   1   -0.067862    0.373756    0.348536    11.00000    0.01259    0.02277 =
         0.02914    0.00083    0.00427    0.00295

C3S   1    0.945163    0.472483    1.000265    11.00000    0.02006    0.03117 =
         0.03127   -0.00437    0.00189    0.00502
AFIX  23
H3SA  2    0.904375    0.524759    1.032025    11.00000   -1.20000
H3SB  2    0.902083    0.464062    0.936349    11.00000   -1.20000
AFIX   0
C2S   1    0.954986    0.355118    1.046552    11.00000    0.02387    0.03168 =
         0.03887   -0.00181    0.00211    0.00486
AFIX  23
H2SA  2    0.996453    0.303098    1.015191    11.00000   -1.20000
H2SB  2    0.997436    0.363701    1.110647    11.00000   -1.20000
AFIX   0
C1S   1    0.845544    0.299508    1.046308    11.00000    0.02930    0.03183 =
         0.05754    0.00414    0.01107    0.00482
AFIX 137
H1SA  2    0.803684    0.288511    0.983076    11.00000   -1.50000
H1SB  2    0.804496    0.349487    1.078498    11.00000   -1.50000
H1SC  2    0.857995    0.224723    1.077194    11.00000   -1.50000
AFIX   0
HKLF 4


REM  s6006l_a.res in P2(1)/c
REM wR2 = 0.0869, GooF = S = 1.044, Restrained GooF = 1.044 for all data
REM R1 = 0.0316 for 3877 Fo > 4sig(Fo) and 0.0358 for all 4346 data
REM 341 parameters refined using 0 restraints

END

WGHT      0.0429      1.7631

REM Highest difference peak  0.343,  deepest hole -0.825,  1-sigma level  0.062
Q1    1   0.2739  0.4087  0.3854  11.00000  0.05    0.34
Q2    1   0.3570  0.3654  0.6598  11.00000  0.05    0.33
Q3    1   0.5043  0.3109  0.9701  11.00000  0.05    0.32
Q4    1   0.6206  0.4962  0.7490  11.00000  0.05    0.32
Q5    1   0.1854  0.3628  0.3964  11.00000  0.05    0.31
;
_shelx_res_checksum                27327
_shelx_hkl_file
;
   0   0  -1 1.26747 35.2718   1
   0   0  -2 20790.1 557.422   5
   0   0  -2 20447.8 578.391   1
   0   0  -3-10.5645 57.6124   5
   0   0  -4 29207.4 801.447   5
   0   0  -5 86.1257 76.4594   5
   0   0  -6 292554. 7615.69   5
   0   0  -7 30.2373 81.2299   5
   0   0  -7 63.5283 164.109   1
   0   0   8 4344.96 259.148   3
   0   0  -8 4460.18 291.251   1
   0   0   9 60.1615 135.189   3
   0   0  -9 61.4145 177.439   1
   0   0 -10 4506.77 318.379   1
   0   0 -11-206.972 211.310   1
   0   0 -11 65.5949 140.741   7
   0   0 -12 47545.7 1542.17   1
   0   0 -12 46710.0 1333.89   8
   0   0 -12 44284.0 1350.41   7
   0   0 -13 97.3473 203.702   1
   0   0 -13 238.020 159.581   7
   0   0 -13 119.363 138.950   8
   0   0 -14 86119.9 2361.48   8
   0   0 -14 85623.9 2395.87   7
   0   0 -15-96.7893 154.032   7
   0   0 -15 127.506 126.987   8
   0   0 -16 18193.0 603.190   7
   0   0 -17-72.0991 104.759   7
   0  -1   0-18.1098 39.5163   5
   0   1   1 71262.0 1917.23   3
   0  -1  -1 70436.2 1908.62   5
   0   1  -1 74787.3 1893.09   4
   0  -1  -1 72200.7 1909.63   1
   0   1   2 221833. 5921.15   3
   0   1  -2 228506. 5877.14   2
   0   1  -2 227804. 5902.02   1
   0  -1  -2 227356. 5915.90   1
   0  -1  -3 9375.38 305.709   5
   0  -1  -3 9551.54 330.458   1
   0   1  -3 9650.38 312.782   1
   0  -1  -4 387250. 9944.46   5
   0   1  -4 377970. 9904.33   5
   0   1  -4 388732. 9959.99   1
   0  -1  -4 387658. 9976.32   1
   0   1   5 104903. 2868.95   3
   0   1  -5 106216. 2783.07   5
   0  -1  -5 107710. 2828.74   5
   0   1  -5 107218. 2854.38   1
   0  -1  -5 106104. 2870.51   1
   0   1   6 279.517 153.964   3
   0   1  -6 324.169 65.0918   5
   0  -1  -6 333.839 102.143   5
   0   1  -6 239.474 143.967   1
   0  -1  -6 476.302 173.125   1
   0   1   7 55035.4 1561.94   3
   0  -1  -7 52387.9 1496.20   5
   0   1  -7 53562.2 1438.09   5
   0   1  -7 55414.8 1553.99   1
   0   1   8 16223.4 610.880   3
   0   1  -8 17049.6 616.955   1
   0   1   9 18901.7 697.545   3
   0   1  -9 19942.5 724.874   1
   0   1 -10 7416.01 415.675   1
   0  -1 -10 6738.07 319.022   7
   0  -1 -11 322.272 224.508   1
   0   1 -11 460.832 193.138   1
   0   1 -11 249.937 133.709   7
   0   1 -11 242.775 126.376   8
   0  -1 -11 58.7824 130.368   7
   0   1 -12 4313.45 354.930   1
   0   1 -12 4284.12 233.600   8
   0  -1 -12 3832.11 263.410   7
   0   1 -12 3652.96 253.495   7
   0   1 -13 19383.5 810.198   1
   0   1 -13 19351.8 620.332   8
   0  -1 -13 17911.0 642.702   8
   0   1 -13 18869.2 653.492   7
   0  -1 -13 18557.9 666.206   7
   0  -1 -14 76.5508 148.328   8
   0   1 -14 69.3381 142.478   7
   0  -1 -14 133.731 160.292   7
   0  -1 -15 11218.2 430.704   8
   0   1 -15 10963.6 433.954   7
   0  -1 -15 11507.9 459.950   7
   0   1 -16 1304.75 151.098   7
   0  -1 -16 1431.62 176.306   7
   0  -1 -16 1187.12 142.584   8
   0  -1 -17-53.1196 81.1703   8
   0  -1 -17 43.1685 111.995   7
   0   1 -17 76.8107 83.5722   7
   0   2   0 127946. 3339.47   1
   0   2   1 27179.3 794.798   3
   0  -2  -1 27873.5 780.651   5
   0   2  -1 28105.9 759.573   1
   0   2   1 28309.2 779.276   1
   0  -2  -2 15181.6 480.633   5
   0   2   2 15390.3 492.010   3
   0   2  -2 15975.8 445.285   4
   0  -2  -2 15592.7 483.971   1
   0   2  -2 16270.5 459.332   1
   0   2   3 57473.9 1591.11   3
   0   2  -3 57342.2 1515.88   2
   0  -2  -3 57008.3 1581.01   1
   0   2  -3 59149.3 1554.42   1
   0   2   4 27791.3 837.224   3
   0  -2  -4 27455.9 804.824   5
   0   2  -4 27226.3 795.945   1
   0  -2  -4 27633.4 824.926   1
   0  -2  -5 7988.47 303.260   5
   0   2  -5 7273.13 212.574   5
   0   2   5 7514.62 337.296   3
   0   2  -5 7734.69 303.263   1
   0  -2  -5 7776.37 333.709   1
   0   2   6 3382.31 243.133   3
   0  -2  -6 3371.23 206.911   5
   0  -2  -6 3246.79 247.327   1
   0   2  -6 2840.88 203.813   1
   0   2   7 43093.5 1281.23   3
   0  -2  -7 42310.7 1228.45   5
   0  -2  -7 43470.0 1293.03   1
   0   2  -7 40539.7 1247.37   1
   0   2   8 95872.7 2737.94   3
   0  -2  -8 99158.4 2764.83   1
   0   2  -8 98666.5 2723.12   1
   0   2   9 310.874 158.963   3
   0   2  -9 465.002 157.697   1
   0  -2  -9 446.519 202.922   1
   0   2  10 15093.7 620.702   3
   0   2 -10 14991.5 627.633   1
   0  -2 -10 15085.3 658.168   1
   0   2 -11 2474.08 275.286   1
   0  -2 -11 1963.13 173.371   9
   0   2 -11 2313.21 187.599   7
   0   2 -12 21.4103 189.359   1
   0   2 -12 263.344 139.383   7
   0   2 -13 1522.46 260.607   1
   0   2  13 1544.02 341.754   1
   0  -2 -13 1358.73 191.815   8
   0  -2 -13 1394.23 209.048   7
   0   2 -13 1477.04 182.051   7
   0  -2 -14 22983.6 758.772   8
   0   2 -14 23468.1 743.046   7
   0  -2 -14 22601.8 779.273   7
   0  -2 -15 3414.42 230.996   8
   0  -2 -15 3495.54 252.041   7
   0   2 -15 3101.15 208.665   7
   0  -2 -16 2603.10 186.363   8
   0  -2 -16 2736.38 211.664   7
   0  -2 -17 1008.69 112.803   8
   0  -2 -17 965.603 136.227   7
   0  -2 -18 749.315 84.5934   7
   0   3   0 727.052 100.559   1
   0   3  -1 49620.0 1336.42   1
   0   3   1 49676.7 1356.93   1
   0   3  -2 245.278 85.1768   4
   0  -3  -2 346.209 111.983   5
   0   3   2 275.041 145.043   3
   0   3   2 233.395 133.616   1
   0   3  -2 320.551 90.1353   1
   0   3   3 1852.12 179.412   3
   0   3   3 2109.40 184.821   1
   0   3  -3 2090.45 134.967   1
   0   3  -4 56175.9 1490.62   2
   0   3   4 55625.3 1601.08   3
   0   3  -4 58078.6 1548.48   1
   0  -3  -4 55599.2 1590.02   1
   0  -3  -5 2739.95 197.784   5
   0   3   5 2309.06 225.803   3
   0   3  -5 2737.16 178.575   1
   0  -3  -5 2535.29 220.621   1
   0  -3  -6 104209. 2838.79   5
   0   3   6 100059. 2873.42   3
   0   3  -6 106739. 2827.77   1
   0  -3  -6 104849. 2880.32   1
   0   3   7 11084.6 486.010   3
   0   3  -7 11144.3 442.572   1
   0  -3  -7 11673.6 501.150   1
   0   3   8 303.994 171.341   3
   0   3  -8 36.5079 132.269   1
   0  -3  -8 63.6270 165.568   1
   0   3   9 1135.58 199.469   3
   0  -3  -9 772.375 226.794   1
   0   3  -9 703.437 168.862   1
   0   3 -10 7159.97 390.900   1
   0   3  10 5953.42 381.029   3
   0  -3 -10 6498.56 299.765   9
   0  -3 -10 6158.59 315.310   7
   0   3 -11 282.800 188.716   1
   0  -3 -11 35.2742 130.076   9
   0  -3 -11 170.568 160.145   7
   0   3  12 6077.66 485.418   1
   0  -3 -12 5282.88 273.605   9
   0  -3 -12 5438.63 315.157   7
   0  -3 -13 4767.34 249.781   9
   0  -3 -13 4940.16 292.543   8
   0  -3 -13 4971.66 306.757   7
   0  -3 -14 1019.55 182.349   8
   0  -3 -15 3526.77 234.810   8
   0  -3 -16 482.498 134.277   8
   0  -3 -17 708.013 129.467   7
   0  -3 -17 855.126 108.792   8
   0   4   0 141305. 3727.10   1
   0   4   1 49980.8 1371.38   1
   0   4  -1 48981.1 1351.02   1
   0   4  -2 1951.71 144.906   4
   0   4   2 1713.37 169.753   1
   0   4  -2 1918.31 134.160   1
   0   4  -3 23383.2 697.317   4
   0   4   3 25534.5 790.059   3
   0   4  -3 23551.3 706.814   1
   0   4   3 25240.1 766.492   1
   0   4   4 104364. 2823.80   3
   0   4   4 102012. 2803.85   1
   0   4  -4 101324. 2736.87   1
   0   4   5 178083. 4756.52   3
   0   4   5 175137. 4750.22   1
   0   4  -5 176436. 4672.96   1
   0   4   6 46887.4 1444.62   3
   0   4   6 48148.7 1451.35   1
   0   4  -6 46965.2 1360.06   1
   0   4   7 565.483 163.392   3
   0   4   7 483.295 207.717   1
   0   4  -7 490.173 135.724   1
   0   4   8 244.578 182.535   3
   0   4  -8 184.041 123.853   1
   0   4   8-19.2922 193.120   1
   0   4   9 5190.88 386.445   1
   0   4  -9 5452.03 320.437   1
   0   4   9 5227.96 366.794   3
   0  -4  -9 5358.56 277.301   9
   0  -4  -9 5394.18 280.905   7
   0   4 -10 49582.5 1541.79   1
   0   4  10 50683.9 1669.67   1
   0  -4 -10 48953.1 1443.42   9
   0  -4 -10 50884.8 1460.70   7
   0   4  11 3690.21 397.996   1
   0   4 -11 3331.99 286.146   1
   0  -4 -11 3762.50 242.508   9
   0  -4 -11 3107.25 251.951   7
   0  -4 -12 2767.03 217.625   9
   0  -4 -12 2314.57 236.719   7
   0  -4 -13 3203.17 219.859   9
   0  -4 -13 3316.93 264.356   7
   0  -4 -14 7251.48 305.646   9
   0  -4 -14 7260.33 348.392   8
   0  -4 -14 7121.95 354.833   7
   0  -4 -15 569.026 163.866   7
   0  -4 -15 287.762 148.020   8
   0  -4 -16 6261.50 272.890   8
   0  -4 -16 5715.61 284.563   7
   0  -4 -17-37.6143 106.017   7
   0  -4 -17 66.0676 84.9701   8
   0   5   0 49.9849 108.022   1
   0   5  -1 25259.4 746.620   1
   0   5   1 25283.8 769.059   1
   0   5  -2 50801.7 1414.58   4
   0   5   2 49435.8 1425.00   1
   0   5  -2 49695.3 1382.46   1
   0   5  -3 42191.3 1208.73   4
   0   5   3 43643.2 1267.71   1
   0   5  -3 42627.6 1200.55   1
   0   5   4-23.1872 154.825   1
   0   5  -4-6.75976 98.7375   1
   0   5  -5 7477.46 313.318   1
   0   5   5 7762.09 394.067   1
   0   5   6 15.7032 171.246   1
   0   5  -6 146.820 112.359   1
   0   5   7-36.1383 189.462   1
   0   5  -7 106.261 116.273   1
   0   5   8 9888.19 536.021   1
   0   5  -8 11275.5 456.146   1
   0  -5  -9 23750.3 765.321  14
   0  -5  -9 24093.3 779.463   7
   0   5   9 24875.8 954.578   1
   0   5  -9 23885.8 827.107   1
   0  -5  -9 24294.6 784.214   9
   0  -5 -10 83.7908 145.512   7
   0   5  10-101.846 219.186   1
   0  -5 -10 104.136 153.557   9
   0  -5 -11 18911.9 683.386   7
   0   5  11 18936.1 871.308   1
   0  -5 -11 19920.3 674.193   9
   0  -5 -12 9847.93 446.008   7
   0  -5 -12 10189.5 425.398   9
   0  -5 -13 138.996 148.573   8
   0  -5 -13 45.0046 158.954   7
   0  -5 -13 194.623 149.174   9
   0  -5 -14 704.922 162.298   8
   0  -5 -14 422.228 168.188   7
   0  -5 -14 581.976 133.430   9
   0  -5 -15 4309.05 253.470   7
   0  -5 -15 4123.17 196.548   9
   0  -5 -16 40.1755 117.637   7
   0  -5 -17 11156.1 352.001   8
   0   6   0 25594.8 781.677   1
   0   6   1 59.0157 107.864   1
   0   6  -1 6.87146 92.6005   1
   0   6  -2 240911. 6334.69   4
   0   6   2 241396. 6333.92   1
   0   6  -2 236959. 6281.27   1
   0   6  -3 15736.3 552.651   4
   0   6   3 16949.6 600.414   1
   0   6  -3 16539.4 531.351   1
   0   6   4 11660.1 494.576   1
   0   6  -4 11676.4 413.803   1
   0   6   5 10947.3 481.712   1
   0   6  -5 9137.27 368.757   1
   0   6   6 27504.5 958.748   1
   0   6  -6 26421.9 834.701   1
   0  -6  -7 2482.47 219.311  14
   0   6   7 2443.98 283.442   1
   0  -6  -8 23212.1 771.290  14
   0   6   8 22408.1 903.213   1
   0  -6  -8 23732.5 751.695   7
   0   6   9 689.922 238.548   1
   0  -6  -9 782.006 171.054   7
   0  -6  -9 537.692 167.821  14
   0  -6  -9 323.690 170.951   9
   0  -6 -10 46922.0 1339.64  14
   0  -6 -10 47033.6 1360.66   7
   0  -6 -10 44649.8 1354.30   9
   0  -6 -11-44.3086 165.464   7
   0   6  11-213.391 258.128   1
   0  -6 -11 221.487 164.211   9
   0  -6 -12 20622.8 719.714   7
   0  -6 -12 21371.2 711.290   9
   0  -6 -12 20808.9 710.655   8
   0  -6 -13 7792.70 364.449   7
   0  -6 -13 7064.31 335.021   9
   0  -6 -13 7207.37 343.682   8
   0  -6 -14 24108.9 791.560   7
   0  -6 -14 25329.4 763.170   9
   0  -6 -14 24734.2 784.290   8
   0  -6 -15 1681.78 173.019   7
   0  -6 -15 1997.49 166.105   8
   0  -6 -15 1885.23 138.035   9
   0  -6 -16 2012.58 144.053   7
   0  -6 -16 2067.76 142.928   8
   0   7   0 137.253 95.5036   1
   0   7  -1 12780.5 509.207   4
   0   7   1 11786.2 453.591   1
   0   7  -1 11736.2 426.168   1
   0   7  -2 24949.0 834.233   4
   0   7   2 25060.6 815.071   1
   0   7  -3 136.412 119.104   4
   0   7   3 212.169 135.219   1
   0   7   4 1022.70 179.556   1
   0  -7  -5 121.976 179.006  14
   0  -7  -5 28.3972 139.581  13
   0   7   5 16.2057 157.510   1
   0   7   6 47339.7 1515.23   1
   0   7   6 48399.8 1371.20   6
   0  -7  -6 47152.2 1413.70  14
   0   7   7 3187.53 304.897   1
   0  -7  -7 3469.26 261.785  14
   0   7   7 3112.18 208.503   6
   0  -7  -8 53409.1 1561.23  14
   0   7   8 53007.9 1712.13   1
   0   7   8 52068.4 1506.81   6
   0  -7  -8 53899.0 1524.57   7
   0  -7  -9 2497.50 219.232   7
   0  -7  -9 2745.79 244.222  14
   0   7   9 2729.13 313.709   1
   0  -7 -10 39905.8 1180.34  14
   0  -7 -10 39024.6 1176.08   7
   0   7  10 36692.0 1357.41   1
   0  -7 -11 1484.68 175.105  14
   0  -7 -11 986.357 189.908   9
   0  -7 -11 1247.58 195.227   7
   0  -7 -11 1276.37 183.734   8
   0  -7 -12-80.6014 153.759   9
   0  -7 -12 9.92832 154.144   7
   0  -7 -12 176.184 160.213   8
   0  -7 -13 2871.75 212.764   8
   0  -7 -13 2557.94 200.552   9
   0  -7 -13 2614.08 212.425   7
   0  -7 -14 221.125 116.062   9
   0  -7 -14-88.3320 128.300   7
   0  -7 -14 51.3411 128.520   8
   0  -7 -15 3814.80 177.910   9
   0  -7 -15 4274.29 208.208   7
   0  -7 -16 2595.00 130.657   8
   0   8   0 121.537 170.945   4
   0   8   1 17233.5 596.025   6
   0   8  -1 18028.3 601.006   6
   0   8  -1 17931.2 687.965   4
   0  -8  -2 5160.47 311.339  14
   0   8   2 5014.44 259.034   6
   0   8   2 4551.56 276.234   1
   0   8  -2 4880.55 304.091   4
   0   8   3 11113.5 474.687   1
   0  -8  -3 11019.8 431.182  13
   0   8   3 11058.3 424.735   6
   0  -8  -3 11294.9 470.510  14
   0   8   4 16791.7 658.856   1
   0  -8  -4 16974.2 594.782  13
   0   8   4 17186.0 585.562   6
   0  -8  -4 17038.7 631.927  14
   0   8   5 4347.31 318.308   1
   0   8   5 4656.57 263.099   6
   0   8   6 14022.1 628.702   1
   0   8   6 15519.4 536.565   6
   0  -8  -6 14383.0 578.392  14
   0   8   7 120.805 174.271   1
   0  -8  -7-89.3372 191.679  14
   0   8   7-55.5383 136.233   6
   0  -8  -8 5909.67 345.797  14
   0   8   8 6262.11 417.666   1
   0  -8  -8 6016.61 330.012   9
   0   8   8 5950.65 293.914   6
   0  -8  -9 510.217 152.895   8
   0  -8  -9 330.036 175.425  14
   0  -8  -9 372.296 168.972   9
   0  -8 -10 34438.9 1045.80  14
   0  -8 -10 32698.4 1052.33   9
   0  -8 -10 33969.3 1028.64   8
   0  -8 -10 33909.9 1027.46   7
   0  -8 -11 749.793 148.265  14
   0  -8 -11 774.513 159.978   8
   0  -8 -11 927.038 157.179   7
   0  -8 -12 4236.66 248.574   8
   0  -8 -12 4409.99 261.152   9
   0  -8 -12 4219.96 243.437   7
   0  -8 -13 11082.3 403.142   8
   0  -8 -13 11015.3 406.023   9
   0  -8 -13 10723.5 394.741   7
   0  -8 -14 42.2957 100.015   9
   0  -8 -14 60.4815 100.396   8
   0  -8 -14 276.081 100.581   7
   0  -8 -15 6956.58 242.905   8
   0  -9   0-232.813 168.745  14
   0   9   0 59.5323 167.046   4
   0  -9   1 23760.7 771.929  14
   0  -9  -1 23009.1 787.234  14
   0   9  -1 22045.2 851.777   4
   0   9   1 21906.1 883.694   4
   0   9   1 23127.6 757.221   6
   0  -9  -2-139.135 202.262  14
   0   9   2 90.9375 207.200   4
   0   9   2 160.607 138.273   6
   0  -9  -3 8708.77 431.697  14
   0   9   3 9174.73 398.176   6
   0   9   4 1741.17 200.384   6
   0  -9  -4 1465.72 220.417  14
   0   9   5 2286.45 204.876   6
   0  -9  -5 2743.65 278.295  14
   0   9   6 2162.46 201.758   6
   0  -9  -6 2325.58 220.077   9
   0  -9  -7 13613.3 552.243  14
   0   9   7 14115.7 503.833   6
   0  -9  -7 14295.2 530.502   9
   0  -9  -8 4789.89 313.530  14
   0   9   8 5281.60 274.481   6
   0  -9  -8 5068.68 311.379   9
   0  -9  -9 3255.17 251.968  14
   0  -9  -9 3018.80 243.882   9
   0  -9  -9 3201.90 210.722   8
   0   9   9 2751.36 200.004   6
   0  -9 -10 850.526 145.635   8
   0  -9 -10 617.364 181.535   9
   0  -9 -10 970.422 171.243  14
   0  -9 -11 33827.5 1000.50  14
   0  -9 -11 33799.1 1022.42   9
   0  -9 -11 33658.5 991.333   8
   0  -9 -12 449.269 119.155   8
   0  -9 -12 446.615 100.291  14
   0  -9 -13 4144.43 193.733   8
   0  -9 -13 4304.32 211.132   9
   0  -9 -14 226.870 76.8845   9
   0  10   0 14587.2 670.774   4
   0 -10   0 15049.2 581.886  14
   0 -10   1 2296.03 229.268  14
   0 -10  -1 2561.03 254.405  14
   0  10   1 2110.55 287.939   4
   0 -10  -2 33756.5 1085.32  14
   0  10   2 33804.7 1228.48   4
   0  10   2 33481.6 1046.91   6
   0  10   3 1704.51 307.924   4
   0  10   3 1700.34 193.259   6
   0 -10  -3 1360.10 231.303  14
   0 -10  -3 1402.72 173.180   9
   0 -10  -4 31434.1 1035.99  14
   0  10   4 31689.1 1197.30   4
   0 -10  -4 32384.5 986.292   9
   0  10   4 31478.3 994.158   6
   0  10   5 1711.05 199.192   6
   0 -10  -5 2275.67 212.890   9
   0 -10  -5 2310.85 259.234  14
   0  10   6 289.353 159.357   6
   0 -10  -6-42.3623 159.121   9
   0  10  -6 265.721 132.645  12
   0  10   7 3131.59 221.800   6
   0 -10  -7 3132.23 244.234   9
   0  10  -7 2949.21 189.615  12
   0 -10  -7 3528.32 277.896  14
   0 -10  -8 9415.79 409.969   9
   0 -10  -8 9953.54 437.701  14
   0 -10  -9 2912.47 223.105   9
   0 -10  -9 2453.91 221.189  14
   0 -10 -10 21888.3 707.536   9
   0 -10 -10 22145.2 706.263  14
   0 -10 -11 202.340 133.682   9
   0 -10 -11 77.3600 105.552  14
   0 -10 -12 592.507 116.788   9
   0 -11   0 199.369 172.355  14
   0 -11   1 13659.7 533.181  14
   0 -11  -1 14689.6 569.570  14
   0 -11  -2 3539.85 282.864  14
   0 -11  -3 10280.8 466.842  14
   0 -11  -4 4939.41 264.229   9
   0 -11  -4 4714.88 322.038  14
   0 -11  -5 2272.70 198.419   9
   0 -11  -5 2271.63 241.757  14
   0  11  -5 1927.06 182.654  12
   0 -11  -6 126.211 144.415   9
   0  11  -6 167.607 114.506  12
   0 -11  -6-35.5404 176.661  14
   0 -11  -7 6582.62 311.088   9
   0 -11  -8 294.047 140.483   9
   0 -11  -8 353.446 151.266  14
   0 -11  -9 2338.70 188.202  14
   0 -11 -10 167.723 117.214   9
   0 -11 -10 41.9669 112.868  14
   0 -11 -11 462.013 96.8342   9
   0 -11 -11 487.251 81.8206  14
   0 -11 -12 84.1329 62.0504   9
   0 -12   0 31581.1 976.108  14
   0 -12  -1 3143.60 242.301  14
   0 -12  -2 260.466 172.285  14
   0 -12  -3 1338.58 202.303  14
   0 -12  -4 1948.75 211.156  14
   0  12  -4 2268.57 181.752  12
   0 -12  -5 4103.82 263.940  14
   0 -12  -5 4247.42 209.886   9
   0  12  -5 3606.83 206.057  12
   0 -12  -6 421.732 123.527   9
   0 -12  -6 289.031 160.162  14
   0  12  -6 391.940 99.8291  12
   0 -12  -7 319.440 113.215   9
   0 -12  -8 556.129 111.893   9
   0 -12  -8 455.106 130.158  14
   0 -12  -9 387.640 92.0900   9
   0 -12  -9 353.550 104.444  14
   0 -12 -10 596.000 80.0281   9
   0 -12 -10 610.118 77.5828  14
   0 -13   0 590.167 116.628  14
   0 -13  -1 3755.09 220.742  14
   0 -13  -2 953.810 153.582  14
   0  13  -3 4917.87 232.897  12
   0 -13  -3 4890.69 257.453  14
   0 -13  -4 1116.93 153.316  14
   0  13  -4 889.822 115.941  12
   0  13  -5 887.220 98.1481  12
   0 -13  -5 985.402 146.691  14
   0 -13  -6 401.263 119.927  14
   0 -13  -7 549.606 111.471  14
   0  14   0 647.107 102.831  12
   0  14  -1 4299.64 188.992  12
   0  14  -2 3058.47 147.310  12
   0 -14  -2 2602.56 139.397  14
   0 -14  -3 290.234 83.4961  14
   0  14  -3 104.904 66.1349  12
   0 -14  -4 7604.70 261.704  14
   1   0 -18 2383.18 125.886   7
   1   0 -17-57.1062 116.090   7
   1   0 -16 12114.9 457.566   7
   1   0 -16 12256.4 413.896   8
   1   0 -15-131.366 122.995   8
   1   0 -15-10.0840 153.371   7
   1   0 -14 29380.4 942.421   7
   1   0 -14 29858.2 911.174   8
   1   0 -13-43.1150 150.372   7
   1   0 -13 98.4342 211.839   1
   1   0 -12 40865.6 1231.97   7
   1   0 -12 42161.3 1412.56   1
   1   0 -11-73.0571 141.301   7
   1   0 -11 223.384 199.909   1
  -1   0  10 16197.2 635.506   3
   1   0 -10 15463.2 658.525   1
   1   0  -9 72.9851 94.0880   5
   1   0  -8 20759.2 643.693   5
   1   0  -7 46.7048 94.2498   5
   1   0  -6 57553.9 1568.04   5
   1   0  -5 20.1790 127.033   1
   1   0  -4 163384. 4300.61   1
   1   0  -3 131.621 101.605   1
   1   0  -2 214000. 5562.11   1
   1   0  -1 8.21821 51.7252   1
   1   0  -1 37.6138 48.3043   2
   1   0   0 223328. 5780.16   1
   1   0   1 21.8272 42.7761   4
   1   0   2 51414.8 1355.61   3
   1   0   3 23.4115 68.4653   3
  -1   0  -3 80.1392 108.407   1
   1   0   4 24641.5 706.895   3
  -1   0  -4 24782.8 739.973   1
   1   0   5 106.601 98.3412   3
  -1   0  -5-67.3135 116.514   1
   1   0   6 231209. 6122.16   3
  -1   0  -6 236336. 6170.07   1
   1   0   7-68.8627 103.807   3
  -1   0  -7-11.3004 148.833   1
  -1   0  -8 325.408 174.528   1
  -1   0  -9-64.2229 167.727   1
  -1   0 -10 31700.1 959.713   7
  -1   0 -10 30957.7 1089.33   1
  -1   0 -11-77.9789 152.607   7
  -1   0 -11 8.71029 130.821   8
  -1   0 -11-21.0744 198.550   1
  -1   0 -12 84.2486 162.982   7
  -1   0 -12 166.399 136.354   8
  -1   0 -13-102.045 148.126   8
  -1   0 -13-259.407 171.194   7
  -1   0 -14 41366.2 1225.61   7
  -1   0 -14 40218.6 1192.76   8
  -1   0 -15-9.11360 136.877   7
  -1   0 -15-14.1622 112.870   8
  -1   0 -16 16236.1 542.402   7
  -1   0 -17 34.6664 83.2321   7
   1  -1 -18 372.763 88.1106   7
   1   1 -17 2529.03 160.802   7
   1  -1 -17 2629.59 185.136   7
   1  -1 -17 2340.66 146.550   8
   1  -1 -16 103.742 123.359   8
   1  -1 -16 197.735 147.874   7
   1   1 -16 307.178 130.303   7
   1  -1 -15 2093.14 215.581   7
   1  -1 -15 1963.33 190.005   8
   1   1 -15 2095.98 200.759   7
   1   1 -14 6775.27 341.275   7
   1  -1 -14 6788.65 337.781   8
   1   1 -13 3096.47 234.628   7
   1  -1 -13 3362.63 253.901   7
   1   1 -13 2750.56 320.281   1
   1  -1 -13 3493.36 364.251   1
   1   1 -13 2798.21 202.885   8
   1   1 -12 270.822 146.224   7
   1  -1 -12 326.308 148.546   7
   1   1 -12 200.356 195.933   1
   1  -1 -11 180.578 134.621   7
   1   1 -11 183.682 131.946   7
   1   1 -11 298.350 185.738   1
  -1   1  10 12834.7 571.049   3
   1   1 -10 13291.6 576.671   1
   1  -1  -9 29867.8 914.371   5
  -1   1   9 30629.2 1007.36   3
   1   1  -9 28917.0 984.290   1
   1  -1  -9 29946.6 1008.57   1
   1   1  -8 22508.8 658.458   5
   1  -1  -8 21880.7 703.608   5
   1  -1  -8 21635.9 767.926   1
   1   1  -8 22710.8 764.108   1
   1  -1  -7 66956.2 1877.84   5
   1   1  -7 68147.6 1835.75   5
   1   1  -7 69168.0 1925.58   1
   1  -1  -7 69255.1 1936.41   1
   1  -1  -6 7462.10 295.503   5
   1  -1  -6 8269.97 349.584   1
   1   1  -6 7214.99 324.186   1
   1  -1  -5 252694. 6547.22   5
   1  -1  -5 247535. 6576.34   1
   1  -1  -4 278063. 7256.98   5
   1  -1  -4 279136. 7273.88   1
   1   1  -3 13621.5 404.790   2
   1  -1  -3 13943.0 428.969   1
   1   1  -2 72515.3 1931.16   2
   1  -1  -2 74112.8 1936.30   1
   1  -1  -1 704.236 53.3426   1
   1   1  -1 619.120 85.8110   1
   1   1   0 24427.0 666.631   4
   1   1   0 23676.7 663.669   1
   1   1   1 6276.56 225.417   1
  -1   1  -1 6394.10 185.928   1
   1   1   2 8216.52 267.422   3
  -1   1  -2 7500.64 243.852   1
  -1  -1  -2 7592.97 282.625   1
   1   1   3 210858. 5549.27   3
  -1  -1  -3 212848. 5568.45   1
  -1   1  -3 213482. 5539.95   1
   1   1   4-16.3559 100.951   3
  -1   1  -4-57.5848 103.933   1
   1   1   5 66223.6 1536.23   3
  -1   1  -5 66093.3 1541.28   1
   1   1   6 1871.71 169.187   3
   1  -1   6 2013.74 139.707   3
  -1   1  -6 2168.60 182.716   1
   1   1   7 198636. 5246.97   3
  -1   1  -7 196530. 5271.73   1
   1   1   8 31695.4 999.114   3
  -1   1  -8 32446.0 1041.43   1
  -1  -1  -8 34009.0 1074.22   1
  -1  -1  -9 82765.2 2390.06   1
  -1   1  -9 81589.1 2364.77   1
  -1  -1 -10 3531.87 235.859   7
  -1   1 -10 4364.10 320.201   1
  -1  -1 -10 4160.55 326.617   1
  -1   1 -11 1114.26 167.457   7
  -1   1 -11 1414.21 155.970   8
  -1  -1 -11 1174.94 184.911   7
  -1  -1 -11 1189.62 173.349   8
  -1   1 -11 1377.30 232.718   1
  -1   1 -12 18809.9 665.126   7
  -1  -1 -12 20578.3 692.880   7
  -1   1 -12 18871.8 806.272   1
   1   1  12 18474.5 855.942   1
  -1  -1 -12 19956.4 670.117   8
  -1   1 -12 19921.4 643.995   8
  -1  -1 -13 20377.0 713.580   7
  -1   1 -13 20893.1 697.378   7
   1   1  13 20845.8 918.047   1
  -1  -1 -13 20732.8 695.418   8
  -1   1 -13 20007.8 660.670   8
  -1  -1 -14 131.068 155.218   7
  -1  -1 -14-56.5116 145.981   8
  -1   1 -14-104.638 152.836   7
  -1  -1 -15 3224.06 239.653   7
  -1   1 -15 3077.64 216.826   7
  -1  -1 -15 3626.39 221.953   8
  -1   1 -16 1353.31 140.261   7
  -1  -1 -16 1313.57 164.984   7
  -1  -1 -16 1224.35 133.816   8
  -1  -1 -17 6339.88 255.724   7
   1  -2 -18 13099.6 413.723   7
   1  -2 -17 690.816 111.082   8
   1  -2 -17 619.502 133.748   7
   1   2 -16 9750.50 354.313   7
   1  -2 -16 9212.31 394.033   7
   1  -2 -16 9816.91 377.008   8
   1  -2 -15 229.093 143.967   8
   1   2 -15 48.7568 126.189   7
   1  -2 -15 31.9742 156.884   7
   1   2 -14 4811.04 270.098   7
   1  -2 -14 4608.38 283.842   8
   1   2 -13 9107.38 385.887   7
   1   2 -13 9185.00 522.644   1
   1   2 -12 136.458 131.873   7
   1  -2 -12 120.487 201.666   1
   1   2 -12-130.285 203.644   1
   1   2 -11 91.6398 122.670   7
   1  -2 -11-87.2942 206.582   1
   1   2 -11 214.965 203.411   1
  -1   2  11 400.320 180.459   3
   1  -2 -10 8786.25 378.585   7
   1   2 -10 8293.78 448.002   1
   1  -2 -10 8679.66 481.788   1
  -1   2  10 9548.05 477.704   3
   1  -2 -10 9663.91 375.726  11
  -1   2   9 36648.2 1188.37   3
   1  -2  -9 35597.7 1102.52   5
   1  -2  -9 35911.3 1187.88   1
   1   2  -9 36336.9 1156.21   1
   1  -2  -8 424.613 129.252   5
  -1   2   8 367.961 172.473   3
   1  -2  -8 361.858 172.066   1
   1   2  -8 454.986 162.292   1
  -1   2   7 803.283 196.060   3
   1  -2  -7 419.051 127.679   5
   1   2  -7 513.589 75.2131   5
   1  -2  -7 407.410 179.032   1
   1   2  -7 434.321 143.931   1
  -1   2   6 166458. 4442.33   3
   1  -2  -6 164140. 4380.88   5
   1  -2  -6 161532. 4413.39   1
   1   2  -6 168011. 4399.32   1
   1  -2  -5 54599.1 1506.19   5
   1   2  -5 55622.7 1516.05   1
   1  -2  -5 52150.5 1527.28   1
   1  -2  -4 8425.84 317.645   5
   1   2  -4 8469.50 280.929   2
   1   2  -4 8959.01 321.981   1
   1  -2  -4 8849.39 334.225   1
   1  -2  -3 85850.3 2296.37   1
  -1   2   2 467.368 134.334   3
   1  -2  -2 388.690 104.495   5
   1   2  -2 378.760 93.5632   4
   1  -2  -2 466.513 96.5467   1
   1   2  -2 467.278 103.295   1
   1   2  -1 186656. 4880.33   4
   1  -2  -1 191506. 4874.85   5
   1   2  -1 181450. 4875.63   1
   1  -2  -1 187314. 4853.29   1
   1  -2   0 102159. 2657.56   5
  -1   2   0 100167. 2664.59   3
  -1   2   0 101366. 2628.45   1
   1  -2   1 1619.09 86.5722   5
  -1   2  -1 1578.69 66.6222   1
  -1   2  -2 175823. 4571.19   1
   1   2   3 63939.7 1697.24   3
  -1   2  -3 60497.6 1648.63   1
   1   2   4 57108.2 1569.29   3
  -1   2  -4 56223.7 1531.20   1
  -1  -2  -4 55065.1 1579.39   1
   1   2   5 1052.12 161.650   3
  -1  -2  -5 1267.45 176.210   1
  -1   2  -5 1379.27 140.170   1
   1   2   6 12071.9 451.528   3
  -1  -2  -6 11280.2 471.321   1
  -1   2  -6 10969.3 423.330   1
   1   2   7 37374.2 1139.69   3
  -1  -2  -7 37827.0 1176.51   1
  -1   2  -7 36798.8 1128.72   1
   1   2   8 11826.6 485.593   3
  -1   2  -8 11535.8 481.113   1
   1   2   9 17649.2 650.178   3
  -1   2  -9 16455.1 652.258   1
  -1   2 -10 8212.35 438.278   1
  -1   2 -11 4574.34 257.378   7
  -1   2 -11 4114.92 336.952   1
   1   2  11 4672.30 414.546   1
  -1  -2 -11 5148.40 255.197   9
  -1   2 -12 16996.1 585.763   7
  -1  -2 -12 17177.6 627.771   7
  -1   2 -12 17730.3 734.522   1
   1   2  12 16432.5 805.708   1
  -1  -2 -12 16452.4 603.216   8
  -1   2 -13 8092.32 352.960   7
  -1  -2 -13 8119.09 390.064   7
  -1  -2 -13 8076.65 373.275   8
  -1  -2 -14 2669.11 223.593   8
  -1   2 -14 2832.62 205.673   7
  -1  -2 -14 2727.86 234.531   7
  -1  -2 -15 2156.67 193.457   8
  -1  -2 -15 1862.37 204.182   7
  -1  -2 -16 121.286 118.530   8
  -1  -2 -16 165.740 136.673   7
  -1  -2 -17 387.396 107.394   7
   1  -3 -18-4.04888 81.5357   7
   1  -3 -17 758.330 119.556   8
   1  -3 -16 384.354 133.809   8
   1  -3 -15 32753.1 1031.45   7
   1  -3 -15 34078.4 1020.77   8
   1  -3 -14 1111.25 197.151   7
   1   3 -13 4229.83 238.816   7
   1  -3 -13 3826.50 276.975   7
   1   3 -13 4329.14 347.186   1
   1  -3 -13 4079.93 232.196   9
   1   3 -12 3260.02 208.341   7
   1  -3 -12 2722.83 241.611   7
   1   3 -12 2486.95 293.390   1
   1  -3 -12 2706.91 207.635   9
   1  -3 -11 1626.02 196.473   7
   1  -3 -11 1451.31 243.903   1
   1   3 -11 2023.33 245.924   1
  -1   3  11 1845.16 259.380   3
   1  -3 -11 1945.22 184.756   9
  -1   3  10 4945.38 373.576   3
   1  -3 -10 5484.81 281.804   7
   1   3 -10 5762.57 361.438   1
   1  -3 -10 5348.40 383.646   1
   1  -3  -9 40329.0 1253.66   5
  -1   3   9 40890.2 1326.58   3
   1   3  -9 41246.7 1279.64   1
   1  -3  -9 40284.7 1325.42   1
   1  -3  -8 5510.08 308.795   5
  -1   3   8 5422.76 346.895   3
   1  -3  -8 6236.00 361.299   1
   1   3  -8 5372.80 309.956   1
  -1   3   7 37150.5 1200.40   3
   1  -3  -7 37456.0 1143.34   5
   1  -3  -7 38785.7 1186.42   1
   1   3  -7 37973.2 1148.48   1
   1  -3  -6 466.089 138.827   5
  -1   3   6 253.974 172.727   3
   1   3  -6 99.5507 128.192   1
   1  -3  -6-10.7521 145.952   1
   1   3  -5 1594.24 111.938   2
  -1   3   5 1911.69 222.792   3
   1  -3  -5 1216.49 173.197   5
   1   3  -5 1491.16 154.026   1
   1  -3  -5 1677.42 183.925   1
  -1   3   4 8532.04 371.625   3
   1   3  -4 8020.37 282.365   2
   1  -3  -4 8465.79 334.812   1
   1   3  -4 8124.91 320.063   1
  -1   3   3 24887.6 806.639   3
   1  -3  -3 25994.2 775.246   5
   1  -3  -3 26347.6 772.457   1
   1   3  -3 26309.2 763.192   1
   1  -3  -2 38588.5 1099.56   5
   1   3  -2 37636.8 1086.98   4
   1   3  -2 39043.7 1086.81   1
  -1   3   2 40404.9 1087.33   1
   1   3  -1 120068. 3153.40   4
  -1   3   1 119089. 3162.13   3
   1  -3  -1 120663. 3146.76   5
  -1   3   1 117082. 3117.97   1
   1   3  -1 118348. 3144.75   1
   1  -3   0 284215. 7428.39   5
  -1   3   0 286657. 7393.61   1
   1   3   0 283595. 7440.78   1
  -1   3  -1 2737.68 109.098   1
   1   3   1 2779.72 187.326   1
   1   3   2 12740.3 436.177   1
  -1   3  -2 11736.7 351.145   1
  -1   3  -3 12537.9 385.223   1
   1   3   4 49748.3 1432.59   3
  -1   3  -4 49738.2 1364.32   1
   1   3   5 796.570 181.032   3
  -1   3  -5 935.657 127.067   1
   1   3   6 4660.33 284.252   3
  -1   3  -6 4640.37 238.962   1
   1   3   7 5622.23 324.516   3
  -1   3  -7 5432.01 288.326   1
  -1   3  -8 2091.15 201.960   1
   1   3   8 1580.16 251.965   1
  -1  -3  -9 22809.2 743.668   7
   1   3   9 23562.9 917.693   1
  -1   3  -9 23276.8 811.798   1
  -1  -3 -10 13241.5 502.918   7
   1   3  10 13868.4 665.058   1
  -1   3 -10 12325.8 556.028   1
  -1  -3 -10 12672.8 472.084   9
  -1  -3 -11 19406.5 683.218   7
   1   3  11 18384.7 855.158   1
  -1   3 -11 18279.7 752.244   1
  -1  -3 -11 20483.5 654.442   9
  -1  -3 -12 4013.73 281.380   7
   1   3  12 4144.72 398.771   1
  -1  -3 -12 4068.75 243.222   9
  -1  -3 -12 3846.61 264.324   8
  -1  -3 -13 7362.99 321.440   9
  -1  -3 -13 7103.44 354.672   8
  -1  -3 -14 340.744 153.729   8
  -1  -3 -15 6823.60 314.520   8
  -1  -3 -16 4680.40 253.073   7
  -1  -3 -16 5269.99 242.139   8
  -1  -3 -17 8966.31 321.168   7
   1  -4 -17 1031.42 133.208   7
   1  -4 -17 1199.30 120.888   8
   1  -4 -16 16963.0 587.395   7
   1  -4 -16 18064.1 576.879   8
   1  -4 -15 1053.19 179.382   7
   1  -4 -15 953.939 168.397   8
   1  -4 -14 4335.26 281.504   7
   1  -4 -14 3650.26 266.714   8
   1  -4 -14 4358.52 227.600   9
   1  -4 -13 255.096 169.537   7
   1  -4 -13 322.432 145.230   9
   1  -4 -12 79.7237 161.855   7
   1   4 -12-40.2916 177.196   1
  -1   4  12 28.1953 256.969   1
   1  -4 -12 86.7609 145.311   9
   1  -4 -11 6679.76 338.831   7
   1   4 -11 6219.61 391.125   1
  -1   4  11 6712.75 470.418   1
  -1   4  11 6532.92 440.671   3
   1  -4 -11 6566.50 321.108   9
   1  -4 -10 8270.44 367.021   7
   1   4 -10 8059.23 428.141   1
   1  -4 -10 8088.28 360.439  11
  -1   4  10 8092.91 475.331   3
   1  -4  -9 8776.86 370.282   7
   1   4  -9 9714.33 443.881   1
  -1   4   9 8510.56 483.604   3
   1  -4  -9 9042.14 370.749  11
  -1   4   8 107358. 3078.30   3
   1   4  -8 108801. 3002.28   1
   1  -4  -7 18941.3 670.043   5
  -1   4   7 19085.4 713.828   3
   1   4  -7 18095.9 649.360   1
   1  -4  -7 18503.8 699.031   1
  -1   4   6 12898.3 540.016   3
   1  -4  -6 12559.6 505.961   5
   1  -4  -6 13078.8 520.393   1
   1   4  -6 13227.2 486.950   1
   1   4  -5 7363.15 265.184   2
  -1   4   5 7232.59 374.324   3
   1   4  -5 7037.99 311.601   1
   1  -4  -4 36657.0 1080.37   5
  -1   4   4 34935.1 1107.47   3
   1   4  -4 36700.0 1055.19   1
  -1   4   4 36004.1 1083.02   1
   1  -4  -3 775.789 140.707   5
   1   4  -3 805.297 122.160   4
   1   4  -3 852.963 127.305   1
  -1   4   3 930.054 147.460   1
   1  -4  -2 1105.65 158.603   5
   1   4  -2 895.114 134.182   4
  -1   4   2 992.597 153.548   3
  -1   4   2 1261.06 129.295   1
   1   4  -2 914.461 122.347   1
   1  -4  -1 15053.9 492.023   5
   1   4  -1 14656.4 484.775   1
  -1   4   1 14660.1 452.564   1
   1   4   0 89740.4 2410.52   1
  -1   4   0 89102.2 2356.18   1
   1   4   1 18081.6 571.216   1
  -1   4  -1 17252.3 497.080   1
   1   4   2 974.372 159.149   1
  -1   4  -2 944.389 80.7624   1
  -1   4  -3 12814.9 391.345   4
  -1   4  -3 12928.7 398.761   1
   1   4   3 13499.8 495.501   1
  -1   4  -4 156.493 83.3170   1
   1   4   4 22.8539 155.052   1
  -1   4  -5 10320.3 368.401   1
   1   4   5 10585.9 469.089   1
  -1   4  -6 39231.2 1137.54   1
   1   4   6 38891.0 1250.09   1
  -1   4  -7 264.216 120.950   1
  -1   4  -8 4417.77 270.760   1
  -1  -4  -9 1728.67 186.274   7
  -1  -4  -9 1666.16 177.671   9
  -1   4  -9 1858.78 206.439   1
  -1  -4 -10 1133.79 185.382   7
  -1  -4 -10 1263.00 177.764   9
  -1   4 -10 1464.64 203.023   1
  -1  -4 -11 15811.3 563.193   9
  -1  -4 -11 15203.5 589.129   7
  -1  -4 -12 367.321 176.514   7
  -1  -4 -12 271.554 152.535   9
   1   4  12 228.395 259.028   1
  -1  -4 -13 192.270 142.804   9
  -1  -4 -13 432.255 176.561   7
  -1  -4 -14 161.429 119.271   9
  -1  -4 -14 279.149 155.098   7
  -1  -4 -14 166.718 153.364   8
  -1  -4 -15 2292.55 196.701   8
  -1  -4 -15 2582.06 209.579   7
  -1  -4 -16 54.8233 108.877   8
  -1  -4 -16 210.974 130.864   7
   1  -5 -17 4368.63 191.535   8
   1  -5 -17 4780.35 208.182   7
   1  -5 -16 477.521 132.850   7
   1  -5 -15 6644.29 266.749   9
   1  -5 -15 6548.52 318.228   7
   1  -5 -14 219.396 135.052   9
   1  -5 -14 278.608 153.829   8
   1  -5 -14 250.162 156.959   7
   1  -5 -13 24216.1 782.520   9
   1  -5 -13 24627.0 816.929   7
   1  -5 -12 1561.17 208.441   7
   1  -5 -12 1838.78 203.267   9
  -1   5  12 1567.04 278.510   1
   1  -5 -11 32912.0 1034.90   7
   1  -5 -11 33434.7 1028.70   9
  -1   5  11 34266.2 1246.81   1
   1   5 -11 32417.7 1118.28   1
   1  -5 -10 220.864 155.078   7
  -1   5  10 24.5483 210.160   1
   1   5 -10-66.5282 180.734   1
  -1   5   9 21295.7 854.026   1
   1   5  -9 21280.8 768.409   1
   1  -5  -9 21082.1 690.063  14
   1  -5  -9 20500.7 688.560   7
  -1   5   9 21160.7 859.371   3
   1  -5  -9 21369.2 700.832  11
   1   5  -8 4606.17 292.717   1
  -1   5   8 4465.22 356.092   1
  -1   5   7 53204.2 1617.51   3
   1   5  -7 50463.2 1511.94   1
  -1   5   7 51187.6 1592.12   1
  -1   5   6 2837.02 285.914   3
   1   5  -6 2667.71 207.033   1
  -1   5   6 3319.00 266.033   1
   1   5  -5 72293.2 2039.32   2
   1  -5  -5 77807.9 2147.70   5
  -1   5   5 77137.8 2194.11   3
   1   5  -5 76998.7 2098.94   1
  -1   5   5 76694.8 2147.20   1
   1  -5  -4 212.316 155.619   5
   1   5  -4 108.816 116.355   1
  -1   5   4 186.060 146.357   1
   1   5  -3 2458.47 185.875   4
   1  -5  -3 2404.09 214.519   5
   1   5  -3 2966.42 188.615   1
   1   5  -2 2821.65 205.503   4
  -1   5   2 2767.81 180.869   1
   1   5  -2 2755.06 183.310   1
   1   5  -1 16542.7 577.905   4
  -1   5   1 16568.6 514.576   1
   1   5  -1 16595.7 550.117   1
  -1   5   0 66199.8 1790.22   1
   1   5   0 67791.7 1855.92   1
  -1   5  -1 4286.59 176.855   1
   1   5   1 4710.17 256.451   1
   1   5   2 42339.4 1243.69   1
  -1   5  -2 41714.4 1139.41   1
  -1   5  -3 13210.9 433.142   4
   1   5   3 13486.9 523.381   1
  -1   5  -3 13730.2 418.538   1
   1   5   4 37222.8 1145.77   1
  -1   5  -4 35878.0 1017.38   1
  -1   5  -5 69406.1 1917.60   1
   1   5   5 72925.8 2063.17   1
  -1   5  -6 65816.8 1843.95   1
   1   5   6 68845.7 2000.72   1
   1   5   7 112886. 3152.88   1
  -1   5  -7 108900. 2988.77   1
  -1  -5  -8 26060.0 819.010   7
   1   5   8 25408.4 973.224   1
  -1  -5  -8 25808.4 820.484   9
  -1  -5  -9 19057.1 637.564  14
  -1  -5  -9 18653.5 657.546   7
  -1  -5  -9 19104.4 656.534   9
   1   5   9 19565.2 831.499   1
  -1  -5 -10 27884.7 918.645   7
  -1  -5 -10 29034.3 912.119   9
   1   5  10 29336.7 1122.39   1
  -1  -5 -11 17974.5 663.214   7
  -1  -5 -11 18442.6 650.321   8
  -1  -5 -11 17842.5 644.070   9
   1   5  11 19778.4 853.810   1
  -1  -5 -12 5812.37 312.298   9
  -1  -5 -12 6070.16 325.409   8
  -1  -5 -12 5717.16 326.805   7
  -1  -5 -13 6435.41 310.396   9
  -1  -5 -13 6874.52 334.042   8
  -1  -5 -13 5936.30 335.966   7
  -1  -5 -14 305.300 120.825   9
  -1  -5 -14 99.7201 151.200   7
  -1  -5 -14 129.006 144.834   8
  -1  -5 -15 5795.79 231.906   9
  -1  -5 -15 5999.17 292.738   7
  -1  -5 -16-59.8540 110.703   7
   1  -6 -16-32.8980 99.8248   8
   1  -6 -16-50.5137 101.934   7
   1  -6 -15 309.316 98.9280   9
   1  -6 -15 223.081 131.172   8
   1  -6 -15 267.822 133.552   7
   1  -6 -14 9248.63 368.316   9
   1  -6 -14 9250.28 386.959   8
   1  -6 -14 9342.67 398.519   7
   1  -6 -13 16751.0 583.947   8
   1  -6 -13 15870.4 567.564   9
   1  -6 -13 15446.2 583.401   7
   1  -6 -12 22536.0 757.050   9
   1  -6 -12 22906.4 766.830   7
   1  -6 -11 4774.19 295.514   7
  -1   6  11 5349.77 418.887   1
   1  -6 -11 5249.18 302.878   9
   1  -6 -10 46822.4 1346.30  14
  -1   6  10 43913.9 1534.07   1
   1  -6 -10 45377.9 1353.06   7
   1  -6  -9 2186.68 197.099   7
   1  -6  -9 2180.39 214.159  14
  -1   6   9 1965.36 273.738   1
   1   6  -8 126854. 3425.58   1
  -1   6   8 125332. 3532.13   1
   1  -6  -8 125203. 3382.34  14
   1  -6  -8 122172. 3352.91  11
  -1   6   8 124393. 3341.50   6
   1  -6  -8 123043. 3349.23   7
   1   6  -7 14004.4 535.635   1
  -1   6   7 13607.3 603.175   1
   1  -6  -7 13582.1 507.648  13
  -1   6   6 28577.0 987.699   1
   1   6  -6 29532.1 925.294   1
   1   6  -5 3553.42 232.648   1
  -1   6   5 3852.37 272.598   1
  -1   6   4 13497.7 523.178   1
   1   6  -4 13832.2 498.420   1
   1   6  -3 19612.3 664.181   4
   1   6  -3 19779.3 651.292   1
  -1   6   3 19871.5 659.570   1
   1   6  -2 29690.6 931.396   4
  -1   6   2 29164.1 878.500   1
   1   6  -2 29065.0 893.093   1
   1   6  -1 56922.7 1631.44   4
  -1   6   1 55344.7 1538.52   1
   1   6  -1 55436.3 1583.97   1
  -1   6   0 28828.0 850.826   1
   1   6   0 32396.3 935.482   1
   1   6   1-51.9634 131.325   1
  -1   6  -1 148.434 69.2591   1
   1   6   2 1194.87 180.719   1
  -1   6  -3 977.896 122.836   4
   1   6   3 1218.06 183.906   1
   1   6   4 79293.3 2281.91   1
   1   6   5 967.306 212.703   1
   1   6   6 4623.20 348.147   1
  -1  -6  -7 4223.97 267.998  14
  -1  -6  -7 4033.39 241.830   7
   1   6   7 4557.45 355.605   1
  -1  -6  -7 4069.53 258.158   9
   1   6   8 57335.1 1851.04   1
  -1  -6  -8 58830.3 1672.99  14
  -1  -6  -8 57773.0 1663.39   7
  -1  -6  -9 22037.8 723.309  14
  -1  -6  -9 21565.6 727.063   7
   1   6   9 21193.0 898.660   1
  -1  -6  -9 20958.1 728.363   9
  -1  -6 -10 12334.7 467.910  14
  -1  -6 -10 11893.0 491.875   7
  -1  -6 -10 11974.8 479.850   8
  -1  -6 -10 12127.0 491.985   9
   1   6  10 12508.6 652.040   1
  -1  -6 -11 1341.02 211.415   7
  -1  -6 -11 1762.59 210.020   8
  -1  -6 -11 1085.33 192.054   9
  -1  -6 -12 1876.77 215.799   7
  -1  -6 -12 2300.77 221.770   8
  -1  -6 -12 2185.65 211.086   9
  -1  -6 -13 28.8410 147.226   8
  -1  -6 -13-10.2017 152.109   7
  -1  -6 -13-34.9428 137.446   9
  -1  -6 -14 21942.4 720.792   7
  -1  -6 -14 22644.8 688.199   9
  -1  -6 -14 21956.9 708.570   8
  -1  -6 -15 31.8328 118.743   8
  -1  -6 -15 257.938 125.854   7
  -1  -6 -15 57.8991 80.9444   9
  -1  -6 -16 1463.02 123.246   7
  -1  -6 -16 1858.00 125.515   8
   1  -7 -16 1474.51 105.619   7
   1  -7 -16 1789.12 118.951   8
   1  -7 -15 937.352 132.354   7
   1  -7 -15 1045.81 135.632   8
   1  -7 -15 900.232 105.211   9
   1  -7 -14 4310.49 240.008   7
   1  -7 -14 4526.27 241.424   8
   1  -7 -14 4161.64 226.351   9
   1  -7 -13 8788.99 373.306   7
   1  -7 -13 8683.75 369.344   8
   1  -7 -13 8497.94 367.337   9
   1  -7 -12 5356.47 297.873   7
   1  -7 -12 5165.46 301.450   9
   1  -7 -11 6556.38 313.391  14
   1  -7 -11 5689.10 317.859   7
   1  -7 -11 6835.29 348.290   9
   1  -7 -10 46444.7 1364.83  14
   1  -7 -10 47345.3 1354.59   7
  -1   7  10 44040.7 1528.58   1
   1  -7 -10 44779.1 1368.69   9
   1  -7  -9 6619.09 344.121  14
   1  -7  -9 6005.00 314.773   7
  -1   7   9 6305.41 435.260   1
  -1   7   9 6620.12 306.979   6
   1  -7  -8 4022.54 283.098  14
  -1   7   8 3616.26 328.360   1
  -1   7   8 3478.40 235.328   6
   1  -7  -7 24057.7 806.598  14
  -1   7   7 23906.4 889.584   1
   1  -7  -7 23149.2 786.440  13
   1   7  -7 23731.5 733.306  12
  -1   7   7 23743.1 757.437   6
   1  -7  -6 11817.4 488.132  14
  -1   7   6 12538.1 542.141   1
  -1   7   6 11677.3 445.908   6
   1  -7  -6 11660.8 466.271  13
  -1   7   5 500.570 156.808   1
   1   7  -5 374.475 127.032   1
   1  -7  -5 284.336 189.242  14
   1   7  -4 12071.5 468.753   1
  -1   7   4 12879.7 502.415   1
   1   7  -3 26470.7 875.861   4
   1   7  -3 27058.0 847.203   1
  -1   7   3 26631.4 850.064   1
   1   7  -2 19421.1 686.514   4
  -1   7   2 18313.6 607.185   1
   1   7  -2 17829.4 624.982   1
   1   7  -1 7866.41 398.528   4
   1   7  -1 7482.65 347.039   1
   1   7   0 3495.62 280.295   4
   1   7   0 3815.22 243.923   1
   1   7   1 6442.08 335.991   1
  -1   7  -2 6164.69 311.776   4
   1   7   2 6848.33 354.084   1
   1   7   3 72.8916 148.849   1
   1   7   4 4564.97 318.380   1
  -1  -7  -5 54.7824 150.596  14
   1   7   5-36.0191 182.426   1
   1   7   6 17217.1 721.339   1
   1   7   6 16243.5 555.499   6
  -1  -7  -6 17183.2 593.777   9
  -1  -7  -6 16523.6 608.838  14
  -1  -7  -7 17187.2 626.669  14
   1   7   7 18097.4 759.055   1
  -1  -7  -7 16705.2 607.429   9
  -1  -7  -8 4909.83 300.249  14
  -1  -7  -8 4688.69 277.976   7
   1   7   8 4372.29 378.815   1
  -1  -7  -8 4721.13 290.940   9
  -1  -7  -8 4721.54 270.809   8
  -1  -7  -9 3414.75 258.322  14
  -1  -7  -9 3591.54 252.409   7
   1   7   9 3810.70 378.280   1
  -1  -7  -9 3254.41 242.073   8
  -1  -7 -10 7448.13 355.804  14
  -1  -7 -10 7581.16 361.918   8
  -1  -7 -10 8131.14 371.663   7
  -1  -7 -11 212.834 157.633   8
  -1  -7 -11-74.1831 156.282   7
  -1  -7 -11 21.5998 160.157   9
  -1  -7 -11 196.425 138.526  14
  -1  -7 -12 5748.80 301.371   8
  -1  -7 -12 5768.69 305.683   9
  -1  -7 -12 6238.49 319.498   7
  -1  -7 -13 3271.78 224.267   9
  -1  -7 -13 3596.12 237.603   7
  -1  -7 -14 3610.88 195.789   9
  -1  -7 -14 4016.57 214.480   8
  -1  -7 -15 12022.4 375.368   8
  -1  -7 -15 11804.6 375.361   7
   1  -8 -15 6019.77 221.849   8
   1  -8 -15 5242.59 200.050   9
   1  -8 -14 270.069 111.197   9
   1  -8 -14 104.966 94.6304   7
   1  -8 -14 225.173 115.161   8
   1  -8 -13 709.651 144.876   9
   1  -8 -13 644.972 141.370   8
   1  -8 -13 774.496 132.594   7
   1  -8 -12 94.8166 131.501   7
   1  -8 -12 59.8801 137.031   8
   1  -8 -12 133.436 118.009  14
   1  -8 -12 113.899 147.136   9
   1  -8 -11 3933.52 249.655  14
   1  -8 -11 4509.46 246.216   7
   1  -8 -11 4299.66 256.383   8
   1  -8 -10 19122.7 675.856  14
  -1   8  10 19508.3 629.766   6
  -1   8   9 1535.47 170.259   6
   1  -8  -9 1936.82 224.167   9
   1  -8  -9 1518.45 223.528  14
   1  -8  -8 3091.25 270.647  14
   1   8  -8 2730.42 190.945  12
  -1   8   8 3248.20 226.458   6
   1  -8  -7 274.352 198.444  14
   1   8  -7 254.708 126.448  12
  -1   8   7 273.265 142.171   6
   1  -8  -6 17502.2 628.435  13
  -1   8   6 17593.6 605.904   6
   1  -8  -6 16826.3 655.153  14
   1  -8  -5 295.585 150.654  13
  -1   8   5 467.859 140.089   6
   1  -8  -4 67724.4 1913.36  13
  -1   8   4 69084.6 1906.25   6
   1  -8  -4 66561.3 1953.01  14
   1  -8  -3 30315.7 930.933  13
  -1   8   3 30741.1 931.852   6
   1  -8  -3 29533.3 975.712  14
   1   8  -2 189.036 143.674   4
  -1   8   2 310.889 144.385   6
   1  -8  -2 117.113 165.847  14
   1   8  -1 9147.94 395.688   1
   1   8  -1 9333.81 464.700   4
   1  -8  -1 8989.79 408.731  14
   1   8   0 625.138 148.866   6
  -1   8   0 469.336 137.779   6
   1   8   0 660.724 195.189   4
   1   8   0 718.462 149.070   1
   1   8   1 398.340 142.367   1
  -1   8  -1 92.2721 120.269   6
   1   8   1 274.317 197.750   4
   1   8   1 94.8232 137.054   6
  -1   8  -1 314.415 159.370   4
  -1  -8  -1 95.6303 153.199  14
   1   8   2 818.428 172.887   1
  -1  -8  -2 665.045 176.735  14
  -1   8  -2 561.167 150.960   4
   1   8   2 757.555 149.338   6
  -1  -8  -3 11947.7 487.194  14
   1   8   3 12063.8 452.046   6
   1   8   3 11912.7 537.310   1
   1   8   4 1081.96 212.135   1
  -1  -8  -4 622.213 177.461  14
   1   8   4 650.617 149.083   6
   1   8   5 2807.74 214.764   6
   1   8   5 2908.58 287.629   1
  -1  -8  -5 2600.15 223.956   9
  -1  -8  -6 36534.3 1135.25  14
   1   8   6 36278.9 1077.29   6
   1   8   6 34725.1 1227.57   1
  -1  -8  -6 35866.1 1102.14   9
   1   8   7 1451.76 170.160   6
   1   8   7 1907.08 264.892   1
  -1  -8  -7 1925.64 167.664   8
  -1  -8  -7 1188.03 206.639  14
  -1  -8  -7 1510.86 200.615   9
  -1  -8  -8 12492.7 507.160  14
   1   8   8 12479.2 622.810   1
  -1  -8  -8 10850.3 476.376   9
  -1  -8  -8 12741.4 466.177   8
  -1  -8  -9 11547.0 475.650  14
  -1  -8  -9 11080.9 449.733   7
  -1  -8  -9 11642.4 470.669   9
  -1  -8  -9 11248.3 442.679   8
  -1  -8 -10 19104.6 646.940  14
  -1  -8 -10 18403.6 630.586   8
  -1  -8 -10 19101.7 659.713   9
  -1  -8 -10 17690.6 632.854   7
  -1  -8 -11 503.102 142.907  14
  -1  -8 -11 449.540 152.979   7
  -1  -8 -11 211.837 145.911   8
  -1  -8 -12 8.59871 137.060   9
  -1  -8 -12 7.89629 133.498   7
  -1  -8 -12 7.87586 130.083   8
  -1  -8 -13 9412.67 354.681   8
  -1  -8 -13 9597.21 357.763   9
  -1  -8 -13 8997.51 349.139   7
  -1  -8 -14 724.007 105.279   9
  -1  -8 -14 696.555 107.970   8
  -1  -8 -14 591.184 101.828   7
   1  -9 -14 513.544 93.4987   9
   1  -9 -14 488.954 84.3134   8
   1  -9 -13 3199.15 174.715   8
   1  -9 -13 3314.84 191.516   9
   1  -9 -12-60.3569 101.357  14
   1  -9 -12 6.46811 110.132   8
   1  -9 -11 679.264 142.663  14
   1  -9 -11 673.742 162.723   9
   1  -9 -11 438.566 135.832   8
  -1   9  10 652.956 130.790   6
   1  -9 -10 645.265 172.217  14
   1  -9 -10 593.451 172.393   9
   1  -9 -10 650.347 144.939   8
  -1   9   9 2514.05 200.035   6
   1  -9  -9 2269.20 185.896   8
   1  -9  -9 2361.08 240.391  14
   1  -9  -9 1927.07 220.324   9
   1  -9  -8 40598.8 1204.18  14
  -1   9   8 39262.2 1149.67   6
   1   9  -8 36439.3 1104.87  12
   1  -9  -8 37506.1 1169.48   9
   1  -9  -7 30275.0 993.261  14
  -1   9   7 31299.5 946.961   6
   1   9  -7 28935.6 910.667  12
  -1   9   6 1780.66 196.522   6
   1   9  -6 1469.85 173.593  12
  -1   9   5 6772.30 337.121   6
   1  -9  -5 6584.25 378.436  14
   1  -9  -4 1333.56 235.381  14
   1  -9  -4 1447.28 193.091  13
  -1   9   4 1290.46 184.006   6
   1  -9  -3 9311.95 391.944  13
   1  -9  -3 8974.58 443.113  14
  -1   9   3 8787.72 393.121   6
  -1   9   2 71.0558 151.920   6
   1   9  -2 70.3013 152.965   4
   1  -9  -2 144.251 183.343  14
   1   9  -1 55460.3 1703.99   4
  -1  -9   1 53482.3 1569.86  14
   1  -9  -1 54043.7 1603.82  14
   1  -9   0 1456.08 222.325  14
  -1  -9   0 1171.53 199.168  14
   1   9   0 1712.23 255.249   4
  -1   9   0 1018.00 219.734   4
  -1   9   0 1267.86 162.117   6
   1  -9   1 46.2169 165.188  14
  -1  -9  -1-11.9067 178.179  14
  -1   9  -1-33.6353 154.022   4
  -1   9  -1-48.2733 136.926   6
   1   9   1 245.584 210.339   4
  -1  -9  -2 30166.0 978.729  14
   1   9   2 30234.6 1119.41   4
   1   9   2 30433.1 944.701   6
   1   9   3 837.416 170.025   6
   1   9   3 743.457 236.330   4
  -1  -9  -3 611.481 191.525  14
  -1  -9  -3 670.925 151.104   9
  -1  -9  -4 6484.02 375.512  14
   1   9   4 6448.09 322.827   6
   1   9   4 6822.73 470.092   4
  -1  -9  -4 6956.78 330.481   9
  -1  -9  -5 7653.21 402.395  14
  -1  -9  -5 7546.69 356.908   9
   1   9   5 7766.24 350.841   6
   1   9   6 5193.97 279.272   6
  -1  -9  -6 4321.63 290.312   9
  -1  -9  -7 14252.3 568.161  14
   1   9   7 13586.1 708.294   4
  -1  -9  -7 14337.5 545.274   9
   1   9   7 14129.1 513.932   6
  -1  -9  -8 2465.30 227.832   9
  -1  -9  -8 2241.64 241.801  14
  -1  -9  -9 35442.1 1090.08  14
  -1  -9  -9 36478.7 1091.38   9
  -1  -9  -9 34433.0 1041.85   8
  -1  -9 -10 516.657 133.695   8
  -1  -9 -10 560.232 164.150   9
  -1  -9 -10 578.414 159.775  14
  -1  -9 -11 10119.0 384.118  14
  -1  -9 -11 9874.24 379.682   8
  -1  -9 -12 625.009 118.082   8
  -1  -9 -13 17786.3 516.482   9
  -1  -9 -13 15433.1 491.741   8
   1 -10 -12 3667.00 195.191   9
   1 -10 -12 3024.91 145.988  14
   1 -10 -11 639.425 147.309   9
   1 -10 -11 650.640 132.333  14
   1 -10 -10 275.773 151.123   9
   1 -10 -10 121.805 143.358  14
  -1  10   9 325.236 130.457   6
   1 -10  -9 147.250 163.097  14
   1 -10  -9 69.0951 153.073   9
   1 -10  -8 6149.34 334.489  14
   1  10  -8 5125.52 251.140  12
   1 -10  -8 5416.55 305.799   9
  -1  10   8 5847.82 290.487   6
  -1  10   7 2441.02 214.310   6
   1  10  -7 2771.71 197.811  12
   1 -10  -7 2773.74 263.165  14
   1 -10  -7 2922.52 233.922   9
   1  10  -6 20421.9 678.292  12
   1 -10  -6 20592.5 703.552   9
  -1  10   6 20764.7 699.197   6
   1 -10  -5 908.322 219.681  14
  -1  10   5 915.628 174.124   6
   1 -10  -4 10773.2 504.062  14
  -1  10   4 11353.8 460.137   6
   1 -10  -3 432.893 203.747  14
  -1  10   3 297.002 157.480   6
  -1  10   3 223.770 236.528   4
   1 -10  -2 16627.0 648.209  14
  -1  10   2 16575.7 751.436   4
  -1  10   2 17199.8 613.245   6
  -1 -10   1 1318.29 194.126  14
   1 -10  -1 1358.60 233.524  14
  -1  10   1 828.586 213.780   4
   1  10  -1 856.565 216.457   4
   1  10   0 14590.7 672.986   4
   1 -10   0 13840.3 561.263  14
  -1 -10   0 14244.7 557.817  14
   1 -10   1 736.431 192.482  14
  -1 -10  -1 864.181 198.068  14
   1  10   1 721.560 213.597   4
   1  10   2 24383.7 982.579   4
  -1 -10  -2 23892.4 828.487  14
   1  10   3 2406.48 322.385   4
  -1 -10  -3 2944.84 204.241   9
  -1 -10  -3 2394.33 252.771  14
   1  10   4 375.554 250.477   4
  -1 -10  -4 186.987 198.874  14
  -1 -10  -4 223.664 148.536   9
  -1 -10  -5 13.2320 189.574  14
  -1 -10  -5 182.386 151.384   9
  -1  10  -6 8550.01 342.909  12
  -1 -10  -6 9445.47 399.637   9
  -1 -10  -7 759.068 193.163  14
  -1 -10  -7 624.002 170.873   9
  -1 -10  -8 15087.7 554.157   9
  -1 -10  -8 15685.7 573.491  14
  -1 -10  -9 1408.90 185.474  14
  -1 -10  -9 1360.55 174.399   9
  -1 -10 -10 6302.08 292.076   9
  -1 -10 -10 5941.23 282.053  14
  -1 -10 -11 1286.79 125.745  14
  -1 -10 -11 1242.21 148.391   9
  -1 -10 -12 332.163 103.320   9
   1 -11 -12-11.0445 71.2536   9
   1 -11 -11 729.996 100.536  14
   1 -11 -11 799.415 113.908   9
   1 -11 -10 3565.95 203.324   9
   1 -11 -10 3102.53 193.417  14
   1 -11  -9 996.074 155.531   9
   1 -11  -9 770.708 163.224  14
   1 -11  -8 661.987 161.993   9
   1 -11  -8 989.833 180.748  14
   1 -11  -7 10315.8 405.133   9
   1  11  -7 9453.10 364.277  12
  -1  11   6 2099.14 197.627   6
   1  11  -6 1689.97 172.194  12
   1 -11  -6 2083.79 234.307  14
   1 -11  -6 1689.65 191.886   9
   1 -11  -5 6394.86 359.483  14
   1  11  -5 6146.25 300.757  12
   1 -11  -5 6325.88 312.085   9
  -1  11   5 6506.58 323.947   6
  -1  11   4 189.258 154.529   6
   1 -11  -4 170.131 150.161   9
   1 -11  -4 198.331 187.959  14
   1 -11  -3 478.042 197.285  14
   1 -11  -2 3150.38 277.303  14
   1 -11  -1 9429.74 448.418  14
  -1 -11   1 9676.91 415.263  14
   1 -11   0 5093.21 311.624  14
  -1 -11   0 4709.07 299.752  14
   1 -11   1 1657.70 210.296  14
  -1 -11  -1 1880.20 228.758  14
  -1 -11  -2 6280.88 355.468  14
  -1 -11  -3 1676.87 223.200  14
  -1 -11  -4 3022.24 214.228   9
  -1 -11  -4 3135.89 266.553  14
  -1 -11  -5 42664.4 1255.60  14
  -1 -11  -5 41689.5 1200.69   9
  -1  11  -5 39188.6 1172.13  12
  -1 -11  -6 1114.39 167.737   9
  -1 -11  -6 956.092 191.534  14
  -1 -11  -7 4629.22 253.484   9
  -1 -11  -8 346.010 138.073   9
  -1 -11  -8 420.551 157.497  14
  -1 -11  -9 7374.35 304.282   9
  -1 -11  -9 7374.29 313.223  14
  -1 -11 -10 11476.8 387.122   9
  -1 -11 -10 10995.9 379.814  14
  -1 -11 -11 12.8045 80.0544   9
   1 -12 -10 9284.90 300.343   9
   1 -12 -10 8728.58 294.251  14
   1 -12  -9 131.189 96.3084   9
   1 -12  -9 305.324 111.328  14
   1 -12  -8 1623.96 141.452   9
   1 -12  -8 1671.14 164.804  14
   1 -12  -7 2766.47 177.449   9
   1  12  -7 2340.33 146.616  12
   1 -12  -6 1810.08 161.747   9
   1 -12  -6 1999.16 201.490  14
   1  12  -6 1993.42 155.088  12
   1 -12  -5 21716.2 714.554  14
   1 -12  -5 20909.5 649.406   9
   1  12  -5 20166.8 656.870  12
   1 -12  -4 9914.08 433.442  14
   1  12  -4 10007.4 390.670  12
   1 -12  -3 9889.37 435.632  14
   1 -12  -2 3651.21 268.453  14
   1 -12  -1 1887.04 211.345  14
  -1 -12   0 6392.45 313.553  14
   1 -12   0 5719.98 308.724  14
  -1 -12  -1 1423.37 198.796  14
  -1 -12  -2 11307.8 463.101  14
  -1 -12  -3 1158.28 186.926  14
  -1 -12  -4 9325.55 401.665  14
  -1  12  -4 9014.91 349.462  12
  -1 -12  -5 2104.14 209.651  14
  -1  12  -5 2006.56 148.399  12
  -1 -12  -6 11589.1 401.688   9
  -1 -12  -6 11943.5 449.694  14
  -1 -12  -7 188.561 105.329   9
  -1 -12  -8 418.914 100.905   9
  -1 -12  -8 125.875 115.529  14
  -1 -12  -9 3218.09 159.446   9
  -1 -12  -9 3717.66 175.140  14
   1 -13  -7 5.42319 100.295  14
   1  13  -6 911.512 89.7740  12
   1 -13  -6 1391.28 151.777  14
   1  13  -5 2788.52 161.660  12
   1 -13  -5 3321.74 203.684  14
   1 -13  -4 586.832 153.173  14
   1  13  -4 433.330 112.300  12
   1  13  -3 8420.18 331.490  12
   1 -13  -3 8898.08 360.124  14
   1  13  -2 882.774 138.670  12
   1 -13  -2 1013.62 157.467  14
   1 -13  -1 3776.05 222.365  14
  -1 -13   0 5276.45 238.319  14
  -1 -13  -1 592.940 134.849  14
  -1 -13  -2 264.577 133.971  14
  -1 -13  -3 44.2457 126.787  14
  -1  13  -3 5.47860 92.7567  12
  -1  13  -4 1841.06 125.980  12
  -1 -13  -4 2494.20 183.672  14
  -1 -13  -5 2936.15 188.815  14
  -1 -13  -6 956.533 124.063  14
  -1 -13  -7 1331.17 118.604  14
  -1 -13  -8-85.7973 64.7323  14
   1 -14  -5 634.562 79.4439  14
   1 -14  -4 11606.0 366.582  14
   1  14  -3 202.708 75.7221  12
   1 -14  -3 193.184 80.1133  14
   1  14  -2 4408.63 179.848  12
   1 -14  -2 3440.06 161.386  14
   1  14  -1 1186.82 113.178  12
   1  14   1 304.220 89.8170  12
  -1  14  -1 87.8260 78.9000  12
  -1  14  -2 3155.58 144.826  12
  -1 -14  -2 3136.94 144.446  14
  -1 -14  -3 77.7552 72.0794  14
   1  14   3 266.306 76.1887  12
   1  14   4 5182.46 186.760  12
  -1 -14  -4 4981.14 190.468  14
   2   0 -18 6730.40 249.103   7
   2   0 -17-13.7591 119.899   7
   2   0 -16 45305.1 1306.52   7
   2   0 -16 44558.8 1258.48   8
   2   0 -15-10.3121 152.907   7
   2   0 -15-7.84996 124.723   8
   2   0 -14 9153.20 406.727   7
   2   0 -13 215.222 155.718   7
   2   0 -13 24.6473 200.208   1
   2   0 -12 803.099 168.074   7
   2   0 -11 108.566 138.795   7
  -2   0  11 19.1011 180.785   3
   2   0 -11 8.24652 124.750  11
   2   0 -10 116727. 3162.90   5
   2   0  -9 120.021 108.865   5
   2   0  -9-73.6377 158.932   1
   2   0  -8 218.262 111.549   5
   2   0  -8 136.544 143.531   1
   2   0  -7 279.996 142.413   1
   2   0  -6 9132.09 375.814   1
   2   0  -5-48.9103 144.614   1
   2   0  -4 15207.1 488.346   1
   2   0  -3-30.2718 88.8220   1
   2   0  -2 19966.4 590.577   2
   2   0  -2 20640.4 583.596   1
   2   0  -1 158.937 80.4639   2
   2   0  -1 53.3837 75.8717   1
   2   0   0 403149. 10439.0   1
   2   0   1 46.6224 89.6096   1
   2   0   2 181238. 4685.98   4
   2   0   2 177735. 4713.64   1
   2   0   3 44.8833 71.4048   4
  -2   0  -3 53.6846 111.640   1
   2   0   4 181885. 4765.58   4
  -2   0  -4 183612. 4818.33   1
   2   0   5-15.9228 75.1788   4
  -2   0  -5 50.3193 128.878   1
  -2   0  -6 6889.45 339.306   1
  -2   0  -7-146.580 165.752   1
  -2   0  -8 7661.16 400.858   1
  -2   0  -9-101.188 190.099   1
  -2   0 -10 6530.57 316.418   7
  -2   0 -10 6760.81 312.432   8
  -2   0 -11-20.3300 152.670   7
  -2   0 -11 9.16876 141.629   8
   2   0  11 244.529 233.530   1
  -2   0 -12 857.483 166.499   8
  -2   0 -12 622.650 168.897   7
   2   0  12 775.657 272.774   1
  -2   0 -13 42.8723 161.266   7
  -2   0 -13 27.8109 139.734   8
  -2   0 -14 26046.5 853.970   7
  -2   0 -14 27324.3 830.264   8
  -2   0 -15 8.28593 137.874   7
  -2   0 -15-44.9731 111.069   8
  -2   0 -16 3811.68 204.373   7
   2  -1 -18 4961.01 213.076   7
   2   1 -17 5.99679 107.283   7
   2  -1 -17 80.4340 122.387   7
   2  -1 -17 33.7011 91.3435   8
   2  -1 -16 2130.73 173.629   8
   2   1 -16 2194.09 188.912   7
   2  -1 -16 2193.66 201.303   7
   2   1 -15 10440.0 418.300   7
   2  -1 -15 9978.03 428.332   7
   2  -1 -15 9669.05 397.717   8
   2  -1 -14 19724.0 690.308   7
   2   1 -14 19365.7 671.794   7
   2   1 -13 2585.53 222.228   7
   2  -1 -13 2783.24 240.348   7
   2   1 -13 2994.00 327.186   1
   2  -1 -12 15606.3 572.585   7
   2   1 -12 15718.7 558.988   7
   2   1 -12 16586.9 714.531   1
   2  -1 -12 15773.2 721.545   1
  -2   1  12 14603.6 659.748   3
   2   1 -11 5645.46 285.957   7
   2  -1 -11 6281.16 302.802   7
   2   1 -11 6493.82 398.712   1
   2  -1 -11 5388.40 396.436   1
  -2   1  11 5784.99 390.459   3
   2  -1 -11 5869.25 294.967  11
   2  -1 -10 15757.1 573.176   5
  -2   1  10 15870.3 670.533   3
   2   1 -10 15951.7 651.926   1
   2  -1 -10 15994.6 666.670   1
   2  -1  -9 45581.9 1300.01   5
   2   1  -9 43052.2 1248.01   5
   2  -1  -9 43577.8 1370.62   1
   2  -1  -8 21369.1 685.445   5
   2   1  -8 20528.4 649.611   5
   2  -1  -8 21386.1 741.746   1
   2  -1  -7 517.854 134.465   5
   2  -1  -7 591.354 179.334   1
   2  -1  -6 70850.2 1968.71   1
   2  -1  -5 2934.77 187.820   1
   2   1  -5 3261.21 204.776   1
   2   1  -4 59116.3 1583.66   2
   2  -1  -4 58160.4 1596.14   1
   2   1  -4 57461.5 1601.39   1
   2   1  -3 6796.24 255.243   2
   2   1  -3 7024.11 271.530   1
   2  -1  -3 6965.73 254.787   1
   2   1  -2 13209.8 409.816   1
   2  -1  -2 12804.1 385.421   1
   2  -1  -1 187.367 58.3584   1
   2   1  -1 195.341 96.1251   1
   2   1   0 21040.1 610.503   4
   2  -1   0 21360.8 567.640   1
   2   1   0 20481.1 610.327   1
   2   1   1 2415.51 138.581   4
   2   1   1 1995.21 151.665   1
   2  -1   1 2181.33 99.9969   1
   2  -1   2 33335.2 879.649   2
   2   1   2 33216.8 930.382   4
   2   1   2 31888.9 945.252   1
   2  -1   3 44266.4 1153.20   2
  -2   1  -3 43201.7 1210.15   1
   2   1   3 43632.4 1253.25   1
  -2   1  -4 1186.86 141.547   1
  -2   1  -5 97879.1 2651.91   1
  -2   1  -6 14351.0 512.216   1
  -2  -1  -6 13735.6 535.069   1
  -2   1  -7 32223.1 1014.50   1
  -2   1  -8 6478.41 355.270   1
  -2   1  -9 14097.0 593.074   1
  -2  -1 -10 2249.04 206.494   7
  -2   1 -10 2156.17 180.030   8
  -2  -1 -10 2274.43 202.880   8
  -2   1 -10 2165.00 183.239   7
  -2   1 -10 2414.23 260.592   1
   2   1  10 2442.12 298.745   1
  -2  -1 -11 13085.1 511.227   7
  -2   1 -11 13434.1 500.077   7
   2   1  11 13706.4 685.561   1
  -2   1 -11 12631.8 471.315   8
  -2  -1 -11 13408.3 500.592   8
  -2  -1 -12-143.005 163.366   8
  -2   1 -12 326.310 140.373   8
  -2   1 -12 189.800 146.777   7
  -2  -1 -12 33.8975 159.301   7
   2   1  12 161.839 243.424   1
   2  -1  12 170.725 221.207   1
  -2   1 -13 6544.11 321.408   7
  -2  -1 -13 5788.81 330.067   7
  -2   1 -13 5856.32 284.345   8
  -2  -1 -13 6168.68 320.055   8
  -2   1 -14 151.515 142.561   7
  -2  -1 -14 190.263 146.295   8
  -2  -1 -14 52.5812 157.980   7
  -2   1 -15 641.017 130.528   7
  -2  -1 -15 356.964 156.326   7
  -2  -1 -15 522.535 139.650   8
  -2  -1 -16 398.157 129.676   7
  -2  -1 -17 7482.28 259.797   7
   2  -2 -18 19905.4 597.594   7
   2  -2 -17 1204.79 156.232   7
   2  -2 -17 1359.15 132.947   8
   2  -2 -16 1855.02 199.724   7
   2  -2 -16 1660.74 167.115   8
   2   2 -16 1970.65 165.329   7
   2   2 -15 3311.18 218.307   7
   2  -2 -15 2572.82 214.308   8
   2   2 -14 15696.8 558.997   7
   2   2 -13 288.432 146.960   7
   2  -2 -13 610.256 235.269   1
   2   2 -13 211.974 187.893   1
   2   2 -12 12109.6 465.265   7
   2  -2 -12 12309.2 489.890   7
   2   2 -12 12602.0 612.886   1
   2  -2 -12 13036.8 642.138   1
  -2   2  12 12289.1 604.094   3
   2   2 -11-50.3495 129.407   7
   2  -2 -11 48.5217 135.672   7
   2  -2 -11-21.3563 203.046   1
   2   2 -11 98.0714 176.117   1
   2  -2 -11 172.023 138.261  11
   2  -2 -11 26.9754 134.993   5
  -2   2  11 171.392 190.412   3
  -2   2  10 10458.9 533.311   3
   2  -2 -10 10442.4 453.022   5
   2  -2 -10 10469.8 411.793   7
   2  -2 -10 11068.9 527.242   1
   2   2 -10 10760.1 501.912   1
   2   2  -9 36319.5 1158.72   1
   2  -2  -9 36988.0 1182.04   1
   2  -2  -9 35501.0 1113.10   5
  -2   2   9 35627.6 1204.55   3
   2   2  -8 205221. 5414.29   1
   2  -2  -8 200070. 5424.03   1
   2  -2  -8 200294. 5374.19   5
   2  -2  -7 7702.79 366.723   1
   2   2  -7 8432.75 377.936   1
   2  -2  -7 7979.62 350.850   5
   2  -2  -6 5940.03 298.111   1
   2   2  -6 6181.67 304.030   1
   2  -2  -6 5779.78 273.509   5
   2   2  -5 10847.7 420.453   1
   2  -2  -5 12447.4 429.503   1
   2   2  -5 12130.8 395.019   2
   2  -2  -5 11537.0 419.701   5
   2  -2  -4 2315.78 166.303   1
   2   2  -4 2344.58 149.682   2
   2  -2  -3 455412. 11817.0   1
   2  -2  -2 330614. 8575.27   1
   2  -2  -1 29094.2 776.064   1
   2   2   0 19145.4 582.940   1
   2   2   0 18684.4 586.805   4
  -2   2   0 19381.1 553.393   3
   2   2   1 75570.8 2066.70   1
   2   2   1 77167.6 2064.48   4
  -2   2  -2 120758. 3158.25   1
   2   2   2 122236. 3238.44   1
   2  -2   2 121004. 3144.19   5
   2   2   3 12158.3 456.287   1
  -2   2  -3 12002.0 374.338   1
   2   2   4 103641. 2815.43   1
  -2   2  -4 102238. 2735.34   1
   2   2   5 4471.64 284.057   1
  -2   2  -5 3964.93 216.248   1
   2   2   6 2104.36 240.252   1
  -2   2  -6 1840.49 172.244   1
  -2   2  -7 26892.1 877.640   1
   2   2   7 28445.7 963.506   1
   2   2   8 14875.1 660.075   1
  -2   2  -8 15782.5 596.433   1
   2   2   9 28175.3 1020.49   1
  -2   2  -9 27041.8 928.093   1
  -2  -2  -9 26577.9 833.168   8
  -2  -2 -10 16788.6 606.892   7
  -2   2 -10 16067.5 563.115   7
   2   2  10 17013.4 772.050   1
  -2   2 -10 16896.1 684.287   1
  -2  -2 -10 16867.6 569.812   9
  -2  -2 -10 17907.1 597.809   8
  -2   2 -11 3636.71 230.980   7
  -2  -2 -11 4043.41 267.758   7
   2   2  11 4659.45 410.164   1
  -2  -2 -11 4006.20 235.275   9
  -2  -2 -11 4213.42 261.720   8
  -2  -2 -12 468.895 167.104   7
  -2   2 -12 573.939 147.595   7
  -2  -2 -12 407.659 169.578   8
   2   2  12 361.519 234.439   1
  -2  -2 -12 594.661 136.972   9
  -2   2 -13 4703.74 263.615   7
  -2  -2 -13 4835.21 305.545   7
  -2  -2 -13 4918.96 294.841   8
  -2  -2 -14 10545.2 457.812   7
  -2  -2 -14 11925.2 451.898   8
  -2  -2 -15 155.259 149.597   7
  -2  -2 -15 272.775 130.567   8
  -2  -2 -16-48.1098 122.329   7
  -2  -2 -17 3780.84 172.865   7
   2  -3 -17 348.761 112.953   8
   2  -3 -16 968.637 166.118   7
   2  -3 -16 1170.44 158.936   8
   2   3 -15 24998.0 771.323   7
   2  -3 -15 25808.5 833.037   7
   2  -3 -15 25788.5 815.079   8
   2  -3 -14 7760.04 370.841   7
   2   3 -14 6800.84 311.503   7
   2   3 -13 3629.03 226.418   7
   2  -3 -13 3704.85 270.539   7
   2   3 -13 3733.95 334.625   1
   2   3 -12 1777.86 177.283   7
   2  -3 -12 2034.88 224.495   7
   2  -3 -12 2086.37 300.536   1
   2   3 -12 1984.31 257.406   1
  -2   3  12 2210.12 280.825   3
   2  -3 -12 2048.11 189.003   9
   2  -3 -11 84691.1 2401.22   7
   2   3 -11 84708.0 2364.69   7
   2   3 -11 89147.1 2551.14   1
   2  -3 -11 86364.3 2591.23   1
   2  -3 -11 89886.6 2408.23  11
  -2   3  11 87448.9 2590.67   3
  -2   3  10 64570.6 1992.93   3
   2  -3 -10 64728.5 1901.56   5
   2  -3 -10 63406.4 1810.77   7
   2  -3 -10 64707.7 1976.76   1
   2   3 -10 66139.4 1942.84   1
  -2   3   9 53526.2 1651.68   3
   2  -3  -9 51805.5 1563.95   5
   2  -3  -9 51930.1 1615.53   1
   2   3  -9 52185.6 1589.59   1
   2  -3  -8 15105.0 573.409   5
  -2   3   8 15455.9 642.040   3
   2  -3  -8 15499.6 611.086   1
   2   3  -8 14813.4 582.085   1
   2  -3  -7 70798.5 2046.73   5
  -2   3   7 73385.4 2121.71   3
   2   3  -7 75098.4 2061.34   1
   2  -3  -7 71133.1 2067.59   1
  -2   3   6 51860.0 1532.92   3
   2  -3  -6 49604.4 1464.19   5
   2  -3  -6 51504.2 1479.50   1
   2   3  -6 50435.1 1468.39   1
   2   3  -5 85.7954 141.533   1
   2  -3  -5 33.2670 128.290   1
   2  -3  -4 3995.05 233.446   5
   2   3  -4 4477.76 237.106   1
   2  -3  -4 4012.66 218.733   1
   2  -3  -3 60.1268 118.320   5
   2   3  -3 101.456 121.334   1
   2  -3  -3 127.168 98.0551   1
   2  -3  -2 66428.5 1806.70   5
   2   3  -2 65407.2 1812.31   4
  -2   3   2 67650.9 1835.01   3
   2  -3  -2 65842.8 1769.22   1
   2   3  -2 66574.5 1813.66   1
  -2   3   1 339757. 8612.99   3
   2   3  -1 305289. 8612.71   4
   2  -3  -1 331590. 8594.91   5
   2   3  -1 331747. 8613.87   1
  -2   3   1 333395. 8541.74   1
  -2   3   0 288626. 7528.03   3
   2  -3   0 289033. 7520.43   5
   2  -3   1 294131. 7642.96   5
  -2   3  -2 5591.65 168.977   1
  -2   3  -3 133121. 3483.87   1
  -2   3  -4 44390.9 1213.49   1
   2   3   4 43191.6 1317.64   1
  -2   3  -5 39762.8 1132.08   1
   2   3   5 40257.9 1241.46   1
   2   3   6 52248.6 1554.32   1
  -2   3  -6 49970.8 1439.35   1
   2   3   7 6390.95 407.705   1
  -2   3  -7 6297.39 309.779   1
   2   3   8 1215.07 269.430   1
  -2   3  -8 1045.48 165.855   1
  -2  -3  -9 1395.64 188.918   7
   2   3   9 1447.74 286.470   1
  -2   3  -9 1764.17 201.780   1
  -2  -3  -9 1631.20 174.189   9
  -2  -3 -10 9023.60 409.364   7
   2   3  10 9107.42 543.456   1
  -2   3 -10 9142.62 453.420   1
  -2  -3 -10 9178.74 383.130   9
   2   3  11 795.781 252.311   1
  -2  -3 -11 899.459 161.318   9
   2   3  12 5171.18 448.892   1
  -2  -3 -12 5210.08 275.419   9
  -2  -3 -12 4762.51 294.001   8
  -2  -3 -13 26685.9 826.209   9
  -2  -3 -13 27453.9 872.767   8
  -2  -3 -14 8531.39 375.688   8
  -2  -3 -15 13988.2 519.881   7
  -2  -3 -15 14574.9 502.987   8
  -2  -3 -16 1053.22 150.768   7
  -2  -3 -16 1133.01 130.692   8
  -2  -3 -17 1277.89 107.678   7
   2  -4 -18 3466.50 156.673   7
   2  -4 -17 347.532 102.285   8
   2  -4 -17 345.677 113.642   7
   2  -4 -16 12853.4 472.624   7
   2  -4 -16 12754.6 457.056   8
   2  -4 -15 17853.1 625.219   7
   2  -4 -15 17473.4 608.189   8
   2  -4 -14 5742.00 327.038   7
   2  -4 -14 5809.54 272.630   9
   2  -4 -13-148.928 166.375   7
   2  -4 -13 44.9505 140.049   9
   2  -4 -12 38799.1 1191.06   7
   2   4 -12 39104.0 1320.86   1
  -2   4  12 37009.5 1358.31   3
   2  -4 -12 39849.9 1165.20   9
   2  -4 -11 20532.7 690.547   7
   2   4 -11 20228.8 798.693   1
   2  -4 -11 19534.4 692.836  11
  -2   4  11 19827.2 854.571   3
   2  -4 -10 69400.6 1977.92   7
   2   4 -10 72191.6 2106.89   1
   2  -4 -10 69490.6 2140.46   1
  -2   4  10 68538.5 2164.77   3
   2  -4 -10 72974.5 1988.12  13
   2  -4 -10 70284.4 1984.85  11
   2  -4  -9 3061.40 288.461   1
   2   4  -9 2831.23 256.258   1
   2  -4  -9 2659.80 242.716   5
  -2   4   9 2853.66 299.974   3
   2  -4  -9 3163.42 211.409  11
   2  -4  -8 3474.18 270.512   5
  -2   4   8 3683.35 334.288   3
   2   4  -8 3628.85 268.521   1
   2  -4  -8 3799.95 290.664   1
   2  -4  -7 604.303 166.727   5
  -2   4   7 524.994 183.935   3
   2   4  -7 784.099 157.382   1
   2  -4  -7 295.345 153.891   1
  -2   4   6 13374.6 552.832   3
   2   4  -6 12180.6 430.110   2
   2   4  -6 13475.1 497.816   1
   2  -4  -6 12607.4 498.494   1
   2  -4  -5 16434.8 561.296   5
  -2   4   5 15225.4 595.453   3
   2   4  -5 14550.4 500.897   2
   2  -4  -5 15175.5 541.419   1
   2   4  -5 15006.3 540.543   1
   2  -4  -4 1564.49 192.612   5
   2   4  -4 1203.25 166.756   1
   2  -4  -4 1763.93 167.081   1
   2  -4  -3 259.050 127.401   5
  -2   4   3 133.264 154.871   3
   2   4  -3 240.204 139.633   1
  -2   4   3 134.829 120.802   1
  -2   4   2 175084. 4844.08   3
   2  -4  -2 184342. 4823.53   5
   2   4  -2 185112. 4829.83   4
  -2   4   2 181079. 4770.46   1
   2   4  -2 185224. 4826.30   1
  -2   4   1 459714. 12087.9   3
   2   4  -1 461098. 12100.6   4
   2  -4  -1 467753. 12072.4   5
   2   4  -1 462655. 12087.0   1
  -2   4   1 464757. 11999.2   1
   2  -4   0 36024.3 1034.08   5
   2   4   0 36777.8 1071.64   1
   2  -4   1 35359.2 1004.00   5
   2   4   1 36593.5 1072.27   1
   2   4   2 44749.3 1315.74   1
  -2   4  -3 6068.93 197.514   4
  -2   4  -3 6592.66 204.314   1
   2   4   3 6134.19 336.481   1
  -2   4  -4 529.197 83.8535   1
  -2   4  -5 11317.3 383.398   1
  -2   4  -6 27079.1 816.640   1
  -2   4  -7 130.092 108.415   1
  -2  -4  -8 497.616 158.999   7
   2   4   8 650.872 210.379   1
  -2  -4  -8 478.765 139.679   9
  -2  -4  -9 6209.43 323.845   7
   2   4   9 6416.52 457.790   1
  -2  -4  -9 6715.98 322.950   9
  -2  -4  -9 6438.96 318.372   8
  -2  -4 -10 136.595 157.876   8
  -2  -4 -10 89.5459 171.180   7
   2   4  10 26.4577 213.598   1
  -2  -4 -10 401.564 166.617   9
  -2  -4 -11 21657.7 768.950   7
   2   4  11 22896.6 974.810   1
  -2  -4 -11 24192.3 767.545   8
  -2  -4 -11 21643.8 739.993   9
  -2  -4 -12 17297.9 652.166   7
  -2  -4 -12 17769.5 612.296   9
  -2  -4 -13-92.0821 164.900   7
  -2  -4 -13-75.9082 131.844   9
  -2  -4 -14 18254.5 651.602   7
  -2  -4 -14 18512.2 635.256   8
  -2  -4 -14 19104.8 593.840   9
  -2  -4 -15 921.425 166.833   7
  -2  -4 -15 1098.91 149.287   8
  -2  -4 -16 285.291 103.135   8
   2  -5 -17 918.724 110.473   8
   2  -5 -17 648.092 111.105   7
   2  -5 -16 5263.02 262.142   7
   2  -5 -15 355.211 146.960   7
   2  -5 -15 449.999 110.290   9
   2  -5 -14 26391.5 868.207   7
   2  -5 -14 27441.2 831.141   9
   2  -5 -13 320.895 171.945   7
   2  -5 -13 247.796 148.640   9
   2  -5 -12 9255.50 420.865   7
   2   5 -12 9315.08 491.474   1
  -2   5  12 9682.64 582.216   1
   2  -5 -12 9517.54 409.284   9
  -2   5  11 7340.62 500.083   1
   2   5 -11 7538.86 429.061   1
   2  -5 -11 7825.57 367.098  11
  -2   5  11 7261.06 492.914   3
   2  -5 -11 7251.91 355.763   7
   2   5 -10 178.861 170.920   1
  -2   5  10 212.506 241.139   1
   2  -5 -10 217.346 145.716  11
   2  -5 -10 294.117 158.008  13
  -2   5  10 245.744 225.142   3
   2  -5 -10 243.056 149.526   7
   2   5  -9 31017.8 1051.59   1
  -2   5   9 31129.2 1119.90   1
   2  -5  -9 31389.6 962.555  11
   2  -5  -9 30363.8 950.854   7
  -2   5   9 32482.8 1147.87   3
  -2   5   9 31996.8 948.735   6
   2  -5  -8 23453.1 847.108   5
  -2   5   8 24622.0 916.218   3
   2   5  -8 23044.4 821.849   1
  -2   5   8 23201.0 874.854   1
   2  -5  -7 6018.07 356.422   5
  -2   5   7 6504.97 403.066   3
  -2   5   7 6656.15 379.763   1
   2   5  -7 6600.96 344.461   1
   2   5  -6 5840.44 263.067   2
  -2   5   6 6003.72 378.271   3
   2   5  -6 6208.77 325.259   1
  -2   5   6 6212.65 351.582   1
   2   5  -5 95751.8 2654.56   2
   2  -5  -5 99751.5 2726.66   5
   2   5  -5 96316.3 2693.41   1
  -2   5   5 100162. 2707.13   1
   2  -5  -4 6533.31 339.635   5
  -2   5   4 6338.68 358.023   3
   2   5  -4 6807.73 322.968   1
  -2   5   4 6483.85 305.756   1
   2   5  -3 44298.3 1297.62   4
   2  -5  -3 43935.3 1311.45   5
  -2   5   3 44643.9 1342.31   3
  -2   5   3 44490.7 1260.30   1
   2   5  -3 44558.6 1298.38   1
  -2   5   2 3394.16 245.250   3
   2   5  -2 3054.69 223.366   4
   2  -5  -2 3309.03 220.957   5
  -2   5   2 3296.74 166.235   1
   2   5  -2 2925.35 222.180   1
   2   5  -1 127933. 3410.23   4
   2  -5  -1 129537. 3378.03   5
   2   5  -1 130660. 3390.70   1
  -2   5   1 121925. 3278.41   1
   2   5   0 46413.4 1334.16   4
   2   5   0 42887.6 1301.14   1
   2   5   1 1668.22 187.609   1
   2   5   2 11424.8 473.827   1
  -2   5  -3 5104.78 199.151   4
   2   5   3 6117.09 336.640   1
   2   5   4 1144.33 219.531   1
   2   5   5 66463.0 1980.60   1
   2   5   6 3007.44 309.522   1
   2   5   7 2909.54 309.674   1
  -2  -5  -8 19362.2 646.624  14
  -2  -5  -8 18812.9 656.158   7
  -2  -5  -8 19309.1 655.221   9
  -2  -5  -8 19275.0 645.607   8
  -2  -5  -9 35834.5 1057.61  14
   2   5   9 34733.0 1208.64   4
  -2  -5  -9 35484.8 1075.17   9
  -2  -5  -9 34272.9 1064.45   8
  -2  -5  -9 34590.9 1082.73   7
  -2  -5 -10 15836.0 575.710   8
  -2  -5 -10 15425.7 569.055   9
  -2  -5 -10 14965.0 585.343   7
  -2  -5 -11 22433.8 736.487   8
  -2  -5 -11 21058.9 724.645   9
  -2  -5 -11 20812.0 748.161   7
  -2  -5 -12 872.075 173.709   9
  -2  -5 -12 759.870 185.198   8
  -2  -5 -12 751.111 195.222   7
  -2  -5 -13 40285.4 1215.58   8
  -2  -5 -13 41319.3 1193.72   9
  -2  -5 -13 40428.0 1235.09   7
  -2  -5 -14 141.633 115.831   9
  -2  -5 -14 272.344 146.355   7
  -2  -5 -14 102.644 137.061   8
  -2  -5 -15 3545.18 219.148   7
  -2  -5 -16 2111.11 144.489   7
   2  -6 -17 23.6698 68.3697   7
   2  -6 -16 6850.46 283.982   8
   2  -6 -16 7655.12 293.667   7
   2  -6 -15 455.552 106.785   9
   2  -6 -15 508.202 143.412   7
   2  -6 -15 723.272 144.147   8
   2  -6 -14 7855.20 334.567   9
   2  -6 -14 7870.14 357.238   7
   2  -6 -13 24889.7 808.712   9
   2  -6 -13 25806.1 825.909   7
   2  -6 -12 39879.4 1194.27   9
   2  -6 -12 39072.5 1195.32   7
   2  -6 -11 375.479 154.067   7
  -2   6  11 320.714 212.569   1
   2   6 -10 17387.1 707.662   1
  -2   6  10 18684.1 794.539   1
   2  -6 -10 18918.8 638.290  14
   2  -6 -10 17649.9 641.235  11
  -2   6  10 18166.4 615.790   6
   2  -6 -10 18148.7 631.346   7
  -2   6   9 619.358 215.769   1
   2   6  -9 611.550 168.462   1
   2  -6  -9 333.823 147.656   7
   2   6  -9 500.580 124.078  12
   2  -6  -9 307.632 140.048  11
   2  -6  -9 642.127 179.574  14
   2  -6  -9 340.939 155.938  13
  -2   6   9 402.760 143.988   6
  -2   6   9 250.138 210.842   3
   2  -6  -8 45235.0 1331.49  14
   2  -6  -8 44427.7 1296.21  11
   2   6  -8 43417.0 1265.25  12
  -2   6   8 45623.3 1298.23   6
  -2   6   8 43696.3 1496.67   3
  -2   6   8 45730.1 1445.33   1
   2   6  -8 43480.2 1381.02   1
   2  -6  -7 239.854 144.656  13
  -2   6   7-21.4393 185.629   3
   2   6  -7 280.072 146.359   1
  -2   6   7 166.453 178.424   1
   2  -6  -6 3187.74 273.487   5
   2   6  -6 2852.73 229.606   1
  -2   6   6 2980.88 256.691   1
   2  -6  -5 37405.7 1171.08   5
  -2   6   5 35632.9 1122.16   1
   2   6  -5 36148.8 1123.91   1
   2  -6  -4 19486.9 693.796   5
   2   6  -4 18585.5 652.002   1
  -2   6   4 17952.1 626.501   1
   2   6  -3 31930.1 996.736   4
   2  -6  -3 31589.8 1011.64   5
  -2   6   3 31053.7 928.052   1
   2   6  -3 31571.9 987.088   1
   2   6  -2 49996.2 1457.83   4
   2   6  -2 50218.8 1436.99   1
  -2   6   2 47559.8 1340.80   1
   2   6  -1 4000.42 276.070   4
   2   6  -1 3861.85 249.361   1
   2   6   0 7901.23 396.509   4
   2   6   0 7897.98 370.988   1
   2   6   1 33757.1 1095.11   4
   2   6   1 33375.8 1060.62   1
   2   6   2 136037. 3730.59   1
   2   6   3 50642.8 1540.11   1
   2   6   4 17716.3 699.441   1
   2   6   5 3375.85 300.599   1
   2   6   6 1816.40 244.741   1
  -2  -6  -6 1821.87 199.622  14
  -2  -6  -6 1512.56 181.655   9
  -2  -6  -7 13155.1 504.141  14
  -2  -6  -7 12923.9 487.905   7
   2   6   7 13550.2 637.141   1
  -2  -6  -7 12922.9 474.784   8
  -2  -6  -7 12411.2 491.107   9
  -2  -6  -8 13934.4 525.822  14
  -2  -6  -8 14173.4 527.603   7
   2   6   8 12596.0 662.675   1
  -2  -6  -8 13995.6 514.204   8
   2   6   9 24456.7 1002.83   1
  -2  -6  -9 24772.7 801.614  14
  -2  -6  -9 25600.7 820.823   7
   2   6   9 23152.1 947.690   4
  -2  -6  -9 24229.9 803.117   8
  -2  -6 -10 10775.5 440.252  14
   2   6  10 11403.8 630.117   1
  -2  -6 -10 11227.5 458.690   8
  -2  -6 -10 11730.6 473.451   9
  -2  -6 -10 11492.2 478.760   7
  -2  -6 -11 355.652 168.645   9
  -2  -6 -11 268.217 163.358   8
  -2  -6 -11 323.831 175.758   7
  -2  -6 -12 5503.91 298.475   9
  -2  -6 -12 5924.98 309.204   8
  -2  -6 -12 5464.27 319.324   7
  -2  -6 -13 1573.59 171.606   9
  -2  -6 -13 1957.85 192.687   8
  -2  -6 -13 1821.26 197.090   7
  -2  -6 -14 14562.8 491.070   8
  -2  -6 -14 13408.1 460.101   9
  -2  -6 -14 14096.6 499.834   7
  -2  -6 -15 77.3903 107.549   8
  -2  -6 -15 232.252 70.0038   9
  -2  -6 -15 136.878 111.714   7
  -2  -6 -16 3918.06 160.594  10
   2  -7 -16 2904.03 149.201   8
   2  -7 -16 2321.11 131.980   7
   2  -7 -15 1265.68 121.362   9
   2  -7 -15 1413.82 143.824   8
   2  -7 -15 1445.70 140.397   7
   2  -7 -14 1318.12 150.857   9
   2  -7 -14 976.923 152.746   8
   2  -7 -14 1366.48 160.833   7
   2  -7 -13 364.173 152.198   9
   2  -7 -13 331.568 143.315   7
   2  -7 -12 1644.36 209.450   9
   2  -7 -12 1865.69 195.318   7
   2  -7 -11 1098.82 177.270   7
   2  -7 -11 1287.66 184.136  14
   2  -7 -11 1001.09 193.997   9
   2  -7 -10 3970.40 264.170  14
  -2   7  10 3331.61 327.211   1
  -2   7  10 3353.13 227.073   6
   2  -7 -10 3447.97 241.710   7
  -2   7   9 668.309 214.349   1
  -2   7   9 406.688 148.972   6
   2   7  -9 346.372 126.182  12
   2  -7  -9 609.027 180.993  14
   2  -7  -9 364.448 149.978  11
  -2   7   8 76.2063 182.755   1
   2  -7  -8-74.1526 179.829  14
   2  -7  -8-18.8037 137.329  11
   2  -7  -8-82.1821 166.841  13
   2   7  -8 64.7449 123.293  12
  -2   7   8 29.2053 136.944   6
   2  -7  -7 8255.98 408.540  14
  -2   7   7 8501.94 443.120   1
   2   7  -7 8551.34 413.297   1
  -2   7   7 8496.60 365.437   6
   2  -7  -7 8420.47 386.040  13
   2   7  -7 7948.12 341.568  12
   2  -7  -7 8924.13 358.749  11
   2   7  -6 13.6437 124.955   1
  -2   7   6 87.5988 148.474   1
  -2   7   6 46.1362 142.044   6
   2  -7  -6-10.4318 136.419  13
   2  -7  -6-24.2943 190.493  14
   2   7  -5 22612.7 772.128   1
  -2   7   5 21896.0 753.611   1
  -2   7   5 22484.1 712.735   6
   2  -7  -5 20602.5 748.657  14
   2  -7  -5 22443.8 726.981  13
   2   7  -4 6234.14 328.424   1
   2   7  -3 6317.89 330.525   1
   2   7  -2 19176.1 714.476   4
   2   7  -2 19256.7 682.644   1
   2   7  -1 63063.9 1859.23   4
   2   7  -1 61241.3 1804.69   1
   2   7   0 1284.71 215.979   4
   2   7   0 1031.34 180.842   1
   2   7   1 8396.15 450.547   4
   2   7   1 8410.65 411.919   1
  -2   7  -2 852.611 136.453   4
   2   7   2 567.621 173.978   1
   2   7   3 5050.28 342.643   1
  -2  -7  -4 4658.72 275.101  14
  -2  -7  -4 4110.51 247.756   9
   2   7   4 4074.68 324.282   1
   2   7   5 152.423 123.152   6
   2   7   5 39.6931 203.490   1
  -2  -7  -5-44.3137 177.520  14
  -2  -7  -5 601.007 150.744   9
  -2  -7  -6 4579.13 296.213  14
   2   7   6 5176.95 386.343   1
  -2  -7  -6 4707.48 254.813   8
  -2  -7  -6 5064.55 283.050   9
   2   7   7 4816.91 402.873   1
  -2  -7  -7 4939.02 303.423  14
  -2  -7  -7 5227.39 288.172   7
   2   7   7 5214.36 411.674   4
  -2  -7  -7 4614.32 264.501   8
  -2  -7  -7 5028.68 292.872   9
   2   7   8 478.254 229.638   4
   2   7   8 597.326 215.671   1
  -2  -7  -8 358.099 157.789   8
  -2  -7  -8 329.004 167.851   7
  -2  -7  -8 262.766 173.128  14
  -2  -7  -8 495.494 171.867   9
   2   7   9 3379.59 353.849   1
  -2  -7  -9 3574.87 259.617  14
   2   7   9 3618.21 346.593   4
  -2  -7  -9 3354.31 239.494   8
  -2  -7  -9 3166.51 255.283   9
  -2  -7  -9 3309.78 255.705   7
  -2  -7 -10 132.719 166.115   7
  -2  -7 -10 10.2209 152.959   8
  -2  -7 -10 58.4706 146.633  14
  -2  -7 -11 719.766 162.079   8
  -2  -7 -11 646.942 171.589   7
  -2  -7 -11 509.381 159.074   9
  -2  -7 -11 491.101 139.592  14
  -2  -7 -12-9.59499 150.967   7
  -2  -7 -12-80.9149 145.811   8
  -2  -7 -12 163.173 144.727   9
  -2  -7 -13 25833.6 791.784   7
  -2  -7 -13 25904.5 782.173   8
  -2  -7 -13 24181.1 769.478   9
  -2  -7 -14 101.468 112.619   8
  -2  -7 -14 43.5054 112.752   7
  -2  -7 -14 111.423 94.5804   9
   2  -8 -15 1325.25 115.861   8
   2  -8 -15 1087.04 97.1306   9
   2  -8 -14 326.346 118.149   8
   2  -8 -14 438.748 121.794   9
   2  -8 -13 413.064 122.277   7
   2  -8 -13 258.203 138.594   8
   2  -8 -13 450.090 142.826   9
   2  -8 -12 14224.0 515.432   9
   2  -8 -12 13121.5 464.999  14
  -2   8  11 17220.4 574.122   6
   2  -8 -11 17463.4 603.469  14
   2  -8 -10 2195.62 228.302  14
  -2   8  10 2437.98 201.702   6
   2   8  -9 3340.55 212.819  12
  -2   8   9 3996.68 245.256   6
   2  -8  -9 3570.42 279.133  14
   2  -8  -8 931.703 198.010  13
   2  -8  -8 368.638 192.590  14
   2   8  -8 612.529 144.211  12
  -2   8   8 581.674 154.080   6
   2  -8  -7 10164.4 446.085  13
   2   8  -7 10368.8 407.921  12
  -2   8   7 10510.0 427.989   6
   2  -8  -7 9873.01 476.333  14
   2  -8  -6 29236.6 930.599  13
   2   8  -6 29093.7 890.849  12
  -2   8   6 27724.7 905.803   6
   2  -8  -6 29736.4 964.714  14
  -2   8   5 526.057 153.460   6
   2  -8  -5 344.957 148.588  13
   2   8  -4 9802.67 444.938   1
  -2   8   4 9965.07 412.591   6
   2  -8  -4 10095.8 460.914  14
   2  -8  -4 10686.3 425.593  13
   2   8  -3 13201.8 535.399   1
  -2   8   3 13946.1 500.450   6
   2  -8  -3 12980.7 492.464  13
   2  -8  -3 13340.7 548.153  14
   2   8  -2 1132.02 167.081   1
   2   8  -2 948.212 192.239   4
   2  -8  -2 828.527 198.026  14
   2   8  -1 16832.2 652.419   1
  -2   8   1 17035.0 585.335   6
   2   8  -1 18295.9 721.312   4
  -2  -8   0 7627.44 350.077  14
  -2   8   0 7156.77 325.804   6
   2   8   0 7434.11 390.802   1
   2   8   0 7635.33 452.250   4
  -2  -8  -1 3433.25 255.586  14
  -2   8  -1 3430.78 219.440   6
   2   8   1 4219.62 294.436   1
   2   8   1 3543.11 314.905   4
  -2  -8  -2 8157.61 381.629  14
  -2   8  -2 8547.55 346.832   6
   2   8   2 8340.05 440.943   1
   2   8   2 7598.05 473.292   4
   2   8   3 2687.30 278.366   1
   2   8   3 3159.90 210.387   6
  -2  -8  -3 2830.81 253.025  14
  -2  -8  -3 2843.48 207.064   9
   2   8   4 2829.82 293.266   1
  -2  -8  -4 3348.00 258.205  14
   2   8   4 2900.78 309.939   4
  -2  -8  -4 3073.86 225.671   9
   2   8   4 2959.66 214.244   6
   2   8   5 505.392 204.266   1
   2   8   5 711.796 142.561   6
   2   8   5 404.393 213.201   4
  -2  -8  -5 436.679 159.613   9
   2   8   6 5412.67 391.917   1
  -2  -8  -6 5182.07 314.486  14
   2   8   6 5312.22 433.149   4
  -2  -8  -6 4879.79 294.620   9
   2   8   7-132.652 246.497   4
   2   8   7 117.049 205.911   1
  -2  -8  -7 123.163 137.519   8
  -2  -8  -7 184.925 180.774  14
  -2  -8  -7 22.3826 174.933   9
   2   8   8 3681.95 366.662   1
  -2  -8  -8 5449.98 317.807  14
   2   8   8 4170.32 388.950   4
  -2  -8  -8 4934.06 302.032   9
  -2  -8  -8 4992.86 270.133   8
  -2  -8  -9-65.4254 143.631   8
  -2  -8  -9 110.831 154.032   7
  -2  -8  -9-54.6027 158.902  14
  -2  -8  -9 100.591 169.071   9
  -2  -8 -10 7345.79 340.819  14
  -2  -8 -10 6962.79 334.953   8
  -2  -8 -10 7861.64 363.378   9
  -2  -8 -10 7523.68 351.401   7
  -2  -8 -11 1461.29 181.756   7
  -2  -8 -11 1614.56 176.078   8
  -2  -8 -11 1424.63 155.943  14
  -2  -8 -12 3953.88 224.196   8
  -2  -8 -12 3621.59 223.777   9
  -2  -8 -12 3552.43 221.861   7
  -2  -8 -13 1417.61 138.353   8
  -2  -8 -13 1380.33 139.732   9
  -2  -8 -13 1414.54 140.265   7
  -2  -8 -14 71.3418 75.6365   9
   2  -9 -14 821.083 101.324   9
   2  -9 -14 813.550 93.5559   8
   2  -9 -13 4594.12 229.864   9
   2  -9 -13 4484.38 208.583   8
   2  -9 -12 1804.05 147.805  14
   2  -9 -12 1871.68 159.791   8
   2  -9 -11 4515.73 258.947  14
  -2   9  11 4602.90 229.480   6
   2  -9 -11 4813.68 249.160   8
   2  -9 -10 13058.9 499.521  14
  -2   9  10 12500.7 458.956   6
   2  -9 -10 11946.2 489.542   9
   2  -9  -9 5542.89 327.642  14
  -2   9   9 5337.29 283.664   6
   2   9  -9 4795.31 249.217  12
   2  -9  -8 16686.7 631.254  14
  -2   9   8 16730.8 586.858   6
   2   9  -8 15549.6 553.243  12
   2  -9  -7 15836.3 616.787  14
  -2   9   7 15688.9 570.145   6
   2  -9  -7 15013.1 585.136  13
   2   9  -7 14899.0 543.288  12
  -2   9   6 5000.82 291.725   6
   2   9  -6 5138.72 280.536  12
   2  -9  -6 4693.27 299.750  13
  -2   9   5 3252.90 248.997   6
   2  -9  -5 3092.00 247.544  13
   2  -9  -5 3395.02 303.076  14
   2  -9  -4 8765.50 449.862  14
  -2   9   4 9442.67 407.308   6
   2  -9  -4 9099.24 405.503  13
   2  -9  -3 3786.80 298.613  14
  -2   9   3 4025.05 256.798   6
   2  -9  -3 3640.30 247.111  13
   2  -9  -2 16416.6 637.067  14
  -2  -9   1 29035.8 937.062  14
  -2   9   1 30174.5 935.135   6
   2  -9  -1 30508.3 986.278  14
   2   9  -1 29821.0 1076.56   4
  -2  -9   0-11.2234 176.020  14
   2  -9   0 114.528 183.388  14
   2   9   0 332.953 200.317   4
  -2   9   0 17.8010 154.094   4
  -2   9   0 88.4496 146.550   6
   2  -9   1 23929.3 798.526  14
  -2  -9  -1 22883.2 787.899  14
  -2   9  -1 23045.2 757.999   6
   2   9   1 25070.7 948.407   4
   2   9   1 21977.9 834.469   1
   2   9   2 5680.77 420.507   4
  -2  -9  -2 6062.86 338.786  14
   2   9   2 5031.99 344.416   1
  -2  -9  -3 6061.46 355.734  14
   2   9   3 5288.92 442.650   4
  -2  -9  -3 6036.75 301.436   9
   2   9   3 6234.06 394.784   1
  -2  -9  -4 283.017 185.133  14
  -2  -9  -4 326.032 149.332   9
   2   9   4 140.797 177.036   1
   2   9   5 3116.65 343.560   4
  -2  -9  -5 2540.43 250.173  14
  -2  -9  -5 2992.83 233.815   9
   2   9   5 2357.24 289.810   1
   2   9   6 65.3186 186.433   1
  -2  -9  -6 140.494 162.062   9
   2   9   6 301.443 242.325   4
  -2  -9  -7 4678.34 310.760  14
  -2  -9  -7 4787.84 288.840   9
  -2  -9  -8 33045.6 1054.49  14
  -2  -9  -8 34117.0 1047.71   9
  -2  -9  -9 7753.05 363.983  14
  -2  -9  -9 7191.76 322.557   8
  -2  -9 -10 541.073 133.746   8
  -2  -9 -10 792.472 160.773   9
  -2  -9 -10 603.038 151.467  14
  -2  -9 -11 105.038 111.099   8
  -2  -9 -11 79.0971 108.573  14
  -2  -9 -11-94.5823 132.878   9
  -2  -9 -12 34.2139 97.1384   8
  -2  -9 -13 18421.4 567.016  10
  -2  -9 -13 22651.1 597.393   9
   2 -10 -12 10583.3 341.715  14
   2 -10 -11 555.354 139.843   9
   2 -10 -11 479.793 127.583  14
  -2  10  10 312.239 122.102   6
   2 -10 -10 288.561 145.965  14
   2 -10 -10 200.136 150.419   9
   2 -10  -9 18750.0 659.288  14
   2 -10  -9 18639.2 643.940   9
  -2  10   9 18571.4 619.383   6
  -2  10   8 2188.32 205.639   6
   2 -10  -8 2829.54 230.965   9
   2 -10  -8 2415.06 252.451  14
   2  10  -8 2577.51 190.290  12
  -2  10   7 204.615 155.323   6
   2  10  -7 35.6820 135.434  12
   2 -10  -7-26.6309 195.983  14
   2  10  -6 7091.67 338.622  12
  -2  10   6 7697.67 359.095   6
   2 -10  -5 4912.69 335.226  14
  -2  10   5 4794.38 285.250   6
   2 -10  -4 246.335 208.861  14
   2 -10  -4 249.994 151.073  13
  -2  10   4 88.8916 148.461   6
   2 -10  -3 20183.0 681.648  13
   2 -10  -3 19915.3 742.486  14
  -2  10   3 19722.2 692.522   6
   2 -10  -2 4330.54 323.115  14
  -2 -10   1 65.6133 160.341  14
   2 -10  -1 207.232 204.855  14
   2  10  -1 43.4595 184.991   4
  -2  10   1-97.3673 155.899   6
   2 -10   0 48288.5 1454.29  14
  -2 -10   0 48073.3 1430.40  14
   2  10   0 45008.1 1580.19   4
  -2  10   0 49532.7 1420.30   6
  -2 -10  -1 2441.42 236.643  14
   2 -10   1 2084.96 242.279  14
   2  10   1 1944.65 289.140   4
  -2 -10  -2 621.341 205.637  14
   2  10   2 618.992 222.596   4
   2  10   3 14112.5 713.572   4
  -2 -10  -3 14498.3 574.221  14
  -2 -10  -4 2900.22 265.959  14
  -2 -10  -4 3099.24 224.592   9
  -2 -10  -5 7104.70 342.401   9
  -2 -10  -5 7251.24 387.460  14
  -2 -10  -6 3486.36 241.201   9
  -2 -10  -7-11.4265 167.226  14
  -2 -10  -7-88.0735 152.194   9
  -2 -10  -8 6425.09 314.734   9
  -2 -10  -8 6407.20 328.102  14
  -2 -10  -9 8171.76 344.659   9
  -2 -10  -9 7695.98 347.283  14
  -2 -10 -10 1186.49 147.587  14
  -2 -10 -10 1341.89 161.102   9
  -2 -10 -11 6531.26 262.512   9
  -2 -10 -11 5727.96 228.626  14
  -2 -10 -12 532.580 92.8026   9
   2 -11 -12 1465.56 109.830   9
   2 -11 -11 1924.58 148.649   9
   2 -11 -11 1926.27 129.719  14
   2 -11 -10 621.241 131.987   9
   2 -11 -10 732.110 136.374  14
   2 -11  -9 93.9060 129.468   9
   2 -11  -9 103.805 143.749  14
  -2  11   8 228.836 131.722   6
   2  11  -8 107.198 106.805  12
   2 -11  -8 122.954 161.242  14
   2 -11  -8 25.9313 135.811   9
   2  11  -7 10279.9 406.112  12
   2 -11  -7 11089.6 429.665   9
  -2  11   7 11402.6 430.728   6
  -2  11   6 184.269 150.059   6
   2 -11  -6 488.376 157.432   9
   2 -11  -6 287.381 176.701  14
   2  11  -6 381.443 139.776  12
  -2  11   5 1649.21 191.489   6
   2 -11  -5 1553.68 193.469   9
   2  11  -5 1742.08 189.702  12
   2 -11  -5 2110.28 247.578  14
   2 -11  -4 2220.96 245.870  14
  -2  11   4 2000.85 209.498   6
   2 -11  -3 6002.09 363.830  14
   2 -11  -2 1663.65 241.096  14
   2 -11  -1 13185.1 531.841  14
  -2 -11   1 11650.0 473.479  14
   2 -11   0 2803.81 258.942  14
  -2 -11   0 2649.18 235.831  14
  -2 -11  -1 5119.81 306.798  14
   2 -11   1 4856.98 303.244  14
  -2 -11  -2 178.814 178.775  14
  -2 -11  -3 31370.5 1005.63  14
  -2 -11  -4 17006.9 580.006   9
  -2 -11  -4 18186.4 647.730  14
  -2 -11  -5 3301.06 215.003   9
  -2 -11  -5 2992.59 246.127  14
  -2 -11  -6 1167.75 161.476   9
  -2 -11  -6 1165.28 182.109  14
  -2 -11  -7 22876.7 719.827   9
  -2 -11  -8 6446.89 280.343   9
  -2 -11  -8 6057.96 298.493  14
  -2 -11  -9 11131.1 392.040   9
  -2 -11  -9 11108.9 396.491  14
  -2 -11 -10 5483.22 222.569   9
  -2 -11 -10 4936.37 211.761  14
  -2 -11 -11-13.7957 68.1880   9
   2 -12 -10 24267.1 679.340   9
   2 -12 -10 23180.8 676.394  14
   2 -12  -9 3715.12 187.310   9
   2 -12  -9 3920.52 205.176  14
   2 -12  -8 869.617 126.488   9
   2 -12  -8 730.470 148.235  14
   2 -12  -7 347.304 122.566   9
   2  12  -7 293.827 104.780  12
   2 -12  -6 2728.62 229.910  14
   2 -12  -6 2803.45 184.631   9
   2  12  -6 2533.00 178.451  12
   2 -12  -5 12793.2 491.246  14
   2 -12  -5 11676.2 425.172   9
   2  12  -5 12392.6 444.205  12
   2 -12  -4 42193.4 1282.49  14
   2  12  -4 42821.0 1238.33  12
   2  12  -3 3464.12 225.389  12
   2 -12  -3 2975.87 257.161  14
   2 -12  -2 1422.82 210.739  14
   2 -12  -1 320.010 169.409  14
  -2 -12   0 8610.25 366.382  14
   2 -12   0 8084.23 371.262  14
  -2 -12  -1 6188.48 310.792  14
  -2 -12  -2 30780.0 956.354  14
  -2 -12  -3 118.391 162.736  14
  -2  12  -4 761.834 118.149  12
  -2 -12  -4 734.574 172.411  14
  -2 -12  -5 5343.12 283.678  14
  -2 -12  -6 15.8570 104.020   9
  -2 -12  -6 385.893 134.215  14
  -2 -12  -7 266.960 100.501   9
  -2 -12  -8 8507.91 293.686   9
  -2 -12  -8 8567.34 317.577  14
  -2 -12  -9 3459.34 150.078   9
  -2 -12  -9 3807.38 164.827  14
   2 -13  -7 2212.40 155.627  14
   2  13  -6 651.810 93.5012  12
   2 -13  -6 883.004 135.032  14
   2 -13  -5 195.615 133.529  14
   2  13  -5 42.2741 96.3499  12
   2  13  -4 6470.95 267.948  12
   2 -13  -4 6364.23 293.504  14
   2 -13  -3 667.361 150.085  14
   2  13  -3 547.003 128.484  12
   2 -13  -2 1380.84 165.051  14
   2 -13  -1 9361.04 361.438  14
  -2 -13  -1 4044.32 215.606  14
  -2 -13  -2 2006.93 169.439  14
  -2  13  -3 3313.83 166.325  12
  -2 -13  -3 4072.57 214.302  14
  -2 -13  -4 605.971 126.947  14
  -2 -13  -5 12124.2 413.004  14
  -2 -13  -6 244.551 101.904  14
  -2 -13  -7 501.868 82.4990  14
   2  14  -4 1847.42 106.543  12
   2 -14  -4 2048.59 119.362  14
   2  14  -3 49.7775 71.4111  12
   2 -14  -3 44.7472 75.1026  14
   2  14  -2 8811.35 300.380  12
   2  14   0 2396.85 141.361  12
   2  14   1 1823.77 120.656  12
  -2  14  -1 1425.55 98.5964  12
   2  14   2 5029.09 197.091  12
   2  14   3 110.250 64.0047  12
   3   0 -18 7010.63 262.554   7
   3   0 -17 79.2037 125.169   7
   3   0 -16 1509.65 141.691   8
   3   0 -16 1399.33 180.268   7
   3   0 -15 52.1727 155.586   7
   3   0 -14 2673.74 232.876   7
   3   0 -13 86.1785 148.718   7
   3   0 -12 11629.8 453.276   7
   3   0 -12 11229.4 582.210   1
   3   0 -12 10887.7 429.661  11
  -3   0  12 10211.2 560.360   3
   3   0 -11 58.1566 124.332  11
   3   0 -11 36.7163 134.590   7
   3   0 -11 20.0824 161.078   1
   3   0 -10 16244.7 588.034   5
   3   0 -10 17259.8 684.784   1
   3   0  -9-80.5786 118.512   5
   3   0  -9 105.028 166.930   1
   3   0  -8 1495.72 192.063   1
   3   0  -7-184.100 154.279   1
   3   0  -6 2058.10 201.752   1
   3   0  -5-37.4383 131.372   1
   3   0  -4 11255.5 393.982   1
   3   0  -3-5.15414 110.163   1
   3   0  -2 28844.2 836.874   2
   3   0  -2 29359.5 825.745   1
   3   0  -1 88.6355 112.408   2
   3   0  -1-42.9583 88.8755   1
   3   0   0 1149.68 118.131   1
   3   0   0 1422.99 128.532   2
   3   0   1 68.2684 108.986   1
   3   0   2 13217.8 441.932   1
   3   0   3 7.01799 127.135   1
   3   0   4 21916.2 709.784   1
   3   0   5 137.095 159.564   1
   3   0   6 708.732 181.140   1
   3   0   7-105.088 176.655   1
   3   0   8 20253.9 785.198   1
  -3   0  -9 66.2799 126.441   8
  -3   0  -9-8.88328 142.052   7
   3   0   9 80.5421 181.705   1
  -3   0 -10 7354.47 358.308   7
   3   0  10 7595.28 480.558   1
  -3   0 -10 8755.19 360.108   8
  -3   0 -11 173.478 141.641   8
  -3   0 -11 84.7611 160.043   7
   3   0  11 313.676 238.559   1
  -3   0 -12 4557.49 287.409   7
   3   0  12 4871.34 394.192   1
  -3   0 -12 4834.04 276.181   8
  -3   0 -13-135.186 161.449   7
  -3   0 -13 108.918 145.600   8
  -3   0 -14 21096.1 698.258   7
  -3   0 -15 49.1609 119.076   7
  -3   0 -15 32.9325 105.424  10
  -3   0 -16 467.797 92.6756   7
   3   1 -18 1342.70 104.435   7
   3  -1 -18 1612.52 132.262   7
   3   1 -17 7884.30 311.951   7
   3  -1 -17 8361.09 335.271   7
   3  -1 -17 7588.28 287.104   8
   3  -1 -16 65.1770 117.270   8
   3  -1 -16-161.387 154.916   7
   3   1 -16-8.46372 135.341   7
   3   1 -15 6993.88 333.037   7
   3  -1 -15 6666.78 341.976   7
   3  -1 -14-33.8717 166.795   7
   3   1 -14 31.3276 151.654   7
   3   1 -13 3713.21 255.460   7
   3  -1 -13 3447.67 260.911   7
   3  -1 -13 4000.29 376.399   1
   3   1 -13 4217.85 372.250   1
   3   1 -12 4340.07 262.090   7
   3  -1 -12 3829.07 354.242   1
   3   1 -12 4294.90 357.909   1
   3  -1 -12 4547.68 262.723  11
  -3   1  12 3792.66 356.653   3
   3   1 -11 30445.6 949.328   7
   3  -1 -11 31536.6 1107.76   1
   3  -1 -11 31419.4 1008.95   5
   3  -1 -11 31853.4 955.416  11
   3  -1 -10 7452.24 358.859   5
   3   1 -10 7117.16 319.474   5
   3  -1 -10 6992.74 418.435   1
   3  -1  -9 25412.2 834.674   5
   3  -1  -9 25923.8 890.457   1
   3  -1  -8 13531.4 510.545   5
   3  -1  -8 14451.2 555.824   1
   3   1  -8 14379.0 561.987   1
   3  -1  -7 8522.51 378.674   1
   3   1  -7 7784.92 371.673   1
   3  -1  -6 18131.6 618.535   1
   3   1  -6 18533.9 625.665   1
   3  -1  -5 199965. 5358.72   1
   3   1  -5 206635. 5371.15   1
   3   1  -4 4981.50 235.711   2
   3   1  -4 4818.36 240.625   1
   3  -1  -4 4796.20 228.804   1
   3  -1  -3 35034.6 977.087   1
   3   1  -3 34684.1 999.654   1
   3   1  -2 33547.4 940.217   2
   3  -1  -2 32154.1 904.162   1
   3   1  -2 32980.0 934.837   1
   3  -1  -1 5230.78 186.671   1
   3   1  -1 5103.77 230.807   1
   3  -1   0 135505. 3565.65   2
   3   1   0 133755. 3584.55   1
   3  -1   0 136661. 3541.07   1
   3  -1   1 60798.1 1638.14   2
   3   1   1 60630.7 1669.24   4
   3  -1   1 61536.6 1630.65   1
   3   1   1 61878.9 1678.67   1
   3  -1   2 16502.2 473.757   2
   3   1   2 15640.7 513.965   4
   3   1   2 16281.7 536.744   1
   3  -1   2 16432.0 494.832   1
   3  -1   3 7451.20 236.995   2
   3   1   3 7533.54 295.375   4
   3  -1   3 7338.33 291.384   1
   3   1   3 7361.73 329.923   1
   3   1   4 60941.7 1617.27   4
   3   1   4 56495.0 1662.20   1
   3  -1   4 56747.6 1625.24   1
   3   1   5 168596. 4417.93   4
   3   1   5 163566. 4491.85   1
   3   1   6 45648.6 1282.79   4
   3   1   6 43543.9 1375.20   1
   3   1   7 40165.4 1292.92   1
   3  -1   8 32315.9 1094.07   1
   3   1   8 32964.4 1130.47   1
  -3  -1  -9 108810. 2998.00   7
   3  -1   9 107696. 3138.06   1
   3   1   9 112707. 3185.85   1
  -3  -1  -9 111130. 2982.55   8
  -3   1 -10 353.016 139.990   8
  -3  -1 -10 232.174 147.501   8
  -3   1 -10 304.339 134.846   7
  -3  -1 -10 73.0129 150.133   7
   3  -1  10 189.080 212.050   1
   3   1  10 404.411 253.167   1
  -3  -1 -10 181.108 122.611   9
  -3  -1 -11 143.964 156.982   8
  -3  -1 -11 156.449 159.179   7
  -3   1 -11 68.7947 148.720   7
  -3   1 -11 300.111 143.874   8
   3   1  11 50.9528 209.487   1
  -3  -1 -12 10936.0 466.691   7
  -3   1 -12 10786.3 437.543   7
   3   1  12 10815.4 605.485   1
  -3  -1 -12 10773.7 443.908   8
  -3   1 -12 10341.2 414.840   8
  -3  -1 -13 3940.01 255.323   8
  -3   1 -13 3725.84 249.918   7
  -3  -1 -13 4522.73 282.686   7
  -3  -1 -14 643.874 150.478   8
  -3   1 -14 412.451 144.735   7
  -3  -1 -14 615.921 170.744   7
  -3   1 -15 2026.67 154.903   7
  -3  -1 -15 2205.78 186.032   7
  -3  -1 -16 2083.29 148.849   7
  -3  -1 -16 1985.22 122.493  10
   3  -2 -18 6193.85 250.337   7
   3  -2 -17 800.066 142.304   7
   3   2 -17 491.796 101.277   7
   3  -2 -17 507.190 108.248   8
   3   2 -16 12788.4 448.591   7
   3  -2 -16 12331.2 453.754   8
   3   2 -15 4234.35 249.242   7
   3   2 -14 2529.55 209.285   7
   3  -2 -13 13998.9 543.982   7
   3   2 -13 14019.7 520.267   7
   3  -2 -13 14321.9 697.041   1
   3   2 -13 13975.8 668.579   1
   3  -2 -13 13986.3 532.087  11
  -3   2  13 13647.4 675.410   3
   3  -2 -12 22384.8 750.233   7
   3   2 -12 22074.5 732.199   7
   3  -2 -12 23609.4 925.859   1
   3   2 -12 23430.8 907.377   1
   3  -2 -12 22631.6 750.269  11
  -3   2  12 22262.8 921.875   3
   3  -2 -12 22439.0 804.386   5
   3  -2 -11 9917.34 414.128   7
   3   2 -11 10408.0 402.666   7
   3  -2 -11 10520.5 547.889   1
   3   2 -11 10534.6 520.794   1
   3  -2 -11 10274.8 418.408  11
   3  -2 -11 9701.11 459.556   5
  -3   2  11 9559.10 548.460   3
   3  -2 -10 4817.23 264.626   7
   3  -2 -10 5085.91 355.814   1
   3   2 -10 5375.35 347.083   1
  -3   2  10 4967.86 391.347   3
   3  -2 -10 5208.07 265.435  11
   3  -2  -9 528.959 150.393   5
   3  -2  -9 945.723 182.143   1
   3   2  -9 1017.76 199.328   1
   3  -2  -8 10286.8 431.428   5
   3  -2  -8 9945.64 454.566   1
   3  -2  -7 16651.8 589.580   5
   3  -2  -7 16726.2 603.086   1
   3  -2  -6 66950.1 1877.50   1
   3   2  -5 41787.7 1205.81   2
   3  -2  -5 42632.4 1213.70   1
   3   2  -4 216.811 151.803   1
   3  -2  -4 263.289 108.423   1
   3   2  -4 299.363 114.411   2
   3   2  -3 23895.2 722.826   1
   3  -2  -3 23131.8 678.428   1
   3  -2  -2 84540.9 2242.62   1
   3   2  -2 85949.3 2301.27   1
   3  -2  -1 30715.6 826.769   1
   3   2  -1 31735.6 906.455   1
   3   2   0 261822. 6930.26   4
   3   2   0 267154. 6930.39   1
  -3   2  -1 60403.3 1619.93   3
   3   2   1 62606.3 1702.57   4
   3   2   1 62938.0 1709.42   1
   3  -2   1 61682.8 1605.83   1
   3   2   2 56519.2 1505.66   4
   3  -2   2 52018.5 1418.34   1
   3   2   2 53747.1 1514.42   1
   3   2   3 304.997 134.169   4
   3  -2   3 95.8369 67.7277   1
   3   2   3-105.889 173.323   1
   3   2   4 9814.13 394.968   4
   3   2   4 10148.1 435.288   1
   3   2   5 2514.55 195.609   4
   3   2   5 2425.47 256.088   1
   3   2   6 19765.8 665.160   4
   3   2   6 19277.7 732.460   1
   3   2   7 10109.0 421.569   4
   3   2   7 10454.6 522.504   1
   3   2   8 18042.8 746.425   1
  -3  -2  -9 503.011 153.913   8
  -3  -2  -9 269.117 144.502   7
   3  -2   9 625.923 174.970   1
   3   2   9 22.6959 200.892   1
  -3  -2  -9 342.522 141.556   9
  -3  -2 -10 26850.4 871.033   7
   3   2  10 27034.4 1060.90   1
  -3  -2 -10 26947.8 835.146   9
  -3  -2 -10 26316.5 853.965   8
  -3   2 -11 24400.2 794.110   7
  -3  -2 -11 24849.5 842.645   7
   3   2  11 23883.2 1020.70   1
  -3  -2 -11 26804.8 804.363   9
  -3  -2 -11 25421.1 824.667   8
  -3  -2 -12-10.8383 166.557   8
  -3   2 -12 113.181 134.253   7
  -3  -2 -12-59.4122 168.180   7
  -3  -2 -12 16.4219 131.508   9
  -3  -2 -13 17193.7 628.934   7
  -3  -2 -13 17324.4 611.990   8
  -3  -2 -14 5331.28 308.378   7
  -3  -2 -14 6435.63 303.988   8
  -3  -2 -15 160.561 140.889   7
  -3  -2 -15 109.644 117.053   8
  -3  -2 -16-5.49404 101.968   7
  -3  -2 -16 21.6544 87.4772  10
   3  -3 -18 21.6707 64.4991   8
   3  -3 -17 2623.61 185.880   7
   3  -3 -17 2308.11 163.120   8
   3  -3 -16 4123.14 251.202   7
   3  -3 -16 4285.58 239.083   8
   3  -3 -15 7602.76 361.032   7
   3   3 -15 7223.06 312.497   7
   3  -3 -14 1442.31 200.158   7
   3   3 -14 1374.40 170.669   7
   3  -3 -13 48377.1 1412.98   7
   3   3 -13 47793.1 1368.57   7
   3   3 -13 46170.5 1563.90   1
   3  -3 -13 47211.9 1603.05   1
  -3   3  13 45255.6 1581.81   3
   3  -3 -12 57333.9 1661.77   7
   3   3 -12 58513.7 1627.94   7
   3  -3 -12 56313.4 1846.17   1
   3   3 -12 59125.6 1824.70   1
   3  -3 -12 57874.5 1661.57  11
  -3   3  12 53483.5 1844.54   3
   3  -3 -11 68568.8 1942.84   7
   3   3 -11 69615.7 1914.65   7
   3  -3 -11 66952.8 2111.94   1
   3   3 -11 70967.8 2100.10   1
   3  -3 -11 71169.3 1950.07  11
   3  -3 -11 67424.7 1925.84  13
   3  -3 -11 68358.5 2041.40   5
  -3   3  11 67608.7 2148.74   3
  -3   3  10 39789.4 1376.02   3
   3  -3 -10 40586.8 1282.79   5
   3  -3 -10 39544.7 1184.86   7
   3  -3 -10 41736.0 1345.37   1
   3   3 -10 40654.6 1318.65   1
  -3   3   9 6423.29 421.938   3
   3  -3  -9 6259.96 349.441   5
   3  -3  -9 6635.43 383.800   1
   3   3  -9 6619.03 380.733   1
  -3   3   8 62647.1 1855.49   3
   3  -3  -8 60011.7 1757.46   5
   3  -3  -8 58480.2 1776.20   1
   3   3  -8 60519.8 1777.93   1
   3  -3  -7 85208.4 2445.48   5
   3   3  -7 91146.3 2469.13   1
   3  -3  -7 87236.9 2456.99   1
   3   3  -6 16125.1 541.816   2
   3  -3  -6 16115.6 571.791   1
   3   3  -6 15876.9 580.135   1
   3   3  -5 308714. 8045.99   2
   3  -3  -5 312768. 8069.26   5
   3  -3  -5 299941. 8045.87   1
   3   3  -5 307462. 8077.14   1
   3  -3  -4 15430.3 530.943   5
   3   3  -4 15423.7 523.850   2
   3  -3  -4 14893.3 496.924   1
   3  -3  -3 3119.93 211.038   5
   3  -3  -3 3735.30 172.149   1
  -3   3   2 226.400 139.125   3
   3  -3  -2 388.057 73.5306   1
  -3   3   1 266649. 6985.56   3
   3  -3   0 11071.6 372.646   5
   3   3   0 11317.1 428.481   4
  -3   3   0 11361.0 375.015   3
   3   3   0 11402.8 424.644   1
   3  -3   1 267695. 7067.22   5
   3   3   1 277821. 7148.37   4
   3   3   1 273572. 7145.87   1
   3   3   2 31848.6 967.673   4
   3  -3   2 30916.2 857.558   5
   3   3   2 32801.7 972.522   1
   3   3   3 9208.74 398.374   4
   3   3   3 9682.43 424.851   1
   3   3   4 5307.53 292.992   4
   3   3   4 5222.73 324.315   1
   3   3   5 148624. 3993.97   4
   3   3   5 145402. 4027.85   1
   3   3   6 12095.7 492.040   4
   3   3   6 10784.4 526.110   1
   3   3   7 44969.2 1381.93   4
   3   3   7 45840.5 1464.29   1
  -3  -3  -8 52.9778 149.926   8
  -3  -3  -8 218.459 149.210   7
   3   3   8-21.5451 207.596   1
  -3  -3  -8 17.1392 131.932   9
  -3  -3  -9 15913.7 583.439   7
   3   3   9 14632.8 714.584   1
  -3  -3  -9 16724.9 567.333   9
   3   3  10 25253.6 1033.50   1
  -3  -3 -10 25956.4 822.416   9
   3   3  11 1649.24 318.132   1
  -3  -3 -11 1478.66 180.598   9
  -3  -3 -12-152.467 143.435   9
  -3  -3 -12 11.0507 165.987   8
  -3  -3 -13 29166.7 916.416   8
  -3  -3 -13 30033.2 876.897   9
  -3  -3 -13 26993.8 921.046   7
  -3  -3 -14 3890.26 246.561   8
  -3  -3 -14 3698.96 263.047   7
  -3  -3 -15 1647.72 164.103   8
  -3  -3 -15 1877.32 182.308   7
  -3  -3 -16 11569.2 387.901   7
  -3  -3 -16 11316.0 371.161  10
   3  -4 -18 202.957 79.5032   7
   3  -4 -17 5272.45 248.451   7
   3  -4 -17 5413.09 235.521   8
   3  -4 -16 7135.66 327.017   7
   3  -4 -16 7163.27 311.621   8
   3  -4 -15 130.199 145.488   7
   3  -4 -14 23730.8 790.755   7
   3  -4 -14 23475.0 733.777   9
   3  -4 -13 1604.93 208.803   7
   3  -4 -13 1329.79 165.327   9
   3   4 -12 9555.88 504.917   1
  -3   4  12 8623.84 541.599   3
   3  -4 -12 8423.88 398.325   7
   3   4 -11 29108.9 1059.96   1
   3  -4 -11 31525.9 1114.00   1
   3  -4 -11 28105.8 945.172  11
   3  -4 -11 30919.2 942.521  13
  -3   4  11 29030.3 1123.63   3
   3  -4 -11 30417.5 1052.25   5
   3  -4 -11 30128.5 938.672   7
   3  -4 -10 1279.10 236.057   1
   3   4 -10 1904.36 255.134   1
   3  -4 -10 1381.04 180.841  13
   3  -4 -10 1634.67 188.102  11
   3  -4 -10 1388.73 222.410   5
  -3   4  10 1446.25 169.577   6
  -3   4  10 1598.94 274.124   3
   3  -4 -10 1257.74 167.563   7
   3  -4  -9 7553.66 428.586   1
   3   4  -9 7991.78 426.440   1
   3  -4  -9 7696.32 416.993   5
  -3   4   9 8279.24 480.650   3
   3  -4  -9 8302.19 354.733  11
   3  -4  -8 9128.97 440.259   5
  -3   4   8 10301.1 514.217   3
   3  -4  -8 8986.57 451.820   1
   3   4  -8 10005.7 461.189   1
  -3   4   7 816.845 221.693   3
   3   4  -7 672.839 165.225   1
   3  -4  -7 629.522 165.317   1
  -3   4   6 15808.2 633.674   3
   3   4  -6 15029.8 521.473   2
   3  -4  -6 14217.6 545.934   1
   3   4  -6 15031.1 567.601   1
   3   4  -5 3752.80 235.356   2
   3  -4  -5 4126.04 259.765   5
   3  -4  -5 4028.36 238.877   1
   3   4  -5 4232.36 268.223   1
  -3   4   4 27765.7 905.850   3
   3  -4  -4 28032.5 867.808   5
   3  -4  -4 26272.4 818.421   1
   3   4  -4 28151.7 873.306   1
   3  -4  -3 7375.89 331.826   5
  -3   4   3 7469.37 355.329   3
   3   4  -3 6888.56 329.188   1
   3   4  -2 64416.7 1806.37   4
   3  -4  -2 65101.3 1782.89   5
  -3   4   2 64320.1 1802.68   3
  -3   4   2 62841.6 1695.20   1
   3   4  -2 65451.7 1805.53   1
  -3   4   1 17027.6 560.291   3
   3  -4  -1 16452.0 546.061   5
   3   4  -1 16523.8 584.240   1
   3  -4   0 1135.11 132.325   5
  -3   4   0 1248.93 134.929   3
   3  -4   1 12759.0 422.169   5
   3   4   1 13713.5 514.429   4
   3   4   2 891.413 189.444   4
   3   4   3 27389.6 904.440   4
   3   4   4 19165.0 698.829   4
   3   4   4 18279.8 700.095   1
   3   4   5 22512.6 792.093   4
   3   4   5 21332.8 807.514   1
   3   4   6 6596.11 371.402   4
   3   4   6 6830.03 413.177   1
   3   4   7 198.408 148.539   4
   3   4   7 187.154 185.834   1
   3   4   8 43017.5 1454.86   1
  -3  -4  -8 43478.7 1248.49  14
  -3  -4  -8 43414.0 1281.44   7
   3   4   8 43732.2 1384.27   4
  -3  -4  -8 41897.6 1260.01   8
  -3  -4  -8 42761.1 1262.02   9
  -3  -4  -9 53728.6 1501.17  14
  -3  -4  -9 53912.2 1553.12   7
   3   4   9 53461.3 1753.34   1
  -3  -4  -9 51033.0 1529.05   8
  -3  -4  -9 52191.1 1526.66   9
  -3  -4 -10 4785.88 304.380   7
   3   4  10 4822.64 429.899   1
  -3  -4 -10 4361.31 281.342   8
  -3  -4 -10 5068.36 289.460   9
  -3  -4 -11 348.365 185.743   8
  -3  -4 -11 109.881 176.422   7
   3   4  11 364.973 252.177   1
  -3  -4 -11 336.470 165.513   9
  -3  -4 -12 24898.9 819.013   7
  -3  -4 -12 23361.9 773.677   9
  -3  -4 -13 1390.61 204.192   7
  -3  -4 -13 1680.41 173.219   9
  -3  -4 -14-50.6782 140.546   8
  -3  -4 -14 85.0120 104.442   9
  -3  -4 -15 4903.84 237.948   8
  -3  -4 -16 1425.73 111.448  10
   3  -5 -17 5219.15 227.723   7
   3  -5 -17 5299.36 219.861   8
   3  -5 -16 3778.88 223.450   7
   3  -5 -15 21625.8 703.805   7
   3  -5 -15 21070.0 644.553   9
   3  -5 -14 11562.4 473.218   7
   3  -5 -14 12191.1 441.498   9
   3  -5 -13 13701.4 525.253   7
   3  -5 -13 13252.9 500.279   9
  -3   5  12 388.794 213.141   1
   3   5 -12 230.734 191.224   1
   3  -5 -12 11.4810 169.669  11
  -3   5  12 242.106 206.032   3
   3  -5 -12 151.810 161.151   7
   3   5 -11 2669.06 280.813   1
  -3   5  11 2219.92 318.735   1
   3  -5 -11 2438.30 219.305  11
   3  -5 -11 2484.33 225.374  13
  -3   5  11 2916.15 214.628   6
  -3   5  11 2878.64 345.015   3
   3  -5 -11 2542.12 223.338   7
   3   5 -10 2693.66 265.951   1
   3  -5 -10 2179.74 201.366   7
   3  -5 -10 2531.79 220.338  11
   3  -5 -10 2488.56 222.069  13
  -3   5  10 1978.01 292.403   3
   3  -5 -10 2475.61 278.297   5
   3   5  -9 6838.03 408.913   1
   3  -5  -9 7348.39 346.733  14
   3  -5  -9 7831.54 345.199  11
   3  -5  -9 7689.91 354.523  13
  -3   5   9 7454.33 337.640   6
   3  -5  -9 7219.92 418.925   5
  -3   5   9 7769.59 468.626   3
   3  -5  -9 7137.11 325.286   7
   3   5  -8 15980.7 634.859   1
  -3   5   8 15801.5 703.851   3
   3  -5  -8 15027.9 631.866   5
   3  -5  -8 15693.0 544.141  11
   3  -5  -8 15171.0 552.949  13
   3   5  -7 41625.8 1245.00   2
  -3   5   7 43393.5 1400.23   3
   3   5  -7 43447.0 1330.58   1
   3  -5  -6 2788.74 253.134   5
   3   5  -6 3268.16 214.959   2
   3   5  -6 2673.75 240.466   1
  -3   5   5 76129.9 2266.52   3
   3  -5  -5 79410.9 2229.73   5
   3   5  -5 78267.3 2187.09   2
  -3   5   5 79027.6 2186.07   1
   3   5  -5 78022.9 2219.87   1
  -3   5   4 17760.8 674.595   3
   3  -5  -4 18342.2 644.287   5
  -3   5   4 17476.2 581.757   1
   3   5  -4 17752.3 640.341   1
  -3   5   3 153429. 4161.23   3
   3  -5  -3 156421. 4137.21   5
  -3   5   3 150398. 4039.02   1
   3   5  -3 156672. 4141.12   1
   3   5  -2 12003.6 488.124   4
   3  -5  -2 12859.8 476.988   5
  -3   5   2 12326.3 492.176   3
   3   5  -2 12148.5 484.484   1
   3   5  -1 103893. 2817.59   4
   3  -5  -1 100319. 2763.88   5
   3   5  -1 100968. 2800.46   1
   3  -5   0 557.770 128.573   5
   3   5   0 524.606 162.904   1
   3   5   1 14078.2 575.877   4
   3   5   1 14729.2 566.823   1
   3   5   2 7200.53 390.124   4
   3   5   2 7072.55 376.728   1
   3   5   3 7161.39 397.306   4
   3   5   3 7264.47 386.867   1
   3   5   4 2748.90 259.224   4
   3   5   5 44410.4 1415.29   4
   3   5   6 3839.07 318.422   4
  -3  -5  -7 51694.9 1463.11  14
  -3  -5  -7 48904.5 1468.18   7
   3   5   7 51198.1 1609.67   4
  -3  -5  -7 50690.6 1450.84   8
  -3  -5  -8 4090.22 248.794  14
  -3  -5  -8 3449.07 264.382   7
   3   5   8 3761.19 333.817   4
  -3  -5  -8 3480.68 253.429   9
  -3  -5  -8 4095.83 253.924   8
  -3  -5  -9 29419.3 901.240  14
  -3  -5  -9 28636.8 939.806   7
   3   5   9 28486.0 1126.34   1
  -3  -5  -9 28860.7 918.464   9
  -3  -5  -9 28535.0 914.162   8
  -3  -5 -10 39176.2 1147.84  14
  -3  -5 -10 39237.1 1207.64   7
   3   5  10 37978.5 1405.08   1
  -3  -5 -10 39093.6 1183.68   8
  -3  -5 -10 38552.5 1182.22   9
  -3  -5 -11 74694.3 2085.90   9
  -3  -5 -11 75439.8 2095.72   8
  -3  -5 -11 72101.3 2116.46   7
  -3  -5 -12 2131.03 200.715   9
  -3  -5 -12 2371.44 230.852   7
  -3  -5 -12 2470.24 220.301   8
  -3  -5 -13 4855.70 249.334   9
  -3  -5 -13 4518.95 269.432   8
  -3  -5 -13 4322.83 278.192   7
  -3  -5 -14 454.932 113.185   9
  -3  -5 -14 383.331 140.713   8
  -3  -5 -14 474.315 150.592   7
  -3  -5 -15 4924.39 240.827   7
  -3  -5 -16 2373.00 121.739  10
   3  -6 -17-58.0117 66.9891   7
   3  -6 -16 14827.3 493.063   7
   3  -6 -16 15656.0 496.495   8
   3  -6 -15-109.106 130.056   8
   3  -6 -15-121.227 131.516   7
   3  -6 -15 143.844 101.336   9
   3  -6 -14 396.056 148.004   7
   3  -6 -14 252.196 131.196   9
   3  -6 -13 3865.12 255.101   7
   3  -6 -13 4077.26 254.432   9
   3  -6 -12 8966.20 398.547   7
   3  -6 -11 596.598 169.131   7
  -3   6  11 701.067 234.331   1
   3   6 -11 294.089 169.402   1
   3  -6 -11 616.099 171.272  11
  -3   6  11 666.803 152.291   6
   3  -6 -10 209.956 149.451   7
  -3   6  10 44.0122 198.612   1
   3   6 -10-57.4287 164.823   1
   3  -6 -10 278.182 156.317  14
   3  -6 -10 118.946 168.726  13
   3  -6 -10 86.0801 146.010  11
  -3   6  10 134.646 233.111   3
  -3   6  10 179.470 146.782   6
   3  -6  -9 192.263 130.591   7
   3  -6  -9 253.446 165.257  13
   3   6  -9 213.411 129.012  12
   3  -6  -9 482.818 151.047  11
   3  -6  -9 546.506 179.642  14
  -3   6   9 498.173 152.299   6
  -3   6   9 332.449 198.706   3
   3   6  -9 292.283 177.758   1
  -3   6   9 360.523 192.327   1
   3   6  -8 5221.73 263.107  12
   3  -6  -8 5264.14 312.928  14
   3  -6  -8 5354.06 280.072  11
  -3   6   8 5724.06 417.344   3
  -3   6   8 5777.91 297.096   6
   3   6  -8 5815.80 355.272   1
  -3   6   8 4962.20 346.743   1
   3  -6  -7-33.4592 130.964  11
   3   6  -7 139.606 124.026  12
   3  -6  -7 41.4075 139.190  13
   3  -6  -7 169.994 169.288  14
  -3   6   7-37.2053 155.000   6
   3  -6  -7 126.207 159.415   5
  -3   6   7 76.4133 147.896   1
   3   6  -7-78.5965 139.711   1
   3   6  -6 17425.9 640.010   2
  -3   6   6 19997.9 774.111   3
   3  -6  -6 19322.7 729.063   5
  -3   6   6 18447.9 669.135   1
   3   6  -6 18637.3 697.858   1
   3  -6  -5 1696.92 223.209   5
  -3   6   5 1205.16 215.515   3
   3   6  -5 1474.49 198.365   1
  -3   6   5 1408.04 167.965   1
  -3   6   4 578.682 200.131   3
   3  -6  -4 738.934 175.473   5
   3   6  -4 411.287 149.743   1
   3  -6  -3 7380.57 377.191   5
  -3   6   3 8045.56 412.617   3
   3   6  -3 8162.76 393.628   1
   3   6  -2 111630. 3144.17   4
   3  -6  -2 114672. 3117.28   5
   3   6  -2 112991. 3130.17   1
   3  -6  -1 1093.61 164.367   5
   3   6  -1 1220.71 203.388   4
   3   6  -1 1301.52 178.256   1
   3   6   0 20580.7 748.344   4
   3   6   0 19191.2 718.409   1
   3   6   1 15170.0 604.965   1
   3   6   2 795.706 183.830   4
   3   6   2 787.198 193.579   1
   3   6   3 30671.8 1052.99   4
   3   6   3 28939.3 1018.09   1
   3   6   4 1394.03 233.414   4
   3   6   4 1111.69 220.524   1
   3   6   5 101.494 180.490   4
   3   6   5 280.852 204.082   1
  -3  -6  -5 280.383 168.659  14
  -3  -6  -5 196.019 141.670   9
   3   6   6 600.605 219.161   4
  -3  -6  -6 308.998 152.915   7
  -3  -6  -6 269.680 141.717   8
   3   6   6 198.212 210.499   1
  -3  -6  -6 468.539 174.726  14
  -3  -6  -6 261.415 148.517   9
   3   6   7 2128.63 288.545   4
   3   6   7 2873.36 327.479   1
  -3  -6  -7 2137.54 220.327   7
  -3  -6  -7 1995.69 195.467   8
  -3  -6  -7 1948.11 204.658  14
  -3  -6  -7 2381.51 211.413   9
   3   6   8 18371.7 818.798   1
  -3  -6  -8 18533.8 641.159  14
  -3  -6  -8 17267.4 639.385   7
   3   6   8 18261.9 783.733   4
  -3  -6  -8 18491.5 645.939   9
  -3  -6  -8 17797.0 627.725   8
  -3  -6  -9 293.433 176.768   7
  -3  -6  -9 327.957 169.406   8
   3   6   9 214.641 207.277   1
  -3  -6  -9 701.748 166.729  14
  -3  -6 -10 1337.66 169.416  14
  -3  -6 -10 1566.07 204.964   9
  -3  -6 -10 1163.75 198.909   7
  -3  -6 -10 1650.36 211.919   8
  -3  -6 -11 83.2149 159.040   9
  -3  -6 -11 115.083 170.663   7
  -3  -6 -12 16091.9 565.963   9
  -3  -6 -12 16224.3 573.952   8
  -3  -6 -12 15959.3 592.495   7
  -3  -6 -13 203.846 125.128   9
  -3  -6 -13 289.286 149.869   7
  -3  -6 -13 190.053 138.621   8
  -3  -6 -14 5715.76 240.256   9
  -3  -6 -14 6123.47 269.807   8
  -3  -6 -14 6204.55 277.196   7
  -3  -6 -15 165.468 90.6998  10
   3  -7 -16 6486.12 232.927   8
   3  -7 -16 5154.89 204.068   7
   3  -7 -15 5140.35 223.678   9
   3  -7 -15 5771.75 255.299   8
   3  -7 -15 5568.35 239.129   7
   3  -7 -14 1494.43 164.904   9
   3  -7 -14 1813.69 168.358   7
   3  -7 -13 174.035 144.356   9
   3  -7 -13-92.0095 140.201   7
  -3   7  12 183.348 125.018   6
   3  -7 -12-95.1960 160.292   9
   3  -7 -12 9.08169 145.919   7
   3  -7 -11 92.9806 136.704   7
   3  -7 -11 239.736 154.923  14
  -3   7  11 335.513 142.836   6
   3  -7 -10 1234.00 206.135  13
   3  -7 -10 1047.19 199.489  14
   3  -7 -10 1001.97 178.499  11
  -3   7  10 1281.76 174.344   6
   3  -7  -9 10951.0 477.841  14
   3   7  -9 11284.8 529.165   1
  -3   7   9 11059.4 449.268   6
   3  -7  -9 11554.4 450.638  11
   3   7  -9 10590.8 418.383  12
   3   7  -8 2708.87 256.572   1
  -3   7   8 2519.94 214.038   6
   3   7  -8 2257.25 192.356  12
   3  -7  -8 2258.76 253.857  14
   3  -7  -8 2478.80 236.714  13
   3  -7  -8 2488.02 205.091  11
   3   7  -7 13932.1 602.129   1
  -3   7   7 15096.9 539.083   6
   3  -7  -7 14903.9 557.743  13
   3  -7  -7 13888.6 573.110  14
   3  -7  -7 14952.8 521.356  11
   3   7  -7 14734.5 519.075  12
   3   7  -6 821.816 187.998   1
  -3   7   6 1016.30 166.762   6
   3  -7  -6 831.983 206.262  14
   3  -7  -6 444.617 169.710  13
   3   7  -6 636.893 144.814  12
   3   7  -5 8215.55 413.727   1
  -3   7   5 8434.58 359.240   6
   3  -7  -5 7781.70 362.447  13
  -3   7   4 12494.9 461.762   6
   3   7  -4 11506.7 515.533   1
   3   7  -3 70347.8 2049.72   1
   3   7  -2 10360.1 492.806   4
   3   7  -2 10821.3 483.823   1
   3   7  -1 166092. 4483.05   4
   3   7  -1 159867. 4444.35   1
   3   7   0 3460.98 295.400   4
   3   7   0 3741.41 292.759   1
   3   7   1 153.512 193.645   4
   3   7   1 166.101 159.388   1
   3   7   2 2668.13 273.842   1
   3   7   3 41256.1 1363.17   4
   3   7   3 41183.0 1337.90   1
  -3  -7  -3 39761.3 1210.23  14
   3   7   4 35703.6 1227.81   1
  -3  -7  -4 35769.6 1099.41  14
   3   7   4 38318.7 1270.13   4
  -3  -7  -4 34442.8 1063.53   9
   3   7   5 6218.98 416.966   1
  -3  -7  -5 5811.40 329.125  14
  -3  -7  -5 7077.31 311.882   7
   3   7   5 6672.68 436.577   4
  -3  -7  -5 6085.84 314.139   9
   3   7   6 6223.77 438.812   1
  -3  -7  -6 6115.78 340.147  14
  -3  -7  -6 6572.15 330.117   7
   3   7   6 7004.59 458.155   4
  -3  -7  -6 6436.90 329.812   9
  -3  -7  -6 6807.53 308.069   8
   3   7   7 3703.94 370.990   1
  -3  -7  -7 3218.79 257.736  14
  -3  -7  -7 3469.00 255.060   7
   3   7   7 3169.11 333.890   4
  -3  -7  -7 3583.90 232.403   8
  -3  -7  -7 3688.54 261.647   9
   3   7   8 224.868 196.558   4
   3   7   8-77.0829 185.492   1
  -3  -7  -8 33.6186 165.239   7
  -3  -7  -8-179.012 160.540   8
  -3  -7  -8 147.091 164.003  14
  -3  -7  -8-90.6563 161.688   9
  -3  -7  -9 8041.81 367.773  14
  -3  -7  -9 7638.66 358.483   8
  -3  -7  -9 7788.52 377.734   9
  -3  -7  -9 6841.09 371.755   7
  -3  -7 -10 842.086 162.279  14
  -3  -7 -10 630.198 186.683   7
  -3  -7 -10 851.462 173.175   8
  -3  -7 -11 3299.30 208.098  14
  -3  -7 -11 3634.60 238.463   8
  -3  -7 -11 3275.84 235.128   9
  -3  -7 -11 3380.05 254.197   7
  -3  -7 -12 677.531 150.495   9
  -3  -7 -12 827.088 171.022   7
  -3  -7 -12 710.916 150.750   8
  -3  -7 -13 2316.29 169.480   9
  -3  -7 -13 2117.57 172.796   8
  -3  -7 -13 2229.17 186.656   7
  -3  -7 -14 477.709 89.2917   9
   3  -8 -15 213.559 74.7215   9
   3  -8 -15 49.7279 87.2897   8
   3  -8 -14 722.227 125.601   9
   3  -8 -14 807.154 127.441   8
   3  -8 -13 2779.13 204.865   9
  -3   8  12 77.1135 111.832   6
   3  -8 -12 292.862 162.975   9
   3  -8 -12 223.370 118.562  14
  -3   8  11 1522.37 171.788   6
   3  -8 -11 1665.44 198.204  14
  -3   8  10 26997.7 852.489   6
   3  -8 -10 26585.9 878.882  14
  -3   8   9 115.193 151.495   6
   3  -8  -9 206.450 185.205  14
   3   8  -9-151.329 140.519  12
   3  -8  -9-75.9548 173.624  13
  -3   8   8 1679.39 194.838   6
   3  -8  -8 1595.40 218.113  13
   3  -8  -8 1541.24 237.550  14
   3  -8  -8 1347.80 172.512  11
   3   8  -8 1325.41 172.265  12
   3  -8  -7 9315.93 461.605  14
  -3   8   7 9945.12 416.051   6
   3  -8  -7 9580.82 432.237  13
   3   8  -7 9421.03 393.798  12
   3   8  -6 10373.2 490.596   1
  -3   8   6 11635.3 455.014   6
   3  -8  -6 11194.9 505.116  14
   3  -8  -6 10731.2 462.622  13
   3   8  -6 10797.5 432.664  12
   3   8  -5 8132.96 429.159   1
  -3   8   5 9168.13 390.837   6
   3  -8  -5 8453.09 395.192  13
   3   8  -4 24944.1 892.052   1
  -3   8   4 25670.6 818.993   6
   3  -8  -4 25127.2 823.023  13
   3   8  -3 6627.63 376.816   1
   3  -8  -3 6446.72 320.915  13
   3   8  -2 2403.08 251.984   1
  -3   8   2 2795.49 207.119   6
   3  -8  -2 2993.38 214.673  13
   3   8  -1 217.039 166.716   1
  -3   8   1 523.343 146.010   6
   3   8  -1 298.657 194.609   4
  -3  -8   1 459.052 158.988  14
   3   8   0 1447.54 215.595   1
  -3   8   0 1497.93 174.090   6
   3   8   0 1548.29 249.723   4
  -3  -8   0 1337.15 199.165  14
   3   8   1 1340.19 227.658   1
  -3   8  -1 1567.87 169.211   6
   3   8   1 1062.05 232.270   4
  -3  -8  -1 1491.89 194.468  14
   3   8   2 116.871 179.256   1
  -3  -8  -2 111.965 179.039  14
  -3   8  -2-120.159 123.948   6
   3   8   2-69.7387 211.862   4
   3   8   3 4518.21 360.388   1
  -3  -8  -3 4565.98 254.178   9
  -3  -8  -3 4213.97 288.587  14
   3   8   4 4145.46 361.774   1
   3   8   4 4449.12 395.964   4
  -3  -8  -4 4693.62 269.058   9
  -3  -8  -4 4985.15 306.925  14
   3   8   5 2885.51 319.067   1
   3   8   5 2468.10 328.921   4
  -3  -8  -5 2719.86 224.709   9
   3   8   6 4673.25 402.102   1
  -3  -8  -6 5357.14 318.006  14
   3   8   6 5101.00 422.408   4
  -3  -8  -6 4475.47 289.476   9
   3   8   7-26.6583 212.465   4
   3   8   7 320.635 231.305   1
  -3  -8  -7 71.9273 155.441   7
  -3  -8  -7 8.96451 137.530   8
  -3  -8  -7 89.3424 172.804   9
  -3  -8  -7-12.1167 184.595  14
  -3  -8  -8 2917.94 216.594   8
  -3  -8  -8 2599.09 230.842   7
  -3  -8  -8 3102.45 251.576   9
  -3  -8  -8 3023.87 244.218  14
  -3  -8  -9 1175.10 191.587   7
  -3  -8  -9 1482.98 182.317   8
  -3  -8  -9 1559.37 191.505   9
  -3  -8  -9 1493.88 192.271  14
  -3  -8 -10 429.903 150.589   8
  -3  -8 -10 197.949 149.905   7
  -3  -8 -10 232.654 138.813  14
  -3  -8 -10 138.716 153.966   9
  -3  -8 -11 4144.70 209.858  14
  -3  -8 -11 4235.72 229.757   8
  -3  -8 -12 3787.60 211.107   8
  -3  -8 -12 4093.51 223.133   9
  -3  -8 -13 2114.81 145.642   9
   3  -9 -14-98.4915 89.5206   9
   3  -9 -14 42.4441 75.8892   8
   3  -9 -13 8203.37 314.134   9
   3  -9 -13 7312.75 287.430   8
   3  -9 -12 428.972 120.590   8
   3  -9 -12 339.889 112.189  14
  -3   9  12 433.565 105.126   6
  -3   9  11 18016.1 584.755   6
   3  -9 -11 17653.0 603.042  14
   3  -9 -10 638.295 177.337  14
  -3   9  10 455.066 148.227   6
   3   9  -9 20275.5 678.898  12
  -3   9   9 21822.6 713.268   6
   3  -9  -9 21594.5 747.395  14
   3  -9  -8 71523.3 2034.61  13
   3   9  -8 70080.1 1977.30  12
  -3   9   8 70331.8 2000.54   6
   3  -9  -8 71937.5 2052.82  14
   3   9  -7 12356.6 478.292  12
   3  -9  -7 12685.4 516.718  13
  -3   9   7 12195.1 494.851   6
   3  -9  -7 12908.8 547.155  14
   3   9  -6 3664.09 243.832  12
   3  -9  -6 3726.44 272.269  13
  -3   9   6 3868.61 263.014   6
   3  -9  -5 32215.9 1024.41  13
  -3   9   5 32431.8 1012.64   6
   3  -9  -5 32236.9 1067.99  14
  -3   9   4 1121.81 190.777   6
   3  -9  -4 1152.00 231.907  14
   3  -9  -4 1122.11 183.743  13
   3  -9  -3 17273.9 676.718  14
   3  -9  -3 17121.6 612.853  13
   3   9  -2 10720.8 504.919   1
  -3   9   2 10956.6 445.541   6
   3  -9  -2 10491.6 428.966  13
   3  -9  -2 10452.7 489.321  14
   3   9  -1 2066.45 243.770   1
   3  -9  -1 2359.27 256.391  14
  -3  -9   1 2663.52 222.262  14
  -3   9   1 2395.97 208.602   6
   3   9  -1 2249.77 290.774   4
   3   9   0 8988.03 463.963   1
  -3  -9   0 8812.32 401.375  14
  -3   9   0 7986.86 369.475   6
   3  -9   0 8189.34 416.442  14
   3   9   0 9577.10 526.344   4
   3   9   1 7508.83 433.343   1
  -3  -9  -1 7260.11 364.167  14
  -3   9  -1 7154.92 331.742   6
   3  -9   1 6560.48 370.968  14
   3   9   1 7622.25 486.173   4
   3   9   2 8146.55 517.651   4
  -3  -9  -2 7815.24 391.410  14
   3   9   2 7544.00 452.583   1
  -3  -9  -3 27059.6 897.184  14
  -3  -9  -3 27245.0 848.893   9
   3   9   3 26305.4 999.180   1
   3   9   4 570.195 220.586   4
  -3  -9  -4 202.859 179.531  14
  -3  -9  -4 79.1334 146.231   9
   3   9   4 177.009 196.723   1
   3   9   5 82.4896 190.592   4
   3   9   5-91.0733 183.771   1
  -3  -9  -5-51.8530 155.193   9
  -3  -9  -5-12.6865 184.954  14
  -3  -9  -6 11627.0 471.672   9
  -3  -9  -7 16763.1 605.985   9
  -3  -9  -7 16768.6 622.594  14
  -3  -9  -8 3092.70 241.791   9
  -3  -9  -8 3609.48 256.303  14
  -3  -9  -9-19.0025 147.525   9
  -3  -9  -9 158.087 124.410   8
  -3  -9  -9 65.0734 145.314  14
  -3  -9 -10 250.428 120.314   8
  -3  -9 -10 360.974 138.995   9
  -3  -9 -10 118.394 129.108  14
  -3  -9 -11 2695.99 158.316  14
  -3  -9 -11 3021.09 191.215   9
  -3  -9 -12 233.549 84.6625  10
  -3  -9 -13 13953.2 415.599   9
   3 -10 -13 3709.68 176.584   9
   3 -10 -12 9808.71 323.696  14
   3 -10 -11 1988.70 170.657  14
   3 -10 -11 1914.18 178.952   9
  -3  10  11 2205.29 154.481   6
  -3  10  10 7.44043 120.297   6
   3 -10 -10 136.599 144.456   9
   3 -10 -10-63.9375 152.207  14
  -3  10   9 2267.18 198.335   6
   3 -10  -9 2448.59 228.590  14
   3 -10  -9 2157.14 208.277   9
   3 -10  -8 7905.11 395.496  14
  -3  10   8 8026.57 359.226   6
   3  10  -8 7934.54 343.063  12
  -3  10   7 709.662 171.713   6
   3 -10  -7 774.093 208.202  14
   3  10  -7 818.407 157.781  12
  -3  10   6 16058.9 606.849   6
   3 -10  -6 17330.5 627.331  13
   3  10  -6 17558.0 602.585  12
  -3  10   5 99.9180 164.941   6
   3  10  -5 124.446 153.791  12
   3 -10  -5 192.341 223.425  14
   3 -10  -5 11.4245 155.346  13
  -3  10   4 468.884 169.570   6
   3 -10  -4-29.8912 224.538  14
   3 -10  -4 143.315 156.135  13
   3 -10  -3 5008.69 287.003  13
   3 -10  -3 5434.60 358.480  14
   3 -10  -2 4570.68 346.238  14
  -3  10   2 4726.62 285.731   6
  -3 -10   1 5125.57 297.015  14
   3 -10  -1 5260.28 342.582  14
  -3  10   1 5091.17 293.871   6
  -3 -10   0 344.101 174.422  14
   3 -10   0 503.771 216.568  14
   3  10   0 241.932 218.557   4
  -3  10   0 463.753 158.970   6
   3  10   1 4996.37 409.578   4
  -3 -10  -1 5412.16 321.657  14
   3 -10   1 5469.23 335.227  14
   3  10   2 13983.9 695.512   4
  -3 -10  -2 13334.5 541.208  14
  -3 -10  -3 11905.0 509.471  14
  -3 -10  -4 9040.01 380.317   9
  -3 -10  -4 9080.26 427.489  14
  -3 -10  -5 4287.36 262.298   9
  -3 -10  -5 4842.71 306.902  14
  -3 -10  -6 911.456 169.529   9
  -3 -10  -7 275.252 151.524   9
  -3 -10  -7 669.848 173.618  14
  -3 -10  -8 76.8910 135.985   9
  -3 -10  -8 130.316 148.155  14
  -3 -10  -9 622.959 137.949   9
  -3 -10  -9 555.674 135.458  14
  -3 -10 -10 3044.28 184.664   9
  -3 -10 -10 2766.36 170.063  14
  -3 -10 -11 241.333 97.3081   9
  -3 -10 -11 51.0067 61.2030  14
  -3 -10 -12 12.7120 60.2252   9
   3 -11 -12 125.489 74.8044   9
   3 -11 -11 741.022 115.077   9
   3 -11 -11 546.875 96.7054  14
   3 -11 -10 3114.50 193.134  14
   3 -11 -10 2677.36 186.963   9
   3 -11  -9 8867.68 377.600  14
  -3  11   9 9162.33 351.356   6
   3 -11  -9 9238.23 365.108   9
   3 -11  -8 6019.33 314.655  14
   3  11  -8 5498.53 261.924  12
   3 -11  -8 6325.40 299.652   9
  -3  11   8 6173.89 286.563   6
  -3  11   7 117.284 135.057   6
   3 -11  -7 182.285 150.130   9
   3  11  -7 129.340 128.281  12
   3 -11  -6 100.645 178.833  14
   3  11  -6 152.355 134.424  12
  -3  11   6 223.595 150.224   6
   3  11  -5 7599.01 337.284  12
   3 -11  -5 7450.95 381.595  14
  -3  11   5 6393.59 334.584   6
   3 -11  -4 2024.66 248.994  14
   3  11  -4 2222.64 204.323  12
   3 -11  -3 14279.5 580.705  14
  -3  11   3 13404.6 518.902   6
   3 -11  -2 13921.6 564.139  14
  -3  11   2 13263.9 512.071   6
  -3 -11   1 16641.0 593.165  14
   3 -11  -1 17142.7 645.308  14
   3 -11   0 5426.33 328.663  14
  -3 -11   0 4957.74 297.474  14
   3 -11   1 8642.65 400.559  14
  -3 -11  -1 8465.76 394.008  14
  -3 -11  -2 21179.5 731.298  14
  -3 -11  -3 11813.1 485.367  14
  -3 -11  -4 8233.04 388.902  14
  -3 -11  -5 22807.5 718.940   9
  -3 -11  -5 23133.0 767.973  14
  -3 -11  -6 4089.19 232.428   9
  -3 -11  -6 4393.40 271.807  14
  -3 -11  -7 983.661 140.262   9
  -3 -11  -8 9180.70 339.706   9
  -3 -11  -8 8835.92 352.530  14
  -3 -11  -9 14823.7 461.644   9
  -3 -11  -9 13826.8 458.835  14
  -3 -11 -10 4265.72 176.910   9
  -3 -11 -10 3821.11 161.744  14
   3 -12 -10 13037.3 394.141   9
   3 -12 -10 12240.9 389.756  14
   3 -12  -9 241.875 99.6266   9
   3 -12  -9 133.146 106.149  14
   3 -12  -8 875.987 125.899   9
   3 -12  -8 886.358 147.936  14
   3 -12  -7 8408.80 314.764   9
   3  12  -7 7291.04 298.215  12
   3 -12  -6 8733.25 383.246  14
   3 -12  -6 8684.89 335.020   9
   3  12  -6 8510.24 339.076  12
   3 -12  -5 4510.02 281.553  14
   3 -12  -5 4242.80 225.646   9
   3  12  -5 4616.41 242.163  12
   3 -12  -4 13091.7 528.043  14
   3  12  -4 14133.7 493.528  12
   3 -12  -3 12936.9 513.403  14
   3 -12  -2 5159.61 315.704  14
   3  12  -2 5642.82 288.726  12
   3 -12  -1 3295.10 251.356  14
   3 -12   0 4182.48 256.813  14
  -3 -12   0 3729.13 237.336  14
  -3 -12  -1-35.9585 148.481  14
  -3 -12  -2 1944.96 199.675  14
  -3 -12  -3 9133.43 383.854  14
  -3 -12  -4 304.837 146.829  14
  -3 -12  -5 8878.81 361.948  14
  -3 -12  -6 14589.6 454.203   9
  -3 -12  -6 15275.5 506.594  14
  -3 -12  -7 11326.1 360.751   9
  -3 -12  -8 3751.49 158.352   9
  -3 -12  -8 4184.77 182.821  14
   3 -13  -7 111.835 100.961  14
   3 -13  -6 283.139 119.650  14
   3  13  -6 199.113 87.1292  12
   3  13  -5 155.774 96.0121  12
   3 -13  -5 28.0957 126.641  14
   3 -13  -4 475.024 138.655  14
   3  13  -4 374.644 113.184  12
   3 -13  -3 12804.6 457.752  14
   3 -13  -2-14.5940 128.869  14
   3  13  -2 60.6626 111.826  12
   3  13  -1 3045.52 190.280  12
   3 -13  -1 2714.85 184.305  14
   3  13   0 73.0905 106.605  12
   3  13   1 3975.04 210.631  12
  -3 -13  -1 4057.53 204.296  14
   3  13   2 46.4246 101.040  12
  -3 -13  -2 181.699 111.910  14
   3  13   3 5125.14 222.124  12
  -3 -13  -3 5255.88 238.863  14
   3  13   4 4971.36 199.884  12
  -3 -13  -5 5300.48 223.448  14
  -3 -13  -6 518.070 87.8222  14
   3  14  -4 4055.04 158.874  12
   3  14  -3 178.917 73.7488  12
   3  14  -1 2798.87 144.989  12
   3  14   0 2523.86 136.726  12
   3  14   1 182.339 73.7216  12
   3  14   2 107.313 58.3208  12
   4   0 -18 3060.84 166.744   7
   4   0 -17-7.31172 120.765   7
   4   0 -16 122.781 99.1270   8
   4   0 -16 18.3732 142.885   7
   4   0 -15-52.2955 149.536   7
   4   0 -14 10228.8 439.698   7
   4   0 -13-65.3409 156.012   7
   4   0 -13-148.687 184.413   1
   4   0 -13-56.1585 141.594  11
  -4   0  13 25.1188 212.644   3
   4   0 -12 36084.4 1078.58  11
   4   0 -12 35634.8 1094.02   7
   4   0 -12 35903.7 1260.77   1
   4   0 -11-94.4076 143.317   7
   4   0 -11 85.5084 128.656  11
   4   0 -11-163.076 171.576   1
   4   0 -11 130.917 134.699   5
   4   0 -10 54068.5 1674.77   1
   4   0 -10 54167.0 1595.18   5
   4   0  -9-124.754 167.129   1
   4   0  -8 36493.7 1150.89   1
   4   0  -7 103.861 159.323   1
   4   0  -6 123454. 3346.46   1
   4   0  -5 158.141 127.307   1
   4   0  -4 12315.6 437.804   1
   4   0  -3 6.22373 115.919   1
   4   0  -3 7.25866 137.086   2
   4   0  -2 8475.75 316.395   1
   4   0  -2 8681.18 337.852   2
   4   0  -1-5.26080 107.106   1
   4   0  -1 62.8106 130.980   2
   4   0   0 2969.71 173.223   1
   4   0   0 2933.01 176.752   2
   4   0   1 87.7482 108.340   1
   4   0   1 93.6623 110.706   2
   4   0   2 64054.7 1767.38   1
   4   0   3 132.000 134.874   1
   4   0   4 322528. 8481.13   1
   4   0   5 127.714 148.945   1
   4   0   6 25803.2 878.106   1
   4   0   7-143.639 168.614   1
   4   0   8 6089.43 378.115   1
  -4   0  -8 4746.89 259.063   8
  -4   0  -9-68.1216 158.073   7
  -4   0  -9 72.7288 149.030   8
   4   0   9-20.5053 186.881   1
  -4   0  -9-22.3595 115.519   9
  -4   0 -10 17714.9 632.023   7
   4   0  10 17113.5 761.575   1
  -4   0 -10 17865.0 618.231   8
  -4   0 -11-219.638 162.482   8
  -4   0 -11-141.580 172.541   7
  -4   0 -12 21532.4 704.424   8
  -4   0 -12 20747.1 724.219   7
  -4   0 -13-28.8811 148.706   7
  -4   0 -14 8462.66 351.645   7
  -4   0 -14 8456.88 331.578  10
   4  -1 -18 84.9365 95.8096   7
   4   1 -18-20.2465 76.5634   7
   4   1 -17 7040.89 289.165   7
   4  -1 -17 7053.58 303.191   7
   4  -1 -17 6410.27 258.219   8
   4   1 -16 1261.06 168.352   7
   4  -1 -16 1051.23 174.364   7
   4  -1 -15 890.796 172.662   7
   4   1 -15 604.790 158.916   7
   4   1 -14 1379.73 188.898   7
   4   1 -13 27176.2 868.453   7
   4  -1 -13 26610.1 1043.90   1
   4  -1 -13 27312.1 865.023  11
  -4   1  13 26224.6 1052.29   3
   4   1 -12 5636.12 298.692   7
   4  -1 -12 5948.50 425.267   1
   4  -1 -12 5634.52 297.375  11
   4   1 -12 5852.56 275.678  11
  -4   1  12 5825.35 456.179   3
   4  -1 -12 5732.58 339.675   5
   4   1 -11 101447. 2730.83   7
   4   1 -11 102615. 2902.43   1
   4  -1 -11 98411.5 2899.45   1
   4   1 -11 97873.9 2700.01  11
   4  -1 -11 99115.3 2724.87  11
   4  -1 -11 101339. 2811.24   5
   4  -1 -10 4216.77 246.600   7
   4  -1 -10 4031.28 322.693   1
   4  -1  -9 13053.5 521.777   5
   4   1  -9 13762.7 568.353   1
   4  -1  -9 12485.8 546.714   1
   4  -1  -8 12568.6 526.259   1
   4   1  -8 13751.7 547.158   1
   4  -1  -7 17382.2 627.148   1
   4   1  -7 18216.2 646.780   1
   4  -1  -6 19572.1 666.195   1
   4   1  -6 20631.3 683.552   1
   4  -1  -5 45864.5 1315.45   1
   4   1  -5 46118.2 1334.26   1
   4   1  -4 19825.6 633.114   1
   4  -1  -4 19103.2 605.810   1
   4  -1  -3 27082.4 793.711   1
   4   1  -3 27516.9 824.295   1
   4   1  -2 18408.7 590.069   2
   4  -1  -2 18244.6 545.544   1
   4   1  -2 17773.6 580.901   1
   4  -1  -1 67.2912 80.6908   1
   4   1  -1 383.262 125.715   1
   4  -1   0 1933.21 151.280   2
   4   1   0 2068.69 176.625   1
   4  -1   0 2121.17 126.388   1
   4  -1   1 73663.5 1999.19   2
   4   1   1 77436.5 2039.81   1
   4  -1   1 72940.5 1985.44   1
   4  -1   2 5808.17 229.260   2
   4  -1   2 5484.30 232.936   1
   4   1   2 6042.61 287.872   1
   4  -1   3 98968.7 2633.11   2
   4   1   3 100855. 2726.73   1
   4  -1   3 99308.8 2677.53   1
   4   1   4 5689.38 322.920   1
   4  -1   4 5306.05 267.521   1
   4   1   5 15872.0 602.375   1
   4  -1   5 14717.4 551.129   1
   4  -1   6 12.2892 146.285   1
   4   1   6-45.3260 165.304   1
   4  -1   7 507.210 172.458   1
   4   1   7 452.547 203.967   1
  -4  -1  -8 23377.0 757.793   7
   4   1   8 22978.9 889.228   1
   4  -1   8 23957.6 854.422   1
  -4  -1  -8 23414.8 747.530   8
  -4   1  -9 9452.09 404.510   7
  -4  -1  -9 9829.25 425.190   7
   4   1   9 10500.0 552.685   1
   4  -1   9 10780.1 528.955   1
  -4  -1  -9 10304.5 421.895   8
  -4  -1  -9 10462.5 399.344   9
  -4   1  -9 10078.0 397.405   8
  -4  -1 -10 2998.21 237.389   8
  -4   1 -10 2726.28 222.665   7
  -4  -1 -10 2449.61 228.687   7
   4   1  10 3052.93 339.323   1
  -4  -1 -10 2782.10 202.313   9
  -4   1 -10 3130.08 215.943   8
  -4   1 -11 4767.58 286.799   7
  -4  -1 -11 5251.54 314.855   7
   4   1  11 4661.50 398.734   1
  -4  -1 -11 4717.84 291.840   8
  -4  -1 -11 5288.26 263.551   9
  -4   1 -11 5224.38 279.274   8
  -4  -1 -12 432.630 169.276   8
  -4   1 -12 441.113 155.494   7
  -4  -1 -12 521.553 183.412   7
  -4  -1 -13 3112.07 241.027   7
  -4   1 -13 2680.43 211.666   7
  -4  -1 -13 2946.56 222.626   8
  -4   1 -13 3141.33 195.973  10
  -4  -1 -14 2036.56 181.479  10
  -4  -1 -14 1926.19 191.042   7
  -4   1 -14 1797.76 159.105   7
  -4  -1 -15 2304.19 156.113  10
  -4  -1 -15 2404.69 171.860   7
   4  -2 -18 4679.19 215.325   7
   4  -2 -17 72.9422 106.088   8
   4   2 -17-75.7044 102.473   7
   4   2 -16 1503.55 160.383   7
   4  -2 -15-139.523 166.351   7
   4   2 -15 18.1078 130.730   7
   4  -2 -14 2352.35 221.867   7
   4   2 -14 2422.22 214.001   7
   4   2 -13 1210.77 179.441   7
   4  -2 -13 1050.38 189.462   7
   4  -2 -13 1417.74 244.605   1
   4   2 -13 991.251 219.116   1
   4  -2 -13 1243.69 190.075  11
  -4   2  13 1005.99 267.688   3
   4  -2 -12 4423.13 278.381   7
   4   2 -12 4822.98 272.685   7
   4  -2 -12 4418.32 374.443   1
   4   2 -12 5657.19 407.406   1
   4  -2 -12 4743.13 276.248  11
  -4   2  12 4702.38 403.012   3
   4  -2 -12 4509.96 317.291   5
   4   2 -11 2403.42 196.040   7
   4  -2 -11 2626.76 213.041   7
   4  -2 -11 2433.19 290.705   1
   4  -2 -11 2420.56 208.992  11
   4  -2 -11 2608.28 248.334   5
  -4   2  11 2944.83 332.849   3
   4  -2 -10 63170.9 1754.85   7
   4   2 -10 61268.5 1739.20   7
   4  -2 -10 62646.5 1895.89   1
   4  -2 -10 62410.7 1846.31   5
   4  -2 -10 62261.2 1752.97  11
   4  -2  -9 818.770 169.944   5
   4  -2  -9 1210.26 191.475   1
   4  -2  -8 1620.69 191.060   5
   4  -2  -8 1780.40 206.450   1
   4   2  -7 2593.05 239.008   1
   4  -2  -7 2335.87 206.012   1
   4  -2  -6 49730.5 1461.21   1
   4   2  -6 52014.2 1492.61   1
   4   2  -5 65646.7 1827.57   2
   4   2  -5 67535.4 1848.18   1
   4  -2  -5 63025.9 1804.44   1
   4   2  -4 54802.8 1565.11   2
   4  -2  -4 54774.2 1526.08   1
   4   2  -4 56339.3 1575.23   1
   4  -2  -3 25244.9 747.688   1
   4   2  -3 27426.2 812.701   1
   4  -2  -2 181.701 74.3121   1
   4   2  -2 209.008 144.801   1
   4  -2  -1 4782.99 171.380   1
   4   2  -1 5112.25 268.484   1
   4   2   0 840.818 163.471   1
   4  -2   0 684.712 61.5663   1
  -4   2  -1 168239. 4403.86   3
   4   2   1 175421. 4502.36   4
   4   2   1 170529. 4506.12   1
   4  -2   1 167660. 4396.83   1
   4   2   2 1309.47 165.836   4
   4  -2   2 1354.57 96.8187   1
   4   2   2 1250.26 177.645   1
   4   2   3 54930.4 1549.35   4
   4  -2   3 53377.5 1471.81   1
   4   2   3 53785.8 1577.68   1
   4   2   4 85430.7 2288.35   4
   4   2   4 81223.6 2328.94   1
   4  -2   4 80705.1 2229.52   1
   4   2   5 3449.77 222.479   4
   4  -2   5 2892.76 202.613   1
   4   2   5 3292.02 281.121   1
   4   2   6 3287.19 231.533   4
   4  -2   6 3483.34 233.350   1
   4   2   6 3098.57 284.188   1
   4   2   7 24292.3 907.582   1
  -4  -2  -8 66752.4 1904.72   7
   4   2   8 67439.8 2073.61   1
  -4  -2  -8 65573.9 1886.26   8
  -4  -2  -8 69658.6 1883.69   9
  -4  -2  -9 370.916 169.762   7
  -4  -2  -9 272.953 167.328   8
   4   2   9 212.390 225.450   1
  -4  -2  -9 117.857 140.164   9
  -4  -2 -10 4336.72 287.578   7
   4   2  10 4529.24 397.772   1
  -4  -2 -10 4158.67 252.837   9
  -4  -2 -10 3933.35 274.051   8
  -4  -2 -11 28736.5 930.698   7
   4   2  11 27349.5 1092.91   1
  -4  -2 -11 28714.1 880.365   9
  -4  -2 -11 28053.0 909.176   8
  -4  -2 -12 58890.8 1698.23   7
  -4  -2 -12 56312.2 1673.88   8
  -4  -2 -12 59452.6 1640.95   9
  -4  -2 -13 1673.65 209.022   7
  -4  -2 -13 1749.43 194.341   8
  -4  -2 -14 1290.19 179.034   7
  -4  -2 -15 6.54443 114.976   7
  -4  -2 -15 67.7084 104.477  10
   4  -3 -18 281.047 70.5861   8
   4  -3 -18 269.682 96.8527   7
   4  -3 -17 15359.5 513.675   7
   4  -3 -17 14943.5 488.329   8
   4   3 -16 1824.53 148.937   7
   4  -3 -16 2302.98 200.692   7
   4  -3 -15 2339.52 218.567   7
   4   3 -15 2753.05 191.912   7
   4  -3 -14 1246.05 197.068   7
   4   3 -14 1494.79 176.151   7
   4  -3 -13 32483.1 1033.12   7
   4   3 -13 33009.5 998.775   7
   4   3 -13 33962.7 1196.69   1
   4  -3 -13 32632.4 1203.82   1
   4  -3 -13 32493.1 1027.80  11
  -4   3  13 32548.8 1220.37   3
   4   3 -12 2589.52 200.294   7
   4  -3 -12 2041.16 215.278   7
   4  -3 -12 1989.09 271.833   1
   4   3 -12 1736.62 281.282   1
   4  -3 -12 2234.03 223.497  11
   4  -3 -12 1856.22 241.769   5
  -4   3  12 2975.12 208.577   6
  -4   3  12 2124.37 323.907   3
   4  -3 -11 90633.9 2491.96   7
   4   3 -11 88751.4 2465.19   7
   4  -3 -11 90041.7 2666.20   1
   4   3 -11 91375.6 2662.38   1
   4  -3 -11 88810.9 2493.90  11
   4  -3 -11 89840.9 2476.18  13
   4  -3 -11 92338.8 2614.23   5
  -4   3  11 91768.1 2741.85   3
  -4   3  11 90326.2 2490.30   6
   4  -3 -10 4029.00 244.758   7
   4   3 -10 4130.65 230.943   7
   4  -3 -10 4270.22 329.206   1
   4   3 -10 4312.64 328.751   1
   4  -3 -10 3916.50 295.361   5
  -4   3  10 4177.39 366.336   3
   4  -3 -10 4123.13 240.819  13
  -4   3   9 41619.5 1427.01   3
   4  -3  -9 42401.9 1337.71   5
   4  -3  -9 42843.5 1356.57   1
   4   3  -9 43275.8 1367.76   1
   4  -3  -8 1636.93 195.540   5
   4   3  -8 2324.71 249.020   1
   4  -3  -8 1876.21 208.708   1
   4  -3  -7 75868.9 2149.81   1
   4   3  -6 11345.8 449.036   2
   4  -3  -6 11390.2 444.298   1
   4   3  -5 72746.0 2020.50   2
   4  -3  -5 71508.5 1988.02   1
   4   3  -4 78595.5 2175.52   2
   4  -3  -4 77764.1 2116.36   1
   4   3  -3 400.104 162.986   1
   4  -3  -3 208.937 91.0065   1
   4  -3  -2 47273.5 1272.71   1
   4   3  -2 48979.8 1388.16   1
  -4   3   1 62237.6 1774.50   3
   4   3  -1 66993.9 1818.38   1
  -4   3   0 108960. 3003.97   3
   4   3   0 116015. 3080.91   4
   4   3   0 117640. 3080.69   1
   4   3   1 212714. 5615.76   4
   4   3   1 209512. 5617.16   1
   4   3   2 4072.12 261.521   4
   4  -3   2 3743.11 161.839   5
   4   3   2 3845.97 263.931   1
   4   3   3 69593.0 1944.67   4
   4   3   3 66016.5 1956.91   1
   4   3   4 3672.59 262.293   4
   4   3   4 3356.40 272.725   1
   4   3   5 94864.7 2700.40   4
   4   3   5 98580.3 2759.09   1
   4   3   6 3472.99 262.637   4
   4   3   6 4188.31 334.837   1
   4   3   7 1948.13 257.522   1
  -4  -3  -7 1546.04 168.973   8
  -4  -3  -7 1731.67 185.027   7
   4   3   7 1887.97 210.076   4
  -4  -3  -7 1676.29 168.994   9
  -4  -3  -8 12468.0 436.594  14
  -4  -3  -8 12204.9 477.666   7
   4   3   8 11935.4 610.997   1
  -4  -3  -8 11809.4 461.314   8
  -4  -3  -8 11126.6 452.512   9
   4   3   9 14280.2 692.694   1
  -4  -3  -9 13199.3 505.811   9
   4   3  10 19636.9 872.559   1
  -4  -3 -10 19965.3 673.361   9
  -4  -3 -11 1005.88 167.847   9
  -4  -3 -12 1341.87 167.959   9
  -4  -3 -12 1429.22 210.189   7
  -4  -3 -12 1332.35 197.791   8
  -4  -3 -13 55.0625 123.304   9
  -4  -3 -13 76.6705 154.964   8
  -4  -3 -13 148.377 164.280   7
  -4  -3 -14 1471.68 181.135   7
  -4  -3 -15 18691.0 604.893   7
  -4  -3 -15 19901.9 596.690  10
   4  -4 -18 169.538 80.2320   7
   4  -4 -17 1688.77 140.836   8
   4  -4 -17 1756.43 157.818   7
   4  -4 -16 2669.58 206.177   7
   4  -4 -15 215.763 148.461   7
   4  -4 -14 1734.55 163.734   9
   4  -4 -13 7654.78 375.695   7
   4   4 -13 7930.48 329.679   7
   4  -4 -13 7811.17 342.915   9
   4   4 -12 274.429 128.859   7
   4  -4 -12 151.876 163.076   7
   4  -4 -12 162.308 199.720   1
   4   4 -12 136.074 208.823   1
   4  -4 -12 372.803 179.831   5
  -4   4  12 266.990 151.330   6
  -4   4  12 737.456 266.692   3
   4  -4 -11 19189.7 649.770   7
   4   4 -11 18642.6 614.220   7
   4   4 -11 19143.9 788.160   1
   4  -4 -11 18324.8 781.671   1
   4  -4 -11 19711.5 657.477  13
   4  -4 -11 17763.3 657.388  11
  -4   4  11 16604.5 816.209   3
   4  -4 -11 18929.2 765.961   5
  -4   4  11 19679.2 656.174   6
   4  -4 -10 6921.77 327.422   7
   4   4 -10 7131.68 303.728   7
   4  -4 -10 6733.18 421.084   1
   4   4 -10 7664.65 437.191   1
   4  -4 -10 7230.14 335.764  13
   4  -4 -10 6935.03 337.185  11
  -4   4  10 7205.53 469.274   3
  -4   4  10 7364.79 343.969   6
   4  -4 -10 6879.83 411.608   5
   4  -4  -9 9786.78 387.542   7
   4  -4  -9 10130.6 489.472   1
   4   4  -9 10263.4 500.821   1
  -4   4   9 9691.14 405.299   6
  -4   4   9 9829.71 561.678   3
   4  -4  -9 9551.36 475.769   5
   4  -4  -9 9736.38 407.779  13
   4  -4  -9 10070.7 398.900  11
   4  -4  -8 2308.45 227.099   1
   4   4  -8 1746.83 231.010   1
   4  -4  -8 1630.52 222.304   5
  -4   4   8 1658.78 274.258   3
   4   4  -7 3050.09 262.358   1
   4  -4  -7 2762.42 230.803   1
   4   4  -7 2848.91 224.851   2
   4  -4  -6 7696.87 353.279   1
   4   4  -6 8021.15 393.979   1
   4  -4  -6 8330.50 390.294   5
   4   4  -6 7443.75 356.771   2
   4  -4  -5 7452.70 331.050   1
   4   4  -5 8343.69 391.041   1
   4  -4  -5 8045.59 382.793   5
  -4   4   5 8497.04 432.309   3
   4   4  -5 8219.29 372.014   2
   4  -4  -4 10553.5 382.634   1
   4   4  -4 10790.2 463.291   1
  -4   4   4 11760.2 496.274   3
   4  -4  -4 11731.1 455.954   5
   4  -4  -3 314.869 124.864   5
  -4   4   3 273.225 155.537   3
  -4   4   2 8778.92 371.902   3
   4  -4  -2 7936.18 344.984   5
   4  -4  -1 478.329 121.818   5
  -4   4   1 438.152 140.270   3
   4   4   0 75322.5 2140.92   4
  -4   4   0 76021.1 2047.79   3
   4  -4   0 74454.8 2056.50   5
   4   4   1 1023.09 198.996   1
   4   4   1 936.605 172.736   4
   4  -4   1 800.461 108.061   5
   4   4   2 136129. 3710.77   1
   4   4   2 135071. 3717.84   4
   4   4   3 115860. 3182.05   1
   4   4   3 112416. 3172.48   4
   4   4   4 1903.47 256.287   1
   4   4   4 1543.62 206.568   4
   4   4   5 2811.31 286.131   1
   4   4   5 2435.81 239.352   4
   4   4   6 5526.12 376.518   1
   4   4   6 5359.66 349.788   4
   4   4   7 2098.74 238.452   4
   4   4   7 2782.15 308.799   1
  -4  -4  -7 2440.49 216.884   8
  -4  -4  -7 2508.30 232.108   7
  -4  -4  -7 2430.35 194.403  14
  -4  -4  -7 2480.64 210.250   9
  -4  -4  -8 40887.5 1205.59  14
  -4  -4  -8 40928.7 1246.96   7
   4   4   8 40046.9 1420.04   1
  -4  -4  -8 41661.5 1228.02   8
  -4  -4  -8 41329.8 1225.08   9
  -4  -4  -9 9209.43 372.619  14
  -4  -4  -9 9212.92 433.057   7
   4   4   9 9088.14 569.348   1
  -4  -4  -9 8894.49 394.896   9
  -4  -4  -9 8709.94 398.095   8
  -4  -4 -10 2424.17 253.022   7
  -4  -4 -10 2410.56 231.511   8
   4   4  10 3248.62 360.196   1
  -4  -4 -10 2882.56 230.467   9
  -4  -4 -11 4473.94 275.009   9
  -4  -4 -11 5097.92 305.498   8
  -4  -4 -11 4685.14 308.455   7
  -4  -4 -12 1521.34 178.409   9
  -4  -4 -12 1270.77 215.005   7
  -4  -4 -13 1103.45 144.414   9
  -4  -4 -14 26253.3 754.965   9
  -4  -4 -15 4089.75 198.730  10
   4  -5 -17 4586.38 205.314   8
   4  -5 -17 4747.94 210.031   7
   4  -5 -16 6186.46 282.047   7
   4  -5 -15 341.673 141.255   7
   4  -5 -14 521.373 133.004   9
   4  -5 -14 437.942 161.413   7
   4  -5 -13 644.937 169.057   7
   4  -5 -13 394.618 167.410  11
   4  -5 -13 521.812 150.851   9
   4  -5 -12 180.315 150.513   7
  -4   5  12 24.7028 207.985   1
   4   5 -12 242.684 202.116   1
   4  -5 -12 138.216 157.024  11
  -4   5  12 353.204 152.407   6
  -4   5  12 139.180 243.591   3
   4  -5 -11 3526.84 246.623   7
   4   5 -11 3654.80 331.241   1
   4  -5 -11 3485.76 257.370  11
   4  -5 -11 3864.81 264.823  13
   4  -5 -11 3163.91 319.505   5
  -4   5  11 3580.22 248.023   6
  -4   5  11 3510.67 384.814   3
   4  -5 -10 2781.60 217.119   7
   4   5 -10 3427.69 317.800   1
   4  -5 -10 3076.59 235.299  11
   4  -5 -10 3076.14 244.853  13
  -4   5  10 3166.33 233.388   6
   4  -5 -10 2569.36 290.554   5
  -4   5  10 2620.67 329.801   3
   4  -5  -9 4572.47 247.685   7
   4   5  -9 3935.12 326.276   1
  -4   5   9 4408.26 266.054   6
   4  -5  -9 3762.01 320.724   5
  -4   5   9 4226.90 372.587   3
   4  -5  -9 4225.63 261.275  11
   4  -5  -9 4465.50 270.308  13
   4  -5  -9 3963.12 262.378  14
   4   5  -8 5855.68 368.029   1
   4  -5  -8 5896.64 352.222   1
  -4   5   8 6091.05 309.325   6
  -4   5   8 6569.97 425.378   3
   4  -5  -8 6413.59 319.863  13
   4   5  -8 6073.79 284.836  12
   4  -5  -7 4918.60 302.954   1
   4   5  -7 5146.70 330.709   1
   4   5  -7 4985.84 286.853   2
   4  -5  -7 5703.88 349.626   5
   4   5  -6 9694.56 463.335   1
   4   5  -6 9916.37 428.893   2
   4  -5  -6 9405.36 460.337   5
  -4   5   6 9996.83 503.421   3
  -4   5   5 15733.5 553.126   1
   4   5  -5 16274.4 627.493   1
   4  -5  -5 16299.8 619.404   5
   4   5  -5 16309.6 609.275   2
  -4   5   5 16359.3 661.377   3
   4   5  -4 18144.2 673.183   1
  -4   5   4 17643.2 686.403   3
   4  -5  -4 18807.5 667.235   5
   4   5  -3 3261.30 262.406   1
  -4   5   3 3251.78 250.167   3
   4  -5  -3 3041.57 229.465   5
   4   5  -2 6001.47 344.140   1
  -4   5   2 6317.38 326.361   3
   4  -5  -2 6427.57 316.325   5
   4   5  -1 50058.6 1451.91   1
   4  -5  -1 47172.0 1387.96   5
  -4   5   1 47194.8 1394.64   3
   4   5   0 30777.2 1003.57   1
   4  -5   0 30512.7 922.245   5
   4   5   1 23608.3 813.077   4
   4  -5   1 21683.8 681.864   5
   4   5   2 15.8821 178.432   4
   4   5   3 13403.1 588.188   4
   4   5   4 14908.3 638.629   4
   4   5   5 25377.8 957.733   1
   4   5   5 26320.2 951.548   4
   4   5   6 336.887 196.372   4
   4   5   6 593.307 215.838   1
  -4  -5  -6 614.747 170.927   7
  -4  -5  -6 597.029 154.644   8
  -4  -5  -6 435.804 167.295  14
  -4  -5  -6 567.221 169.672   9
   4   5   7 5510.64 413.700   1
  -4  -5  -7 5276.58 293.429  14
  -4  -5  -7 5248.30 309.196   7
   4   5   7 6397.50 407.088   4
  -4  -5  -7 5311.88 293.366   8
   4   5   8 5630.27 447.183   1
  -4  -5  -8 5467.96 296.204  14
  -4  -5  -8 5435.67 318.165   7
   4   5   8 5836.39 377.723   4
  -4  -5  -8 4842.89 292.490   8
   4   5   9 350.660 233.832   1
  -4  -5  -9 402.731 185.064   7
  -4  -5  -9 712.609 179.642   8
  -4  -5  -9 440.841 150.783  14
  -4  -5  -9 562.632 168.858   9
  -4  -5 -10 4801.90 258.161  14
  -4  -5 -10 5039.97 295.135   9
  -4  -5 -10 4973.79 301.902   8
  -4  -5 -10 4502.60 307.753   7
  -4  -5 -11-10.1431 162.710   9
  -4  -5 -11 43.1169 160.425   8
  -4  -5 -11 35.7625 175.448   7
  -4  -5 -12 543.196 150.888   9
  -4  -5 -12 650.601 165.359   8
  -4  -5 -12 445.932 179.668   7
  -4  -5 -13 18890.7 608.000   9
  -4  -5 -13 19448.9 634.473   8
  -4  -5 -13 18866.0 645.034   7
  -4  -5 -14 2050.41 135.203   9
  -4  -5 -14 2084.98 177.545   7
   4  -6 -16 386.984 114.846   8
   4  -6 -16 92.4403 101.552   7
   4  -6 -15 833.692 114.549   9
   4  -6 -15 745.107 137.078   7
   4  -6 -14 10561.0 403.466   9
   4  -6 -14 10876.6 424.681   7
  -4   6  13 5131.48 254.457   6
   4  -6 -13 5456.51 284.054   9
   4  -6 -13 4942.47 281.354   7
   4  -6 -12 10328.0 432.915  11
  -4   6  12 9759.25 401.745   6
   4  -6 -12 9243.45 407.293   7
   4   6 -11 84.0835 171.824   1
   4  -6 -11 313.098 152.219   7
   4  -6 -11 47.9051 166.429  13
   4  -6 -11 78.8646 165.867  11
  -4   6  11 187.266 152.598   6
  -4   6  11 308.988 233.736   3
   4   6 -10 4811.12 362.660   1
   4  -6 -10 4317.42 287.295  14
   4  -6 -10 4623.38 284.880  11
   4  -6 -10 4913.68 299.867  13
   4  -6 -10 4450.93 363.800   5
  -4   6  10 5132.77 293.394   6
  -4   6  10 4543.85 424.749   3
   4  -6 -10 4909.47 274.657   7
  -4   6   9 18.4996 182.970   1
   4   6  -9 258.156 187.183   1
  -4   6   9 450.914 161.061   6
  -4   6   9-26.1986 197.888   3
   4  -6  -9 287.098 182.654  14
   4  -6  -9 237.043 166.829  13
   4  -6  -9 289.358 151.638  11
   4   6  -8 373.185 177.276   1
   4  -6  -8 744.006 213.725   5
  -4   6   8 635.764 157.577   6
   4   6  -8 622.357 141.462  12
   4  -6  -8 640.459 151.932  11
   4  -6  -8 592.360 194.235  14
   4   6  -7 1213.58 208.762   1
   4   6  -7 1322.84 180.810   2
   4  -6  -7 1300.14 161.438  11
   4  -6  -7 1139.43 179.008  13
   4   6  -7 1516.19 168.745  12
   4  -6  -7 1336.68 237.464   5
  -4   6   7 1808.32 191.996   6
  -4   6   7 1374.01 235.341   3
  -4   6   6 12772.6 470.600  14
   4   6  -6 13826.8 479.412  12
   4   6  -6 13660.7 586.958   1
  -4   6   6 14205.5 503.559   6
   4   6  -6 13415.6 544.958   2
  -4   6   6 13273.2 626.256   3
   4  -6  -6 13682.3 593.452   5
   4   6  -5 3484.36 273.632   1
   4   6  -5 3996.02 276.605   2
  -4   6   5 3568.30 311.718   3
   4  -6  -5 3408.70 277.737   5
   4   6  -4 99306.5 2797.22   1
   4  -6  -4 99889.5 2791.05   5
  -4   6   4 96811.5 2818.42   3
   4   6  -3 16866.0 670.697   1
   4  -6  -3 18819.3 672.874   5
  -4   6   3 17602.0 679.934   3
   4   6  -2 126393. 3462.77   1
   4  -6  -2 123275. 3419.42   5
   4   6  -1 18772.7 703.351   1
   4   6  -1 18668.2 715.097   4
   4  -6  -1 17880.4 641.566   5
   4   6   0 24662.8 847.152   1
   4  -6   0 22238.1 746.324   5
   4   6   1 2377.53 255.596   1
   4   6   1 2917.37 284.471   4
   4   6   2 9779.64 497.905   1
   4   6   2 10167.4 517.447   4
   4   6   3 1336.56 232.434   1
   4   6   3 1367.22 221.755   4
   4   6   4 55651.0 1705.34   1
   4   6   4 55499.6 1713.26   4
  -4  -6  -4 52288.8 1526.99   9
   4   6   5 2682.36 312.183   1
  -4  -6  -5 3655.47 255.420  14
  -4  -6  -5 2946.39 231.775   7
   4   6   5 3355.92 330.039   4
  -4  -6  -5 3106.98 226.361   9
  -4  -6  -5 3373.51 213.794   8
  -4  -6  -6 57637.9 1630.40  14
  -4  -6  -6 58084.0 1632.27   7
   4   6   6 58135.7 1811.78   4
  -4  -6  -6 54657.7 1597.30   8
  -4  -6  -6 54225.6 1613.29   9
  -4  -6  -7 20373.5 696.986  14
  -4  -6  -7 20589.2 705.380   7
   4   6   7 18357.3 811.782   4
  -4  -6  -7 19738.3 688.304   9
  -4  -6  -7 19856.3 673.886   8
  -4  -6  -8 19445.7 673.105  14
  -4  -6  -8 19244.6 694.257   7
   4   6   8 18950.8 809.039   4
  -4  -6  -8 19358.6 670.451   8
  -4  -6  -8 19824.0 684.429   9
  -4  -6  -9 7231.69 344.974  14
  -4  -6  -9 7047.90 378.355   7
  -4  -6  -9 7341.18 358.879   8
  -4  -6 -10 2527.93 206.609  14
  -4  -6 -10 3047.60 239.633   9
  -4  -6 -10 3175.55 246.171   8
  -4  -6 -10 3161.75 262.554   7
  -4  -6 -11 7721.40 361.444   8
  -4  -6 -11 8032.88 361.671   9
  -4  -6 -11 7765.02 380.428   7
  -4  -6 -12 35460.3 1059.45   8
  -4  -6 -12 35571.1 1047.83   9
  -4  -6 -12 34690.0 1071.51   7
  -4  -6 -13-158.356 129.266   8
  -4  -6 -13-68.2328 117.425   9
  -4  -6 -13 71.3648 128.807   7
  -4  -6 -14 3941.39 197.318  10
  -4  -6 -14 3526.00 163.519   9
   4  -7 -16 9684.46 326.011   8
   4  -7 -15 6691.02 256.619   9
   4  -7 -15 7373.79 288.599   8
   4  -7 -15 6600.39 262.428   7
   4  -7 -14 213.197 128.355   9
   4  -7 -14 408.195 124.020   7
   4  -7 -13 7085.02 315.895   7
   4  -7 -13 7002.64 329.467   9
  -4   7  13 7530.59 302.761   6
   4  -7 -12 239.521 131.842   7
  -4   7  12 264.022 136.558   6
   4  -7 -11 21011.8 703.259  14
   4  -7 -11 20764.8 712.197  11
   4  -7 -11 20507.4 725.674  13
  -4   7  11 20901.2 699.338   6
   4  -7 -10 6382.86 344.782  14
   4   7 -10 5560.66 388.781   1
   4  -7 -10 5957.64 318.699  11
   4  -7 -10 6329.56 344.995  13
  -4   7  10 6310.99 327.222   6
   4  -7  -9 29700.8 984.117  14
   4   7  -9 30271.3 1073.37   1
  -4   7   9 30348.4 956.889   6
   4  -7  -9 30518.0 947.898  11
   4   7  -9 29831.5 929.514  12
   4   7  -8 13190.5 592.738   1
  -4   7   8 13097.8 507.772   6
  -4   7   8 12552.2 659.781   3
   4  -7  -8 12528.6 540.525  14
   4  -7  -8 13099.7 524.410  13
   4  -7  -8 12404.3 483.088  11
   4   7  -8 12575.2 478.600  12
   4   7  -7 12757.9 575.407   1
  -4   7   7 12219.9 483.374   6
   4  -7  -7 11336.6 585.993   5
  -4   7   7 12659.8 636.635   3
   4  -7  -7 12307.5 460.346  11
   4  -7  -7 12309.4 502.214  13
   4   7  -7 12109.9 463.972  12
   4   7  -6 17828.3 706.092   1
   4  -7  -6 16472.4 568.692  11
   4  -7  -6 16622.2 617.162  13
   4   7  -6 17514.1 589.097  12
   4   7  -6 16753.6 654.008   2
  -4   7   6 17064.6 604.747   6
   4  -7  -6 17279.1 721.137   5
  -4   7   6 17432.4 764.088   3
  -4   7   5 12171.9 445.818  14
   4   7  -5 12089.9 546.509   1
   4   7  -5 11504.9 441.744  12
  -4   7   5 11974.5 463.990   6
   4   7  -5 10809.7 513.507   2
   4  -7  -5 10994.9 540.623   5
   4  -7  -4 9857.55 477.640   5
   4   7  -4 8914.27 469.038   1
  -4   7   4 9403.39 384.557  14
  -4   7   3 46647.2 1355.58   6
   4  -7  -3 47524.6 1460.29   5
   4   7  -3 46461.1 1474.04   1
   4   7  -2 20453.9 781.658   1
   4   7  -1 45730.0 1459.40   4
   4   7  -1 44711.0 1435.99   1
   4   7   0 11135.9 546.434   4
   4   7   0 11080.3 532.273   1
   4   7   1 19378.7 789.579   1
  -4  -7  -1 20622.0 683.108  14
   4   7   2 3673.89 324.681   4
   4   7   2 3771.28 315.421   1
  -4  -7  -2 3215.72 245.747  14
   4   7   3 8485.84 487.390   1
  -4  -7  -3 8905.73 393.741  14
   4   7   3 8837.57 504.505   4
  -4  -7  -3 7703.81 353.441   9
   4   7   4 43036.9 1444.30   1
  -4  -7  -4 43230.4 1293.05  14
  -4  -7  -4 42631.7 1267.17   7
   4   7   4 43994.5 1467.87   4
  -4  -7  -4 42558.2 1263.80   9
   4   7   5 42273.2 1449.42   1
  -4  -7  -5 39646.2 1266.45  14
  -4  -7  -5 42975.9 1258.15   9
   4   7   6 1300.69 244.653   4
  -4  -7  -6 1562.25 187.895   8
  -4  -7  -6 1192.26 190.369   7
   4   7   6 1413.78 263.430   1
  -4  -7  -6 1536.27 208.797  14
  -4  -7  -6 1271.55 190.641   9
   4   7   7 199.478 227.880   4
   4   7   7 951.455 266.135   1
  -4  -7  -7 778.854 192.174  14
  -4  -7  -7 805.535 194.938   9
  -4  -7  -7 759.796 164.147   8
  -4  -7  -7 455.844 179.220   7
   4   7   8 26.1461 238.297   1
  -4  -7  -8-115.848 173.055   7
  -4  -7  -8 100.516 154.476   8
  -4  -7  -8 214.305 164.761   9
  -4  -7  -8 99.6410 165.987  14
  -4  -7  -9 1992.46 219.750   7
  -4  -7  -9 1901.95 202.466   8
  -4  -7  -9 2129.53 207.199  14
  -4  -7  -9 1699.09 208.512   9
  -4  -7 -10 225.852 137.258  14
  -4  -7 -10 439.752 172.433   7
  -4  -7 -10 104.965 143.183   8
  -4  -7 -11 7701.77 298.051  14
  -4  -7 -11 7502.77 338.017   8
  -4  -7 -11 7118.95 336.663   9
  -4  -7 -11 7636.23 353.738   7
  -4  -7 -12 16404.0 546.967   9
  -4  -7 -12 16565.2 562.293   7
  -4  -7 -13 10972.1 384.086  10
  -4  -7 -13 11024.2 373.701   9
   4  -8 -15 165.854 71.7182   9
   4  -8 -15 282.547 89.1601   8
   4  -8 -14 1847.85 152.119   9
   4  -8 -14 2014.26 157.913   8
   4  -8 -13 1980.16 181.607   9
  -4   8  13 1889.78 139.302   6
  -4   8  12 1615.85 164.440   6
   4  -8 -12 1880.76 200.725   9
   4  -8 -12 1889.53 169.941  14
   4  -8 -11 216.960 147.104  14
  -4   8  11 128.770 131.046   6
   4  -8 -10 9202.52 394.030  11
  -4   8  10 8890.89 399.577   6
   4  -8 -10 9607.49 423.884  14
   4  -8  -9 11986.9 457.401  11
   4  -8  -9 12585.3 503.531  13
   4   8  -9 10873.8 446.068  12
  -4   8   9 11810.7 476.263   6
   4  -8  -9 11300.5 506.637  14
   4  -8  -8 5068.83 315.372  13
   4  -8  -8 4464.08 264.488  11
   4   8  -8 4594.04 272.541  12
  -4   8   8 4849.57 293.159   6
   4  -8  -8 5063.28 341.223  14
   4   8  -7 3772.42 309.883   1
  -4   8   7 3758.79 266.703   6
   4  -8  -7 4089.24 321.659  14
   4  -8  -7 3933.06 229.329  11
   4  -8  -7 3735.92 281.131  13
   4   8  -7 3941.60 254.986  12
   4   8  -6 4033.36 315.599   1
  -4   8   6 4357.24 277.150   6
   4  -8  -6 3726.19 312.467  14
   4  -8  -6 3915.36 277.215  13
   4   8  -6 4643.40 272.162  12
   4   8  -5 38152.0 1279.76   1
  -4   8   5 39520.1 1176.81   6
   4   8  -5 38935.3 1267.26   2
   4  -8  -5 36565.2 1182.11  13
   4   8  -5 40344.5 1168.70  12
   4   8  -4 2559.15 260.378   1
   4  -8  -4 2675.50 226.548  13
   4   8  -3 49136.1 1566.96   1
  -4   8   3 50139.4 1449.79   6
   4   8  -2 114087. 3338.98   1
  -4   8   2 119505. 3202.40   6
  -4   8   2 118431. 3192.00  14
   4   8  -1 690.382 189.989   1
  -4  -8   1 522.061 162.692  14
  -4   8   1 496.820 147.888   6
  -4   8   1 361.083 131.672  14
   4   8   0 993.610 238.317   1
  -4   8   0 1105.71 159.393  14
  -4  -8   0 918.992 173.373  14
  -4   8   0 1325.70 162.825   6
   4   8   0 1254.22 244.255   4
  -4   8  -1 5595.92 272.492  14
  -4  -8  -1 5624.85 313.002  14
  -4   8  -1 5726.14 276.317   6
   4   8   1 5616.68 427.270   4
   4   8   1 5545.02 395.005   1
  -4   8  -2 34972.2 1049.74  14
  -4  -8  -2 36488.3 1113.01  14
  -4   8  -2 35562.1 1051.70   6
  -4  -8  -2 36421.8 1066.03   9
   4   8   2 36364.8 1258.70   1
   4   8   3 2767.25 335.583   4
   4   8   3 2495.18 286.193   1
  -4  -8  -3 2445.38 228.062  14
  -4  -8  -3 2639.23 211.561   9
   4   8   4 26590.1 1051.60   1
   4   8   4 27884.5 1088.92   4
  -4  -8  -4 28731.3 887.313   9
  -4  -8  -4 27730.1 921.604  14
   4   8   5 146.653 220.661   1
   4   8   5 157.984 217.868   4
  -4  -8  -5 368.303 167.856   9
   4   8   6 14627.0 698.129   1
  -4  -8  -6 14058.2 553.464  14
   4   8   6 13234.2 694.997   4
  -4  -8  -6 13524.3 530.627   9
  -4  -8  -7 35.9291 135.147   8
  -4  -8  -7-42.3592 157.025   7
  -4  -8  -7 11.7535 166.354  14
  -4  -8  -7-21.9990 171.922   9
  -4  -8  -8 8259.88 381.562  14
  -4  -8  -8 7917.80 381.039   7
  -4  -8  -8 8057.99 381.151   9
  -4  -8  -8 8044.98 354.490   8
  -4  -8  -9 3470.83 233.197  14
  -4  -8  -9 3122.15 242.988   7
  -4  -8  -9 3482.86 231.762   8
  -4  -8  -9 3847.97 251.345   9
  -4  -8 -10 659.965 147.297   8
  -4  -8 -10 578.150 153.649   9
  -4  -8 -10 709.438 144.651  14
  -4  -8 -11 1844.92 140.374  14
  -4  -8 -12 5758.53 240.112  10
  -4  -8 -12 5457.87 245.341   9
  -4  -8 -13 354.306 76.4587  10
  -4  -8 -13 259.945 80.5590   9
   4  -9 -14 744.173 100.625   9
   4  -9 -14 576.678 86.0872   8
   4  -9 -13 4947.52 238.351   9
   4  -9 -13 4942.14 216.793   8
  -4   9  12 42.9164 105.002   6
   4  -9 -12 181.848 103.491  14
   4  -9 -12 40.7989 137.779   9
  -4   9  11 11048.3 410.216   6
   4  -9 -11 10702.8 421.993  14
   4  -9 -10 249.760 166.364  14
  -4   9  10 129.293 141.260   6
   4  -9  -9 39779.1 1243.86  13
  -4   9   9 40775.1 1218.93   6
   4  -9  -9 41573.9 1256.76  14
   4  -9  -8 19311.0 683.878  13
   4   9  -8 18125.2 638.534  12
  -4   9   8 19095.9 662.008   6
   4  -9  -8 18677.8 700.797  14
   4  -9  -7 36684.5 1148.15  13
   4   9  -7 37469.1 1115.47  12
  -4   9   7 36199.4 1126.94   6
   4  -9  -7 36189.0 1179.05  14
  -4   9   6 939.746 189.079   6
   4   9  -6 658.963 163.231  12
   4  -9  -6 643.548 189.167  13
  -4   9   5 123.758 155.968   6
   4   9  -5-21.0407 164.707  12
   4  -9  -5-92.0765 230.481  14
   4  -9  -5-96.6172 164.201  13
   4   9  -4 21448.7 840.409   1
   4  -9  -4 23216.6 823.702  14
   4  -9  -4 22286.3 761.522  13
   4   9  -3 31001.8 1087.20   1
  -4   9   3 31700.8 986.916   6
   4  -9  -3 31117.3 986.206  13
   4   9  -2 43100.6 1392.22   1
   4  -9  -2 41474.0 1261.33  13
  -4   9   2 42781.7 1263.75   6
  -4  -9   1 39706.8 1193.54  14
   4   9  -1 39725.0 1322.00   1
  -4   9   1 39223.0 1182.49   6
  -4  -9   0 4312.45 287.912  14
   4   9   0 4375.35 348.911   1
  -4   9   0 4758.67 273.499   6
   4   9   1 2590.19 288.042   1
  -4  -9  -1 2490.81 236.204  14
  -4   9  -1 2268.77 197.147   6
   4   9   1 2424.94 329.871   4
   4   9   2 4530.79 400.170   4
  -4  -9  -2 4500.22 302.804  14
   4   9   2 4361.71 371.320   1
  -4  -9  -3 29644.8 955.154  14
  -4  -9  -3 28433.5 901.497   9
   4   9   3 29655.3 1089.15   1
   4   9   4 1427.06 255.950   4
   4   9   4 1108.25 246.829   1
  -4  -9  -4 1369.42 180.600   9
  -4  -9  -4 1339.75 218.826  14
  -4  -9  -5 2933.58 233.607   9
  -4  -9  -5 3547.78 273.072  14
  -4  -9  -6 6084.45 318.080   9
  -4  -9  -7 5852.74 313.222   9
  -4  -9  -7 5955.50 326.327  14
  -4  -9  -8-85.4994 149.965   9
  -4  -9  -8 9.83470 156.009  14
  -4  -9  -9 1161.38 167.918   9
  -4  -9  -9 1008.82 157.555  14
  -4  -9 -10 1531.57 137.673  10
  -4  -9 -10 1542.24 166.352   9
  -4  -9 -10 1517.74 146.054  14
  -4  -9 -11 6867.61 251.219  14
  -4  -9 -11 7466.48 264.477  10
   4 -10 -13 1398.55 115.363   9
   4 -10 -12 4391.22 186.541  14
  -4  10  12 5096.30 197.595   6
   4 -10 -11 3551.68 210.510  14
  -4  10  11 3912.26 200.610   6
   4 -10 -11 3782.98 226.970   9
   4 -10 -10 7978.54 352.575  14
   4 -10 -10 7478.70 343.412   9
  -4  10  10 8041.36 329.264   6
  -4  10   9 1717.88 178.577   6
   4 -10  -9 1903.08 217.562  14
  -4  10   8 2867.40 221.107   6
   4 -10  -8 3010.78 269.700  14
   4  10  -8 2972.91 214.258  12
  -4  10   7 804.195 170.334   6
   4  10  -7 579.983 157.515  12
   4 -10  -7 391.865 173.463  13
   4 -10  -6 28874.0 1013.37  14
  -4  10   6 29580.3 955.111   6
   4 -10  -6 30870.5 972.272  13
   4  10  -6 31445.7 951.831  12
   4  10  -5-84.0692 148.747  12
   4 -10  -5-119.601 204.165  14
   4 -10  -5-34.4311 152.226  13
   4 -10  -4 5906.25 379.348  14
   4 -10  -4 5331.90 308.100  13
   4 -10  -3 969.464 234.721  14
   4 -10  -3 1469.88 191.708  13
  -4  10   3 1007.59 182.579   6
   4 -10  -2 1537.44 248.546  14
  -4  10   2 1510.82 202.238   6
   4 -10  -1 16994.2 673.386  14
  -4 -10   1 17951.7 624.487  14
  -4  10   1 16992.4 611.574   6
   4 -10   0 36840.0 1163.17  14
  -4 -10   0 36670.3 1121.35  14
  -4  10   0 35366.3 1094.95   6
   4 -10   1 14369.8 580.189  14
  -4 -10  -1 14603.7 562.293  14
  -4 -10  -2 251.787 184.683  14
  -4 -10  -3 13080.4 531.701  14
  -4 -10  -4 1047.14 196.632  14
  -4 -10  -5 2979.51 245.147  14
  -4 -10  -5 3065.52 225.051   9
  -4 -10  -6 132.110 138.616   9
  -4 -10  -7-105.236 150.824  14
  -4 -10  -7-192.058 136.944   9
  -4 -10  -8 1385.55 172.461  14
  -4 -10  -8 1507.28 163.376   9
  -4 -10  -9 723.345 136.573   9
  -4 -10  -9 840.442 125.817  14
  -4 -10 -10 7118.62 272.084   9
  -4 -10 -10 6758.57 253.214  14
   4 -11 -12 1379.59 106.673   9
   4 -11 -11 1535.00 134.703   9
   4 -11 -11 1266.46 110.267  14
  -4  11  10-99.7139 101.222   6
   4 -11 -10 78.3441 113.783  14
   4 -11 -10 84.7591 116.489   9
   4 -11  -9 4332.89 248.871  14
   4 -11  -9 4410.14 237.807   9
  -4  11   9 3869.52 218.654   6
  -4  11   8 392.007 134.535   6
   4 -11  -8 473.938 173.475  14
  -4  11   7 53.1683 132.853   6
   4  11  -7-131.411 139.453  12
  -4  11   6 1984.80 198.725   6
   4  11  -6 2392.57 198.184  12
   4 -11  -6 1736.99 229.369  14
   4  11  -5 571.834 152.246  12
   4 -11  -5 684.350 202.162  14
   4 -11  -4 3286.91 291.071  14
   4 -11  -4 3055.77 222.347  13
  -4  11   4 3277.94 235.086   6
   4  11  -3 18324.4 644.243  12
   4 -11  -3 18662.4 703.549  14
  -4  11   3 19463.7 651.688   6
   4 -11  -2 26279.7 897.538  14
  -4  11   2 26375.5 844.049   6
  -4 -11   1 1044.01 173.291  14
   4 -11  -1 1470.32 231.250  14
   4 -11   0 741.949 204.118  14
  -4 -11   0 907.120 181.815  14
   4 -11   1 15697.0 582.935  14
  -4 -11  -1 15932.0 579.410  14
  -4 -11  -2 1828.78 211.191  14
  -4 -11  -3 11526.2 470.770  14
  -4 -11  -4 34675.3 1064.90  14
  -4 -11  -5 1656.84 154.908   9
  -4 -11  -5 1423.90 179.603  14
  -4 -11  -6 299.691 115.317   9
  -4 -11  -6 300.793 145.708  14
  -4 -11  -7 4724.40 224.541   9
  -4 -11  -8 518.480 107.430   9
  -4 -11  -8 481.595 119.951  14
  -4 -11  -9 1363.01 114.380   9
  -4 -11  -9 1464.17 115.465  14
   4 -12 -10 2363.33 125.469   9
   4 -12 -10 2205.16 122.919  14
   4 -12  -9 4.65679 91.1168   9
   4 -12  -9 142.648 102.797  14
   4 -12  -8 8982.80 317.508   9
   4 -12  -8 7958.39 336.549  14
   4 -12  -7 5799.29 296.335  14
   4  12  -7 6402.57 263.001  12
   4 -12  -7 5864.47 257.389   9
   4 -12  -6 9361.49 389.206  14
  -4  12   6 8951.68 356.390   6
   4 -12  -6 9010.45 339.917   9
   4  12  -6 8968.13 348.593  12
   4 -12  -5 1409.87 147.253   9
   4  12  -5 1624.05 161.892  12
   4 -12  -5 1600.98 195.588  14
   4 -12  -4 232.944 171.828  14
   4  12  -3 2928.47 209.365  12
   4 -12  -3 3117.01 248.373  14
   4 -12  -2 891.160 187.002  14
   4  12  -2 986.609 153.531  12
   4  12  -1 3023.04 212.130  12
   4 -12  -1 3465.06 249.116  14
   4  12   0 4502.54 253.751  12
   4 -12   0 4839.05 266.585  14
  -4 -12   0 4867.23 251.390  14
  -4 -12  -1 301.133 136.517  14
   4  12   1 131.701 116.471  12
  -4 -12  -2 2138.57 187.490  14
   4  12   2 2225.64 177.881  12
   4  12   3 151.315 107.261  12
  -4 -12  -3 129.668 139.769  14
   4  12   4 17669.3 545.975  12
  -4 -12  -4 17866.7 589.273  14
  -4 -12  -5 7869.09 322.866  14
  -4 -12  -6 42.0245 110.369  14
  -4 -12  -8 6140.69 216.804  14
   4 -13  -7 6121.51 242.567  14
   4 -13  -6 140.553 115.961  14
   4  13  -5 8080.35 300.980  12
   4 -13  -5 8471.86 326.158  14
   4 -13  -4 489.482 137.729  14
   4  13  -3 120.886 111.122  12
   4 -13  -3-27.7895 118.296  14
   4  13  -2 1694.06 149.840  12
   4 -13  -2 1989.16 165.629  14
   4 -13  -1 88.0753 111.159  14
   4  13  -1 349.059 110.665  12
   4  13   0 2240.97 158.925  12
   4  13   1 4021.17 195.875  12
  -4 -13  -1 3793.14 187.311  14
   4  13   2 363.596 95.6152  12
  -4 -13  -2 499.877 102.587  14
   4  13   3 3558.21 161.292  12
  -4 -13  -3 3657.81 184.114  14
  -4 -13  -4 4034.81 189.183  14
  -4 -13  -5 1690.82 116.803  14
   4  14  -2 594.749 76.8641  12
   4  14  -1 1731.31 103.125  12
   4  14   0 1628.29 99.4730  12
   5   0 -18 377.877 98.9099   7
   5   0 -17-86.7172 121.320   7
   5   0 -16 363.382 150.562   7
   5   0 -15 145.157 147.689   7
   5   0 -14 7453.79 340.339  11
   5   0 -14 7755.69 367.993   7
   5   0 -13-85.1541 149.126  11
   5   0 -13-55.3294 168.297   7
   5   0 -13-99.0252 203.538   1
   5   0 -12 13278.3 495.763  11
   5   0 -12 13655.7 518.220   7
   5   0 -12 13681.3 648.615   1
   5   0 -11-9.85440 141.172   7
   5   0 -11 80.0395 132.119  11
   5   0 -11 83.6867 189.743   1
   5   0 -11 60.2864 136.691   5
   5   0 -10 38157.6 1269.51   1
   5   0  -9 148.078 176.966   1
   5   0  -8 2002.26 231.721   1
   5   0  -7-49.7927 152.380   1
   5   0  -6 22876.0 759.114   1
   5   0  -5-28.3375 125.277   1
   5   0  -4 16201.6 552.991   1
   5   0  -3 135.085 122.939   1
   5   0  -3 299.029 164.636   2
   5   0  -2 56297.2 1570.74   1
   5   0  -2 56684.5 1596.21   2
   5   0  -1-20.1741 104.409   1
   5   0  -1-72.2747 131.248   2
   5   0   0 20350.5 612.586   1
   5   0   0 17895.5 618.014   2
   5   0   1 103.146 113.999   1
   5   0   1-83.5564 125.461   2
   5   0   2 60954.6 1670.22   1
   5   0   2 57909.6 1651.14   2
   5   0   3 72.2343 103.075   2
   5   0   3 28.3701 133.035   1
   5   0   4 5629.85 311.114   1
   5   0   4 5711.31 248.658   2
   5   0   5 77.2227 137.436   1
   5   0   6 49650.3 1516.28   1
   5   0   7-16.9575 161.223   1
  -5   0  -7-33.8112 127.183   8
  -5   0  -8 39344.1 1182.47   7
   5   0   8 37794.7 1300.87   1
  -5   0  -8 40081.5 1149.61   9
  -5   0  -8 39546.8 1168.83   8
  -5   0  -9-41.9270 160.243   7
   5   0   9 371.156 176.526   1
  -5   0  -9 8.19797 123.349   9
  -5   0  -9-89.0285 149.373   8
  -5   0 -10 9723.41 384.320   9
  -5   0 -10 10170.4 423.027   8
  -5   0 -10 10234.7 438.555   7
  -5   0 -11-107.499 168.882   7
  -5   0 -12 16634.5 591.356   7
  -5   0 -12 16442.2 581.478  10
  -5   0 -13 61.1551 126.072  10
  -5   0 -13-33.1975 132.077   7
  -5   0 -14 3115.92 176.932  10
   5  -1 -18-36.4509 96.4176   7
   5   1 -18-12.3639 77.8360   7
   5  -1 -17 12789.3 414.670   8
   5  -1 -17 13497.6 462.299   7
   5   1 -17 12859.4 444.356   7
   5  -1 -16 27.9112 138.500   7
   5   1 -16 213.165 137.031   7
   5   1 -15 118.607 149.545   7
   5  -1 -14 9615.10 404.909  11
   5   1 -14 9233.90 407.959   7
   5   1 -13 52592.1 1544.13   7
   5  -1 -13 54533.6 1748.53   1
   5   1 -13 53056.5 1735.96   1
   5  -1 -13 53433.1 1537.16  11
   5   1 -13 51667.4 1501.09  11
  -5   1  13 55200.1 1802.71   3
   5  -1 -12 12504.5 499.637   7
   5   1 -12 12425.0 494.714   7
   5  -1 -12 12748.9 637.128   1
   5   1 -12 13165.0 635.454   1
   5   1 -12 13331.3 472.451  11
   5  -1 -12 13229.7 496.252  11
   5  -1 -12 13430.5 568.115   5
   5  -1 -11 400.027 159.687   7
   5   1 -11 426.532 156.282   7
   5  -1 -11 228.044 182.587   1
   5   1 -11 319.065 185.350   1
   5  -1 -11 593.742 158.924  11
   5   1 -11 235.198 121.515  11
   5  -1 -11 517.999 177.360   5
   5   1 -11 309.376 142.759   5
   5  -1 -10 9900.12 461.652   5
   5  -1 -10 9487.67 387.253   7
   5   1 -10 9283.40 384.411   7
   5  -1 -10 9711.82 488.314   1
   5   1 -10 9886.51 492.727   1
   5   1  -9 2234.96 247.194   1
   5  -1  -9 2042.33 240.828   1
   5  -1  -8 15556.4 612.966   1
   5   1  -8 16215.0 631.062   1
   5  -1  -7 15042.5 576.112   1
   5   1  -7 15458.3 591.262   1
   5   1  -6 1601.26 194.160   1
   5  -1  -6 1440.81 171.645   1
   5   1  -5 44856.8 1364.26   2
   5  -1  -5 46149.5 1339.11   1
   5   1  -5 48137.4 1369.23   1
   5  -1  -4 16842.8 557.682   1
   5   1  -3 31852.4 962.790   2
   5  -1  -3 31282.2 917.730   1
   5   1  -3 31239.3 950.355   1
   5   1  -2 13553.7 497.486   2
   5  -1  -2 14054.8 455.591   1
   5   1  -2 14342.4 496.709   1
   5   1  -1 109568. 3001.03   2
   5  -1  -1 109697. 2943.25   1
   5   1  -1 113977. 2996.70   1
   5  -1   0 9868.03 373.272   2
   5  -1   0 9952.09 341.258   1
   5   1   0 9578.79 387.573   1
   5  -1   1 30445.5 891.174   2
   5   1   1 30919.4 927.488   1
   5  -1   1 29432.1 872.552   1
   5  -1   2 2053.06 153.504   2
   5   1   2 2427.36 208.155   1
   5  -1   2 2090.64 163.205   1
   5  -1   3 10591.2 377.686   2
   5   1   3 11988.2 466.463   1
   5  -1   3 11480.5 410.981   1
   5  -1   4 32930.4 1005.22   1
   5   1   4 33426.3 1060.84   1
   5  -1   5 11586.3 468.625   1
   5   1   5 12552.3 526.481   1
   5   1   6 41049.2 1304.15   1
   5  -1   6 39825.9 1247.11   1
  -5  -1  -7 16350.5 576.365   7
   5   1   7 16246.3 685.366   1
  -5  -1  -7 16312.2 552.458   9
  -5  -1  -7 16306.3 565.414   8
  -5  -1  -8 767.492 174.253   8
  -5   1  -8 973.798 168.929   7
  -5  -1  -8 863.164 167.428   7
   5   1   8 624.465 220.117   1
  -5   1  -8 811.664 133.727   9
  -5  -1  -8 891.959 154.254   9
  -5   1  -9 6564.81 330.616   7
  -5  -1  -9 6876.27 356.589   7
   5   1   9 7005.83 452.807   1
  -5  -1  -9 6718.95 340.690   8
  -5  -1  -9 7082.32 322.020   9
  -5  -1 -10 4189.48 295.733   7
  -5   1 -10 4867.24 279.982   7
   5   1  10 4975.87 394.608   1
  -5  -1 -10 4596.68 260.671   9
  -5  -1 -10 5050.52 294.678   8
  -5   1 -10 4804.58 276.124  10
  -5   1 -11 7318.75 351.614   7
  -5  -1 -11 7330.50 369.438   7
  -5  -1 -11 7118.09 319.836   9
  -5  -1 -11 7634.85 362.501   8
  -5   1 -11 7957.63 347.061  10
  -5   1 -12 2232.50 194.829   7
  -5  -1 -12 2768.20 231.392   7
  -5   1 -12 2669.78 203.792  10
  -5  -1 -13 5320.35 293.131   7
  -5  -1 -13 5768.84 289.919  10
  -5   1 -13 6187.71 261.972  10
  -5  -1 -14 2060.63 160.760  10
  -5  -1 -15 80.6739 72.4850  10
   5   2 -17 137.354 100.702   7
   5  -2 -17 346.003 103.099   8
   5   2 -16 8298.64 341.807   7
   5  -2 -16 8477.37 361.871   7
   5  -2 -15 527.128 157.745   7
   5   2 -15 500.186 147.171   7
   5  -2 -14 735.815 171.282  11
   5   2 -14 508.330 157.696   7
   5  -2 -14 707.170 169.398   7
   5  -2 -13 18166.9 645.528   7
   5   2 -13 18153.7 629.211   7
   5  -2 -13 17312.4 792.085   1
   5  -2 -13 19267.1 646.617  11
  -5   2  13 16662.8 621.501   6
  -5   2  13 18728.0 850.239   3
   5  -2 -12 1373.19 188.636   7
   5   2 -12 1195.69 180.702   7
   5  -2 -12 1497.66 260.429   1
   5  -2 -12 1303.72 183.246  11
   5  -2 -12 1491.79 222.826   5
  -5   2  12 1652.45 309.468   3
   5  -2 -11 4613.53 275.695   7
   5   2 -11 4367.76 259.889   7
   5  -2 -11 5405.07 375.854   1
   5  -2 -11 4462.07 270.912  11
   5  -2 -11 4969.81 334.127   5
   5  -2 -10 34452.7 1126.32   5
   5  -2 -10 33592.3 1021.29   7
   5   2 -10 33463.9 1014.18   7
   5  -2 -10 32406.7 1143.01   1
   5   2 -10 35334.9 1175.70   1
   5  -2  -9 2673.44 252.389   5
   5  -2  -9 3059.22 262.426   1
   5   2  -9 2792.15 281.108   1
   5   2  -8 2425.34 235.989   1
   5  -2  -8 2469.25 230.114   1
   5   2  -7 1153.19 196.253   1
   5  -2  -7 1269.72 170.342   1
   5   2  -6 43246.5 1280.94   2
   5  -2  -6 41240.1 1248.14   1
   5   2  -6 42808.8 1294.73   1
   5   2  -5 392.392 160.368   1
   5  -2  -5 415.712 117.232   1
   5   2  -5 473.396 151.067   2
   5  -2  -4 325893. 8572.64   1
   5   2  -4 331714. 8637.56   1
   5  -2  -3 656.997 107.010   1
   5   2  -3 1181.18 176.809   1
   5  -2  -2 180511. 4718.46   1
   5   2  -2 179574. 4808.78   1
   5  -2  -1 25320.4 726.939   1
   5   2  -1 27824.9 837.055   1
   5  -2   0 49491.9 1328.58   1
   5   2   1 59125.7 1700.50   1
   5   2   2 35424.7 1101.09   1
   5   2   3 844.451 179.819   1
   5   2   4 46785.9 1438.68   1
   5   2   5 1821.28 244.777   1
   5   2   6 69331.6 2081.56   1
  -5  -2  -7 425.062 154.042   7
   5   2   7 593.733 217.323   1
  -5  -2  -7 377.196 137.561   9
  -5  -2  -8 16450.8 605.953   7
   5   2   8 16237.4 740.011   1
  -5   2  -8 16488.5 561.862  10
  -5  -2  -8 16830.6 580.353   9
  -5  -2  -9 1830.73 220.407   7
  -5  -2  -9 1669.02 191.429   8
   5   2   9 1135.32 259.801   1
  -5   2  -9 1792.01 176.068  10
  -5  -2  -9 1830.56 193.117   9
  -5  -2 -10 62561.2 1799.16   7
   5   2  10 58673.1 1970.62   1
  -5  -2 -10 59602.3 1771.32   8
  -5  -2 -10 62859.0 1757.27   9
  -5   2 -10 63434.8 1738.93  10
  -5  -2 -11 25238.4 839.095   7
  -5  -2 -11 25593.9 798.071   9
  -5  -2 -11 24686.2 823.988   8
  -5   2 -11 24761.1 774.549  10
  -5  -2 -12 58536.9 1613.02   9
  -5  -2 -12 57751.5 1653.61   8
  -5  -2 -12 56031.1 1664.76   7
  -5  -2 -13 1095.27 170.562  10
  -5  -2 -13 1258.91 186.057   7
  -5  -2 -14 4573.19 246.741   7
  -5  -2 -14 5174.19 242.534  10
  -5  -2 -15 1201.12 109.607  10
   5  -3 -18 1907.50 130.812   7
   5  -3 -17 15490.7 491.571   8
   5  -3 -17 15107.9 512.956   7
   5  -3 -16 524.340 151.145   7
   5   3 -16 929.276 124.153   7
   5  -3 -15 8672.87 393.746   7
   5   3 -15 9908.48 373.888   7
   5  -3 -14 1596.93 194.825  11
   5  -3 -14 1387.83 197.467   7
   5   3 -14 1576.62 173.313   7
   5  -3 -13 44395.9 1315.92   7
   5   3 -13 44717.5 1289.66   7
   5  -3 -13 43108.6 1486.67   1
   5   3 -13 45581.2 1494.94   1
   5  -3 -13 45956.4 1318.52  11
  -5   3  13 41091.1 1527.10   3
  -5   3  13 43223.7 1294.87   6
   5  -3 -13 40137.7 1401.72   5
   5   3 -12 2092.97 192.589   7
   5  -3 -12 1875.81 206.334   7
   5  -3 -12 1990.63 282.618   1
   5   3 -12 2101.69 265.326   1
   5  -3 -12 1679.10 182.576  13
   5  -3 -12 1629.03 242.147   5
  -5   3  12 2162.95 333.652   3
  -5   3  12 1631.80 197.484   6
   5  -3 -11 50636.5 1483.58   7
   5   3 -11 50941.8 1467.81   7
   5  -3 -11 52361.7 1647.31   1
   5   3 -11 51771.3 1660.78   1
   5  -3 -11 51187.9 1472.90  13
   5  -3 -11 50255.2 1490.52  11
  -5   3  11 52291.3 1744.83   3
   5  -3 -11 50770.2 1609.46   5
   5  -3 -10 6138.78 304.535   7
   5   3 -10 5881.33 291.762   7
   5  -3 -10 6477.40 401.766   1
   5  -3 -10 6309.79 303.788  13
   5  -3 -10 5647.16 370.532   5
   5  -3  -9 10155.7 479.367   5
   5  -3  -9 10403.3 483.754   1
   5  -3  -9 9468.63 388.744   7
   5  -3  -8 1577.05 216.743   5
   5  -3  -8 1549.06 191.494   1
   5  -3  -7 35167.6 1108.24   1
   5   3  -7 36567.2 1159.41   1
   5   3  -6 2171.96 225.525   1
   5  -3  -6 2059.33 178.514   1
   5   3  -6 2049.05 213.483   2
   5   3  -5 441.030 132.010   2
   5   3  -5 876.735 189.486   1
   5  -3  -5 805.558 129.523   1
   5   3  -4 3739.01 262.792   2
   5  -3  -4 3633.77 193.294   1
   5   3  -4 4308.66 279.816   1
   5  -3  -3 155995. 4114.14   1
   5   3  -3 158359. 4231.27   1
   5   3  -2 25444.7 835.096   1
   5   3  -1 41306.9 1250.70   1
  -5   3   0 15775.2 502.719   3
   5   3   0 15639.0 590.262   1
   5   3   1 571.240 179.204   1
   5   3   2 5487.77 329.310   1
   5   3   3 105427. 2938.33   4
   5   3   3 105775. 2962.01   1
   5   3   4 29652.8 971.082   4
   5   3   4 28897.8 1002.47   1
   5   3   5 14.2250 135.243   4
   5   3   5 36.1433 192.958   1
  -5  -3  -6 9085.31 389.308   7
   5   3   6 8707.72 487.082   1
  -5  -3  -6 9318.65 379.012   8
  -5  -3  -6 8465.60 364.936   9
  -5  -3  -7 1850.87 178.169  14
  -5  -3  -7 1768.89 192.506   8
   5   3   7 1949.55 282.806   1
  -5  -3  -7 2147.09 199.905   9
  -5  -3  -8 1413.91 161.466  14
  -5  -3  -8 1232.36 197.924   8
   5   3   8 1082.58 255.587   1
  -5  -3  -8 1546.76 189.462   9
   5   3   9 5290.94 429.836   1
  -5  -3  -9 4749.26 282.850   9
   5   3  10 1583.99 286.384   1
  -5  -3 -10 1708.58 200.431   9
  -5  -3 -11 4287.67 258.517   9
  -5  -3 -11 3818.29 285.209   7
  -5  -3 -12 895.891 178.551   8
  -5  -3 -12 1340.19 162.077   9
  -5  -3 -12 916.722 188.523   7
  -5  -3 -13 5402.43 237.358   9
  -5  -3 -13 5130.33 294.166   7
  -5  -3 -14 2561.38 177.853  10
  -5  -3 -14 2263.67 186.600   7
  -5  -3 -15 7265.13 259.982  10
   5  -4 -18 1335.68 100.047   7
   5  -4 -17 2848.76 164.046   8
   5  -4 -17 2662.01 179.376   7
   5  -4 -16 846.449 150.818   7
   5  -4 -15 1304.04 181.001   7
   5  -4 -14 12175.0 480.595   7
   5   4 -14 12513.6 437.795   7
   5  -4 -14 11528.8 477.893  11
   5  -4 -13 12526.5 504.549   7
   5   4 -13 12563.1 466.424   7
  -5   4  13 13790.5 499.697   6
   5   4 -12 79.0804 135.731   7
   5  -4 -12-42.9672 160.167   7
   5  -4 -12 312.326 200.312   1
   5   4 -12 211.791 195.787   1
   5  -4 -12 51.3662 137.198  13
  -5   4  12-21.7018 156.062   6
  -5   4  12-286.784 270.192   3
   5  -4 -12 61.9636 179.749   5
   5  -4 -11 3628.18 249.262   7
   5   4 -11 3649.71 225.060   7
   5  -4 -11 3664.05 321.980   1
   5   4 -11 3026.89 321.238   1
   5  -4 -11 3718.67 252.907  13
   5  -4 -11 3386.39 262.111  11
  -5   4  11 3948.02 267.892   6
  -5   4  11 3544.60 373.732   3
   5  -4 -11 3854.24 328.589   5
   5  -4 -10 66.1283 136.210   7
   5   4 -10 174.978 123.179   7
   5  -4 -10 245.999 169.108   1
   5   4 -10 299.905 210.039   1
   5  -4 -10 243.661 159.750  11
   5  -4 -10 116.294 148.791  13
   5  -4 -10 157.174 156.648   5
  -5   4  10 164.677 158.269   6
  -5   4  10 378.276 246.295   3
   5  -4  -9 256.696 133.035   7
   5   4  -9 321.742 127.468   7
   5   4  -9 255.801 174.123   1
   5  -4  -9 366.916 164.333   1
  -5   4   9 325.809 224.001   3
   5  -4  -9 276.093 167.078   5
  -5   4   9 386.901 168.422   6
   5  -4  -9 71.6940 148.049  13
   5   4  -8 3212.94 292.487   1
   5  -4  -8 2732.30 245.118   1
   5   4  -7 13.6633 136.187   2
   5  -4  -7-31.3299 171.390   5
  -5   4   7 41.5706 210.542   3
   5   4  -7 66.6800 179.888   1
   5  -4  -7-24.2368 121.774   1
   5  -4  -6 662.959 169.335   5
  -5   4   6 763.956 219.178   3
   5   4  -6 545.511 160.991   2
   5  -4  -6 597.997 140.831   1
  -5   4   5 299.120 192.099   3
   5  -4  -5 118.792 157.637   5
   5   4  -5 172.643 156.784   2
  -5   4   4 2990.45 264.470   3
   5   4  -4 3531.04 263.867   2
   5  -4  -4 3452.22 242.660   5
  -5   4   3 90.2047 151.710   3
   5  -4  -3 266.076 137.274   5
   5   4  -3 252.246 172.030   1
  -5   4   2 54820.6 1577.71   3
   5  -4  -2 53528.6 1563.02   5
   5   4  -2 54880.5 1609.96   1
  -5   4   1 10987.1 415.984   3
   5  -4  -1 10851.8 420.116   5
   5   4  -1 10594.0 470.339   1
  -5   4   0 7033.29 287.360   3
   5  -4   0 7404.35 312.944   5
   5   4   1 8685.43 413.741   4
   5  -4   1 7590.42 304.947   5
   5   4   1 8205.60 410.760   1
   5   4   2 35071.6 1124.06   4
   5   4   2 33972.4 1127.23   1
   5   4   3 11051.0 510.741   4
   5   4   3 12005.7 540.946   1
   5   4   4 28923.6 1010.15   4
   5   4   4 30713.6 1049.44   1
   5   4   5 934.484 211.100   1
  -5  -4  -5 670.790 171.008   7
   5   4   5 1003.77 203.068   4
  -5  -4  -5 811.137 164.801   9
   5   4   6 6621.88 449.599   1
  -5  -4  -6 7092.06 331.011  14
  -5  -4  -6 7387.85 356.503   7
   5   4   6 7593.61 413.803   4
  -5  -4  -6 7056.78 329.583   8
  -5  -4  -7 9352.47 394.681  14
  -5  -4  -7 9135.61 421.644   7
   5   4   7 8627.75 536.144   1
  -5  -4  -7 9545.09 403.307   8
  -5  -4  -8 19830.8 644.302  14
  -5  -4  -8 17919.1 682.912   7
   5   4   8 18252.4 828.853   1
  -5  -4  -8 19123.4 662.462   8
  -5  -4  -8 18887.6 660.988   9
  -5  -4  -9 68387.2 1864.49  14
  -5  -4  -9 66347.0 1932.39   7
   5   4   9 60921.6 2100.16   1
  -5  -4  -9 67143.3 1904.64   8
  -5  -4  -9 66888.9 1897.43   9
  -5  -4 -10-157.496 162.462   9
  -5  -4 -10 101.775 158.419   8
  -5  -4 -10 49.9696 177.171   7
  -5  -4 -11 6171.42 313.020   9
  -5  -4 -11 6709.45 338.731   8
  -5  -4 -11 6316.31 347.517   7
  -5  -4 -12 27563.9 844.826   9
  -5  -4 -13 272.352 106.553   9
  -5  -4 -14 335.076 114.230  10
  -5  -4 -15 406.924 79.0726  10
   5  -5 -17 4964.14 204.027   8
   5  -5 -17 4528.37 202.107   7
   5  -5 -16 6.65422 119.342   7
   5  -5 -15 4631.26 259.303   7
   5  -5 -14 24307.6 752.872   9
   5  -5 -14 24277.0 785.609   7
   5  -5 -13 256.914 159.768  11
   5  -5 -13 112.263 161.699   7
   5  -5 -12 4994.53 303.910  11
   5  -5 -12 5024.89 296.798  13
  -5   5  12 5916.79 307.700   6
   5  -5 -12 5351.05 296.713   7
   5   5 -11 9662.67 536.508   1
   5  -5 -11 9594.97 426.729  13
   5  -5 -11 10020.6 427.118  11
  -5   5  11 9284.11 575.308   3
  -5   5  11 9753.95 421.454   6
   5  -5 -11 10296.9 541.466   5
   5  -5 -11 9248.36 404.720   7
   5   5 -10 748.848 201.487   1
   5  -5 -10 859.607 175.966  11
   5  -5 -10 567.033 174.120  14
   5  -5 -10 706.469 166.165  13
   5  -5 -10 511.788 209.762   5
  -5   5  10 690.501 176.311   6
  -5   5  10 739.314 254.997   3
   5  -5 -10 608.990 159.803   7
   5   5  -9 3782.94 330.487   1
   5  -5  -9 3558.83 223.904   7
   5  -5  -9 3977.82 260.248  13
  -5   5   9 3781.19 256.886   6
   5   5  -8 9527.71 486.127   1
   5   5  -8 9137.02 375.626  12
  -5   5   8 9341.92 401.174   6
  -5   5   8 8540.93 519.414   3
   5  -5  -8 9281.85 482.585   5
  -5   5   8 9207.47 359.404  14
   5   5  -7 48763.6 1520.41   1
  -5   5   7 47382.4 1401.03   6
  -5   5   7 47834.4 1572.60   3
   5   5  -7 48202.8 1472.63   2
   5  -5  -7 47425.4 1513.40   5
   5   5  -7 48892.3 1378.83  12
   5   5  -6 12014.3 508.396   2
  -5   5   6 11746.7 569.796   3
   5  -5  -6 11122.8 517.382   5
   5   5  -6 11165.6 521.499   1
  -5   5   5 6642.28 396.169   3
   5  -5  -5 6752.16 371.984   5
   5   5  -5 6451.37 365.240   2
   5   5  -5 6571.17 379.598   1
   5  -5  -4 27969.6 943.484   5
  -5   5   4 27879.4 970.799   3
   5   5  -4 29619.9 978.421   1
  -5   5   3 9416.85 441.509   3
   5  -5  -3 9542.58 423.119   5
   5   5  -3 9158.11 450.367   1
   5  -5  -2 50322.1 1468.21   5
  -5   5   2 49173.2 1470.98   3
   5  -5  -1 72.5353 119.019   5
  -5   5   1-9.88667 119.367   3
   5  -5   0 3516.56 217.458   5
   5   5   1 1656.72 244.902   4
   5   5   2 68134.4 2024.00   4
   5   5   2 67228.6 2022.30   1
   5   5   3 17781.4 718.901   4
   5   5   3 17383.5 721.073   1
   5   5   4 7724.18 457.226   1
  -5  -5  -4 8019.03 365.134  14
  -5  -5  -4 7753.72 365.566   7
   5   5   4 8905.14 459.533   4
  -5  -5  -4 8220.76 351.471   9
   5   5   5 397.207 207.735   4
   5   5   5 631.596 220.867   1
  -5  -5  -5 469.670 170.647   7
  -5  -5  -5 371.740 144.603   8
  -5  -5  -5 339.096 163.344  14
  -5  -5  -5 388.087 143.580   9
   5   5   6 4325.60 380.218   1
  -5  -5  -6 4718.42 277.756  14
   5   5   6 3949.13 335.201   4
  -5  -5  -6 3845.86 251.342   8
  -5  -5  -6 4183.78 264.625   9
  -5  -5  -6 4330.83 285.225   7
   5   5   7 2978.52 362.097   1
  -5  -5  -7 3202.19 267.430   7
   5   5   7 3336.16 311.099   4
  -5  -5  -7 3367.24 244.120   8
  -5  -5  -7 3345.59 247.464   9
  -5  -5  -8 20382.9 689.766  14
  -5  -5  -8 20472.0 736.333   7
   5   5   8 20557.1 890.306   1
  -5  -5  -8 20511.0 706.608   8
  -5  -5  -9 156.139 140.194  14
  -5  -5  -9 50.0283 177.042   7
  -5  -5  -9 77.9602 175.828   8
   5   5   9 26.6359 215.004   1
  -5  -5  -9 177.468 164.796   9
  -5  -5 -10 28625.3 862.886  14
  -5  -5 -10 28255.6 908.201   9
  -5  -5 -10 28845.5 916.857   8
  -5  -5 -10 28170.6 935.090   7
  -5  -5 -11 10911.6 428.192   9
  -5  -5 -11 10872.4 439.101   8
  -5  -5 -11 9917.88 449.272   7
  -5  -5 -12 1184.18 157.305   9
  -5  -5 -12 1195.20 188.994   7
  -5  -5 -13 330.345 132.787  10
  -5  -5 -13 172.977 103.856   9
  -5  -5 -14 611.920 113.256  10
   5  -6 -16 2625.28 167.062   8
   5  -6 -16 2644.69 155.959   7
   5  -6 -15 140.396 96.2580   9
   5  -6 -15 120.287 115.576   7
   5  -6 -14 5109.95 252.271   9
   5  -6 -14 4567.69 254.613   7
   5  -6 -13 2225.83 201.015   7
  -5   6  13 2086.84 187.241   6
   5  -6 -13 2449.14 221.924  11
   5  -6 -12 3448.53 236.428   7
   5  -6 -12 3918.35 265.600  13
   5  -6 -12 3707.99 262.655  11
  -5   6  12 3719.61 249.257   6
   5   6 -11 6698.18 436.638   1
   5  -6 -11 6443.86 326.161  14
   5  -6 -11 6367.10 349.685  13
   5  -6 -11 6411.24 338.915  11
  -5   6  11 7032.36 346.462   6
   5  -6 -11 5842.07 426.928   5
  -5   6  11 6536.70 499.144   3
   5  -6 -11 6553.71 317.898   7
   5   6 -10 2857.15 293.394   1
   5  -6 -10 3089.14 240.518  11
   5  -6 -10 2531.82 250.341  14
   5  -6 -10 3152.72 253.330  13
   5  -6 -10 2711.48 311.216   5
  -5   6  10 2898.50 241.239   6
   5  -6 -10 2705.28 207.523   7
   5   6  -9 19323.3 786.959   1
  -5   6   9 18945.7 668.241   6
   5  -6  -9 19623.8 687.068  13
   5  -6  -9 18976.5 657.304  11
   5  -6  -9 17741.5 676.919  14
   5   6  -8 1674.75 248.951   1
   5   6  -8 1679.59 182.785  12
   5  -6  -8 1335.06 176.118  11
   5  -6  -8 1426.59 247.000   5
  -5   6   8 1333.02 199.497   6
  -5   6   8 1800.12 280.864   3
  -5   6   7 20661.2 673.152  14
   5   6  -7 20894.8 815.768   1
   5   6  -7 20139.2 678.585  12
  -5   6   7 21130.9 856.223   3
  -5   6   7 21433.6 709.904   6
   5   6  -7 20477.7 759.806   2
   5  -6  -7 20423.4 813.659   5
  -5   6   6 12005.8 450.376  14
   5   6  -6 13494.8 583.546   1
   5   6  -6 11705.5 449.350  12
  -5   6   6 11983.7 592.349   3
  -5   6   6 12489.5 474.580   6
   5   6  -6 12108.7 539.433   2
   5  -6  -6 11546.6 557.125   5
  -5   6   5-16.1104 135.991  14
   5   6  -5-66.9544 167.522   2
   5   6  -5 108.352 166.189   1
   5  -6  -5 102.478 170.238   5
  -5   6   5-154.726 192.776   3
   5   6  -5-33.3633 125.947  12
   5  -6  -4 16083.8 643.889   5
  -5   6   4 15673.5 655.637   3
   5   6  -4 16286.7 665.851   1
   5  -6  -3 1907.91 201.402   5
  -5   6   3 1868.68 223.671   3
   5   6  -3 1435.42 225.828   1
   5  -6  -2 346.369 153.065   5
   5   6  -2-34.6575 179.708   1
   5  -6  -1 9166.49 416.122   5
   5   6  -1 10697.8 508.450   1
   5   6   0 49985.2 1573.30   1
   5   6   1 2489.01 281.032   4
   5   6   1 1749.71 265.283   1
  -5  -6  -2 63415.9 1809.86  14
   5   6   2 64975.7 1967.33   4
  -5  -6  -3 3995.08 265.446  14
  -5  -6  -3 3611.55 236.073   9
   5   6   3 4176.34 354.654   4
  -5  -6  -4 32298.7 976.753   7
   5   6   4 31894.4 1131.99   4
  -5  -6  -4 30804.3 957.026   9
  -5  -6  -4 30339.5 938.147   8
  -5  -6  -5 3579.60 250.776  14
  -5  -6  -5 3453.63 261.252   7
   5   6   5 3569.32 350.373   4
  -5  -6  -5 3221.47 230.127   8
  -5  -6  -5 3679.58 244.652   9
  -5  -6  -6 6506.51 347.824  14
  -5  -6  -6 6959.73 360.236   7
   5   6   6 7653.23 468.187   4
  -5  -6  -6 7032.04 334.501   8
  -5  -6  -6 7477.72 349.793   9
   5   6   7 32245.2 1232.94   1
  -5  -6  -7 33071.6 1044.24  14
  -5  -6  -7 33726.6 1066.39   7
   5   6   7 32739.6 1197.78   4
  -5  -6  -7 33863.0 1039.26   8
  -5  -6  -7 34807.0 1054.14   9
  -5  -6  -8 21832.9 720.938  14
  -5  -6  -8 21681.6 754.003   7
   5   6   8 20028.4 892.095   1
  -5  -6  -8 20054.2 713.435   8
  -5  -6  -8 21594.5 726.305   9
  -5  -6  -9 3865.72 244.675  14
  -5  -6  -9 3617.29 259.071   8
  -5  -6 -10 132.101 123.720  14
  -5  -6 -10 362.737 172.082   8
  -5  -6 -10 131.866 155.116   9
  -5  -6 -10-22.7234 179.391   7
  -5  -6 -11 2717.67 215.424   8
  -5  -6 -11 2744.81 209.563   9
  -5  -6 -11 2617.93 230.511   7
  -5  -6 -12 2922.29 196.341   9
  -5  -6 -13 123.760 111.464  10
  -5  -6 -13 101.956 94.7215   9
   5  -7 -16 1941.00 123.899   8
   5  -7 -15 9555.88 321.121   9
   5  -7 -15 9563.20 321.509   7
   5  -7 -14 244.308 118.043   9
   5  -7 -14 340.272 112.355   7
  -5   7  13 15936.4 536.999   6
   5  -7 -13 15816.6 555.831   9
   5  -7 -13 16256.1 534.269   7
  -5   7  12 241.442 143.092   6
   5  -7 -12 253.860 153.190  11
   5  -7 -11 34761.4 1052.06  14
  -5   7  11 33442.3 1050.39   6
   5  -7 -11 34012.9 1058.51  11
   5  -7 -11 34574.5 1080.14  13
   5  -7 -10 19273.6 687.150  14
  -5   7  10 19469.3 673.749   6
   5  -7 -10 18167.5 660.236  11
   5  -7 -10 19692.4 695.497  13
   5   7  -9 19562.7 796.635   1
  -5   7   9 19330.2 685.187   6
   5  -7  -9 19362.8 822.935   5
  -5   7   9 18900.2 863.299   3
   5  -7  -9 19257.3 670.251  11
   5  -7  -9 19914.7 717.450  14
   5   7  -8-62.9506 178.639   1
   5  -7  -8 45.1088 172.703   5
  -5   7   8 80.7262 166.509   6
  -5   7   8 79.0421 236.567   3
   5   7  -8 90.9772 148.216  12
   5  -7  -8-138.720 201.849  14
   5  -7  -8 50.3883 144.937  11
   5  -7  -8 50.9688 172.096  13
   5   7  -7 52846.5 1673.39   1
   5  -7  -7 51203.2 1552.61  13
   5  -7  -7 52122.5 1508.81  11
   5   7  -7 54115.3 1523.79  12
  -5   7   7 52026.0 1538.56   6
   5  -7  -7 53655.1 1696.99   5
  -5   7   7 52458.2 1737.05   3
  -5   7   6 8587.81 366.814  14
   5   7  -6 9092.17 482.283   1
   5   7  -6 8406.76 366.617  12
  -5   7   6 8582.95 384.258   6
   5   7  -6 8112.30 436.199   2
   5  -7  -6 7463.55 462.796   5
  -5   7   6 8216.96 494.368   3
  -5   7   5 669.377 155.935  14
   5   7  -5 512.553 197.112   1
   5   7  -5 534.351 182.057   2
   5  -7  -5 616.249 191.009   5
  -5   7   5 703.910 239.381   3
  -5   7   4 7714.69 354.593  14
   5   7  -4 8321.62 467.297   1
  -5   7   4 8934.56 378.059   6
   5  -7  -4 8778.05 452.588   5
   5   7  -4 8671.77 364.202  12
   5   7  -3 10448.4 523.822   1
  -5   7   3 10521.7 422.353   6
   5  -7  -3 10507.8 495.082   5
  -5   7   2 2660.09 193.526  14
   5   7  -2 2796.18 275.439   1
  -5  -7   2 2537.82 201.086  14
   5  -7  -2 3016.48 251.576   5
  -5   7   2 2780.76 206.119   6
  -5   7   1 1933.25 177.736  14
   5   7  -1 1921.31 258.992   1
  -5  -7   1 1886.46 188.989  14
  -5   7   1 1651.78 169.441   6
  -5   7   0 87.3739 119.513  14
   5   7   0-102.049 184.178   1
  -5  -7   0 78.3869 149.272  14
  -5   7   0-23.5135 120.448   6
   5   7   1 52961.9 1736.68   4
   5   7   1 56973.2 1747.27   1
  -5  -7  -1 55590.2 1577.07  14
  -5   7  -1 53284.4 1528.51  14
   5   7   2 36137.5 1217.30   1
   5   7   2 32988.6 1208.53   4
  -5  -7  -2 33379.0 1013.98   9
  -5  -7  -2 35164.4 1056.37  14
  -5   7  -2 32913.6 993.379  14
   5   7   3 49735.5 1632.74   1
   5   7   3 50068.1 1640.33   4
  -5  -7  -3 48789.2 1426.70   9
  -5   7  -3 49305.9 1390.65  14
  -5  -7  -3 49555.6 1458.24  14
   5   7   4 2701.57 326.146   1
   5   7   4 3427.11 354.172   4
  -5  -7  -4 3487.73 243.213   9
  -5  -7  -4 3465.70 265.232  14
   5   7   5 50.3280 227.080   1
   5   7   5-74.5591 235.220   4
  -5  -7  -5 72.4324 135.244   8
  -5  -7  -5-95.1430 166.603   9
   5   7   6 1239.13 267.805   4
   5   7   6 1479.38 268.257   1
  -5  -7  -6 1526.15 211.523   7
  -5  -7  -6 1332.26 213.210  14
  -5  -7  -6 1121.64 178.982   8
  -5  -7  -6 1450.64 195.395   9
   5   7   7 40738.4 1458.57   1
  -5  -7  -7 42480.5 1261.74  14
  -5  -7  -7 42580.4 1271.42   7
   5   7   7 38419.0 1414.21   4
  -5  -7  -7 40710.9 1252.34   9
  -5  -7  -7 42155.3 1234.89   8
  -5  -7  -8 23417.7 771.017  14
  -5  -7  -8 23853.9 795.309   7
  -5  -7  -8 22948.2 776.551   9
  -5  -7  -8 22653.5 759.220   8
  -5  -7  -9 5762.54 296.002  14
  -5  -7  -9 5526.84 322.310   7
  -5  -7  -9 5861.61 311.464   9
  -5  -7  -9 5692.67 301.327   8
  -5  -7 -10 734.716 136.333  14
  -5  -7 -11 6701.61 259.641  14
  -5  -7 -11 7366.23 312.118   9
  -5  -7 -12 1462.20 147.553  10
  -5  -7 -12 1417.91 143.361   9
  -5  -7 -13 554.976 84.6901   9
  -5  -7 -13 537.480 94.0360  10
   5  -8 -15 45.1555 83.0063   8
   5  -8 -14 3414.48 185.651   9
  -5   8  13 164.232 104.941   6
   5  -8 -13 137.756 126.654   9
  -5   8  12 5330.82 264.776   6
   5  -8 -12 5174.14 251.814  14
  -5   8  11 246.509 145.426   6
   5  -8 -11 655.365 174.640  13
   5  -8 -11 325.708 145.448  11
   5  -8 -11 701.083 157.384  14
  -5   8  10 422.720 163.066   6
   5  -8 -10 249.308 179.999  14
   5  -8 -10 48.5025 149.698  11
  -5   8   9 280.163 153.836   6
   5  -8  -9 94.1707 190.903  14
   5  -8  -9 280.226 174.439  13
   5  -8  -9 292.849 145.955  11
   5   8  -8 1800.85 248.612   1
  -5   8   8 2153.76 223.120   6
   5   8  -8 2013.70 206.527  12
   5  -8  -8 1732.57 244.286  14
   5  -8  -8 1700.15 228.001  13
   5  -8  -8 2033.45 188.208  11
   5   8  -7 267.890 175.435   1
  -5   8   7-127.386 172.986   6
   5   8  -7 52.4462 148.765  12
   5  -8  -7-104.334 211.387  14
   5  -8  -7 90.3104 178.096  13
   5  -8  -7 73.0716 137.433  11
   5   8  -6 57316.7 1820.94   1
  -5   8   6 58708.9 1696.69   6
   5  -8  -6 59916.9 1719.52  13
   5   8  -6 57637.8 1680.10  12
   5   8  -5 22454.2 866.398   1
   5  -8  -5 21253.6 752.750  13
   5   8  -5 21920.8 844.562   2
   5   8  -4 46576.7 1525.40   1
   5   8  -4 47552.2 1376.71  12
  -5   8   4 46469.9 1383.03   6
  -5   8   4 46777.8 1370.93  14
   5   8  -3 1601.47 249.361   1
  -5   8   3 2025.09 202.010   6
   5   8  -2 81190.7 2388.10   1
  -5   8   2 81936.5 2213.47   6
  -5   8   2 79891.5 2203.17  14
  -5  -8   2 75857.9 2199.00  14
   5   8  -1 579.792 213.534   1
  -5  -8   1 488.015 160.468  14
  -5   8   1 474.014 142.654   6
  -5   8   1 471.372 150.894  14
  -5  -8   0 30748.4 965.253  14
  -5   8   0 30311.2 932.984  14
   5   8   0 31518.0 1123.38   1
  -5   8   0 30319.3 930.382   6
  -5   8  -1 2926.31 199.365  14
  -5   8  -1 2507.99 193.005   6
  -5  -8  -1 2563.51 231.174  14
   5   8   1 2649.77 303.754   1
  -5  -8  -2 18427.4 660.495  14
  -5   8  -2 17478.0 596.906  14
   5   8   2 18637.8 801.530   1
   5   8   2 17157.8 798.737   4
  -5  -8  -2 18780.5 613.584   9
  -5   8  -3 6847.70 301.549  14
  -5  -8  -3 7117.85 366.362  14
   5   8   3 7874.17 481.707   1
   5   8   3 7039.95 486.095   4
  -5  -8  -3 7089.88 334.679   9
  -5  -8  -4 11044.5 480.337  14
   5   8   4 11287.3 610.024   1
  -5  -8  -4 10462.7 440.048   9
   5   8   4 12048.2 634.788   4
   5   8   5 485.180 230.587   1
   5   8   5 549.045 236.081   4
  -5  -8  -5 147.482 157.293   9
  -5  -8  -6 5476.83 307.400   9
  -5  -8  -6 5397.84 318.722  14
  -5  -8  -7 2164.87 215.062   9
  -5  -8  -7 2228.09 220.304  14
  -5  -8  -8 23816.8 794.084   9
  -5  -8  -8 25131.5 797.523  14
  -5  -8  -9 6367.14 312.462   9
  -5  -8  -9 6368.49 302.440  14
  -5  -8 -10 17879.0 571.903  14
  -5  -8 -10 18387.9 600.357   9
  -5  -8 -10 18177.2 584.223  10
  -5  -8 -11 33.0506 106.301  10
  -5  -8 -11 146.624 74.2776  14
  -5  -8 -12 6799.99 248.821  10
  -5  -8 -12 7280.10 260.991   9
   5  -9 -14 1707.82 106.598   8
   5  -9 -14 1949.38 121.830   9
  -5   9  13 665.667 95.7795   6
   5  -9 -13 879.989 127.509   9
   5  -9 -13 764.153 110.889   8
  -5   9  12 1609.67 147.907   6
   5  -9 -12 1180.85 130.161  14
   5  -9 -12 1684.67 175.062   9
  -5   9  11 22378.5 702.231   6
   5  -9 -11 21644.0 704.404  14
   5  -9 -10 3332.65 253.570  13
  -5   9  10 3904.09 239.326   6
   5  -9 -10 3420.31 253.773  14
   5  -9  -9 19693.1 708.303  13
  -5   9   9 20441.7 690.280   6
   5  -9  -9 20793.1 729.483  14
   5  -9  -8 3853.66 281.231  13
   5   9  -8 4259.76 263.057  12
  -5   9   8 3529.52 257.517   6
   5  -9  -8 4158.67 314.764  14
  -5   9   7 1068.06 177.088   6
   5   9  -7 974.507 175.515  12
   5  -9  -7 922.340 239.483  14
   5  -9  -7 742.833 194.320  13
  -5   9   6 977.814 177.648   6
   5   9  -6 1078.77 184.534  12
   5  -9  -6 817.550 181.504  13
   5   9  -5 27616.9 1017.57   1
   5  -9  -5 27530.1 965.098  14
   5  -9  -5 28487.5 923.670  13
   5   9  -4 727.064 200.113   1
   5   9  -4 978.546 230.252   2
  -5   9   4 1054.49 183.294   6
   5   9  -4 1227.06 191.225  12
   5  -9  -4 1072.31 194.439  13
   5   9  -3 119486. 3446.42   1
  -5   9   3 121482. 3289.44   6
   5   9  -3 121614. 3285.22  12
   5  -9  -3 119099. 3300.04  13
   5   9  -2 2372.87 285.613   1
  -5   9   2 2322.97 210.678   6
   5  -9  -2 2149.07 214.621  13
  -5  -9   2 1959.51 201.637  14
  -5  -9   1 986.951 179.844  14
  -5   9   1 690.584 163.157   6
   5   9   0 22050.9 889.035   1
  -5  -9   0 22329.3 753.406  14
  -5   9   0 21874.6 718.047   6
   5   9   1 6138.72 436.553   1
  -5  -9  -1 6950.02 357.303  14
  -5   9  -1 6546.58 303.332   6
   5   9   2 8220.11 511.678   1
  -5  -9  -2 8868.92 415.833  14
   5   9   3 19089.1 817.158   1
  -5  -9  -3 17604.2 622.290   9
  -5  -9  -3 19210.1 677.684  14
  -5  -9  -4 288.565 155.314   9
  -5  -9  -4-24.2722 169.346  14
  -5  -9  -5 48.9733 147.901   9
  -5  -9  -5-11.7720 167.293  14
  -5  -9  -6 12002.6 468.092   9
  -5  -9  -7 733.834 168.657   9
  -5  -9  -7 834.130 165.983  14
  -5  -9  -8 4005.76 245.957  14
  -5  -9  -8 4084.14 247.623   9
  -5  -9  -9 15130.3 509.264  14
  -5  -9  -9 15456.3 521.797   9
  -5  -9 -10 33.2638 86.5126  14
  -5  -9 -10 6.12855 110.886   9
  -5  -9 -11 5403.42 220.441   9
   5 -10 -13 142.874 80.7249   9
  -5  10  12 12647.0 399.848   6
   5 -10 -11 2104.33 163.544  14
   5 -10 -11 2433.98 185.823   9
  -5  10  11 2138.68 163.481   6
  -5  10  10 37.6187 118.574   6
   5 -10 -10 17.3516 140.271  14
  -5  10   9 851.118 157.057   6
   5 -10  -9 1199.53 193.275  14
   5 -10  -8 6582.96 364.274  14
  -5  10   8 6307.56 312.639   6
   5 -10  -8 7172.81 347.980  13
   5  10  -8 6145.45 305.757  12
  -5  10   7 3918.02 259.288   6
   5 -10  -7 4165.98 275.367  13
   5  10  -7 3966.54 249.110  12
   5  10  -6 2581.11 219.112  12
   5 -10  -6 2577.54 281.666  14
   5 -10  -6 2667.57 230.437  13
  -5  10   5 807.415 173.526   6
   5 -10  -5 879.388 223.901  14
   5 -10  -5 638.559 173.290  13
  -5  10   4-96.7369 155.799   6
   5  10  -4-31.6982 152.559  12
   5 -10  -4 106.186 217.736  14
   5 -10  -4-22.3282 151.119  13
  -5  10   3 74709.3 2072.77   6
   5  10  -3 73782.0 2070.06  12
   5 -10  -3 73503.5 2073.05  13
   5 -10  -3 71304.0 2138.47  14
   5 -10  -2 12253.9 557.116  14
   5 -10  -2 13149.4 488.627  13
   5  10  -2 12186.8 495.129  12
  -5  10   2 13098.1 497.247   6
   5 -10  -1 3166.12 290.198  14
  -5 -10   1 3264.72 242.327  14
  -5  10   1 3226.44 233.129   6
  -5 -10   0 291.772 162.874  14
   5 -10   0 373.470 207.590  14
  -5  10   0 426.217 137.997   6
   5 -10   1 115.357 198.330  14
  -5 -10  -1 22.4813 161.987  14
  -5 -10  -2 2811.33 245.222  14
  -5 -10  -3 737.943 177.284  14
  -5 -10  -4 10352.9 409.712   9
  -5 -10  -4 11328.0 460.236  14
  -5 -10  -5 62.5707 155.499  14
  -5 -10  -5-155.975 141.733   9
  -5 -10  -6 2544.73 193.035   9
  -5 -10  -7 257.774 136.233  14
  -5 -10  -7 204.291 128.313   9
  -5 -10  -8 6656.24 279.829   9
  -5 -10  -8 6518.49 283.349  14
  -5 -10  -9 250.584 102.141   9
  -5 -10  -9 75.1172 95.5218  14
  -5 -10 -10 5324.28 209.699   9
   5 -11 -12 374.107 70.8690   9
   5 -11 -11 5201.24 211.570   9
   5 -11 -11 4411.75 183.100  14
  -5  11  10 773.318 116.160   6
   5 -11 -10 814.920 131.624   9
   5 -11 -10 921.454 132.239  14
  -5  11   9 2528.32 174.825   6
   5 -11  -9 2169.88 188.687  14
   5 -11  -9 2183.13 177.903   9
   5 -11  -8 8241.93 380.242  14
  -5  11   8 9413.13 358.159   6
   5  11  -7 128.884 131.503  12
  -5  11   7 168.450 131.040   6
   5 -11  -6 2332.52 201.595  13
   5  11  -6 2581.35 200.394  12
   5 -11  -6 2355.14 240.622  14
   5 -11  -5 7389.30 337.501  13
   5 -11  -5 7407.01 379.103  14
  -5  11   5 6614.11 325.815   6
   5 -11  -4 854.969 207.015  14
   5 -11  -4 683.224 151.701  13
   5  11  -4 465.380 156.676  12
  -5  11   4 805.700 167.224   6
   5 -11  -3 16101.6 547.242  13
   5  11  -3 14853.8 558.674  12
   5 -11  -3 16501.5 625.956  14
  -5  11   3 15798.2 561.287   6
   5  11  -2 9.54983 135.167  12
   5 -11  -2 13.0585 188.178  14
  -5  11   2 73.0479 136.147   6
   5  11  -1 467.166 149.165  12
   5 -11  -1 563.550 198.868  14
  -5 -11   1 671.011 154.782  14
  -5 -11   0 8203.41 364.726  14
   5 -11   0 7888.96 398.701  14
   5  11   0 9001.33 369.760  12
   5  11   1 508.859 142.759  12
   5 -11   1 654.370 174.827  14
  -5 -11  -1 395.475 155.289  14
  -5 -11  -2 116.663 149.502  14
   5  11   2 280.120 121.340  12
   5  11   3 349.595 118.800  12
  -5 -11  -3 504.308 157.740  14
  -5 -11  -4 9125.46 383.829  14
  -5 -11  -5 2696.59 203.446  14
  -5 -11  -5 2359.62 163.480   9
  -5 -11  -6 264.401 132.369  14
  -5 -11  -6 562.797 114.198   9
  -5 -11  -7 4069.98 189.636   9
  -5 -11  -8 1789.13 128.183  14
  -5 -11  -8 1751.84 118.447   9
   5 -12  -9 13037.4 425.467  14
   5 -12  -9 13463.7 413.660   9
   5 -12  -8 17183.0 563.293  14
   5 -12  -8 18058.3 541.219   9
   5 -12  -7 3290.62 214.916  14
  -5  12   7 3134.19 181.492   6
   5 -12  -7 2965.67 176.011   9
   5  12  -6 9715.21 357.310  12
   5 -12  -6 8959.51 338.130   9
   5 -12  -6 9950.18 390.841  14
  -5  12   5 470.573 126.364   6
   5 -12  -5 577.421 116.943   9
   5 -12  -5 321.504 157.371  14
   5  12  -4 1122.02 153.491  12
   5 -12  -4 1392.97 192.363  14
   5  12  -3 5499.13 269.814  12
   5 -12  -3 5819.03 311.944  14
   5  12  -2 6864.03 305.781  12
   5 -12  -2 7257.26 340.879  14
   5 -12  -1 18.1276 153.059  14
   5  12  -1 227.539 130.091  12
   5  12   0 426.290 129.496  12
   5 -12   0 262.178 143.215  14
  -5 -12   0 469.851 122.025  14
   5  12   1 146.775 111.524  12
  -5 -12  -1 28.3802 121.334  14
  -5 -12  -2 958.216 143.320  14
   5  12   2 1050.20 127.327  12
   5  12   3 534.605 100.803  12
  -5 -12  -3 638.209 134.048  14
  -5 -12  -4 4277.55 223.371  14
  -5 -12  -5 365.322 114.179  14
  -5 -12  -6 2541.16 150.160  14
   5 -13  -7 1757.94 120.904  14
   5 -13  -6 1460.63 127.295  14
   5 -13  -5 3417.43 191.131  14
   5  13  -4 2607.66 157.991  12
   5 -13  -4 2744.54 176.443  14
   5  13  -3 191.997 99.9494  12
   5 -13  -3 240.140 114.158  14
   5  13  -2 4739.14 218.873  12
   5 -13  -2 4879.42 223.578  14
   5  13  -1 1836.71 135.516  12
   5 -13  -1 1735.47 133.034  14
   5  13   0 2730.94 157.850  12
   5  13   1 8981.80 289.043  12
  -5 -13  -1 7521.52 271.978  14
   5  13   2 6.70879 66.1816  12
  -5 -13  -2 31.3481 74.0056  14
  -5 -13  -3 922.602 93.9901  14
  -5 -13  -4 1460.70 99.0907  14
   6   0 -18 13962.6 439.233   7
   6   0 -17 117.611 121.737   7
   6   0 -16 1300.49 173.161   7
   6   0 -15-71.1432 147.895   7
   6   0 -14 2744.88 208.684  11
   6   0 -14 2625.45 225.835   7
   6   0 -13-124.348 144.438  11
   6   0 -13 134.803 158.997   7
   6   0 -13 220.267 192.538   1
   6   0 -12 2536.56 296.743   1
   6   0 -12 2394.48 240.561   5
   6   0 -12 2067.29 188.696  11
   6   0 -11 375.307 171.552   5
   6   0 -11 86.0369 203.680   1
   6   0 -10 61782.1 1896.75   1
   6   0  -9 131.617 127.183   7
   6   0  -9-139.757 147.042   1
   6   0  -8 13845.6 578.708   1
   6   0  -7 27.1711 161.251   1
   6   0  -6 78168.9 2209.77   1
   6   0  -5 118.617 136.960   1
   6   0  -4 13968.0 513.741   1
   6   0  -3 11.0972 135.469   2
   6   0  -3 17.9270 122.137   1
   6   0  -2 64011.6 1843.18   2
   6   0  -2 65574.6 1811.93   1
   6   0  -1 8.30544 116.592   1
   6   0  -1-10.0523 141.405   2
   6   0   0 37695.0 1132.72   2
   6   0   0 37882.1 1113.56   1
   6   0   1 117.290 121.877   1
   6   0   1 65.9663 125.294   2
   6   0   2 7007.35 315.819   2
   6   0   2 7067.67 326.515   1
   6   0   3-43.4776 127.888   1
   6   0   3 52.7678 101.013   2
   6   0   4 159154. 4307.84   1
   6   0   5-13.8408 148.310   1
  -6   0  -6 8315.75 357.135   7
   6   0   6 7269.63 409.523   1
  -6   0  -6 8264.73 342.177   9
  -6   0  -7-42.6636 133.368   9
  -6   0  -7 9.90679 149.059   7
  -6   0  -8 4707.93 261.091   9
  -6   0  -8 4899.69 294.260   7
  -6   0  -9-31.7695 161.336  10
  -6   0  -9 174.945 131.384   9
  -6   0  -9-10.8894 159.973   7
  -6   0 -10 4886.26 299.189   7
  -6   0 -10 5250.46 262.181   9
  -6   0 -10 5080.41 299.733  10
  -6   0 -11 96.6714 149.581  10
  -6   0 -11-29.9753 155.391   7
  -6   0 -12 107.390 130.430  10
  -6   0 -13-62.4788 111.782  10
  -6   0 -14 493.106 81.5402  10
   6   1 -18 137.757 78.2216   7
   6  -1 -18 142.001 92.4406   7
   6  -1 -17 1434.60 156.358   7
   6   1 -17 1546.34 146.109   7
   6  -1 -17 1540.76 117.504   8
   6   1 -16 174.112 130.741   7
   6   1 -15 914.217 165.644   7
   6  -1 -14 628.888 154.339  11
   6   1 -14 541.788 171.627   7
   6   1 -13 84.4215 121.963  11
   6  -1 -13 291.428 149.156  11
   6  -1 -13 227.097 157.133   7
   6   1 -13 295.665 160.005   7
   6  -1 -13 72.9820 209.460   1
   6   1 -13-73.8709 198.789   1
   6  -1 -12 24368.5 793.490   7
   6   1 -12 22839.2 781.110   7
   6  -1 -12 24288.8 944.687   1
   6   1 -12 24179.6 950.046   1
   6   1 -12 23406.2 751.408  11
   6  -1 -12 24215.4 780.947  11
   6  -1 -12 23542.6 874.491   5
   6  -1 -11 7149.16 342.164   7
   6   1 -11 6811.33 335.303   7
   6  -1 -11 7522.95 446.881   1
   6   1 -11 7310.65 452.855   1
   6   1 -11 6959.12 311.757  11
   6  -1 -11 6295.38 398.087   5
   6   1 -10 2407.99 211.571   7
   6  -1 -10 2909.77 211.596   7
   6  -1 -10 2694.40 267.494   1
   6   1 -10 2627.70 289.065   1
   6  -1  -9 1282.45 166.661   7
   6   1  -9 1562.97 166.226   7
   6  -1  -9 1449.03 209.179   1
   6   1  -9 1695.37 216.596   1
   6  -1  -8 10482.0 462.265   1
   6   1  -8 8752.21 455.172   1
   6  -1  -7 133533. 3645.40   1
   6   1  -7 132713. 3669.80   1
   6  -1  -6 8689.62 389.771   1
   6   1  -6 8773.02 406.902   1
   6  -1  -5 10418.9 412.435   1
   6   1  -5 10163.7 438.301   1
   6  -1  -4 36291.8 1089.03   1
   6   1  -4 37091.2 1128.33   1
   6   1  -4 37535.9 1144.64   2
   6  -1  -3 89207.4 2474.47   1
   6   1  -3 92142.3 2521.47   1
   6   1  -3 92916.5 2538.76   2
   6  -1  -2-6.97690 97.5498   1
   6   1  -2 79.8111 129.849   1
   6   1  -2 210.841 151.214   2
   6  -1  -1 10399.3 375.765   1
   6   1  -1 10309.6 426.531   1
   6   1  -1 11010.0 439.903   2
   6  -1   0 69431.3 1902.09   1
   6   1   0 68785.8 1964.88   1
   6   1   0 70756.5 1973.63   2
   6  -1   1 8295.91 328.319   1
   6   1   1 8638.12 384.084   1
   6   1   1 8796.14 384.811   2
   6  -1   2 8471.57 345.854   1
   6   1   2 9350.91 408.142   1
   6   1   2 9147.45 394.521   2
   6  -1   3 16615.0 565.130   1
   6   1   3 16921.1 624.583   1
   6   1   3 16024.8 584.635   2
   6   1   4 10545.1 472.880   1
   6   1   4 10007.2 419.040   2
   6   1   5 651.612 184.432   1
   6   1   6 4190.24 317.620   1
  -6  -1  -6 3867.90 254.063   7
  -6   1  -6 4213.15 239.916  10
  -6   1  -6 4304.81 227.857   9
  -6  -1  -6 4004.57 241.468   9
  -6  -1  -6 3835.49 242.938   8
   6   1   7 10556.3 533.746   1
  -6  -1  -7 11383.0 401.329  14
  -6   1  -7 10339.0 426.657   7
  -6  -1  -7 10771.0 450.151   7
  -6   1  -7 11548.5 431.516  10
  -6  -1  -7 10394.4 420.501   9
  -6   1  -7 10881.7 407.814   9
  -6  -1  -7 10451.8 430.712   8
  -6   1  -8-76.9260 152.532   7
  -6  -1  -8 135.297 167.490   7
   6   1   8 20.9525 179.372   1
  -6   1  -8 115.660 146.833  10
  -6   1  -8-73.1931 121.479   9
  -6  -1  -8-10.5870 158.430   8
  -6  -1  -8 9.45790 135.217   9
  -6   1  -9 196.809 151.224  10
  -6   1  -9-47.2645 125.766   9
  -6  -1  -9-9.46680 140.115   9
  -6   1  -9 98.4478 141.867   7
  -6  -1  -9-23.3129 173.163   7
  -6   1 -10 18431.2 636.191  10
  -6  -1 -10 19003.4 629.232   9
  -6  -1 -10 18244.8 668.507   7
  -6   1 -10 18755.0 639.668   7
  -6   1 -11 7400.42 333.836  10
  -6  -1 -11 7143.96 351.596  10
  -6  -1 -11 7373.95 317.559   9
  -6  -1 -11 7616.77 365.542   7
  -6  -1 -12 1148.14 170.860  10
  -6   1 -12 1153.43 151.543  10
  -6  -1 -12 1286.12 182.498   7
  -6  -1 -13 12882.2 451.490  10
  -6   1 -13 12831.2 415.614  10
  -6  -1 -14-127.131 95.9698  10
   6   2 -17 433.177 106.108   7
   6  -2 -17 338.968 124.796   7
   6  -2 -16 4554.14 260.431   7
   6   2 -16 4586.38 238.092   7
   6  -2 -15 193.454 151.828   7
   6   2 -15 116.688 135.556   7
   6  -2 -15-27.5714 141.979  11
   6  -2 -14 1201.11 183.474   7
   6   2 -14 1221.19 173.903   7
   6  -2 -14 1514.48 189.259  11
  -6   2  14 1088.01 173.983   6
   6  -2 -13 13816.0 518.678   7
   6   2 -13 13063.1 500.863   7
   6  -2 -13 13392.1 650.521   1
   6   2 -13 11693.2 633.460   1
   6  -2 -13 13089.3 510.444  11
  -6   2  13 14010.4 716.914   3
   6  -2 -13 11946.4 578.579   5
   6  -2 -12 7978.10 377.295   7
   6   2 -12 7758.21 362.039   7
   6  -2 -12 7302.34 469.671   1
   6   2 -12 8176.17 502.969   1
   6  -2 -12 8002.29 373.111  11
  -6   2  12 6871.19 534.784   3
   6  -2 -12 8537.78 454.932   5
   6  -2 -11 136.245 152.511   7
   6   2 -11 70.3966 142.352   7
   6  -2 -11 83.4876 172.636   1
   6   2 -11 68.2355 193.645   1
   6  -2 -11 18.9863 180.521   5
   6   2 -10 38504.3 1162.27   7
   6  -2 -10 39550.6 1168.02   7
   6  -2 -10 40299.8 1297.16   1
   6   2 -10 39656.8 1325.27   1
   6  -2 -10 37847.6 1146.20  13
   6  -2 -10 40369.8 1290.28   5
   6  -2  -9 343.822 168.706   5
   6   2  -9 38.1543 151.274   1
   6   2  -9 105.609 127.567   7
   6  -2  -9 397.682 145.528   7
   6  -2  -8 25119.6 860.114   1
   6   2  -8 24374.0 892.224   1
   6  -2  -7 28189.4 909.563   1
   6   2  -7 26996.2 948.240   1
   6  -2  -6 136840. 3752.80   1
   6   2  -6 139173. 3817.19   1
   6   2  -6 141401. 3812.31   2
   6  -2  -5 6769.50 309.685   1
   6   2  -5 6679.88 356.773   1
   6   2  -5 7031.40 367.473   2
   6  -2  -4 85923.4 2365.74   1
   6   2  -4 88822.8 2447.59   1
   6  -2  -3 68868.0 1943.09   1
   6   2  -3 73487.3 2038.77   1
   6   2  -3 74759.8 2050.30   2
   6  -2  -2 670.785 95.6219   1
   6   2  -2 578.092 178.859   2
   6   2  -2 952.168 179.362   1
   6   2  -1 5153.49 303.452   1
   6   2  -1 4861.38 306.483   2
   6   2   0 33448.5 1058.47   1
   6   2   1 23387.3 801.956   1
   6   2   2 32979.7 1064.41   1
   6   2   3 9028.90 444.596   1
   6   2   4 15183.1 626.071   1
   6   2   5 106.900 174.651   1
  -6  -2  -5-8.76386 141.253   8
   6   2   6 88112.0 2594.22   1
  -6  -2  -6 88592.8 2415.93  14
  -6  -2  -6 88411.9 2451.59   7
  -6   2  -6 88495.9 2413.15  10
  -6  -2  -6 88555.6 2430.84   9
  -6   2  -6 89272.2 2401.73   9
  -6  -2  -6 87034.1 2436.44   8
   6   2   7 24073.6 953.216   1
  -6  -2  -7 25886.5 785.219  14
  -6  -2  -7 23610.7 823.379   7
  -6   2  -7 25303.9 790.491  10
  -6  -2  -7 25204.8 806.424   9
  -6   2  -7 25467.7 771.419   9
  -6  -2  -8 634.982 135.711  14
  -6  -2  -8 368.451 186.012   7
   6   2   8 684.044 229.572   1
  -6   2  -8 709.353 156.019  10
  -6  -2  -8 362.843 154.479   9
  -6  -2  -9 122.135 184.152   7
   6   2   9 376.362 196.903   1
  -6   2  -9 177.568 140.225  10
  -6  -2  -9 70.5923 153.430   9
  -6  -2  -9 203.393 165.113   8
  -6   2 -10 38596.6 1126.58  10
  -6  -2 -10 38821.3 1147.71   9
  -6  -2 -10 36991.5 1178.97   7
  -6   2 -11 2155.07 172.038  10
  -6  -2 -11 2099.86 220.987  10
  -6  -2 -11 2295.87 191.757   9
  -6  -2 -11 2100.48 224.266   7
  -6  -2 -12 24903.7 785.377  10
  -6  -2 -12 24742.0 742.737   9
  -6  -2 -12 23786.3 791.542   7
  -6  -2 -13 1314.64 154.532  10
  -6  -2 -14 2847.11 161.833  10
   6  -3 -18 2039.14 127.364   7
   6   3 -17 608.239 83.9872   7
   6  -3 -17 599.539 121.736   7
   6  -3 -16 57.7327 130.831   7
   6   3 -16-78.9952 101.854   7
   6  -3 -15 5706.16 295.025  11
   6  -3 -15 5524.75 299.436   7
   6   3 -15 5816.70 276.232   7
   6  -3 -14 582.751 158.942  11
  -6   3  14 295.056 149.423   6
   6   3 -14 453.908 138.499   7
   6  -3 -14 394.727 163.184   7
   6  -3 -13 44374.5 1305.79  11
  -6   3  13 42060.8 1296.81   6
   6  -3 -13 42755.9 1300.20   7
   6   3 -13 44257.9 1282.60   7
   6  -3 -12 1707.16 266.165   1
   6  -3 -12 1060.99 157.333  13
   6  -3 -12 1387.45 199.079  11
  -6   3  12 871.423 290.315   3
   6  -3 -12 1576.00 250.880   5
  -6   3  12 1166.67 200.525   6
   6  -3 -12 1369.26 195.769   7
   6   3 -12 1734.11 191.790   7
   6  -3 -11 40294.0 1356.31   1
   6  -3 -11 40299.1 1204.96  13
  -6   3  11 41366.1 1485.47   3
   6  -3 -11 41670.1 1362.24   5
   6  -3 -11 40916.1 1222.13   7
   6   3 -11 39907.8 1206.45   7
   6  -3 -10 3955.12 314.539   1
   6   3 -10 3330.93 330.186   1
   6  -3 -10 3173.51 235.194  13
   6   3 -10 3708.64 234.016   7
   6  -3 -10 3905.55 245.143   7
   6  -3 -10 3415.91 299.683   5
   6   3  -9 2708.87 201.066   7
   6  -3  -9 2708.79 205.777   7
   6  -3  -9 3324.57 290.668   5
   6   3  -9 2511.04 281.702   1
   6  -3  -9 2747.39 257.461   1
   6  -3  -8 8544.42 417.917   1
   6   3  -8 9493.01 473.651   1
   6  -3  -7 50540.1 1536.12   1
   6   3  -7 55066.6 1625.15   1
   6   3  -6 284.791 180.509   1
   6   3  -6 575.138 172.986   2
   6  -3  -6 583.823 129.446   1
   6   3  -5 18236.8 676.067   2
   6  -3  -5 17490.3 587.570   1
   6   3  -5 18184.5 684.951   1
   6   3  -4 30686.0 1010.26   1
   6   3  -3 21994.4 775.624   1
   6   3  -2 2662.50 243.975   1
   6   3  -1 19466.8 707.931   1
  -6   3   0 1896.45 141.856   3
   6   3   0 1807.57 228.515   1
   6   3   1 124182. 3439.35   1
   6   3   2 3083.86 268.752   1
   6   3   3 124849. 3488.06   1
   6   3   4 2059.44 256.006   1
  -6  -3  -5 12449.9 462.892  14
  -6  -3  -5 12725.6 491.468   7
   6   3   5 12664.9 595.461   1
  -6  -3  -5 12348.8 471.380   8
   6   3   6 171.621 185.730   1
  -6   3  -6 224.163 116.473  10
  -6  -3  -6 69.6309 152.655   8
  -6  -3  -6 134.948 142.307  14
   6   3   7 9285.96 548.590   1
  -6   3  -7 9889.32 387.810  10
  -6  -3  -7 10320.0 429.306   9
  -6  -3  -7 10392.5 434.967   8
  -6  -3  -7 10784.8 413.298  14
  -6  -3  -8 7975.65 340.211  14
   6   3   8 6883.54 479.745   1
  -6  -3  -8 7875.81 369.372   9
  -6  -3  -8 7561.94 373.093   8
  -6  -3  -9 290.367 129.657  14
  -6  -3  -9 451.579 201.052   7
   6   3   9 198.189 203.818   1
  -6  -3  -9 332.152 179.782   8
  -6  -3  -9 264.031 159.948   9
  -6  -3 -10 238.778 156.108   9
  -6  -3 -10 146.662 184.952   7
  -6  -3 -11 2381.49 198.070   9
  -6  -3 -11 1914.56 225.803   7
  -6  -3 -12 1652.05 163.367   9
  -6  -3 -12 1491.80 182.771  10
  -6  -3 -12 1114.77 182.024   7
  -6  -3 -13 6395.11 283.189  10
  -6  -3 -13 6150.94 238.085   9
  -6  -3 -14 302.683 97.4530  10
   6  -4 -17 2588.42 152.411   8
   6  -4 -17 2440.23 161.656   7
   6  -4 -16 337.715 130.285   7
   6  -4 -15-8.89714 141.603   7
   6   4 -15 123.322 105.593   7
   6  -4 -14 27062.9 906.227  11
  -6   4  14 29178.7 894.511   6
   6  -4 -14 29328.1 913.030   7
   6   4 -14 29513.0 871.707   7
  -6   4  13 12856.0 495.974   6
   6  -4 -13 12695.0 494.116   7
   6   4 -13 12297.1 460.888   7
   6   4 -12 15547.6 700.634   1
   6  -4 -12 14469.2 530.656  13
  -6   4  12 14225.4 551.420   6
   6  -4 -12 13830.5 652.704   5
   6  -4 -12 14729.2 541.877   7
   6   4 -12 13732.9 505.945   7
   6   4 -11 3930.95 358.926   1
   6  -4 -11 2800.57 244.397  11
   6  -4 -11 3142.77 244.003  13
   6  -4 -11 3629.17 318.633   5
  -6   4  11 3439.25 261.003   6
  -6   4  11 3948.39 403.502   3
   6  -4 -11 3655.14 241.730   7
   6   4 -11 2951.48 217.128   7
   6   4 -10 4043.45 351.206   1
   6  -4 -10 3764.24 247.484   7
   6   4 -10 3947.59 239.864   7
  -6   4  10 3312.48 385.903   3
  -6   4  10 3998.58 276.706   6
   6  -4 -10 4230.55 341.611   5
   6  -4 -10 3664.15 255.487  13
  -6   4   9 506.886 166.785   6
   6  -4  -9 682.731 144.820   7
   6   4  -9 555.920 143.842   7
  -6   4   8 30738.9 1120.51   3
   6  -4  -8 29639.7 1036.87   5
  -6   4   8 29411.4 873.525  14
   6   4  -8 29926.3 894.842   7
   6  -4  -8 28231.0 885.019   7
   6   4  -7 130024. 3573.93   2
  -6   4   7 128170. 3663.86   3
   6  -4  -7 126541. 3581.10   5
  -6   4   6 14599.2 629.522   3
   6   4  -6 12472.0 558.077   2
   6  -4  -6 13405.7 566.359   5
   6   4  -6 13074.5 579.749   1
   6   4  -5 15170.7 617.324   2
  -6   4   5 15304.9 646.623   3
   6  -4  -5 15405.0 607.367   5
   6   4  -5 15182.8 630.124   1
   6   4  -4 17035.4 662.798   2
  -6   4   4 16892.4 664.651   3
   6  -4  -4 16963.4 637.273   5
   6   4  -4 16100.6 655.210   1
  -6   4   3 9905.59 447.709   3
   6   4  -3 9660.13 465.876   1
  -6   4   2 48742.8 1467.86   3
   6   4  -2 51326.0 1532.68   1
  -6   4   1 50393.2 1484.78   3
   6  -4  -1 51612.3 1510.15   5
   6  -4   0 10965.2 427.409   5
   6   4   0 11756.6 524.031   1
   6   4   1 2660.47 271.639   1
   6   4   2 78242.2 2296.97   1
   6   4   3 25001.5 925.460   1
  -6  -4  -4 61368.7 1718.87  14
  -6  -4  -4 62080.2 1740.37   7
   6   4   4 60802.0 1879.86   1
  -6  -4  -4 59437.4 1711.35   9
  -6  -4  -4 60136.5 1709.84   8
  -6  -4  -5 44530.0 1319.55  14
  -6  -4  -5 44768.0 1347.43   7
   6   4   5 46137.2 1498.96   1
  -6  -4  -5 45026.6 1321.66   9
  -6  -4  -5 45418.6 1320.15   8
  -6  -4  -6 108.861 152.953  14
  -6  -4  -6 374.819 190.620   7
   6   4   6 417.819 220.746   1
  -6  -4  -6 134.284 150.101   9
  -6  -4  -6 133.439 161.316   8
  -6  -4  -7 706.636 153.961  14
  -6  -4  -7 627.483 202.313   7
   6   4   7 491.684 222.413   1
  -6  -4  -7 556.065 182.114   8
  -6  -4  -8 5617.24 295.214  14
  -6  -4  -8 6289.82 357.503   7
   6   4   8 5878.33 437.981   1
  -6  -4  -8 5640.97 324.942   9
  -6  -4  -8 5883.95 323.918   8
  -6  -4  -9 92.7437 125.942  14
  -6  -4  -9-102.155 173.221   8
  -6  -4  -9 75.6342 159.620   9
  -6  -4  -9-50.4654 174.900   7
  -6  -4 -10 5162.14 292.513   9
  -6  -4 -11 1860.39 183.544   9
  -6  -4 -12 1526.54 159.179   9
  -6  -4 -13 832.546 104.732   9
  -6  -4 -14 993.940 104.881  10
   6  -5 -17 7804.07 270.325   8
   6  -5 -17 7479.67 265.741   7
   6  -5 -16 7894.06 308.370   7
   6  -5 -15 99.6947 128.751   7
  -6   5  14 5308.38 267.861   6
   6  -5 -14 5992.46 304.589  11
   6  -5 -14 5655.00 261.802   9
   6  -5 -14 5194.16 283.250   7
   6  -5 -13 18866.3 652.596  11
  -6   5  13 17932.4 632.146   6
   6  -5 -13 18303.7 633.360   7
   6  -5 -12 13669.0 539.533  11
   6  -5 -12 14173.9 537.970  13
  -6   5  12 15020.1 551.769   6
   6  -5 -12 13449.1 518.559   7
   6   5 -12 13771.4 485.900   7
   6   5 -11 12015.3 603.295   1
   6  -5 -11 11712.5 482.687  11
   6  -5 -11 11040.6 478.020  13
  -6   5  11 11169.4 634.726   3
  -6   5  11 12963.6 499.442   6
   6  -5 -11 10855.4 588.049   5
   6  -5 -11 11743.7 460.821   7
   6   5 -11 11836.4 435.027   7
   6   5 -10 1560.26 267.195   1
   6  -5 -10 1802.36 206.342  11
   6  -5 -10 2118.82 217.550  14
   6  -5 -10 1725.18 213.613  13
   6  -5 -10 2064.25 274.807   5
  -6   5  10 1784.21 220.772   6
   6  -5 -10 1955.67 187.883   7
   6   5 -10 2261.26 181.167   7
   6   5  -9-111.049 196.389   1
   6  -5  -9 26.1148 130.765   7
   6   5  -9 183.227 127.572   7
   6  -5  -9 154.370 164.986  13
  -6   5   9 164.944 160.558   6
  -6   5   9 134.752 221.582   3
  -6   5   8 1556.32 164.301  14
   6   5  -8 1618.49 161.398   7
   6   5  -8 1985.21 248.176   1
  -6   5   8 1772.95 297.018   3
  -6   5   8 1865.72 218.793   6
   6  -5  -8 2198.69 272.502   5
  -6   5   7 14904.3 511.609  14
   6   5  -7 13830.8 504.103   7
   6   5  -7 16712.1 682.624   1
  -6   5   7 14314.9 545.483   6
  -6   5   7 15195.2 699.009   3
   6   5  -7 16138.3 636.990   2
   6  -5  -7 14211.9 636.574   5
  -6   5   6 10131.6 379.723  14
   6   5  -6 9390.42 491.127   1
   6   5  -6 10119.0 485.911   2
  -6   5   6 9636.56 527.818   3
   6  -5  -6 10580.3 498.343   5
   6   5  -6 9326.63 387.375  12
   6  -5  -5 1692.43 211.923   5
  -6   5   5 1260.00 225.641   3
   6   5  -5 1296.72 217.057   2
   6   5  -4 11237.2 530.279   2
  -6   5   4 11384.8 522.568   3
   6  -5  -4 11373.5 501.314   5
  -6   5   3 5150.58 316.189   3
   6  -5  -3 4602.58 295.298   5
  -6   5   2 9335.83 413.156   3
   6  -5  -2 9183.47 415.228   5
   6   5  -2 9502.27 474.976   1
   6  -5  -1 570.883 140.999   5
   6   5  -1 658.358 184.434   1
   6   5   0 568.050 205.059   1
   6   5   1 14841.0 642.770   1
  -6  -5  -2 79875.4 2205.38  14
   6   5   2 78608.3 2364.86   1
   6   5   3 12399.7 608.681   1
  -6  -5  -3 13094.1 480.522   9
  -6  -5  -4 17855.0 636.587  14
   6   5   4 18024.3 787.234   1
  -6  -5  -4 19347.3 636.096   9
  -6  -5  -4 18171.6 620.571   8
  -6  -5  -4 18340.4 657.767   7
   6   5   5 1327.14 290.662   1
  -6  -5  -5 2095.03 228.121   7
  -6  -5  -5 2075.77 211.479  14
  -6  -5  -5 2094.48 203.818   8
  -6  -5  -5 2012.59 210.176   9
  -6  -5  -6 203.228 157.348  14
  -6  -5  -6 218.671 194.439   7
   6   5   6 722.898 240.321   1
  -6  -5  -6 281.659 167.284   8
  -6  -5  -6 389.925 173.398   9
  -6  -5  -7 19277.8 659.482  14
  -6  -5  -7 17993.6 688.168   7
   6   5   7 18844.9 846.835   1
  -6  -5  -7 18859.5 665.448   9
  -6  -5  -7 19348.1 670.945   8
  -6  -5  -8 5663.37 295.120  14
  -6  -5  -8 4891.19 323.843   7
   6   5   8 5098.45 434.863   1
  -6  -5  -8 5387.85 313.616   8
  -6  -5  -9 3406.53 220.427  14
  -6  -5  -9 2976.11 261.502   7
  -6  -5  -9 3468.67 253.646   9
  -6  -5  -9 3085.22 258.951   8
  -6  -5 -10 8110.99 322.990  14
  -6  -5 -10 8004.82 365.854   9
  -6  -5 -10 8165.57 394.854   7
  -6  -5 -11 191.871 141.866  10
  -6  -5 -11-8.29082 141.376   9
  -6  -5 -12 1041.86 156.525  10
  -6  -5 -12 910.362 132.972   9
  -6  -5 -13 3753.36 190.292  10
  -6  -5 -13 3015.74 155.322   9
   6  -6 -16 4828.92 198.144   7
   6  -6 -15 977.247 105.446   9
   6  -6 -15 893.467 130.225   7
  -6   6  14 4181.40 221.411   6
   6  -6 -14 4101.57 221.847   9
   6  -6 -14 3715.91 223.554   7
   6  -6 -13-161.845 151.098  11
  -6   6  13 54.0976 140.691   6
   6  -6 -13 174.675 132.585   7
   6  -6 -12 59213.2 1678.45  13
   6  -6 -12 55288.6 1667.98  11
  -6   6  12 58384.0 1669.69   6
   6  -6 -12 58718.9 1644.22   7
   6  -6 -11 2119.32 211.042  14
   6  -6 -11 2263.39 233.192  13
   6  -6 -11 2597.27 221.418  11
  -6   6  11 2257.08 235.848   6
   6  -6 -11 2205.95 201.950   7
   6   6 -10 27324.2 1057.77   1
  -6   6  10 28660.2 923.434   6
  -6   6  10 27586.9 1111.06   3
   6  -6 -10 27148.3 916.835  14
   6  -6 -10 29178.7 933.563  13
   6  -6 -10 28768.2 914.325  11
   6   6  -9 273.552 170.920   1
   6  -6  -9 328.653 158.221  11
   6  -6  -9 177.767 164.902  13
   6  -6  -9-22.7280 172.861   5
  -6   6   9 107.773 176.945   6
  -6   6   9-107.717 247.852   3
  -6   6   8 806.556 155.271  14
   6   6  -8 531.922 208.577   1
   6  -6  -8 589.643 221.897   5
  -6   6   8 717.092 195.519   6
  -6   6   8 587.846 238.096   3
  -6   6   7 4720.42 265.831  14
   6   6  -7 4726.07 370.614   1
  -6   6   7 5283.89 298.525   6
   6   6  -7 4777.94 339.735   2
   6  -6  -7 5110.11 380.699   5
  -6   6   7 4354.42 373.691   3
  -6   6   6 34606.3 1018.16  14
   6   6  -6 33626.2 1181.32   1
   6   6  -6 34083.7 1028.08  12
   6   6  -6 33358.1 1154.07   2
  -6   6   6 32487.7 1185.33   3
   6  -6  -6 33321.0 1160.04   5
  -6   6   5 793.095 142.034  14
   6   6  -5 344.892 199.382   1
   6   6  -5 439.060 199.175   2
   6   6  -5 397.638 128.183  12
   6  -6  -5 472.954 191.259   5
  -6   6   5 607.267 152.437   6
  -6   6   5 755.550 194.599   3
  -6   6   4 36301.9 1067.72  14
   6   6  -4 35376.4 1221.25   1
   6   6  -4 36642.2 1072.89  12
  -6   6   4 36184.7 1087.33   6
   6   6  -4 36232.0 1224.63   2
   6  -6  -4 36117.2 1185.94   5
  -6   6   4 34471.7 1193.05   3
  -6   6   3 3589.19 213.262  14
   6   6  -3 3536.46 304.646   1
   6   6  -3 3428.99 210.163  12
  -6   6   3 3210.87 223.850   6
  -6   6   3 3049.29 266.075   3
   6  -6  -3 3473.01 274.540   5
  -6   6   2 2092.80 185.659  14
   6   6  -2 2189.38 268.709   1
   6   6  -2 2211.17 175.806  12
   6  -6  -2 2792.04 234.136   5
   6   6  -1 3013.65 192.418  12
  -6   6   1 2513.74 186.293  14
  -6  -6   1 2909.74 209.568  14
  -6   6   0 29153.1 883.651  14
  -6  -6   0 29824.3 914.219  14
  -6  -6  -1 6301.38 297.566   9
  -6   6  -1 6984.13 298.581  14
  -6  -6  -1 6973.69 331.995  14
  -6  -6  -2 91614.1 2553.23   9
  -6   6  -2 94096.8 2533.33  14
  -6  -6  -2 94875.6 2587.57  14
   6   6   3 11600.7 596.930   1
  -6  -6  -3 11882.2 442.026  10
  -6  -6  -3 12325.5 461.315   9
  -6  -6  -3 11274.3 469.877  14
  -6   6  -3 11831.3 420.651  14
  -6  -6  -4 586.982 166.546   9
   6   6   4 169.745 228.746   1
  -6  -6  -5 9328.21 416.519  14
  -6  -6  -5 8792.32 398.031   9
   6   6   5 8398.65 535.101   1
  -6  -6  -6 48654.0 1428.16  14
   6   6   6 46576.2 1625.71   1
  -6  -6  -6 48500.8 1429.37   9
  -6  -6  -7-65.4306 158.375  14
  -6  -6  -7 198.195 194.580   7
   6   6   7-79.2412 249.993   1
  -6  -6  -7 89.8625 158.987   9
  -6  -6  -8 5315.28 291.914  14
  -6  -6  -8 5310.33 325.852   7
  -6  -6  -8 5257.22 304.466   9
  -6  -6  -9 6199.77 298.265  14
  -6  -6 -10 2605.15 215.164  10
  -6  -6 -10 2240.59 202.023   9
  -6  -6 -10 2556.39 177.967  14
  -6  -6 -11 11064.7 413.543  10
  -6  -6 -11 10411.7 400.226   9
  -6  -6 -12 950.641 138.619  10
  -6  -6 -12 988.616 124.595   9
  -6  -6 -13 761.872 82.4207   9
  -6  -6 -13 798.653 101.299  10
   6  -7 -16 172.009 72.3409   8
   6  -7 -15 895.808 92.9686   9
   6  -7 -14 75.0125 109.092   9
  -6   7  14-16.7583 98.5255   6
  -6   7  13 603.917 138.855   6
  -6   7  12 886.036 168.324   6
   6  -7 -12 588.338 164.622  13
   6  -7 -12 880.816 171.297  11
   6  -7 -11 32658.3 1021.35  14
  -6   7  11 33324.5 1030.79   6
   6  -7 -11 33410.1 1029.54  11
   6  -7 -11 33283.1 1043.84  13
   6  -7 -10 21798.9 767.671  14
  -6   7  10 22248.1 758.452   6
   6  -7 -10 23094.0 780.545  13
   6  -7 -10 21821.6 744.374  11
   6   7  -9 6893.21 457.215   1
  -6   7   9 7677.96 372.883   6
   6  -7  -9 7434.98 475.955   5
  -6   7   9 7758.29 515.865   3
   6  -7  -9 7426.93 398.504  14
   6  -7  -9 7096.69 349.946  11
   6   7  -8 450.987 210.623   1
   6   7  -8 180.477 149.532  12
   6  -7  -8 320.109 153.302  11
   6  -7  -8 170.654 179.813  13
   6  -7  -8 299.066 210.825   5
  -6   7   8 392.436 162.925   6
  -6   7   8 314.270 243.435   3
  -6   7   7 440.238 153.744  14
   6   7  -7 582.839 199.632   1
   6   7  -7 369.716 170.587   2
   6  -7  -7 489.073 209.821   5
  -6   7   7 608.564 187.862   6
  -6   7   7 521.179 224.313   3
  -6   7   6 9213.10 406.701  14
   6   7  -6 10766.4 563.987   1
   6   7  -6 10863.3 434.503  12
   6   7  -6 10863.9 528.675   2
   6  -7  -6 10384.5 539.679   5
  -6   7   6 9634.89 550.471   3
  -6   7   5 13072.6 492.746  14
   6   7  -5 13706.9 643.669   1
   6   7  -5 12607.3 491.552  12
  -6   7   5 13439.6 511.602   6
   6  -7  -5 14028.2 619.755   5
   6   7  -5 12855.0 606.536   2
  -6   7   5 12263.2 611.631   3
  -6   7   4 160.762 147.488  14
   6   7  -4 454.666 214.145   1
   6   7  -4 595.219 217.150   2
   6  -7  -4 373.007 184.504   5
  -6   7   4 208.480 153.585   6
   6   7  -4 182.899 139.714  12
   6   7  -3 2743.34 299.550   1
   6   7  -3 2457.82 201.501  12
   6  -7  -3 2044.43 241.407   5
  -6   7   3 2084.75 202.677   6
  -6  -7   2 12214.9 473.837  14
  -6   7   2 13331.1 475.184  14
   6   7  -2 12675.4 613.775   1
   6   7  -2 12868.8 472.860  12
  -6   7   2 12718.2 475.233   6
  -6   7   1 5545.10 278.031  14
  -6  -7   1 5416.19 297.771  14
   6   7  -1 5632.88 398.227   1
   6   7  -1 6014.00 290.004  12
  -6   7   1 5780.73 281.593   6
  -6   7   0 256.549 133.347  14
   6   7   0 408.152 207.893   1
   6   7   0 446.121 135.375  12
  -6  -7   0 705.795 174.494  14
  -6   7   0 249.986 123.900   6
  -6   7  -1 233.514 131.951  14
   6   7   1 210.006 191.895   1
  -6  -7  -1-86.9300 150.715  14
  -6  -7  -1 345.062 132.288   9
  -6  -7  -2 29901.5 954.257  14
  -6   7  -2 30133.8 903.008  14
   6   7   2 29940.1 1124.33   1
  -6  -7  -2 29424.8 917.197   9
  -6   7  -3 60357.7 1667.40  14
  -6  -7  -3 60844.5 1737.33  14
  -6  -7  -3 59323.9 1699.69   9
   6   7   3 56124.1 1906.84   1
  -6  -7  -4 23.7078 169.817  14
  -6  -7  -4 103.836 152.544   9
  -6  -7  -5 24521.2 777.409  10
  -6  -7  -5 23299.5 787.842   9
  -6  -7  -6 4169.81 263.154  10
  -6  -7  -6 4122.23 271.991   9
  -6  -7  -6 4389.80 291.096  14
  -6  -7  -7 5706.05 303.278  10
  -6  -7  -7 5771.42 312.779   9
  -6  -7  -7 5083.94 302.429  14
  -6  -7  -8 330.267 153.459  10
  -6  -7  -8 605.493 166.571   9
  -6  -7  -8 412.950 155.200  14
  -6  -7  -9 6751.70 314.583  10
  -6  -7  -9 6565.97 319.236   9
  -6  -7  -9 6297.15 299.202  14
  -6  -7 -10 1051.69 154.145  10
  -6  -7 -10 621.864 120.079  14
  -6  -7 -11 1043.05 133.013  10
  -6  -7 -11 925.276 139.126   9
  -6  -7 -12 1602.86 122.925   9
  -6  -7 -12 1714.38 126.718  10
   6  -8 -15 2879.56 137.147   8
  -6   8  14 3055.59 148.928   6
   6  -8 -14 3315.90 173.368   9
  -6   8  13 972.809 124.488   6
   6  -8 -13 1008.07 143.934   9
  -6   8  12 4716.81 251.264   6
   6  -8 -12 4495.94 228.447  14
   6  -8 -11 4189.31 254.742  14
  -6   8  11 4239.82 255.903   6
   6  -8 -11 3930.28 245.465  11
   6  -8 -11 4169.07 270.547  13
  -6   8  10 73.5856 152.766   6
   6  -8 -10 316.015 180.258  14
   6  -8 -10 272.918 143.977  11
   6  -8  -9 13971.2 573.986  14
  -6   8   9 14341.2 542.186   6
   6  -8  -9 13903.7 517.646  11
   6  -8  -9 14023.5 555.996  13
  -6   8   8 33998.7 1078.04   6
   6  -8  -8 35881.8 1105.03  13
   6  -8  -8 33514.2 1042.42  11
   6   8  -8 35385.9 1066.81  12
   6  -8  -8 34057.9 1123.10  14
   6   8  -7 133.064 185.679   1
  -6   8   7 210.678 165.083   6
   6  -8  -7 144.675 177.328  13
   6  -8  -7 333.083 142.787  11
   6  -8  -6-26.0428 172.312  13
   6   8  -6-135.059 206.166   1
   6   8  -6-118.583 190.438   2
  -6   8   5 13051.7 503.148  14
   6   8  -5 12622.2 637.024   1
   6   8  -5 13287.2 507.294  12
  -6   8   5 13565.5 520.830   6
   6   8  -5 12697.1 616.003   2
  -6   8   4 7194.14 345.087  14
   6   8  -4 6971.05 450.122   1
  -6   8   4 7427.68 360.775   6
   6   8  -4 7499.67 465.631   2
   6   8  -4 7052.22 347.346  12
   6   8  -3 3475.27 342.458   1
   6   8  -3 4010.58 259.827  12
  -6   8   3 3962.82 255.819   6
  -6  -8   2 78841.2 2202.60  14
  -6   8   2 77825.3 2202.08  14
   6   8  -2 78949.8 2405.88   1
   6   8  -2 79355.0 2207.67  12
  -6   8   2 80824.1 2206.92   6
  -6   8   1 18709.4 634.821  14
  -6  -8   1 18756.4 652.902  14
   6   8  -1 18277.6 800.867   1
   6   8  -1 18918.0 639.446  12
  -6   8   1 18662.0 631.272   6
  -6   8   0 663.122 159.668  14
   6   8   0 997.417 161.393  12
  -6  -8   0 727.008 180.090  14
  -6   8   0 588.169 144.718   6
   6   8   1 12129.3 453.414  12
  -6   8  -1 12440.5 457.924  14
  -6  -8  -1 11580.0 490.775  14
   6   8   1 11359.1 619.629   1
  -6  -8  -2 13236.8 525.197  14
  -6   8  -2 12661.7 461.607  14
   6   8   2 13845.5 667.158   1
   6   8   2 12511.2 459.988  12
  -6  -8  -2 12134.2 471.027   9
  -6  -8  -3 66209.6 1860.25  14
  -6   8  -3 62036.4 1781.94  14
   6   8   3 65943.5 2057.65   1
  -6  -8  -3 64813.1 1816.11   9
  -6  -8  -4 106193. 2906.60  14
  -6  -8  -4 104247. 2872.60   9
   6   8   4 103896. 3109.98   1
  -6  -8  -5 123.817 158.045   9
  -6  -8  -6 1775.34 208.846  14
  -6  -8  -6 2041.46 182.105  10
  -6  -8  -6 1359.40 192.066   9
  -6  -8  -7 469.832 147.274  10
  -6  -8  -7 234.733 152.693   9
  -6  -8  -7 475.021 166.737  14
  -6  -8  -8 19997.8 640.084  10
  -6  -8  -8 18731.4 656.792   9
  -6  -8  -8 20909.3 663.511  14
  -6  -8  -9 13544.0 465.068  10
  -6  -8  -9 14056.5 488.124   9
  -6  -8  -9 13613.0 469.533  14
  -6  -8 -10 3160.52 179.475  10
  -6  -8 -10 2953.13 162.256  14
  -6  -8 -11 38.9869 79.3801  10
   6  -9 -14 3376.90 147.203   9
   6  -9 -13 326.436 104.307   9
  -6   9  13 366.810 89.2590   6
   6  -9 -12 295.806 98.9578  14
  -6   9  12 217.119 111.883   6
  -6   9  11 19831.7 641.397   6
   6  -9 -11 19946.0 644.417  14
   6  -9 -10 5031.20 284.649  13
  -6   9  10 4854.15 266.354   6
   6  -9 -10 4481.74 284.830  14
  -6   9   9 3491.75 243.612   6
   6  -9  -9 3651.75 281.321  14
   6  -9  -9 3486.52 212.165  11
   6  -9  -9 3964.55 267.420  13
  -6   9   8 63.8898 152.245   6
   6  -9  -8-54.6464 196.487  14
   6  -9  -8 169.122 164.613  13
   6  -9  -7 8846.51 413.166  13
   6  -9  -7 8980.92 448.251  14
   6   9  -7 8733.51 394.244  12
   6  -9  -6-25.1961 167.469  13
  -6   9   5 133.359 155.366   6
   6   9  -5-10.7566 150.693  12
   6  -9  -5 12.5054 174.829  13
   6   9  -4 41227.6 1401.40   1
   6   9  -4 42569.3 1411.62   2
  -6   9   4 40709.1 1243.71   6
   6  -9  -4 40631.2 1262.04  13
   6   9  -4 42123.3 1246.79  12
   6   9  -3 8467.65 506.208   1
   6   9  -3 9301.76 406.825  12
  -6   9   3 9784.31 411.406   6
   6   9  -2 20961.0 871.821   1
   6   9  -2 21704.1 719.596  12
  -6   9   2 21798.0 712.361   6
  -6  -9   2 20878.8 705.412  14
  -6   9   2 20863.7 710.275  14
   6   9  -1 13398.7 649.697   1
  -6  -9   1 12843.6 503.868  14
  -6   9   1 12682.7 490.707  14
   6   9  -1 13598.3 501.529  12
  -6   9   1 12958.6 486.069   6
  -6  -9   0 17419.3 625.178  14
  -6   9   0 17459.5 601.498  14
  -6   9   0 17202.0 586.272   6
   6   9   0 17728.5 605.312  12
   6   9   0 16562.0 762.065   1
   6   9   1 7083.71 322.176  12
  -6  -9  -1 6712.90 351.740  14
  -6   9  -1 6628.49 316.214  14
   6   9   2 2669.50 201.056  12
  -6  -9  -2 3055.92 254.453  14
  -6  -9  -3 35260.6 1066.93   9
  -6  -9  -3 36419.5 1116.03  14
  -6  -9  -4 9050.80 380.872   9
  -6  -9  -4 8890.31 408.169  14
  -6  -9  -5 2914.89 237.502  14
  -6  -9  -5 3221.45 224.364   9
  -6  -9  -6 2195.81 196.883   9
  -6  -9  -7 5028.94 267.992   9
  -6  -9  -7 5596.88 282.130  14
  -6  -9  -8 1276.89 155.721   9
  -6  -9  -8 993.267 148.688  14
  -6  -9  -9 303.764 112.746   9
  -6  -9  -9 417.288 106.186  14
  -6  -9 -10 153.594 91.9397   9
  -6  -9 -10 32.6684 58.3111  14
  -6  -9 -11 5228.27 188.322   9
   6 -10 -13 122.653 63.9571   9
  -6  10  12 274.126 83.2671   6
  -6  10  11 69.3499 101.319   6
   6 -10 -11 172.576 119.094   9
   6 -10 -11 174.046 104.012  14
  -6  10  10 1295.55 149.223   6
   6 -10 -10 1048.98 166.338  14
  -6  10   9-188.866 132.763   6
   6 -10  -9-59.8309 160.468  14
   6 -10  -9 302.540 148.755  13
   6 -10  -8 5000.09 312.235  14
  -6  10   8 4882.26 266.903   6
   6 -10  -8 4676.46 276.677  13
   6 -10  -7 5106.72 297.112  13
   6  10  -7 4759.44 272.667  12
   6 -10  -6 8956.38 438.238  14
  -6  10   6 8562.95 382.157   6
   6 -10  -6 8621.46 395.349  13
  -6  10   5 6408.62 326.350   6
   6 -10  -5 6190.38 333.890  13
   6  10  -5 6482.87 321.859  12
   6 -10  -5 6614.73 399.206  14
  -6  10   4 4852.62 277.020   6
   6 -10  -4 4368.80 333.031  14
   6 -10  -4 4816.89 283.305  13
   6  10  -4 4867.56 279.416  12
  -6  10   3 43689.7 1269.97   6
   6 -10  -3 41116.1 1335.63  14
   6 -10  -3 43330.2 1277.61  13
   6  10  -3 42463.0 1269.07  12
  -6 -10   2 200.929 135.874  14
   6  10  -2 129.512 148.825  12
   6 -10  -2-19.9000 147.550  13
  -6  10   2-9.41327 135.926   6
  -6 -10   1 432.448 151.842  14
   6  10  -1 530.717 157.115  12
  -6  10   1 341.507 131.254   6
   6  10   0 10803.2 418.514  12
  -6 -10   0 10879.0 435.109  14
  -6  10   0 9485.16 387.380   6
   6  10   1 3629.51 224.044  12
   6 -10   1 3494.22 277.392  14
  -6 -10  -1 3495.22 255.302  14
   6  10   2 2302.00 185.301  12
  -6 -10  -2 2524.55 227.319  14
  -6 -10  -3 507.543 168.237  14
  -6 -10  -4 22278.2 704.002   9
  -6 -10  -4 23041.0 748.828  14
  -6 -10  -5 3488.07 212.506   9
  -6 -10  -5 3501.85 240.558  14
  -6 -10  -6-13.3928 119.336   9
  -6 -10  -7 3899.10 207.846   9
  -6 -10  -7 4148.93 219.868  14
  -6 -10  -8-140.987 103.263   9
  -6 -10  -8-100.454 96.0657  14
  -6 -10  -9 287.358 83.0800   9
  -6 -10  -9 472.739 76.4183  14
  -6  11  11 899.405 85.5860   6
   6 -11 -11 863.785 97.4242   9
   6 -11 -10 1572.52 136.238  14
   6 -11 -10 1700.36 139.979   9
  -6  11  10 1785.20 132.672   6
   6 -11  -9 1016.93 147.909  14
  -6  11   9 1083.04 126.741   6
   6 -11  -8 937.843 172.248  14
  -6  11   8 1123.02 144.143   6
   6 -11  -7 1858.29 176.265  13
   6 -11  -6 11773.4 438.058  13
   6 -11  -6 11893.8 478.599  14
  -6  11   6 10739.5 422.988   6
   6  11  -5 1802.67 177.393  12
   6 -11  -5 1614.64 219.687  14
   6 -11  -5 1401.98 174.320  13
  -6  11   5 1733.36 175.268   6
   6 -11  -4 10086.4 396.337  13
   6  11  -4 9615.82 397.083  12
   6 -11  -4 9756.55 452.465  14
  -6  11   4 10597.0 403.629   6
   6 -11  -3 3785.23 224.095  13
   6  11  -3 3813.94 235.912  12
   6 -11  -3 3885.98 293.609  14
  -6  11   3 3613.94 228.229   6
   6  11  -2 6898.87 315.799  12
   6 -11  -2 6677.90 367.253  14
  -6  11   2 6648.10 300.201   6
  -6 -11   1 30.6970 130.667  14
   6  11  -1 58.9995 127.272  12
   6 -11  -1-58.1755 181.858  14
  -6 -11   0 389.516 146.079  14
   6  11   0 556.376 136.040  12
   6 -11   0 403.773 179.266  14
  -6 -11  -1-8.56806 134.375  14
   6  11   1 167.372 115.818  12
   6 -11   1-9.12155 144.936  14
  -6 -11  -2 1351.38 170.825  14
   6  11   2 1211.29 136.642  12
  -6 -11  -3 3380.10 226.256  14
  -6 -11  -4 46.2762 123.336  14
  -6 -11  -5 3603.28 206.644  14
  -6 -11  -6 564.725 91.1659   9
  -6 -11  -6 808.506 119.525  14
  -6 -11  -7 606.514 79.0337   9
  -6 -11  -7 705.559 104.184  14
  -6 -11  -8 2131.64 108.387  14
   6 -12  -9 1193.82 93.2817   9
   6 -12  -9 1223.37 105.017  14
   6 -12  -8 28506.1 812.973   9
   6 -12  -8 29352.2 839.619  14
   6 -12  -7 512.383 133.511  14
   6 -12  -7 546.621 99.3839   9
   6 -12  -6 10737.3 403.146  14
   6 -12  -6 10279.6 354.550   9
  -6  12   6 10478.1 367.771   6
   6  12  -5 808.846 130.153  12
   6 -12  -5 814.091 162.777  14
   6  12  -4 3093.38 196.338  12
   6 -12  -4 4036.92 243.201  14
   6  12  -3 12817.6 451.187  12
   6 -12  -3 13300.5 485.365  14
   6  12  -2 6334.48 275.427  12
   6 -12  -2 6090.46 302.884  14
   6  12  -1 1564.04 147.288  12
   6 -12  -1 1482.94 173.581  14
   6  12   0 3617.26 195.503  12
   6 -12   0 3692.03 207.370  14
  -6 -12   0 3746.05 193.669  14
   6  12   1 252.206 101.141  12
  -6 -12  -1 408.448 116.014  14
   6  12   2 1472.35 116.385  12
  -6 -12  -2 1582.73 145.565  14
  -6 -12  -3 228.652 108.448  14
  -6 -12  -4 3106.34 169.467  14
  -6 -12  -5 4182.08 186.180  14
  -6 -12  -6 958.457 84.3851  14
   6 -13  -6 1958.66 121.375  14
   6 -13  -5 7398.15 271.423  14
   6 -13  -4 384.573 99.9831  14
   6 -13  -3 6101.26 238.521  14
   6  13  -2 34.0495 80.7499  12
   6 -13  -2 12.4015 81.3889  14
   6  13  -1 4917.09 195.577  12
   6  13   0 432.228 76.6060  12
   7   0 -18 17238.0 514.441   7
   7   0 -17-115.428 118.490   7
   7   0 -16 5372.41 269.736   7
   7   0 -15-39.1420 137.089   7
   7   0 -14 1289.89 165.514  11
   7   0 -13 28.8240 132.632  11
   7   0 -12 183946. 5048.54   1
   7   0 -12 180607. 4834.06  11
   7   0 -12 179716. 4970.12   5
   7   0 -11-65.1841 164.050   7
   7   0 -11 176.223 176.681   1
   7   0 -10 1968.73 200.198   7
   7   0 -10 1282.11 238.468   1
   7   0  -9 57.5119 143.183   7
   7   0  -9 18.5706 182.043   1
   7   0  -8 22115.4 712.831   7
   7   0  -7-74.5152 146.718   1
   7   0  -6 24982.1 851.111   1
   7   0  -5-12.2604 129.025   1
   7   0  -4 41310.9 1245.07   1
   7   0  -3-10.5603 122.781   1
   7   0  -2 21462.4 755.888   2
   7   0  -2 22119.5 723.789   1
   7   0  -1 24.7298 155.014   2
   7   0  -1 19.9071 126.070   1
   7   0   0 11846.9 490.650   2
   7   0   0 12610.1 471.041   1
   7   0   1 23.0437 125.639   2
   7   0   1 84.9445 124.570   1
   7   0   2 27643.1 900.842   2
   7   0   2 29286.2 915.586   1
   7   0   3 185.078 126.551   1
   7   0   4 20281.3 726.130   1
  -7   0  -4 20617.1 661.052   9
  -7   0  -4 20269.2 669.157  10
  -7   0  -5 75.1085 136.618  10
  -7   0  -5 78.1555 133.686   9
  -7   0  -5 23.2655 118.979  14
  -7   0  -6 200.370 156.115  10
  -7   0  -6 374.612 146.435   9
  -7   0  -6 514.753 132.413  14
  -7   0  -7-84.2307 162.919  10
  -7   0  -7 122.303 142.827   9
  -7   0  -7 98.0728 118.120  14
  -7   0  -8 34462.9 1084.31  10
  -7   0  -8 36045.3 1066.72   9
  -7   0  -9 106.286 159.343  10
  -7   0  -9-26.5424 137.826   9
  -7   0 -10 57467.6 1637.43  10
  -7   0 -10 56649.9 1597.99   9
  -7   0 -11-34.5744 137.557  10
  -7   0 -12 3561.94 208.260  10
  -7   0 -13 74.5110 88.0189  10
   7   1 -18 977.585 91.3348   7
   7  -1 -18 976.341 102.216   7
   7   1 -17 188.973 105.925   7
   7  -1 -17 7.23236 72.4741   8
   7   1 -16 2213.59 184.434   7
   7  -1 -15 5918.50 302.667   7
   7   1 -15 6170.48 300.976   7
  -7   1  15 5220.02 277.487   6
   7  -1 -15 5262.75 271.250  11
   7  -1 -14 6375.95 314.751  11
   7  -1 -14 6602.90 333.865   7
   7   1 -14 6545.71 329.345   7
   7   1 -13 261.958 133.746  11
   7  -1 -13 135.395 158.502  11
   7  -1 -13 203.981 160.180   7
   7   1 -13 331.177 165.608   7
   7  -1 -12 12530.5 505.918   7
   7   1 -12 13294.1 507.900   7
   7  -1 -12 13536.8 631.162   1
   7   1 -12 13337.7 648.860   1
   7   1 -12 12400.5 467.946  11
   7  -1 -12 13039.7 498.369  11
   7  -1 -12 12575.8 587.557   5
   7   1 -12 11365.1 555.515   5
   7  -1 -11 4691.04 335.660   5
   7  -1 -11 5073.90 375.801   1
   7   1 -11 4535.84 370.664   1
   7  -1 -11 4697.70 283.270   7
   7   1 -11 4356.06 282.142   7
   7  -1 -10 47451.2 1479.56   1
   7   1 -10 45160.7 1489.15   1
   7  -1 -10 46251.6 1340.50   7
   7   1 -10 43633.6 1332.96   7
   7  -1  -9 1782.21 226.355   1
   7   1  -9 1423.67 239.351   1
   7  -1  -9 1411.71 182.144   7
   7  -1  -8 12047.3 527.561   1
   7   1  -8 12795.8 557.629   1
   7  -1  -8 11374.5 443.108   7
   7  -1  -7 24137.0 843.747   1
   7   1  -7 25146.1 879.714   1
   7  -1  -6 39072.6 1214.53   1
   7   1  -6 40357.9 1257.37   1
   7  -1  -5 1183.37 157.816   1
   7   1  -5 1065.27 184.302   1
   7  -1  -4 3081.04 210.368   1
   7   1  -4 3038.03 237.826   1
   7   1  -4 3363.48 269.771   2
   7  -1  -3 94482.4 2633.32   1
   7   1  -3 97502.1 2687.98   1
   7   1  -3 98676.1 2714.96   2
   7  -1  -2 856.433 131.369   1
   7   1  -2 1005.25 168.139   1
   7   1  -2 682.928 167.999   2
   7  -1  -1 103.412 102.549   1
   7   1  -1 189.245 136.285   1
   7   1  -1-39.3657 133.460   2
   7   1   0 3160.55 240.747   1
   7   1   0 2487.81 231.926   2
   7   1   1 828.756 172.741   1
   7   1   1 578.490 157.515   2
   7   1   2 13.5506 144.692   1
   7   1   2 101.385 138.192   2
   7   1   3 7369.70 387.237   1
   7   1   3 7465.84 361.689   2
   7   1   4 15.8371 146.455   1
  -7   1  -4 101.478 138.218  10
  -7  -1  -4 85.0791 126.634   9
   7   1   5 10909.3 521.744   1
  -7   1  -5 11890.9 410.963  14
  -7  -1  -5 11695.1 422.684  14
  -7   1  -5 10281.6 423.831  10
  -7   1  -5 11209.5 423.152   9
  -7  -1  -5 10490.6 425.694   9
   7   1   6 28177.5 1034.59   1
  -7  -1  -6 30380.7 903.158  14
  -7   1  -6 30197.7 886.185  14
  -7  -1  -6 28395.9 936.353   7
  -7   1  -6 30228.9 925.095  10
  -7  -1  -6 28561.0 928.598  10
  -7   1  -6 29986.3 907.407   9
  -7  -1  -6 30200.3 922.750   9
  -7  -1  -7 114.178 124.501  14
  -7   1  -7 159.761 150.538  10
  -7  -1  -7 142.748 167.603  10
  -7   1  -7 88.2401 131.845   9
  -7  -1  -7-19.8907 140.224   9
  -7  -1  -7 376.986 184.437   7
  -7  -1  -8 439.120 170.188  10
  -7   1  -8 263.633 156.541  10
  -7   1  -8 388.891 142.726   9
  -7  -1  -8 109.710 158.903   9
  -7  -1  -8 280.538 176.668   7
  -7  -1  -9 6364.51 339.892  10
  -7   1  -9 6678.29 325.085  10
  -7   1  -9 6423.24 297.278   9
  -7  -1  -9 6363.81 315.624   9
  -7  -1 -10 17360.1 618.873  10
  -7   1 -10 17376.5 599.208  10
  -7  -1 -10 17437.3 591.368   9
  -7  -1 -11 7143.48 337.451  10
  -7   1 -11 7364.60 315.879  10
  -7  -1 -11 7093.43 298.842   9
  -7   1 -12 8155.74 309.194  10
  -7  -1 -12 8299.27 340.865  10
  -7  -1 -13 27286.6 792.034  10
   7  -2 -18 2554.99 138.890   7
   7  -2 -17 580.148 122.796   7
   7   2 -17 411.357 98.5495   7
   7  -2 -16 17363.8 586.019   7
   7   2 -16 17535.0 567.491   7
   7  -2 -15 1621.91 176.954  11
  -7   2  15 1609.82 172.489   6
   7   2 -15 1737.98 180.175   7
   7  -2 -15 1819.51 189.376   7
   7  -2 -14 6154.65 310.742  11
  -7   2  14 5703.54 315.743   6
   7  -2 -14 6470.83 327.713   7
   7   2 -14 5819.29 303.405   7
   7  -2 -13 6206.57 329.964  11
   7  -2 -13 6711.30 340.979   7
   7   2 -13 6205.56 324.588   7
   7  -2 -12 8672.35 498.984   1
   7   2 -12 8356.38 508.798   1
   7  -2 -12 8342.17 388.821  11
   7  -2 -12 7675.64 460.044   5
   7  -2 -12 8542.30 392.248   7
   7   2 -12 9079.83 391.827   7
   7   2 -11 11528.5 468.496   7
   7  -2 -11 11813.5 479.185   7
   7  -2 -11 11474.1 572.204   5
   7  -2 -11 12782.7 588.698   1
   7   2 -11 12972.2 629.234   1
   7   2 -10 30367.1 952.963   7
   7  -2 -10 30624.6 951.690   7
   7  -2 -10 30492.9 1081.46   5
   7  -2 -10 30517.5 1065.38   1
   7   2 -10 30519.9 1112.21   1
   7  -2  -9 7070.98 320.818   7
   7   2  -9 6328.73 315.871   7
   7  -2  -9 6572.63 385.378   1
   7   2  -9 6160.44 406.909   1
   7  -2  -8 3281.55 219.194   7
   7   2  -8 3758.26 238.809   7
   7  -2  -8 3288.71 267.112   1
   7   2  -7 104.237 167.419   1
   7  -2  -7 144.246 135.996   1
   7  -2  -6 22548.7 752.039   1
   7   2  -6 22184.3 820.810   1
   7  -2  -5 5643.90 278.627   1
   7   2  -5 4546.71 316.850   1
   7   2  -4 155747. 4232.16   1
   7   2  -4 154381. 4241.58   2
   7   2  -3 17606.4 658.817   1
   7   2  -3 17646.7 667.442   2
   7   2  -2 90770.4 2589.69   1
   7   2  -2 93124.8 2605.25   2
   7   2  -1 7112.06 373.938   1
   7   2  -1 6946.98 382.573   2
   7   2   0 29230.7 977.501   1
   7   2   0 29357.5 980.886   2
   7   2   1 1854.76 215.424   1
   7   2   1 1866.61 211.496   2
   7   2   2 51168.7 1576.77   1
   7   2   2 51671.9 1558.06   2
   7   2   3 902.895 204.452   1
   7   2   3 1286.45 187.829   2
   7   2   4 3414.67 265.223   2
   7   2   4 3712.09 313.583   1
  -7  -2  -4 3696.54 230.391  14
  -7   2  -4 4023.23 231.821  10
  -7  -2  -4 3728.12 242.977  10
  -7   2  -4 3930.65 222.164   9
   7   2   5 7797.78 464.493   1
  -7   2  -5 9295.10 346.223  14
  -7  -2  -5 8892.86 368.276  14
  -7  -2  -5 8529.38 396.036   7
  -7   2  -5 9442.61 370.563  10
  -7  -2  -5 7956.98 379.732  10
  -7   2  -5 9010.23 355.148   9
  -7  -2  -5 7899.24 369.312   9
   7   2   6 13512.3 645.269   1
  -7  -2  -6 14411.8 511.517  14
  -7  -2  -6 13766.9 545.649   7
  -7  -2  -6 13631.4 537.157  10
  -7   2  -6 14239.4 512.623  10
  -7   2  -6 14926.6 501.888   9
  -7  -2  -6 13541.4 523.190   9
  -7  -2  -7 1099.84 164.923  14
  -7  -2  -7 1434.66 211.879   7
   7   2   7 1436.60 257.494   1
  -7   2  -7 1387.48 163.165   9
  -7   2  -7 1338.35 180.979  10
  -7  -2  -7 1148.94 182.859   9
  -7  -2  -8 3804.23 223.773  14
  -7   2  -8 3817.53 248.391  10
  -7   2  -8 3830.02 221.147   9
  -7  -2  -8 3443.18 253.999   9
  -7  -2  -8 3703.25 281.605   7
  -7   2  -9 1003.58 164.320  10
  -7  -2  -9 1069.88 197.000  10
  -7  -2  -9 1001.79 171.192   9
  -7  -2  -9 769.806 193.643   7
  -7   2 -10 31999.1 956.819  10
  -7  -2 -10 32123.5 1002.10  10
  -7  -2 -10 32158.0 975.953   9
  -7   2 -11 4881.28 237.099  10
  -7  -2 -11 5128.25 288.098  10
  -7  -2 -11 5606.98 260.335   9
  -7  -2 -12 12671.2 454.820  10
  -7  -2 -12 12644.5 412.844   9
  -7  -2 -13 173.692 104.576  10
   7  -3 -18 819.592 82.0288   7
   7   3 -17 145.080 69.0951   7
   7  -3 -17 90.9447 102.895   7
   7  -3 -16 13089.8 465.029   7
   7   3 -16 13059.3 432.161   7
   7  -3 -15 246.533 139.413  11
  -7   3  15 213.977 129.964   6
   7  -3 -15 399.771 144.548   7
   7   3 -15 311.162 127.608   7
   7  -3 -14 81.9098 149.565  11
  -7   3  14-9.90244 145.205   6
   7   3 -14 116.666 132.343   7
   7  -3 -14 101.636 145.897   7
   7  -3 -13 15857.9 579.009  11
  -7   3  13 15778.0 589.133   6
   7  -3 -13 15614.0 575.973   7
   7   3 -13 15130.5 557.026   7
   7   3 -12 30871.5 1141.51   1
   7  -3 -12 30266.3 938.274  13
   7  -3 -12 31244.4 974.634  11
  -7   3  12 30889.6 987.868   6
  -7   3  12 30843.1 1217.47   3
   7  -3 -12 30606.8 1104.49   5
   7  -3 -12 29005.3 956.920   7
   7   3 -12 31026.2 956.522   7
   7   3 -11 2350.83 288.920   1
   7  -3 -11 2242.98 209.773  13
   7  -3 -11 2311.82 264.407   5
  -7   3  11 1456.96 318.440   3
   7  -3 -11 2252.58 213.962   7
   7   3 -11 2122.87 202.054   7
   7   3 -10 6108.35 314.741   7
   7  -3 -10 6302.98 321.470   7
   7  -3 -10 7264.55 442.028   5
   7   3 -10 6977.08 453.980   1
   7   3  -9 4630.31 267.588   7
   7  -3  -9 4611.26 260.986   7
   7   3  -9 5048.58 370.797   1
   7   3  -8 1788.47 184.009   7
   7  -3  -8 1643.12 170.034   7
   7  -3  -8 2022.69 244.748   5
   7   3  -8 1551.61 230.750   1
   7   3  -7 35404.8 1067.51   7
   7   3  -7 36647.6 1211.64   1
   7   3  -6 4024.94 318.227   1
   7   3  -6 4251.15 319.148   2
   7   3  -5 1539.10 212.688   2
   7   3  -5 1229.81 195.520   1
   7   3  -4 2342.42 254.245   1
   7   3  -3 34111.9 1113.11   1
   7   3  -3 33511.4 1115.39   2
   7   3  -2 10323.8 492.740   1
   7   3  -2 11543.1 511.113   2
   7   3  -1 6261.78 377.641   1
   7   3  -1 6703.13 376.636   2
   7   3   0 32692.8 1091.29   1
   7   3   1 19099.9 741.302   1
   7   3   2 34531.4 1164.15   1
   7   3   3 23111.3 861.562   1
  -7  -3  -3 22366.0 724.189  10
  -7  -3  -3 22087.3 719.279   9
  -7  -3  -3 22033.5 719.744  14
   7   3   4 5159.39 392.617   1
  -7   3  -4 5588.26 271.160  10
  -7  -3  -4 5804.37 303.392  10
  -7   3  -4 5651.06 270.181   9
  -7  -3  -4 5716.85 296.421   9
  -7  -3  -4 6028.32 297.721  14
  -7   3  -4 5889.25 262.667  14
   7   3   5 4768.31 384.145   1
  -7   3  -5 4873.56 256.572  10
  -7  -3  -5 5088.50 294.692  10
  -7   3  -5 5198.93 255.231   9
  -7  -3  -5 5199.07 291.385   9
  -7   3  -5 4811.50 234.931  14
  -7  -3  -5 4881.80 274.763  14
   7   3   6 1657.12 273.882   1
  -7   3  -6 1401.93 164.607  10
  -7  -3  -6 1823.97 213.683  10
  -7   3  -6 1529.44 156.365   9
  -7  -3  -6 1477.91 184.360  14
   7   3   7 8445.02 518.896   1
  -7  -3  -7 9536.94 390.152  14
  -7   3  -7 8863.43 368.124  10
  -7  -3  -7 9748.56 432.058  10
  -7  -3  -7 9041.27 408.263   9
  -7  -3  -8 1608.88 168.480  14
  -7  -3  -8 1298.09 219.775   7
   7   3   8 1480.06 261.844   1
  -7  -3  -8 1841.97 217.060  10
  -7  -3  -8 1601.09 198.691   9
  -7   3  -8 1741.52 170.139  10
  -7  -3  -9 9405.76 362.012  14
  -7  -3  -9 9875.22 424.839  10
  -7  -3  -9 8792.34 402.551   9
  -7  -3  -9 9098.92 428.798   7
  -7  -3 -10 73.4909 144.787   9
  -7  -3 -11 6930.36 302.800   9
  -7  -3 -12 73.5846 129.681  10
  -7  -3 -12 219.137 104.313   9
  -7  -3 -13 5315.74 230.090  10
   7  -4 -17 9.30128 90.1079   7
   7  -4 -16 11580.1 411.396   7
   7  -4 -15 559.648 142.181  11
  -7   4  15 1044.01 136.442   6
   7  -4 -15 963.209 159.338   7
   7   4 -15 847.758 122.458   7
   7  -4 -14 13075.6 497.287  11
  -7   4  14 13274.8 492.259   6
   7  -4 -14 12875.4 492.127   7
   7   4 -14 13193.5 462.262   7
   7  -4 -13 131.225 131.194  13
  -7   4  13 43.6648 153.277   6
   7   4 -13 157.731 134.003   7
   7  -4 -13 161.259 150.310   7
   7  -4 -12 58637.5 1665.05  13
  -7   4  12 58725.6 1697.90   6
   7  -4 -12 56960.2 1666.84   7
   7   4 -12 57959.3 1651.33   7
   7  -4 -11 989.289 178.840  13
   7  -4 -11 1250.55 259.600   5
  -7   4  11 1234.53 201.382   6
   7  -4 -11 871.649 172.445   7
   7   4 -11 1236.88 173.622   7
   7  -4 -10 2792.28 238.861  13
  -7   4  10 2825.82 353.494   3
   7  -4 -10 3636.38 342.150   5
  -7   4  10 3372.98 265.666   6
   7   4 -10 2907.74 219.403   7
   7  -4 -10 2951.87 221.019   7
   7   4  -9 190.862 140.481   7
   7  -4  -9 137.975 136.422   7
   7   4  -9-68.1066 204.884   1
  -7   4   9 27.6523 244.509   3
  -7   4   8 12967.1 449.428  14
   7   4  -8 12011.3 465.901   7
   7  -4  -8 12271.1 455.043   7
   7   4  -8 12529.8 612.844   1
  -7   4   8 13332.7 657.002   3
   7  -4  -8 12145.5 584.897   5
  -7   4   7 4741.66 241.204  14
   7   4  -7 4662.75 262.361   7
   7   4  -7 4913.80 368.532   1
   7   4  -7 5322.93 357.601   2
  -7   4   7 5352.56 406.184   3
   7  -4  -7 5131.19 343.142   5
  -7   4   6 22344.3 695.830  14
   7   4  -6 21459.2 845.901   1
  -7   4   6 20786.8 861.458   3
   7   4  -6 23800.8 854.563   2
   7  -4  -6 22530.8 833.540   5
   7   4  -5 20769.8 787.596   1
   7   4  -5 20251.9 773.687   2
  -7   4   5 19421.7 788.136   3
   7  -4  -5 19059.5 745.887   5
   7   4  -4 75585.1 2204.21   1
  -7   4   4 72771.8 2179.85   3
   7   4  -3 1668.51 239.693   1
  -7   4   3 1411.43 196.799   3
   7   4  -2 10774.8 530.768   1
  -7   4   2 11634.9 472.875   3
   7   4  -2 12141.7 555.184   2
   7   4  -1 2439.05 258.993   1
   7   4   0 44393.0 1432.83   1
   7   4   1 4101.92 324.774   1
  -7  -4  -1 3781.18 238.938  14
   7   4   2 38850.6 1306.70   1
  -7  -4  -2 38383.1 1147.64  10
  -7   4  -2 38881.6 1127.58   9
  -7  -4  -2 39978.9 1153.46   9
  -7   4  -2 39591.9 1127.32  14
  -7  -4  -2 37950.8 1154.72  14
   7   4   3 4186.80 343.590   1
  -7  -4  -3 3860.13 257.391  10
  -7   4  -3 4303.41 226.824   9
  -7  -4  -3 4122.04 253.048   9
  -7   4  -3 4395.73 226.917  14
   7   4   4 18889.6 805.837   1
  -7  -4  -4 18815.8 655.286  10
  -7   4  -4 18877.2 615.824   9
  -7  -4  -4 18074.9 647.032   9
  -7  -4  -4 20118.3 661.436  14
  -7   4  -4 19546.1 611.905  14
   7   4   5 257.245 223.372   1
  -7  -4  -5 138.364 153.724  10
  -7   4  -5 194.625 116.284   9
  -7  -4  -5 52.7134 147.745   9
  -7  -4  -5 155.506 150.900  14
   7   4   6 4978.65 426.781   1
  -7  -4  -6 5989.33 328.899  10
  -7  -4  -6 5712.20 317.667   9
  -7  -4  -6 5368.78 303.044  14
   7   4   7 1922.21 279.312   1
  -7  -4  -7 2493.71 241.597  10
  -7  -4  -7 2293.51 217.063  14
  -7  -4  -8 29217.2 901.602  14
  -7  -4  -8 28541.5 927.867   9
  -7  -4  -8 29489.0 941.218  10
  -7  -4  -9-65.8160 178.468  10
  -7  -4  -9 123.201 153.935   9
  -7  -4  -9 154.533 119.781  14
  -7  -4 -10 37203.3 1110.09  10
  -7  -4 -10 35918.1 1093.20   9
  -7  -4 -11 2809.44 213.674  10
  -7  -4 -11 3026.28 200.786   9
  -7  -4 -12 390.091 101.276   9
   7  -5 -17 4141.09 168.914   8
   7  -5 -16-71.8478 96.1619   7
  -7   5  15 23179.3 703.086   6
   7  -5 -15 24002.3 723.647   7
   7  -5 -14 289.208 150.475  11
  -7   5  14 139.553 134.081   6
   7  -5 -14 259.565 137.061   7
   7  -5 -13 1550.88 183.245  13
   7  -5 -13 2015.82 206.766  11
  -7   5  13 1883.31 201.345   6
   7   5 -13 2033.66 161.917   7
   7  -5 -13 1793.21 186.983   7
   7  -5 -12 20938.9 716.393  13
   7  -5 -12 21407.5 731.198  11
  -7   5  12 21095.4 728.928   6
   7  -5 -12 21781.8 706.692   7
   7   5 -12 20984.1 677.109   7
   7  -5 -11 6157.50 342.244  13
   7  -5 -11 6814.11 346.561  11
  -7   5  11 6390.92 351.671   6
   7  -5 -11 6672.89 320.511   7
   7   5 -11 7031.44 315.220   7
   7   5 -10 4095.61 366.681   1
   7   5 -10 3516.54 227.323   7
   7  -5 -10 3748.25 240.350   7
   7  -5 -10 3531.47 264.353  13
  -7   5  10 4159.75 285.973   6
  -7   5  10 3396.36 369.475   3
  -7   5   9 15127.6 534.275  14
   7   5  -9 15684.4 549.546   7
   7  -5  -9 14545.7 535.455   7
   7   5  -9 16615.1 727.451   1
  -7   5   9 15807.7 601.361   6
  -7   5   9 16830.4 781.230   3
   7  -5  -9 16605.0 724.786   5
  -7   5   8 4565.56 251.407  14
   7   5  -8 4705.40 261.593   7
  -7   5   8 4826.56 305.601   6
  -7   5   8 5302.02 414.136   3
   7  -5  -8 5328.75 376.260   5
  -7   5   7 6452.70 293.937  14
   7   5  -7 5877.58 299.456   7
  -7   5   7 6330.07 446.337   3
   7   5  -7 6300.80 404.314   2
   7  -5  -7 6356.88 405.926   5
  -7   5   6 3442.36 207.535  14
   7   5  -6 3290.50 299.331   2
   7   5  -6 2469.36 214.769  12
   7  -5  -6 2635.44 277.475   5
  -7   5   6 2637.77 226.963   6
  -7   5   6 2905.62 310.009   3
  -7   5   5 9633.86 378.450  14
   7   5  -5 9917.48 521.622   1
   7   5  -5 9638.60 393.246  12
  -7   5   5 10061.9 413.587   6
  -7   5   5 9229.28 501.778   3
   7   5  -5 9614.59 501.039   2
   7  -5  -5 9764.64 483.048   5
  -7   5   4 16878.3 560.223  14
   7   5  -4 16202.1 703.272   1
   7   5  -4 17234.1 568.055  12
  -7   5   4 16054.3 576.707   6
  -7   5   4 16253.8 673.982   3
   7   5  -4 16602.0 704.400   2
   7  -5  -4 16056.3 659.094   5
  -7   5   3 17286.6 576.333  14
   7   5  -3 17551.1 723.305   1
  -7   5   3 17023.7 657.717   3
   7  -5  -3 16812.0 664.587   5
   7   5  -3 17821.9 580.804  12
   7  -5  -2 23042.6 816.811   5
   7   5  -2 25074.3 913.808   1
   7   5  -1 21157.7 819.179   1
  -7   5   1 20398.1 653.239  14
  -7  -5   1 20214.2 667.989  14
   7   5   0 34157.4 1185.46   1
  -7  -5   0 33221.9 1026.51  14
  -7   5   0 34504.7 1004.19  14
   7   5   1 514.362 207.400   1
  -7  -5  -1 709.722 146.292  10
  -7  -5  -1 524.872 146.634   9
  -7  -5  -1 843.119 163.796  14
  -7   5  -1 1051.39 144.473  14
   7   5   2 21826.7 903.579   1
  -7  -5  -2 22899.0 737.462  10
  -7  -5  -2 23283.2 742.089   9
  -7  -5  -2 23004.7 759.992  14
  -7   5  -2 23041.2 717.661  14
   7   5   3 11851.8 602.389   1
  -7  -5  -3 10812.7 432.871  10
  -7  -5  -3 10514.8 435.012   9
  -7   5  -3 10812.4 401.308  14
   7   5   4 9341.63 534.884   1
  -7  -5  -4 8538.88 383.110  10
  -7  -5  -4 8432.44 386.039   9
  -7   5  -4 8627.11 340.387  14
  -7  -5  -4 8120.21 387.410  14
   7   5   5 1625.74 287.392   1
  -7  -5  -5 1875.19 210.704  10
  -7  -5  -5 1480.25 196.817   9
  -7  -5  -5 1293.09 199.230  14
   7   5   6 410.038 234.869   1
  -7  -5  -6 397.238 173.265  10
  -7  -5  -6 335.638 160.827   9
  -7  -5  -6 271.746 154.411  14
  -7  -5  -7 9106.68 395.491  14
  -7  -5  -7 9110.93 409.878   9
  -7  -5  -7 8797.87 405.599  10
  -7  -5  -8 10504.0 422.736  14
  -7  -5  -8 10595.9 449.624  10
  -7  -5  -9 12287.7 447.683  14
  -7  -5  -9 12305.7 485.350   9
  -7  -5  -9 13092.5 495.825  10
  -7  -5 -10 9840.26 352.098  14
  -7  -5 -10 10366.2 412.769  10
  -7  -5 -10 10246.5 401.077   9
  -7  -5 -11 18291.8 586.191  10
  -7  -5 -11 17214.4 569.992   9
  -7  -5 -12 11.5217 110.282  10
  -7  -5 -12 51.4387 92.0702   9
  -7  -5 -13 121.511 76.4878  10
  -7   6  15 9749.79 327.745   6
   7  -6 -15 9672.56 333.811   7
  -7   6  14 45942.0 1285.51   6
   7  -6 -14 47104.7 1307.22  11
   7  -6 -14 43523.6 1267.67   9
   7  -6 -14 45101.9 1271.62   7
   7  -6 -13 1138.96 176.194  11
  -7   6  13 779.513 162.377   6
   7  -6 -13 977.031 148.703   7
   7  -6 -12 19027.6 644.122  13
   7  -6 -12 18635.1 641.690  11
  -7   6  12 17775.2 638.668   6
   7  -6 -12 17766.4 600.656   7
   7  -6 -11 2108.79 205.240  14
   7  -6 -11 2578.30 235.032  13
   7  -6 -11 2174.07 217.399  11
  -7   6  11 2306.04 230.253   6
   7  -6 -10 1754.97 207.077  11
   7  -6 -10 1670.65 217.049  14
   7  -6 -10 1985.98 225.727  13
  -7   6  10 1658.15 212.711   6
   7   6  -9 10419.3 566.585   1
   7   6  -9 10176.8 397.057   7
   7  -6  -9 10713.1 464.967  13
  -7   6   9 9435.73 569.595   3
  -7   6   9 10452.8 456.854   6
   7  -6  -9 10797.5 569.775   5
  -7   6   8 16055.7 565.906  14
   7   6  -8 15447.6 545.974   7
   7   6  -8 16021.5 733.707   1
  -7   6   8 16334.6 753.921   3
  -7   6   8 16751.7 610.653   6
   7  -6  -8 15653.8 709.663   5
   7   6  -7 1284.14 260.893   1
   7   6  -7 1366.47 225.449   2
  -7   6   7 1088.39 171.648  14
   7   6  -7 1262.23 162.715   7
   7   6  -7 1423.21 184.473  12
   7  -6  -7 1187.73 221.097   5
  -7   6   7 1131.48 241.124   3
   7   6  -6 42884.4 1447.67   1
  -7   6   6 43374.9 1253.50  14
   7   6  -6 41131.6 1240.32   7
   7   6  -6 43211.3 1264.31  12
  -7   6   6 41272.6 1423.71   3
  -7   6   6 42755.5 1283.36   6
   7  -6  -6 41631.3 1405.29   5
   7   6  -6 44765.7 1426.88   2
  -7   6   5 23011.6 734.289  14
   7   6  -5 20957.2 879.553   1
  -7   6   5 22787.0 759.428   6
   7   6  -5 22645.5 889.647   2
   7  -6  -5 21996.3 855.814   5
  -7   6   5 22860.2 878.609   3
   7   6  -5 23226.5 744.665  12
  -7   6   4 31165.0 952.987  14
   7   6  -4 32856.7 964.940  12
   7   6  -4 30163.9 1118.06   2
  -7   6   4 31751.2 973.945   6
   7  -6  -4 30645.3 1068.63   5
  -7   6   4 29360.9 1059.73   3
  -7  -6   3 276.548 136.510  14
  -7   6   3 372.106 141.843  14
   7   6  -3 110.071 192.731   2
   7  -6  -3 397.325 167.840   5
  -7   6   3 200.434 140.382   6
   7   6  -3 232.336 139.378  12
   7   6  -2 14989.9 532.882  12
  -7   6   2 15650.7 539.152   6
   7  -6  -2 14375.0 595.956   5
  -7   6   1 8303.58 350.660  14
  -7  -6   1 7781.70 364.045  14
   7   6  -1 8689.38 496.967   1
   7   6  -1 8400.19 344.694  12
  -7   6   1 8491.04 340.101   6
   7   6   0 22106.5 697.793  12
  -7   6   0 22399.2 713.661  14
  -7  -6   0 22267.5 738.467  14
   7   6   0 22545.6 900.852   1
  -7  -6  -1 4976.51 298.714  14
  -7   6  -1 4744.25 255.737  14
   7   6   1 5397.79 393.800   1
  -7  -6  -1 5083.67 268.549   9
  -7  -6  -2 38851.7 1167.09  14
  -7   6  -2 37414.8 1115.33  14
   7   6   2 38888.9 1354.68   1
  -7  -6  -2 38217.0 1139.32   9
  -7  -6  -3 22150.6 744.280  14
  -7   6  -3 21235.2 682.922  14
   7   6   3 22308.1 917.612   1
  -7  -6  -3 21021.7 707.112  10
  -7  -6  -3 21777.6 721.956   9
  -7   6  -4 524.706 127.637  14
   7   6   4 436.867 259.640   1
  -7  -6  -4 583.636 165.421  10
  -7  -6  -4 552.317 176.236   9
  -7  -6  -5 4471.87 287.292  14
   7   6   5 4333.18 394.530   1
  -7  -6  -5 4446.90 274.186  10
  -7  -6  -5 4418.13 288.491   9
  -7  -6  -6 220.055 167.970  10
  -7  -6  -6 431.552 173.378   9
  -7  -6  -6 166.287 164.828  14
  -7  -6  -7 3490.57 256.764  10
  -7  -6  -7 3760.16 259.525   9
  -7  -6  -7 3397.31 251.487  14
  -7  -6  -8 7851.53 355.174  10
  -7  -6  -8 7198.94 350.846   9
  -7  -6  -8 7488.10 340.496  14
  -7  -6  -9 9472.80 393.478  10
  -7  -6  -9 9439.11 367.819  14
  -7  -6 -10 23.1917 133.660  10
  -7  -6 -10 107.343 132.206   9
  -7  -6 -10 105.057 92.1037  14
  -7  -6 -11 3066.25 181.712   9
  -7  -6 -11 2759.45 180.996  10
  -7  -6 -12 16162.2 499.382   9
  -7  -6 -12 17957.1 516.401  10
   7  -7 -14 2628.61 166.745   9
  -7   7  14 2878.41 167.454   6
  -7   7  13 23585.7 739.368   6
   7  -7 -13 24091.3 750.432  11
  -7   7  12 13215.2 482.937   6
   7  -7 -12 12529.3 478.505  11
   7  -7 -12 12925.9 493.052  13
   7  -7 -11 11741.8 467.096  14
  -7   7  11 11976.5 476.077   6
   7  -7 -11 12300.5 494.955  13
   7  -7 -11 12320.1 474.583  11
  -7   7  10 4318.70 274.896   6
   7  -7 -10 3874.39 282.537  13
   7  -7 -10 3911.20 257.458  11
   7  -7 -10 3861.80 282.644  14
  -7   7   9 3863.21 275.737   6
   7  -7  -9 3783.91 256.839  11
   7   7  -8 497.647 226.723   1
   7  -7  -8 439.280 216.243   5
  -7   7   8 601.287 193.390   6
  -7   7   8 561.047 235.083   3
  -7   7   7 2084.55 203.488  14
   7   7  -7 2937.84 321.769   1
   7   7  -7 2252.05 214.177  12
   7  -7  -7 2546.99 297.431   5
   7   7  -7 2604.71 276.176   2
  -7   7   7 2112.71 281.157   3
  -7   7   6 839.262 176.138  14
   7   7  -6 1026.84 257.899   1
   7   7  -6 705.986 199.261   2
   7   7  -6 1142.92 186.446  12
   7  -7  -6 843.275 218.588   5
  -7   7   6 883.576 185.370   6
  -7   7   6 1133.51 234.474   3
  -7   7   5 424.752 158.115  14
   7   7  -5 592.828 222.789   1
   7   7  -5 358.326 220.871   2
   7   7  -5 614.204 172.979  12
   7  -7  -5 696.006 211.859   5
  -7   7   5 493.319 159.578   6
  -7   7   4 4260.07 262.863  14
   7   7  -4 4468.10 378.006   1
   7   7  -4 4086.20 356.095   2
   7   7  -4 3905.44 254.985  12
  -7   7   4 3980.93 260.659   6
   7  -7  -4 4395.48 336.266   5
  -7  -7   3 2133.23 169.842  14
   7   7  -3 1608.28 248.506   1
   7   7  -3 1448.76 272.394   2
   7   7  -3 1608.32 187.196  12
  -7   7   3 1705.60 192.572   6
  -7   7   2 34750.3 1028.18  14
  -7  -7   2 33034.7 1025.32  14
   7   7  -2 35544.4 1234.34   1
   7   7  -2 33462.9 1022.38  12
  -7   7   2 32829.4 1016.10   6
  -7  -7   1 2905.11 232.635  14
  -7   7   1 2933.22 217.668  14
   7   7  -1 3014.69 338.048   1
   7   7  -1 3101.38 214.516  12
  -7   7   1 2869.02 200.194   6
  -7   7   0 2093.06 183.933  14
   7   7   0 2017.19 185.866  12
  -7  -7   0 2349.69 221.438  14
  -7  -7  -1 31850.8 1006.81  14
  -7   7  -1 31793.3 964.902  14
  -7  -7  -1 31865.6 968.908   9
  -7   7  -2 3592.89 224.272  14
  -7  -7  -2 3626.84 266.243  14
  -7  -7  -2 3578.71 240.289   9
  -7  -7  -3 33454.3 1040.47  14
  -7   7  -3 32532.9 976.369  14
  -7  -7  -3 32659.3 1011.52   9
  -7  -7  -4 14586.8 551.422  14
   7   7   4 13274.0 694.694   1
  -7  -7  -4 13526.6 503.708  10
  -7  -7  -4 13612.5 521.900   9
  -7  -7  -5 375.394 155.498  10
  -7  -7  -5 318.338 167.473   9
  -7  -7  -6 233.764 146.424  10
  -7  -7  -6 387.555 171.159   9
  -7  -7  -6 453.543 163.014  14
  -7  -7  -7 36811.5 1088.00  10
  -7  -7  -7 35825.4 1104.06   9
  -7  -7  -7 36428.4 1098.83  14
  -7  -7  -8 722.835 154.038  10
  -7  -7  -8 804.530 163.070   9
  -7  -7  -8 951.395 153.055  14
  -7  -7  -9 6220.72 287.406  10
  -7  -7  -9 6561.23 294.028   9
  -7  -7  -9 6348.99 276.690  14
  -7  -7 -10-53.7298 113.649  10
  -7  -7 -10 85.6924 79.7515  14
  -7  -7 -11 6258.79 241.262   9
  -7  -7 -11 6009.09 236.480  10
   7  -8 -14 3899.37 173.904   9
  -7   8  14 3690.42 163.182   6
  -7   8  13 182.368 107.202   6
  -7   8  12 4638.46 245.515   6
   7  -8 -12 4958.47 247.073  11
  -7   8  11 208.040 149.164   6
   7  -8 -11 517.364 151.389  14
   7  -8 -11 161.840 149.919  13
   7  -8 -11 346.830 135.606  11
  -7   8  10 304.039 161.234   6
   7  -8 -10 325.282 172.270  14
   7  -8 -10 329.257 140.026  11
  -7   8   9 3961.46 272.027   6
   7  -8  -9 4945.03 307.359  13
   7  -8  -9 4410.26 254.948  11
   7  -8  -9 4403.23 310.580  14
  -7   8   8 9809.44 427.935   6
   7  -8  -8 10315.9 449.947  13
   7  -8  -8 9465.39 397.508  11
   7  -8  -7 2765.18 214.585  11
   7  -8  -7 3404.86 271.554  13
   7   8  -7 3049.36 234.222  12
  -7   8   6 17373.1 631.815  14
   7   8  -6 18516.7 648.862  12
  -7   8   6 19156.4 660.764   6
  -7   8   5 181.003 152.224  14
   7   8  -5 287.852 227.032   1
   7   8  -5-45.1384 202.646   2
   7   8  -5 43.0227 157.407  12
  -7   8   5-55.9337 167.409   6
   7  -8  -5-61.9243 176.713   5
  -7   8   4 1055.58 182.501  14
   7   8  -4 895.482 252.018   1
   7   8  -4 667.107 211.958   2
  -7   8   4 1002.08 178.451   6
   7   8  -4 864.857 175.259  12
   7   8  -3 3708.78 357.729   1
   7   8  -3 4023.47 367.058   2
   7   8  -3 3593.48 249.542  12
  -7   8   3 3437.32 244.177   6
  -7   8   2 12683.8 495.817  14
  -7  -8   2 12830.1 492.427  14
   7   8  -2 13987.9 673.337   1
   7   8  -2 13714.8 500.293  12
  -7   8   2 12701.8 485.408   6
  -7   8   1 15018.6 538.816  14
  -7  -8   1 14214.7 550.794  14
   7   8  -1 14124.8 702.579   1
   7   8  -1 15256.6 536.074  12
  -7   8   1 14677.7 518.651   6
   7   8   0 39748.1 1157.04  12
  -7  -8   0 37976.7 1185.22  14
  -7   8   0 38989.0 1162.54  14
   7   8   0 39550.8 1379.96   1
   7   8   1 12244.1 451.939  12
  -7  -8  -1 12288.7 502.355  14
  -7   8  -1 12197.5 463.331  14
   7   8   1 12054.5 642.166   1
  -7  -8  -2 1525.95 206.509  14
  -7  -8  -2 1401.50 179.232   9
  -7   8  -2 1056.39 160.211  14
  -7  -8  -3 1790.74 190.170   9
  -7   8  -3 2065.92 170.870  14
  -7  -8  -3 2381.91 232.983  14
  -7  -8  -4 1303.21 181.395   9
  -7  -8  -4 1162.73 189.569  14
  -7  -8  -5 1574.89 189.361   9
  -7  -8  -6 10324.8 382.042  10
  -7  -8  -6 9829.29 413.166   9
  -7  -8  -6 10246.9 423.587  14
  -7  -8  -7 4235.58 226.923  10
  -7  -8  -7 3954.55 244.924   9
  -7  -8  -7 4355.42 252.061  14
  -7  -8  -8 3681.63 206.518  10
  -7  -8  -8 4316.62 234.595   9
  -7  -8  -8 4157.25 224.735  14
  -7  -8  -9 5338.21 244.489   9
  -7  -8  -9 5515.04 225.302  14
  -7  -8 -10 809.386 91.6204  10
  -7  -8 -10 937.531 111.893   9
   7  -9 -13 4447.95 195.130   9
  -7   9  13 4385.88 183.780   6
  -7   9  12 247.013 105.413   6
  -7   9  11 1240.45 150.597   6
   7  -9 -11 1709.32 161.581  14
   7  -9 -10 9939.51 408.356  14
  -7   9  10 10038.0 389.492   6
   7  -9 -10 9823.16 404.772  13
   7  -9 -10 9431.61 359.823  11
  -7   9   9 2218.29 198.890   6
   7  -9  -9 2458.56 244.496  14
   7  -9  -9 2440.68 175.688  11
   7  -9  -9 2274.31 220.373  13
   7  -9  -8 1734.16 239.322  14
   7  -9  -8 1761.76 206.479  13
  -7   9   7 21982.0 743.605   6
   7  -9  -7 22643.1 770.435  13
   7  -9  -7 22575.7 805.979  14
  -7   9   6 1178.79 189.108   6
   7   9  -6 1219.75 181.154  12
   7  -9  -6 1194.07 205.053  13
  -7   9   5 157.907 151.419   6
   7   9  -5 125.923 153.002  12
   7  -9  -5-24.6296 165.967  13
  -7   9   4 11447.3 446.511   6
   7  -9  -4 10272.7 462.277  13
   7   9  -4 10995.7 445.816  12
  -7   9   3 12334.0 488.629  14
  -7   9   3 12857.1 486.498   6
   7   9  -3 13084.5 493.878  12
  -7   9   2 4453.35 266.770  14
  -7  -9   2 4266.94 255.327  14
   7   9  -2 4689.31 275.043  12
  -7   9   2 4122.52 250.955   6
   7   9  -1 45530.5 1330.49  12
  -7  -9   1 45946.0 1342.57  14
  -7   9   1 44468.9 1330.66  14
  -7   9   1 45942.2 1312.05   6
  -7  -9   0 371.332 160.042  14
  -7   9   0 459.686 151.637  14
   7   9   0 491.767 146.132  12
  -7  -9  -1 185.375 159.342  14
  -7   9  -1 236.193 136.578  14
   7   9   1 123.307 125.316  12
  -7  -9  -2 778.311 188.502  14
  -7  -9  -3 5391.07 306.612  14
  -7  -9  -3 5641.47 276.374   9
  -7  -9  -4 164.865 147.730  14
  -7  -9  -4 288.683 133.904   9
  -7  -9  -5 3508.78 237.646  14
  -7  -9  -5 2713.33 202.822   9
  -7  -9  -6 1999.90 178.704   9
  -7  -9  -7 10850.6 401.628  14
  -7  -9  -7 10944.8 396.134   9
  -7  -9  -8 2045.36 148.812  14
  -7  -9  -8 2105.03 155.540   9
  -7  -9  -9 1906.31 116.167  14
  -7  -9  -9 1903.69 132.540   9
  -7  10  12 3402.12 151.962   6
  -7  10  11 909.100 113.230   6
   7 -10 -11 657.340 103.048  14
  -7  10  10 2794.68 176.725   6
   7 -10 -10 2683.94 186.530  14
   7 -10  -9 9346.00 391.555  14
  -7  10   9 9010.51 358.530   6
   7 -10  -9 9387.76 377.347  13
   7 -10  -8 18811.3 646.183  14
   7 -10  -8 17364.4 614.115  13
   7 -10  -7 5175.17 284.240  13
  -7  10   7 4933.62 263.388   6
   7  10  -6 240.129 144.835  12
   7 -10  -6-26.1705 193.667  14
   7 -10  -6-124.071 155.004  13
  -7  10   6-72.8711 137.544   6
   7 -10  -5 6643.53 334.638  13
   7  10  -5 6724.56 318.563  12
   7 -10  -5 5859.48 364.879  14
  -7  10   5 6349.90 309.452   6
   7  10  -4 237.954 144.832  12
   7 -10  -4 196.341 197.343  14
   7 -10  -4 186.197 155.719  13
  -7  10   4 154.174 138.249   6
   7  10  -3 338.651 143.204  12
   7 -10  -3 220.295 152.952  13
  -7  10   3 200.419 136.126   6
   7 -10  -2 6828.01 328.096  13
  -7 -10   2 6909.80 313.560  14
  -7  10   2 6798.00 310.752   6
  -7  10   1 1159.74 147.089   6
  -7 -10   1 1093.48 166.270  14
  -7 -10   0 1531.27 180.120  14
   7  10   0 1387.07 162.053  12
  -7 -10  -1 5110.52 282.717  14
   7 -10   1 4555.81 299.096  14
   7  10   1 5075.03 248.554  12
  -7 -10  -2 8271.30 365.270  14
  -7 -10  -3 54.3067 139.816  14
  -7 -10  -4 1270.10 167.767  14
  -7 -10  -4 1198.12 131.434   9
  -7 -10  -5 266.910 130.222  14
  -7 -10  -5-34.3744 108.338   9
  -7 -10  -6 10156.2 352.527   9
  -7 -10  -7 5.18815 94.9165  14
  -7 -10  -7-48.3115 85.9247   9
  -7 -10  -8 2731.08 135.092  14
  -7 -10  -8 2548.98 130.116   9
   7 -11 -11 943.884 82.9641   9
   7 -11 -10 2970.53 154.012  14
  -7  11  10 3206.44 155.189   6
   7 -11 -10 3401.04 162.620   9
   7 -11  -9 3163.90 189.280  14
  -7  11   9 3484.12 177.450   6
   7 -11  -8 726.481 157.224  14
   7 -11  -7 1522.49 156.624  13
  -7  11   7 1799.52 151.047   6
   7 -11  -6 5293.57 258.347  13
   7 -11  -6 4547.19 284.699  14
  -7  11   6 5120.09 244.606   6
   7 -11  -5 10845.1 396.113  13
   7  11  -5 9856.07 390.837  12
   7 -11  -5 10519.8 440.973  14
  -7  11   5 10191.2 385.538   6
   7 -11  -4 4231.67 231.103  13
   7  11  -4 4202.58 240.594  12
   7 -11  -4 4273.69 287.626  14
  -7  11   4 4386.10 229.254   6
   7 -11  -3 13682.9 469.106  13
   7  11  -3 13440.4 483.465  12
   7 -11  -3 14111.6 539.454  14
  -7  11   3 13846.2 468.916   6
   7  11  -2 234.961 129.636  12
   7 -11  -2 415.018 182.154  14
   7 -11  -1 10709.8 433.950  14
  -7 -11   1 9723.33 368.325  14
   7  11  -1 10319.2 385.651  12
  -7 -11   0 2711.80 192.593  14
   7 -11   0 2855.95 223.550  14
   7  11   0 3239.14 188.995  12
  -7 -11  -1 4939.15 247.721  14
   7  11   1 4695.48 219.450  12
  -7 -11  -2 3164.65 203.902  14
  -7 -11  -3-13.5353 110.605  14
  -7 -11  -4 9418.84 349.951  14
  -7 -11  -5 329.845 101.744  14
  -7 -11  -6 660.088 99.4878  14
   7 -12  -8 8219.99 287.597  14
   7 -12  -7 7585.08 261.650   9
   7 -12  -7 8263.99 307.518  14
   7 -12  -6 764.196 92.5845   9
   7 -12  -6 1232.09 145.211  14
   7 -12  -5 640.602 139.044  14
   7 -12  -4 7826.99 328.290  14
   7 -12  -3 8417.54 341.872  14
   7  12  -2 25587.0 762.521  12
   7 -12  -2 26548.4 788.380  14
   7  12  -1 15472.3 480.027  12
   7 -12  -1 15039.1 495.536  14
   7  12   0 3363.23 161.644  12
  -7 -12   0 3116.43 156.837  14
  -7 -12  -1 611.228 96.2637  14
  -7 -12  -2 1345.71 115.110  14
  -7 -12  -3 370.125 84.2004  14
  -7 -12  -4 2758.09 135.427  14
   8   0 -18 9344.55 298.750   7
   8   0 -17-5.68788 99.6597   7
  -8   0  16 21555.2 677.773   6
   8   0 -16 24272.5 716.565   7
   8   0 -15-33.0052 108.541  11
   8   0 -14 20685.3 669.039  11
   8   0 -13 66.0458 135.972  11
   8   0 -12 53517.6 1543.35   7
   8   0 -12 52885.5 1706.89   1
   8   0 -12 51028.2 1656.72   5
   8   0 -11 177.804 198.549   1
   8   0 -11-56.4139 160.342   7
   8   0 -10 5207.46 373.608   1
   8   0 -10 5000.91 299.456   7
   8   0  -9 195.263 175.378   1
   8   0  -9 156.032 148.782   7
   8   0  -8 67425.5 2001.78   1
   8   0  -8 66325.7 1881.19   7
   8   0  -7 32.4787 155.091   1
   8   0  -7 47.1103 150.667   7
   8   0  -6 1204.33 187.532   1
   8   0  -5 41.3337 141.764   1
   8   0  -4 21463.2 747.234   1
   8   0  -3 134.014 131.055   1
   8   0  -2 93.9692 125.441   1
   8   0  -1-46.3439 125.031   1
   8   0   0 2626.11 230.378   2
   8   0   0 2652.63 206.831   1
   8   0   1-13.7162 139.487   2
  -8   0  -2 27213.3 835.144  14
  -8   0  -3-28.4658 153.649  10
  -8   0  -3 44.5539 128.658   9
  -8   0  -3-50.6798 120.759  14
  -8   0  -4 83401.6 2267.33  14
  -8   0  -4 83077.1 2278.97   9
  -8   0  -4 80280.3 2284.29  10
  -8   0  -5 10.5103 160.398  10
  -8   0  -5-9.74378 155.312   9
  -8   0  -5-43.5346 136.090  14
  -8   0  -6 1175.18 195.754  10
  -8   0  -6 1382.96 182.786   9
  -8   0  -6 1155.96 154.757  14
  -8   0  -7 108.403 147.206   9
  -8   0  -7 121.133 168.349  10
  -8   0  -7-78.8799 118.897  14
  -8   0  -8 2105.23 205.521   9
  -8   0  -8 1949.48 214.939  10
  -8   0  -9 110.472 158.041  10
  -8   0  -9 116.758 124.838   9
  -8   0 -10 7794.00 350.566  10
  -8   0 -10 8179.11 320.313   9
  -8   0 -11 49.2623 117.106  10
  -8   0 -12 7747.80 284.313  10
   8   1 -17 1197.96 123.356   7
  -8   1  16-40.7246 103.688   6
   8  -1 -16-152.663 128.689   7
   8   1 -16 21.6044 119.307   7
   8  -1 -15 13993.9 475.157  11
  -8   1  15 12949.4 484.652   6
   8  -1 -15 13148.7 494.227   7
   8   1 -15 13597.2 490.645   7
   8  -1 -14 1269.68 169.255  11
   8  -1 -14 1204.75 180.054   7
   8   1 -14 1318.71 185.504   7
   8   1 -13 545.755 130.449  11
   8  -1 -13 378.079 151.997  11
   8  -1 -13 477.250 164.711   7
   8   1 -13 437.402 165.560   7
   8  -1 -12 1767.44 255.563   1
   8   1 -12 2379.12 301.572   1
   8   1 -12 2357.74 190.443  11
   8  -1 -12 1862.13 248.643   5
   8  -1 -12 1918.69 217.505   7
   8   1 -12 2176.64 222.759   7
   8  -1 -11 4541.65 284.903   7
   8  -1 -11 3831.70 340.584   5
   8  -1 -11 4348.43 350.723   1
   8   1 -11 4430.28 364.469   1
   8  -1 -10 11635.4 476.659   7
   8  -1 -10 11634.3 567.241   1
   8   1 -10 13156.6 614.624   1
   8  -1  -9 42438.1 1264.47   7
   8  -1  -9 42504.7 1377.21   1
   8   1  -9 43081.5 1414.93   1
   8  -1  -8 184.480 142.407   7
   8   1  -8 444.040 163.182   7
   8   1  -8 437.696 189.138   1
   8  -1  -8 483.568 168.499   1
   8  -1  -7 32122.2 967.875   7
   8   1  -7 31772.3 973.829   7
   8  -1  -7 31024.3 1042.85   1
   8   1  -7 31613.9 1079.58   1
   8  -1  -6-53.9303 140.335   1
   8   1  -6-147.917 176.750   1
   8  -1  -5 18097.7 660.124   1
   8   1  -5 19504.4 715.627   1
   8  -1  -4 7509.82 348.707   1
   8   1  -4 7793.14 396.727   1
   8   1  -3 94362.9 2665.43   1
   8   1  -3 94485.2 2700.56   2
   8   1  -2 4464.92 296.552   1
   8   1  -2 5556.21 345.470   2
   8   1  -1 14003.1 566.618   1
   8   1  -1 14581.6 593.459   2
   8   1   0 15566.2 605.176   1
   8   1   0 15426.1 622.510   2
   8   1   1 80047.8 2273.92   1
   8   1   1 77711.9 2270.36   2
   8   1   2 3061.10 242.042   2
   8   1   2 2451.38 244.149   1
  -8   1  -2 2757.75 201.945  10
  -8  -1  -2 2834.53 216.182  10
  -8   1  -2 2372.39 191.591   9
  -8  -1  -2 2855.27 197.897   9
  -8   1  -2 2746.04 193.131  14
  -8  -1  -2 2796.93 204.979  14
   8   1   3 3360.99 280.611   1
  -8   1  -3 4057.57 229.559  14
  -8   1  -3 3776.46 235.168   9
  -8   1  -3 3943.76 247.302  10
  -8  -1  -3 3704.99 257.150  10
  -8   1  -4 13009.9 462.186  14
  -8  -1  -4 12378.7 469.531  14
  -8   1  -4 12463.5 470.590   9
  -8   1  -4 12604.8 485.445  10
  -8   1  -5 15203.0 522.852  14
  -8  -1  -5 14824.7 532.055  14
  -8   1  -5 15220.8 539.609   9
  -8  -1  -5 14052.9 542.411   9
  -8   1  -5 15474.7 556.013  10
  -8  -1  -6 247.363 167.740  10
  -8   1  -6 197.294 166.667  10
  -8   1  -6 122.962 135.344   9
  -8  -1  -6 176.853 151.769   9
  -8  -1  -6 387.021 141.258  14
  -8   1  -6 192.215 124.889  14
  -8  -1  -7 9534.75 376.553  14
  -8   1  -7 9848.67 394.416   9
  -8  -1  -7 8918.74 401.326   9
  -8  -1  -7 9452.32 422.231  10
  -8   1  -7 9002.92 404.956  10
  -8  -1  -8 1487.75 210.313  10
  -8   1  -8 1452.96 171.919   9
  -8  -1  -8 1656.74 189.736   9
  -8   1  -8 1703.40 205.122  10
  -8  -1  -8 1419.18 146.724  14
  -8  -1  -9 1971.64 218.454  10
  -8  -1  -9 2119.56 192.638   9
  -8   1  -9 2285.79 205.724  10
  -8   1  -9 1944.21 173.172   9
  -8   1 -10 1715.10 174.938  10
  -8  -1 -10 1778.90 193.862  10
  -8  -1 -10 1565.39 163.104   9
  -8   1 -11 16436.3 528.629  10
  -8  -1 -11 16565.8 553.289  10
  -8  -1 -11 16539.5 516.988   9
  -8  -1 -12 17385.5 542.371  10
   8  -2 -18 9179.50 291.697   7
   8  -2 -17 1244.66 126.794   7
   8   2 -17 1144.44 106.975   7
  -8   2  16 4919.93 224.539   6
   8  -2 -16 5311.40 257.671   7
   8   2 -16 5446.90 243.957   7
   8  -2 -15 24.0622 129.094  11
  -8   2  15 256.076 140.075   6
   8   2 -15 49.0665 127.416   7
   8  -2 -15 88.6888 134.659   7
   8  -2 -14 450.371 153.448  11
  -8   2  14 572.889 167.516   6
   8  -2 -14 251.706 147.547   7
   8   2 -14 621.837 158.930   7
   8  -2 -13 11996.5 477.206  11
   8  -2 -13 11945.1 481.949   7
   8   2 -13 12231.4 477.655   7
   8  -2 -12 7279.03 356.397   7
   8   2 -12 6701.87 345.945   7
   8  -2 -11-44.0685 161.244   7
   8   2 -11 55.2576 155.157   7
   8  -2 -11 195.778 189.317   5
   8   2 -11 216.359 210.338   1
   8   2 -10 4660.92 284.359   7
   8  -2 -10 4416.26 275.907   7
   8  -2 -10 3747.99 344.197   5
   8   2 -10 4464.79 368.796   1
   8   2  -9 3607.90 338.691   1
   8  -2  -9 4097.34 250.385   7
   8   2  -9 3642.70 251.768   7
   8   2  -8 27528.3 989.222   1
   8  -2  -8 26294.9 840.029   7
   8   2  -8 26371.7 848.932   7
   8   2  -7 76.4842 167.300   1
  -8   2   7 48.7258 112.730  14
   8  -2  -7 116.319 130.705   7
   8   2  -7 29.5819 146.763   7
   8  -2  -6 14848.3 531.370   7
   8   2  -6 16817.7 664.934   1
   8   2  -5 1235.15 196.642   1
   8   2  -5 1277.39 231.930   2
   8   2  -4 56068.1 1680.17   1
   8   2  -4 53650.9 1689.56   2
   8   2  -3 1085.47 198.593   1
   8   2  -3 870.811 199.157   2
   8   2  -2 31.5307 147.862   1
   8   2  -2 153.857 173.177   2
   8   2  -1 4527.76 313.681   1
   8   2  -1 5352.67 338.839   2
   8   2   0 10659.4 494.127   1
   8   2   0 10002.8 485.392   2
   8   2   1 7256.37 400.091   2
   8   2   1 7615.24 413.394   1
  -8  -2  -1 7236.39 332.139  10
  -8   2  -1 7124.03 321.055  10
  -8   2  -1 7417.86 318.073   9
  -8  -2  -1 6902.37 316.927   9
  -8   2  -1 7183.16 309.608  14
  -8  -2  -1 7145.87 322.718  14
   8   2   2 176.785 177.648   1
   8   2   2 166.049 164.828   2
  -8  -2  -2-9.43763 147.758  10
  -8   2  -2-8.62833 125.309  10
  -8  -2  -2 134.624 132.341   9
  -8   2  -2-141.138 127.805   9
  -8   2  -2 31.8802 122.269  14
   8   2   3 111.717 167.181   1
   8   2   3 32.3197 149.429   2
  -8  -2  -3-60.0173 160.968  10
  -8   2  -3 107.571 147.396  10
  -8  -2  -3 19.0644 147.241   9
  -8   2  -3-25.7661 130.153   9
  -8   2  -3-64.9360 125.381  14
  -8  -2  -3 130.871 137.322  14
   8   2   4 3224.14 295.952   1
  -8   2  -4 2998.79 222.370  10
  -8  -2  -4 3426.78 251.187  10
  -8   2  -4 3255.36 219.633   9
  -8  -2  -4 3031.86 231.721   9
  -8  -2  -4 3026.98 223.382  14
  -8   2  -4 2968.68 202.335  14
   8   2   5 7248.80 435.661   1
  -8   2  -5 6351.19 289.961  14
  -8  -2  -5 6207.57 313.046  14
  -8   2  -5 6271.47 304.559   9
  -8   2  -5 5761.34 313.540  10
  -8  -2  -5 6927.20 349.523  10
  -8   2  -6 973.773 176.950  10
  -8  -2  -6 1010.71 193.662  10
  -8   2  -6 1395.47 169.971   9
  -8  -2  -6 1445.46 193.373   9
  -8   2  -6 1634.85 152.611  14
  -8  -2  -6 1428.39 179.267  14
  -8  -2  -7 4784.91 258.031  14
  -8   2  -7 5018.23 261.470   9
  -8  -2  -7 4523.52 286.228   9
  -8   2  -7 4093.12 261.430  10
  -8  -2  -8 5947.00 275.558  14
  -8   2  -8 5408.78 289.987  10
  -8   2  -8 5625.49 269.459   9
  -8  -2  -8 5617.93 306.429   9
  -8  -2  -9 487.587 170.790  10
  -8  -2  -9 362.999 151.433   9
  -8   2  -9 226.092 131.847  10
  -8   2 -10 867.175 137.897  10
  -8  -2 -10 833.046 170.179  10
  -8  -2 -10 879.985 151.541   9
  -8  -2 -11 199.513 137.155  10
  -8  -2 -11 121.361 103.193   9
  -8  -2 -12 496.749 118.517  10
  -8  -2 -13 2655.40 128.983  10
   8  -3 -17 252.586 90.6497   7
  -8   3  16 1660.38 127.410   6
   8   3 -16 1848.94 135.527   7
   8  -3 -16 1620.57 152.265   7
   8  -3 -15 1731.96 168.871  11
  -8   3  15 1581.15 164.137   6
   8   3 -15 1860.25 163.232   7
   8  -3 -15 1956.74 179.302   7
   8  -3 -14 501.735 152.894  11
  -8   3  14 463.340 163.140   6
   8  -3 -14 160.471 140.591   7
   8   3 -14 475.023 138.038   7
   8  -3 -13 1525.82 196.132  11
  -8   3  13 1610.03 221.492   6
   8  -3 -13 1683.14 194.539   7
   8   3 -13 1371.85 175.878   7
   8  -3 -12 2615.77 233.495  11
   8  -3 -12 2136.47 194.751  13
  -8   3  12 2331.58 236.527   6
   8  -3 -12 2345.58 215.808   7
   8   3 -12 2496.99 221.411   7
   8   3 -11 1505.09 276.395   1
   8  -3 -11 2038.35 199.165  13
   8  -3 -11 2202.11 281.210   5
   8  -3 -11 1852.15 202.036   7
   8   3 -11 2062.56 205.069   7
   8  -3 -10 175.757 148.427   7
   8   3 -10 117.712 149.320   7
   8  -3 -10 66.5363 216.507   5
   8   3 -10 48.0252 223.117   1
   8   3  -9 17205.3 743.864   1
   8   3  -9 16321.0 597.538   7
   8  -3  -9 16972.5 589.034   7
   8   3  -8 21673.6 892.574   1
  -8   3   8 23284.5 718.607  14
   8  -3  -8 23714.8 747.870   7
   8   3  -8 23015.4 764.345   7
   8   3  -7 15055.1 670.971   1
  -8   3   7 15329.8 514.386  14
   8  -3  -7 15137.2 530.565   7
   8   3  -7 14995.4 552.712   7
  -8   3   6 28800.9 860.572  14
   8  -3  -6 27571.0 863.934   7
   8   3  -6 29027.1 1028.89   1
   8   3  -6 29561.6 1039.45   2
  -8   3   5 26127.7 808.407  14
   8   3  -5 27620.4 973.765   1
  -8   3   4 4076.41 224.966  14
   8   3  -4 4698.18 340.043   1
   8   3  -4 4694.88 338.517   2
  -8   3   3 1123.95 146.140  14
   8   3  -3 773.185 200.115   1
   8   3  -3 621.191 205.895   2
  -8   3   2 3857.91 215.698  14
   8   3  -2 3520.12 300.077   1
   8   3  -2 3827.88 323.915   2
  -8  -3   1 1595.21 172.023  14
   8   3  -1 1135.50 219.825   1
   8   3  -1 1218.99 203.300   2
   8   3   0 9931.06 494.382   2
  -8   3   0 9834.80 374.633  14
  -8  -3   0 9547.14 390.013  14
   8   3   0 9696.77 491.379   1
  -8  -3   0 9309.57 381.851  10
  -8   3   0 9327.79 378.339  10
  -8   3   0 9498.55 375.673   9
  -8  -3   0 9366.65 377.854   9
   8   3   1 15704.7 680.900   2
  -8   3  -1 16192.0 548.679  14
  -8  -3  -1 15871.6 572.833  14
   8   3   1 15527.3 683.140   1
  -8   3  -1 16397.6 559.226  10
  -8  -3  -1 16456.6 571.902  10
  -8   3  -1 16872.8 557.403   9
  -8  -3  -1 16709.5 568.806   9
   8   3   2 9689.78 490.628   2
  -8   3  -2 9439.31 370.828  14
   8   3   2 9329.80 498.889   1
  -8   3  -2 9503.08 379.623  10
  -8  -3  -2 8745.84 393.125  10
  -8   3  -2 9320.08 373.908   9
  -8  -3  -2 9440.81 392.848   9
   8   3   3 53272.7 1634.10   2
   8   3   3 50669.7 1654.24   1
  -8  -3  -3 52276.3 1509.24  10
  -8   3  -3 52647.9 1481.83  10
  -8   3  -3 51859.4 1477.14   9
  -8  -3  -3 51096.0 1499.65   9
  -8   3  -3 51933.6 1471.66  14
  -8  -3  -3 51052.1 1498.09  14
   8   3   4 10148.5 549.536   1
  -8  -3  -4 10259.4 437.441  10
  -8   3  -4 10341.7 410.008  10
  -8   3  -4 10515.3 405.949   9
  -8  -3  -4 10548.9 434.657   9
  -8   3  -4 10279.5 394.441  14
  -8  -3  -4 10065.2 425.508  14
   8   3   5 52327.2 1752.89   1
  -8  -3  -5 54234.2 1601.01  10
  -8   3  -5 54605.1 1564.92  10
  -8   3  -5 54939.5 1559.95   9
  -8  -3  -5 57108.9 1603.16   9
  -8   3  -5 55729.9 1546.25  14
  -8  -3  -5 54428.9 1585.56  14
   8   3   6 918.562 222.310   1
  -8   3  -6 770.107 159.420  10
  -8  -3  -6 867.231 198.608  10
  -8   3  -6 885.358 146.775   9
  -8  -3  -6 782.366 168.047  14
  -8  -3  -7 37123.8 1097.48  14
  -8   3  -7 36855.4 1069.06   9
  -8  -3  -7 34791.7 1114.55   9
  -8  -3  -7 36126.1 1133.91  10
  -8   3  -7 37031.0 1082.62  10
  -8  -3  -8 14798.1 513.019  14
  -8  -3  -8 14479.6 543.757   9
  -8  -3  -8 15612.9 567.906  10
  -8   3  -8 13996.8 502.124  10
  -8  -3  -9 10653.9 379.402  14
  -8  -3  -9 10856.7 442.863  10
  -8  -3  -9 10289.4 422.909   9
  -8  -3 -10 4181.53 237.771   9
  -8  -3 -11 7215.95 286.862   9
  -8  -3 -12 841.740 119.798  10
  -8  -3 -12 792.636 85.5809   9
  -8  -3 -13 1776.85 103.522  10
   8  -4 -17 12967.4 396.398   7
  -8   4  16 145.261 74.2442   6
   8  -4 -16 155.872 104.240   7
   8  -4 -15 15.3566 122.984  11
  -8   4  15-148.335 124.554   6
   8  -4 -15 7.18799 117.484   7
   8   4 -15-77.0807 101.103   7
   8  -4 -14 986.212 167.361  11
  -8   4  14 909.744 161.120   6
   8   4 -14 949.310 143.536   7
   8  -4 -14 922.462 158.383   7
   8  -4 -13 3667.34 224.545  13
  -8   4  13 3401.96 253.049   6
   8  -4 -13 3738.91 242.878   7
   8   4 -13 4099.21 235.514   7
   8  -4 -12 31536.7 970.727  13
  -8   4  12 31341.9 1006.01   6
   8  -4 -12 31227.6 973.309   7
   8   4 -12 31525.1 965.257   7
   8  -4 -11 11.0991 154.194  13
  -8   4  11 12.6702 190.637   6
   8  -4 -11-20.0480 143.312   7
   8   4 -11 120.403 138.802   7
   8   4 -10 4943.56 283.025   7
   8  -4 -10 4702.28 274.708   7
   8   4 -10 4498.02 390.171   1
  -8   4  10 5351.24 322.904   6
  -8   4  10 5769.12 447.871   3
  -8   4   9 1666.87 148.238  14
   8   4  -9 980.314 172.431   7
   8  -4  -9 1214.05 167.823   7
   8   4  -9 1171.65 264.621   1
  -8   4   9 1418.21 272.934   3
   8  -4  -9 1043.18 235.104   5
  -8   4   9 1333.95 215.667   6
  -8   4   8 23296.0 723.685  14
   8   4  -8 22421.8 754.773   7
   8  -4  -8 22514.7 730.782   7
   8   4  -8 21570.1 905.686   1
  -8   4   8 23078.7 963.367   3
   8  -4  -8 23810.8 906.007   5
  -8   4   7 4377.85 239.314  14
   8   4  -7 4172.64 262.654   7
   8   4  -7 4293.10 357.695   1
  -8   4   7 4132.80 382.839   3
   8  -4  -7 4034.83 335.175   5
  -8   4   6 66855.6 1834.19  14
   8   4  -6 64151.9 2022.00   1
   8   4  -6 64586.5 2020.03   2
  -8   4   6 63724.3 2038.91   3
   8  -4  -6 67446.5 2004.79   5
  -8   4   5 6309.77 285.502  14
   8   4  -5 5925.03 397.770   1
  -8   4   5 5275.23 385.850   3
   8   4  -5 6034.26 401.564   2
   8  -4  -5 6052.72 382.749   5
  -8   4   4 90.7554 124.363  14
   8   4  -4-203.577 204.570   1
  -8   4   4 108.240 162.795   3
  -8   4   4 67.8244 139.626   6
  -8   4   3 13312.6 474.151  14
  -8  -4   3 13782.4 477.079  14
   8   4  -3 12769.3 603.383   1
  -8   4   3 12751.2 550.547   3
   8   4  -3 13727.8 621.656   2
  -8   4   2 3639.13 221.123  14
  -8  -4   2 3938.52 231.901  14
   8   4  -2 4201.61 336.300   1
   8   4  -1 11148.9 556.987   2
  -8   4   1 10956.7 411.416  14
  -8  -4   1 10610.1 421.793  14
   8   4  -1 11626.2 563.267   1
  -8  -4   1 9950.26 405.174  10
  -8   4   1 11774.3 421.241  10
  -8  -4   1 10793.3 407.478   9
  -8   4   0 132.105 122.269  14
  -8  -4   0 275.881 151.690  14
   8   4   0 186.350 185.955   1
   8   4   0 229.421 207.923   2
  -8  -4   0 42.4592 131.234   9
  -8  -4   0 269.301 141.166  10
  -8   4   0 90.2215 130.590  10
   8   4   1 6407.88 414.177   2
   8   4   1 6926.76 433.773   1
  -8   4  -1 6543.99 297.351  10
  -8  -4  -1 6266.04 310.098  10
  -8  -4  -1 6974.18 318.081   9
  -8   4  -1 6204.04 294.352  14
  -8  -4  -1 6368.04 317.752  14
   8   4   2 18264.8 799.124   1
  -8   4  -2 19517.3 630.407  10
  -8  -4  -2 19313.5 655.936  10
  -8   4  -2 19235.5 631.810   9
  -8  -4  -2 18669.0 652.750   9
  -8   4  -2 19447.4 631.445  14
  -8  -4  -2 19357.0 663.352  14
   8   4   3 5605.13 406.107   1
  -8  -4  -3 5202.88 298.104  10
  -8   4  -3 5377.84 264.606  10
  -8   4  -3 5420.13 275.898   9
  -8  -4  -3 5101.47 297.030   9
  -8   4  -3 5314.23 265.025  14
   8   4   4 142.182 201.749   1
   8   4   4 162.475 180.514   2
  -8  -4  -4-86.7422 161.681  10
  -8  -4  -4 86.0440 150.062   9
  -8   4  -4 33.6307 127.201   9
  -8   4  -4 98.5163 126.830  10
  -8  -4  -4 401.130 160.769  14
  -8   4  -4-7.97573 118.501  14
   8   4   5 1404.75 278.262   1
  -8  -4  -5 999.289 188.942  10
  -8  -4  -5 1098.97 193.974   9
  -8   4  -5 1253.43 156.245   9
  -8   4  -5 1433.08 161.795  10
  -8   4  -5 1208.13 145.288  14
  -8  -4  -5 1187.75 187.816  14
   8   4   6 45510.5 1624.79   1
  -8  -4  -6 49564.3 1444.55  14
  -8  -4  -6 50123.8 1457.21   9
  -8  -4  -6 50193.0 1463.74  10
  -8  -4  -7 8530.09 372.559  14
  -8  -4  -7 8438.75 398.024  10
  -8  -4  -8 483.044 184.827  10
  -8  -4  -8 862.104 173.602   9
  -8  -4  -8 625.297 142.965  14
  -8  -4  -9 15596.0 516.282  14
  -8  -4  -9 15918.0 572.744  10
  -8  -4  -9 16155.3 561.150   9
  -8  -4 -10 1143.33 167.945  10
  -8  -4 -10 1282.82 161.746   9
  -8  -4 -11 382.454 128.547  10
  -8  -4 -11 256.366 109.321   9
  -8  -4 -12 1891.55 110.733   9
   8  -5 -16 5969.42 222.325   7
  -8   5  15 800.971 119.721   6
   8  -5 -15 688.482 118.091   7
   8   5 -14 1404.03 124.579   7
   8  -5 -14 1460.99 152.502   7
  -8   5  14 1282.44 160.705   6
   8  -5 -14 1862.32 179.986  11
   8  -5 -13 5716.27 277.588   7
   8   5 -13 5722.09 256.481   7
  -8   5  13 5383.65 298.441   6
   8  -5 -13 5693.69 281.244  13
   8  -5 -13 5700.24 300.150  11
   8   5 -12 963.534 151.626   7
   8  -5 -12 870.410 154.212   7
  -8   5  12 625.657 173.907   6
   8  -5 -12 856.354 164.296  13
   8  -5 -12 784.887 176.458  11
   8  -5 -11 1303.42 171.327   7
   8   5 -11 903.078 157.743   7
  -8   5  11 932.583 198.273   6
   8  -5 -11 1065.56 197.215  11
   8  -5 -11 1029.59 189.748  13
   8   5 -10 7438.22 343.444   7
   8  -5 -10 7904.02 339.919   7
   8  -5 -10 7246.20 375.338  13
  -8   5  10 7914.53 392.520   6
  -8   5   9 17704.2 603.515  14
   8   5  -9 18517.7 625.431   7
  -8   5   9 18225.9 667.642   6
  -8   5   9 17411.6 819.406   3
   8  -5  -9 18211.4 784.212   5
  -8   5   8 634.226 142.719  14
   8   5  -8 994.687 171.619   7
   8   5  -8 749.450 235.919   1
   8  -5  -8 979.273 224.645   5
  -8   5   8 919.266 260.496   3
  -8   5   7 22909.1 717.053  14
   8   5  -7 21185.9 726.462   7
   8   5  -7 23023.8 909.510   1
  -8   5   7 21031.6 751.146   6
   8   5  -7 22545.3 883.403   2
  -8   5   7 21176.4 898.654   3
   8  -5  -7 21658.4 866.574   5
  -8   5   6 10692.9 422.866  14
   8   5  -6 10604.2 569.386   1
  -8   5   6 10957.4 454.209   6
  -8   5   6 10147.7 553.247   3
   8   5  -6 10793.8 563.447   2
   8  -5  -6 10763.5 539.790   5
  -8   5   5 43404.5 1281.65  14
   8   5  -5 45386.3 1480.37   1
  -8   5   5 43820.7 1310.11   6
  -8   5   5 44000.0 1440.70   3
   8  -5  -5 43731.2 1425.32   5
   8   5  -5 44627.2 1471.39   2
  -8   5   4 4488.80 252.699  14
   8   5  -4 4080.95 367.319   1
   8   5  -4 4076.33 253.917  12
  -8   5   4 4299.90 315.033   3
  -8   5   4 4469.59 270.769   6
   8   5  -4 4644.32 379.095   2
   8  -5  -4 4526.91 332.251   5
  -8  -5   3 1760.79 173.488  14
  -8   5   3 1274.49 171.481  14
   8   5  -3 1617.48 265.642   1
   8   5  -3 1459.42 168.133  12
   8  -5  -3 1255.54 196.259   5
  -8   5   3 1397.18 174.770   6
  -8  -5   2 10327.3 415.587  14
   8   5  -2 9394.52 536.106   1
   8   5  -2 10743.2 402.296  12
  -8   5   2 10375.6 403.696   6
   8   5  -2 11151.0 569.380   2
   8   5  -1 26637.8 1009.75   2
  -8   5   1 26304.1 823.838  14
  -8  -5   1 26611.5 842.034  14
   8   5  -1 26740.2 1011.20   1
  -8  -5   0 3216.98 236.358  14
  -8   5   0 3273.35 214.407  14
   8   5   0 3724.01 356.537   1
  -8  -5   0 3263.04 221.152   9
  -8  -5  -1 6435.22 329.792  14
  -8   5  -1 6274.00 295.721  14
   8   5   1 6874.48 449.684   1
  -8   5  -1 5925.85 282.249  10
  -8  -5  -1 5835.54 299.667  10
  -8  -5  -1 6039.53 303.645   9
  -8  -5  -2 3569.75 261.027  14
  -8   5  -2 3460.18 219.932  14
   8   5   2 3409.08 361.909   1
  -8   5  -2 3347.89 212.379  10
  -8  -5  -2 3672.36 243.708  10
  -8  -5  -2 3397.54 244.430   9
  -8   5  -3 14362.5 498.851  14
   8   5   3 13584.9 681.772   1
  -8  -5  -3 13758.3 529.467  10
  -8  -5  -3 14500.6 535.946   9
  -8  -5  -4 1290.01 201.938  14
  -8   5  -4 1187.89 145.582  14
   8   5   4 1186.34 247.458   1
  -8  -5  -4 1577.40 206.138  10
  -8  -5  -4 1122.21 190.362   9
  -8  -5  -5 14648.8 545.885  14
   8   5   5 12913.1 687.437   1
  -8  -5  -5 13888.0 539.521  10
  -8  -5  -5 14252.4 541.661   9
  -8  -5  -6 861.000 185.410  10
  -8  -5  -6 849.770 185.584   9
  -8  -5  -6 941.703 176.249  14
  -8  -5  -7 28002.6 901.966  10
  -8  -5  -7 28280.0 902.269   9
  -8  -5  -7 28243.9 884.957  14
  -8  -5  -8 4745.70 281.282  10
  -8  -5  -8 4794.49 257.616  14
  -8  -5  -9 13381.0 481.991  10
  -8  -5  -9 12248.1 467.676   9
  -8  -5  -9 12975.7 437.470  14
  -8  -5 -10 993.579 148.256  10
  -8  -5 -10 888.863 143.035   9
  -8  -5 -11 1190.15 137.204  10
  -8  -5 -11 1004.96 116.578   9
  -8  -5 -12 312.032 80.9215  10
  -8   6  15 1470.35 115.384   6
   8  -6 -14 2482.74 145.767   7
  -8   6  14 2008.77 165.301   6
   8  -6 -14 2283.14 178.888  11
  -8   6  13-33.9765 130.982   6
   8  -6 -13 79.0140 138.814  11
  -8   6  12 3365.84 241.481   6
   8  -6 -12 3306.41 235.998  13
   8  -6 -12 3411.89 237.437  11
   8   6 -11 352.048 117.864   7
  -8   6  11 514.836 169.434   6
   8  -6 -11 558.901 166.449  14
   8  -6 -11 438.059 168.217  13
   8  -6 -11 609.199 167.209  11
   8   6 -10 39881.6 1172.29   7
   8  -6 -10 40679.4 1239.96  13
   8  -6 -10 40210.7 1221.28  11
  -8   6  10 40783.8 1235.11   6
  -8   6   9 5733.73 294.164  14
   8   6  -9 6212.42 291.908   7
  -8   6   9 5840.12 331.882   6
  -8   6   8 43562.3 1263.39  14
   8   6  -8 42478.9 1252.61   7
   8   6  -8 42930.9 1470.54   1
  -8   6   8 42088.4 1467.73   3
   8  -6  -8 42076.7 1442.80   5
  -8   6   7 5440.82 286.990  14
   8   6  -7 5193.92 282.399   7
  -8   6   7 5612.56 324.826   6
   8   6  -7 5677.36 396.897   2
  -8   6   7 4463.79 384.283   3
   8  -6  -7 5274.27 393.753   5
  -8   6   6 4610.79 265.889  14
   8   6  -6 4177.23 259.543   7
   8   6  -6 4394.44 372.103   2
  -8   6   6 4555.67 289.908   6
   8  -6  -6 4303.22 353.104   5
  -8   6   6 4610.35 358.528   3
  -8   6   5 5142.97 280.245  14
   8   6  -5 4913.29 285.817  12
   8   6  -5 5008.31 406.059   2
  -8   6   5 5541.59 304.583   6
   8  -6  -5 4810.94 360.883   5
  -8   6   4 11108.5 438.626  14
   8   6  -4 11188.0 595.380   1
   8   6  -4 11628.1 446.308  12
  -8   6   4 10593.0 448.254   6
   8   6  -4 11340.1 596.712   2
   8  -6  -4 10724.5 529.436   5
  -8   6   3 1986.02 193.757  14
  -8  -6   3 2246.41 194.253  14
   8   6  -3 2609.28 316.206   1
   8   6  -3 2337.68 202.344  12
  -8   6   3 2350.68 201.251   6
  -8  -6   2-48.5798 142.727  14
   8   6  -2 71.9812 182.442   1
   8   6  -2-219.259 212.009   2
   8   6  -2 80.6553 130.900  12
  -8   6   2-8.77371 131.056   6
   8   6  -1 2050.88 181.206  12
  -8   6   1 2271.24 192.993  14
  -8  -6   1 1800.87 203.028  14
   8   6  -1 1768.41 293.772   1
   8   6  -1 1916.65 287.783   2
  -8  -6   0 11580.1 466.877  14
  -8   6   0 11128.4 437.562  14
   8   6   0 11568.8 611.872   1
  -8  -6   0 11481.2 438.981   9
  -8   6  -1 20080.3 664.954  14
  -8  -6  -1 21647.9 710.289  14
   8   6   1 20474.8 869.923   1
  -8  -6  -1 19162.3 668.166   9
  -8   6  -2 52447.5 1485.57  14
  -8  -6  -2 53312.9 1532.80  14
   8   6   2 50663.5 1718.83   1
  -8  -6  -2 51254.6 1495.09  10
  -8  -6  -2 51829.3 1505.04   9
  -8  -6  -3 6872.36 352.008  14
  -8   6  -3 6530.81 296.788  14
   8   6   3 6423.09 467.444   1
  -8  -6  -3 6347.09 323.835  10
  -8  -6  -3 6760.06 335.419   9
  -8   6  -4 316.429 117.264  14
   8   6   4 571.072 221.141   1
  -8  -6  -4 231.333 152.373  10
  -8  -6  -4 300.083 164.336   9
  -8  -6  -5 6536.19 330.948  10
  -8  -6  -5 6441.69 334.210   9
  -8  -6  -5 6545.67 339.503  14
  -8  -6  -6 3407.30 243.718  10
  -8  -6  -6 3637.12 251.120   9
  -8  -6  -6 3453.09 249.886  14
  -8  -6  -7 1082.52 178.627  10
  -8  -6  -7 1163.50 178.023   9
  -8  -6  -7 936.706 161.910  14
  -8  -6  -8 5893.62 301.993  10
  -8  -6  -8 6753.06 312.286   9
  -8  -6  -8 6440.08 287.254  14
  -8  -6  -9 1091.57 151.939  10
  -8  -6  -9 1000.63 126.224  14
  -8  -6 -10 1948.40 154.837   9
  -8  -6 -10 2137.61 158.421  10
  -8  -6 -11 375.941 89.6000  10
  -8  -6 -11 433.882 86.9906   9
   8  -7 -14 19168.3 577.042   9
  -8   7  14 20139.5 592.107   6
  -8   7  13 3716.83 215.765   6
   8  -7 -13 4206.48 225.010  11
  -8   7  12 4729.75 257.025   6
   8  -7 -12 4585.00 255.572  11
   8  -7 -12 4610.39 257.134  13
   8  -7 -11 13359.6 499.931  14
  -8   7  11 13351.7 504.793   6
   8  -7 -11 13982.2 520.647  13
   8  -7 -11 14035.6 506.334  11
  -8   7  10 75.8122 158.273   6
   8  -7 -10 323.512 185.116  14
   8  -7 -10 152.343 164.243  13
   8  -7 -10 248.826 153.033  11
  -8   7   9 1518.80 200.447   6
   8  -7  -9 1200.68 185.921  11
  -8   7   8 7275.04 339.149  14
  -8   7   7 9814.31 405.026  14
   8   7  -7 9018.64 369.774   7
  -8   7   7 9284.09 422.411   6
  -8   7   6 1098.39 181.308  14
   8   7  -6 1408.64 164.293   7
   8   7  -6 1321.79 272.154   1
   8   7  -6 1623.07 265.514   2
   8  -7  -6 1419.76 250.863   5
  -8   7   6 1137.74 194.718   6
  -8   7   5 3520.61 248.249  14
   8   7  -5 3821.31 350.501   1
   8   7  -5 4029.94 366.675   2
   8   7  -5 3486.03 248.910  12
   8  -7  -5 3962.56 332.637   5
  -8   7   5 3718.78 258.390   6
  -8   7   4 11202.7 444.336  14
   8   7  -4 11362.0 600.792   1
   8   7  -4 10298.5 435.823  12
  -8   7   4 10925.8 445.160   6
   8   7  -4 10790.7 586.801   2
  -8  -7   3 3791.90 241.423  14
   8   7  -3 4248.09 386.498   2
  -8   7   3 3925.11 248.273   6
   8   7  -3 4101.20 256.799  12
  -8  -7   2 30133.6 944.236  14
  -8   7   2 30973.1 944.498  14
  -8   7   2 29197.7 921.934   6
   8   7  -2 30940.8 939.702  12
  -8   7   1 9263.66 390.193  14
  -8  -7   1 9453.53 408.356  14
   8   7  -1 9028.29 378.653  12
   8   7  -1 9279.92 550.159   2
  -8  -7   0 2643.73 231.534  14
  -8   7   0 2251.90 204.372  14
   8   7   0 2434.77 322.383   1
  -8   7  -1 10911.4 428.175  14
  -8  -7  -1 11541.8 472.871  14
   8   7   1 9992.11 598.941   1
  -8  -7  -1 11318.4 437.653   9
  -8   7  -2 37904.8 1110.51  14
  -8  -7  -2 39655.9 1166.21  14
   8   7   2 34611.0 1330.25   1
  -8  -7  -2 36655.1 1125.05   9
  -8  -7  -3 36467.6 1101.29   9
  -8  -7  -3 37123.6 1127.92  14
  -8   7  -3 35727.9 1066.47  14
  -8  -7  -4 6647.76 319.674  10
  -8  -7  -4 7145.68 340.370   9
  -8  -7  -4 7030.05 363.192  14
  -8  -7  -5 11376.5 437.516  10
  -8  -7  -5 11238.1 457.065   9
  -8  -7  -6 1448.97 175.209  10
  -8  -7  -6 1662.60 191.045   9
  -8  -7  -6 2053.66 199.204  14
  -8  -7  -7 20401.3 656.134  10
  -8  -7  -7 20722.6 673.138   9
  -8  -7  -7 20116.5 663.675  14
  -8  -7  -8-6.74315 120.180  10
  -8  -7  -8 143.834 127.813   9
  -8  -7  -8 66.3625 113.636  14
  -8  -7  -9 9869.67 357.394  10
  -8  -7  -9 10020.7 342.572  14
  -8  -7 -10 7262.10 259.122  10
  -8   8  14 2344.63 119.007   6
  -8   8  13 751.713 109.793   6
   8  -8 -12 5472.29 248.446  11
   8  -8 -12 5474.26 265.265  13
  -8   8  12 5600.73 259.259   6
   8  -8 -11 246.388 134.630  14
   8  -8 -11 564.383 148.714  13
   8  -8 -11 596.906 135.253  11
  -8   8  11 297.951 141.337   6
   8  -8 -10 225.411 166.971  14
   8  -8 -10 145.903 126.522  11
  -8   8  10 28.0993 139.435   6
   8  -8  -9 5911.34 285.101  11
   8  -8  -9 5570.07 336.508  14
   8  -8  -8 12326.9 506.418  13
   8  -8  -8 12321.1 461.601  11
   8  -8  -7 6505.87 355.810  13
   8  -8  -7 6471.83 302.597  11
  -8   8   7 6546.33 335.386   6
  -8   8   6 19013.2 655.191   6
  -8   8   6 18059.1 640.412  14
   8   8  -5 6859.55 343.083  12
  -8   8   5 7218.37 344.416   6
  -8   8   5 6829.32 337.780  14
   8   8  -4-10.3417 157.825  12
  -8   8   4-71.1631 151.857   6
  -8   8   4 10.4716 149.114  14
   8   8  -3 27110.6 856.013  12
  -8   8   3 26345.5 840.989   6
  -8  -8   3 26635.4 832.144  14
   8   8  -2 21136.3 690.022  12
  -8   8   2 19980.0 667.252   6
  -8   8   2 20950.4 694.742  14
  -8  -8   2 20209.5 688.261  14
  -8  -8   1 14433.1 539.917  14
  -8   8   1 14491.6 529.858  14
   8   8  -1 14418.3 521.326  12
  -8  -8   0 957.426 188.555  14
  -8   8   0 731.693 156.656  14
   8   8   0 925.867 150.684  12
  -8  -8  -1 5355.54 306.793  14
  -8   8  -1 5117.90 273.912  14
  -8  -8  -2 1516.36 175.016   9
  -8  -8  -2 1528.90 204.722  14
  -8   8  -2 1616.49 166.946  14
  -8  -8  -3 8638.67 368.926   9
  -8  -8  -3 8944.81 398.586  14
  -8   8  -3 8519.22 340.557  14
  -8  -8  -4 4223.15 259.161   9
  -8  -8  -4 5016.09 287.912  14
  -8  -8  -5 4517.24 253.826   9
  -8  -8  -6 15740.5 537.156   9
  -8  -8  -6 15579.9 540.122  14
  -8  -8  -7 276.951 105.420  10
  -8  -8  -7 337.770 125.599   9
  -8  -8  -7 195.785 126.234  14
  -8  -8  -8 1827.88 140.629  14
  -8  -8  -8 1973.90 154.554   9
  -8  -8  -8 1810.94 129.560  10
  -8  -8  -9-28.3678 61.2729  14
  -8  -8  -9-22.7767 89.4995   9
  -8  -8 -10 2798.79 125.874   9
   8  -9 -13 3356.68 149.647   9
  -8   9  13 3385.37 145.312   6
  -8   9  12 382.917 96.4403   6
  -8   9  11 3607.82 196.787   6
   8  -9 -11 3692.15 193.009  14
   8  -9 -10 724.563 156.625  14
   8  -9 -10 437.902 137.303  13
   8  -9 -10 566.025 109.094  11
  -8   9  10 717.786 130.710   6
   8  -9  -9 7178.44 328.318  13
   8  -9  -9 6125.38 332.088  14
   8  -9  -8 454.312 198.711  14
   8  -9  -8 412.534 154.678  13
  -8   9   8 515.083 139.624   6
   8  -9  -7 5851.61 352.316  14
   8  -9  -7 5932.10 326.992  13
  -8   9   7 5813.54 300.630   6
   8  -9  -6 718.289 181.407  13
  -8   9   6 1101.56 177.241   6
   8  -9  -5 15274.6 567.350  13
   8   9  -5 14821.6 542.262  12
  -8   9   5 14228.4 529.840   6
   8   9  -4 3762.08 245.817  12
  -8   9   4 3688.43 235.803   6
   8   9  -3 8018.25 350.681  12
  -8   9   3 7327.69 330.279   6
  -8   9   3 7482.33 347.833  14
   8   9  -2 3330.25 222.879  12
  -8   9   2 2633.06 195.628   6
  -8   9   2 3093.48 222.734  14
  -8  -9   2 2939.61 215.935  14
   8   9  -1 145.004 131.822  12
  -8   9   1 37.2639 141.236  14
  -8  -9   1 355.990 154.094  14
   8   9   0 46.6278 122.874  12
  -8   9   0-79.0957 133.414  14
  -8  -9   0 29.2446 150.833  14
  -8  -9  -1 5999.47 312.036  14
  -8   9  -1 5616.06 276.647  14
  -8  -9  -2 7613.67 356.450  14
  -8  -9  -3 9102.14 358.480   9
  -8  -9  -3 9783.34 402.748  14
  -8  -9  -4 131.518 116.879   9
  -8  -9  -4 17.5990 132.890  14
  -8  -9  -5 726.226 133.960   9
  -8  -9  -5 861.726 146.571  14
  -8  -9  -6 489.612 117.307   9
  -8  -9  -7 2871.41 166.965   9
  -8  -9  -7 2938.25 169.853  14
  -8  -9  -8 31.0248 75.4755   9
  -8  -9  -8 64.3546 69.3585  14
  -8  10  11 106.201 79.2612   6
  -8  10  10 6018.11 246.025   6
   8 -10 -10 5911.29 250.825  14
   8 -10  -9 46.3328 137.090  14
   8 -10  -9 36.8054 121.947  13
  -8  10   8 1212.05 148.919   6
   8 -10  -8 1125.48 185.808  14
   8 -10  -8 920.035 156.952  13
  -8  10   7 1364.06 156.677   6
   8 -10  -7 1477.09 173.383  13
  -8  10   6 10364.3 397.093   6
   8 -10  -6 9463.99 445.292  14
  -8  10   5 24500.9 739.231   6
   8 -10  -5 23516.4 760.643  13
   8 -10  -5 21916.2 796.798  14
   8 -10  -4 7993.35 409.960  14
   8 -10  -4 8229.72 365.103  13
   8  10  -4 8166.10 348.942  12
  -8  10   4 8437.94 338.514   6
   8 -10  -3 4591.91 262.679  13
   8  10  -3 4974.95 260.260  12
  -8  10   3 4700.41 238.661   6
   8  10  -2 465.525 129.877  12
   8 -10  -2 334.895 139.603  13
  -8  10   2 549.667 117.202   6
  -8 -10   2 438.517 118.389  14
  -8 -10   1 2907.18 202.539  14
   8  10  -1 3198.92 200.922  12
  -8 -10   0 5636.32 278.137  14
   8  10   0 5827.23 257.661  12
  -8 -10  -1 40.3990 135.046  14
   8 -10   1 102.296 150.364  14
  -8 -10  -2 11964.3 442.477  14
  -8 -10  -3 209.512 129.643  14
  -8 -10  -4 1495.73 149.971  14
  -8 -10  -5 1907.02 151.247  14
  -8 -10  -5 1292.65 112.121   9
  -8 -10  -6 4377.36 174.715   9
  -8 -10  -7 3893.33 159.822  14
   8 -11 -10 1551.38 98.6082   9
  -8  11  10 1551.10 94.1600   6
   8 -11  -9 413.420 96.4539  14
  -8  11   8 418.649 95.0970   6
   8 -11  -8 451.410 126.617  14
   8 -11  -7 14840.3 478.637  13
  -8  11   7 14434.6 464.473   6
   8 -11  -6 9191.43 339.164  13
   8 -11  -6 9022.24 374.331  14
  -8  11   6 8866.59 324.495   6
  -8  11   5 279.737 100.498   6
   8 -11  -5 595.252 163.452  14
   8 -11  -5 329.865 114.133  13
   8 -11  -4 1737.96 198.507  14
   8 -11  -4 1783.01 151.655  13
  -8  11   4 1928.06 142.078   6
   8 -11  -3 2531.79 216.848  14
   8 -11  -2 491.075 164.001  14
  -8 -11   1 3506.94 180.628  14
   8 -11  -1 3730.84 236.814  14
   8 -11   0 91.6043 128.598  14
  -8 -11   0-43.9984 98.0116  14
  -8 -11  -1 4696.85 219.306  14
  -8 -11  -2 2555.67 161.594  14
  -8 -11  -3 2718.78 161.205  14
  -8 -11  -4 1777.05 126.710  14
  -8 -11  -5 2471.10 128.048  14
   8 -12  -6 520.870 101.164  14
   8 -12  -5 59.4883 102.030  14
   8 -12  -4 3251.39 184.528  14
   8 -12  -3 3606.78 191.069  14
   8 -12  -2 3408.89 178.176  14
   9   0 -17-9.43347 87.2301   7
  -9   0  16 2910.87 176.066   6
   9   0 -15 45.1146 99.2081  11
   9   0 -14 8967.19 399.785   7
   9   0 -14 10457.4 382.583  11
   9   0 -13 181.551 160.109   7
   9   0 -13-44.8567 137.156  11
   9   0 -12 87256.0 2434.90   7
   9   0 -11-11.4483 159.383   7
   9   0 -11 130.775 186.597   1
   9   0 -10 204.838 158.590   7
   9   0 -10 379.539 184.620   1
   9   0  -9-133.216 150.935   7
   9   0  -9 140.352 177.278   1
   9   0  -8 9817.46 422.572   7
   9   0  -8 10078.9 501.573   1
   9   0  -7-136.054 162.821   7
   9   0  -7-208.247 161.294   1
  -9   0   6 62778.9 1732.77  14
   9   0  -6 62347.3 1775.42   7
   9   0  -6 62030.3 1865.72   1
  -9   0   5 65.1801 149.846  10
   9   0  -5 211.342 143.528   1
  -9   0   5-45.7429 116.963  14
   9   0  -4 715.143 155.207   1
  -9   0   4 1030.11 146.323   9
  -9   0   4 930.002 162.125  10
  -9   0   4 1101.83 150.642  14
  -9   0   3-138.033 137.294   9
  -9   0   3 45.8643 148.785  10
  -9   0   3 32.4045 115.381  14
  -9   0   2 26126.5 812.782  14
  -9   0   2 26328.8 814.391   9
  -9   0   2 26439.6 829.549  10
  -9   0   1-18.8191 152.605  10
  -9   0   1 77.5623 137.147   9
  -9   0   1-42.9216 121.499  14
  -9   0   0 92820.5 2550.25  14
  -9   0   0 93587.0 2552.34   9
  -9   0   0 93235.5 2565.10  10
  -9   0  -1 188.756 147.339  10
  -9   0  -1 55.7659 136.567   9
  -9   0  -2 53355.4 1528.00  14
  -9   0  -3-18.9876 131.054  14
  -9   0  -4 6273.03 306.261  14
  -9   0  -4 6045.93 315.124   9
  -9   0  -4 5677.33 324.783  10
  -9   0  -5-166.090 161.439   9
  -9   0  -5 33.5697 162.197  10
  -9   0  -5 37.0908 142.990  14
  -9   0  -6 8323.86 345.070  14
  -9   0  -6 8183.33 368.248   9
  -9   0  -6 7536.25 380.156  10
  -9   0  -7-43.0428 167.065  10
  -9   0  -7 9.65138 142.845   9
  -9   0  -7 52.9040 118.913  14
  -9   0  -8 23633.6 782.374  10
  -9   0  -8 24351.9 764.935   9
  -9   0  -9-17.3917 145.769  10
  -9   0  -9-121.339 123.408   9
  -9   0 -10 546.272 137.212  10
  -9   0 -10 663.048 109.885   9
  -9   0 -11 49.2198 96.2996  10
   9  -1 -17 2135.94 137.860   7
   9   1 -17 2189.95 132.951   7
  -9   1  16 4843.97 223.261   6
  -9  -1  16 4452.51 216.048   6
   9  -1 -16 5563.05 247.171   7
   9   1 -16 5569.88 240.133   7
   9  -1 -15 9299.80 350.343  11
  -9   1  15 9048.83 371.993   6
   9  -1 -15 9185.16 373.731   7
   9   1 -15 9708.50 376.033   7
   9  -1 -14-25.2097 126.889  11
   9  -1 -14 28.8358 143.839   7
   9   1 -14 18.9428 146.550   7
   9   1 -13 34533.7 1017.94  11
   9  -1 -13 33654.8 1047.22  11
   9  -1 -13 35632.5 1065.68   7
   9  -1 -12-122.352 162.188   7
   9  -1 -11 971.451 177.724   7
   9  -1 -11 728.403 202.193   5
   9   1 -11 573.745 228.715   1
   9  -1 -10 65224.2 1851.53   7
   9   1 -10 63409.7 2003.81   1
   9  -1  -9 45019.7 1341.52   7
   9   1  -9 44974.7 1345.20   7
   9   1  -9 45814.9 1490.01   1
   9  -1  -8 641.368 170.784   7
   9   1  -8 748.732 172.570   7
   9   1  -8 866.441 215.981   1
   9  -1  -7 2603.13 209.756   7
   9   1  -7 2369.55 219.184   7
   9   1  -7 2615.60 264.117   1
  -9   1   6 5037.73 246.906  14
   9  -1  -6 5140.96 283.195   7
   9   1  -6 4622.80 332.199   1
  -9   1   5 47686.8 1359.18  14
  -9  -1   5 47670.2 1354.64  14
   9   1  -5 46400.0 1490.06   1
  -9  -1   5 47917.8 1379.75  10
  -9  -1   5 48199.0 1352.14   9
  -9   1   4 22620.3 723.784  14
  -9  -1   4 22450.1 721.183  14
   9   1  -4 21829.3 826.787   1
  -9   1   4 24100.2 755.700  10
  -9  -1   4 23578.6 744.415  10
  -9  -1   4 23461.2 720.563   9
  -9   1   3 5504.57 267.536  14
  -9  -1   3 4956.33 258.934  14
   9   1  -3 4892.59 323.723   1
  -9   1   3 5528.88 289.146  10
  -9  -1   3 5504.22 282.342  10
  -9   1   3 5379.26 269.385   9
  -9  -1   3 5613.18 267.714   9
  -9   1   2 75.1486 134.402  14
  -9  -1   2 202.940 132.860  14
   9   1  -2 139.656 144.879   1
   9   1  -2 112.307 158.481   2
  -9   1   2 51.1093 122.787   9
  -9  -1   2 140.457 126.346   9
  -9   1   2 46.5371 153.068  10
  -9  -1   2 184.415 135.743  10
   9   1  -1 93169.3 2726.50   2
  -9   1   1 94148.9 2577.08  14
  -9  -1   1 94385.3 2579.62  14
   9   1  -1 91535.4 2676.41   1
  -9  -1   1 94379.0 2591.44  10
  -9   1   1 95639.5 2581.45   9
  -9  -1   1 95938.8 2580.65   9
   9   1   0 6165.53 381.896   2
  -9  -1   0 5564.33 293.104  14
   9   1   0 5408.05 344.404   1
  -9  -1   0 6477.88 318.458  10
  -9   1   0 7122.23 315.764   9
  -9  -1   0 6348.77 302.910   9
   9   1   1 77074.5 2316.37   2
  -9   1  -1 79072.0 2197.15  14
  -9  -1  -1 80528.8 2207.59   9
  -9  -1  -1 77947.7 2216.03  10
  -9   1  -1 81916.8 2216.62  10
  -9   1  -2 95.3897 145.574   9
  -9  -1  -2 10.5056 157.498  10
  -9  -1  -2-9.86198 147.312   9
  -9   1  -2-20.1568 146.649  10
  -9  -1  -2-86.8230 142.248  14
  -9   1  -2 91.4755 131.559  14
  -9   1  -3 2688.69 226.239  10
  -9  -1  -3 3024.14 249.624  10
  -9  -1  -3 3132.81 237.701   9
  -9   1  -3 2989.52 234.884   9
  -9   1  -3 2949.81 222.697  14
  -9  -1  -3 2871.43 217.132  14
  -9   1  -4 2366.06 208.899   9
  -9   1  -4 2052.28 214.714  10
  -9   1  -4 1961.63 191.676  14
  -9  -1  -4 1778.44 197.237  14
  -9   1  -5 14868.8 518.975  14
  -9  -1  -5 14423.6 529.972  14
  -9   1  -5 14367.6 533.945   9
  -9  -1  -5 14715.7 551.326   9
  -9   1  -5 13849.9 541.959  10
  -9  -1  -6 5933.96 297.954  14
  -9   1  -6 6361.87 289.319  14
  -9   1  -6 6273.74 313.269   9
  -9  -1  -6 6084.12 329.024   9
  -9   1  -6 5912.10 321.910  10
  -9  -1  -6 5849.60 336.500  10
  -9   1  -7 30477.1 906.569  14
  -9  -1  -7 30754.1 927.681  14
  -9   1  -7 30853.7 943.913   9
  -9  -1  -7 31687.4 962.061   9
  -9   1  -7 30527.2 959.696  10
  -9  -1  -7 30464.6 973.588  10
  -9   1  -8 258.830 145.588  10
  -9  -1  -8 247.696 154.861  10
  -9  -1  -8 100.177 133.687   9
  -9   1  -8 325.143 128.977   9
  -9  -1  -8 297.014 109.044  14
  -9   1  -9 2888.10 198.218  10
  -9  -1  -9 2635.76 212.297  10
  -9   1  -9 2694.83 174.002   9
  -9  -1  -9 2424.00 192.739   9
  -9  -1 -10 8948.36 355.234  10
  -9   1 -10 9218.17 335.593  10
  -9  -1 -10 8344.16 322.475   9
  -9   1 -11 8477.84 290.927  10
  -9  -1 -11 8259.35 279.752   9
   9  -2 -17 541.167 93.0952   7
   9   2 -17 439.215 73.4453   7
  -9   2  16 2911.30 167.889   6
  -9  -2  16 2862.12 167.153   6
   9  -2 -16 3344.00 189.716   7
   9  -2 -15 896.741 138.508  11
  -9   2  15 718.097 146.749   6
   9   2 -15 1034.60 146.614   7
   9  -2 -15 988.946 147.203   7
   9  -2 -14 25109.3 796.756  11
  -9   2  14 24909.5 813.017   6
   9  -2 -14 25687.9 804.519   7
   9   2 -14 25379.5 798.874   7
   9  -2 -13 1102.86 174.329  11
   9  -2 -13 1027.32 178.561   7
   9   2 -13 1147.82 172.308   7
   9  -2 -12 9474.79 415.996   7
   9   2 -12 9687.03 416.503   7
   9   2 -11 7970.77 372.915   7
   9  -2 -11 7367.61 363.595   7
   9  -2 -10 17812.2 640.070   7
   9   2 -10 18910.0 657.377   7
   9  -2 -10 17000.8 765.539   5
   9   2 -10 19111.2 803.846   1
   9  -2  -9 3240.14 241.193   7
   9   2  -9 3230.28 257.927   7
   9   2  -9 3389.85 329.518   1
   9  -2  -8 14023.9 522.320   7
   9   2  -8 14227.4 658.301   1
  -9   2   7 1533.29 154.289  14
   9  -2  -7 1323.54 172.881   7
   9   2  -7 1586.70 250.265   1
  -9   2   6 1503.70 158.513  14
   9  -2  -6 1114.94 169.013   7
   9   2  -6 1186.44 227.470   1
  -9   2   5 48.9524 120.085  14
  -9  -2   5 37.9362 110.621  14
   9  -2  -5 72.0429 134.031   7
  -9  -2   5 70.0346 131.250  10
   9   2  -5 38.0005 167.122   1
  -9   2   4 1040.85 148.184  14
  -9  -2   4 966.453 149.970  14
   9   2  -4 1046.19 213.565   1
   9   2  -4 744.945 223.906   2
  -9  -2   4 943.256 155.032  10
  -9  -2   3 710.495 138.288  14
  -9   2   3 527.406 134.737  14
   9   2  -3 610.129 188.773   1
   9   2  -3 567.098 198.284   2
  -9  -2   3 587.227 135.483   9
  -9  -2   3 546.987 153.014  10
   9   2  -2 13085.8 614.208   2
  -9  -2   2 13675.1 489.964  14
  -9   2   2 13986.2 490.979  14
   9   2  -2 13290.1 591.561   1
  -9   2   2 13839.8 506.589  10
  -9  -2   2 13317.8 498.889  10
  -9   2   2 13857.6 496.506   9
  -9  -2   2 13435.3 484.673   9
   9   2  -1 6770.37 414.008   2
  -9   2   1 6463.38 300.457  14
  -9  -2   1 6327.03 300.867  14
   9   2  -1 5639.00 371.731   1
  -9   2   1 6514.42 313.168  10
  -9  -2   1 6075.64 307.474  10
  -9   2   1 6334.07 300.363   9
  -9  -2   1 5830.26 296.010   9
   9   2   0 24171.0 918.886   2
  -9  -2   0 25376.8 799.719  14
   9   2   0 24796.9 911.961   1
  -9  -2   0 24932.8 805.729  10
  -9   2   0 24810.0 799.377  10
  -9  -2   0 25212.2 795.468   9
   9   2   1 6098.56 388.553   2
  -9   2  -1 6476.19 302.251  14
  -9  -2  -1 6567.93 312.542  14
   9   2   1 5648.99 377.532   1
  -9  -2  -1 6208.60 320.582  10
  -9   2  -1 6488.19 317.119  10
  -9   2  -1 6249.95 304.512   9
  -9  -2  -1 5519.42 303.411   9
   9   2   2 42901.1 1416.56   2
   9   2   2 43563.5 1443.58   1
  -9  -2  -2 45188.6 1327.83  10
  -9   2  -2 44204.3 1310.65  10
  -9   2  -2 44449.5 1305.70   9
  -9  -2  -2 45004.0 1316.03   9
  -9   2  -2 45631.4 1300.90  14
   9   2   3 2623.81 282.964   1
  -9   2  -3 2694.94 207.279  14
  -9  -2  -3 3119.17 220.846  14
  -9  -2  -3 2848.40 235.695  10
  -9  -2  -3 2573.05 224.935   9
  -9   2  -3 2514.68 211.887   9
  -9   2  -3 3106.33 237.151  10
  -9   2  -4 25979.1 817.353  14
  -9  -2  -4 26307.6 840.758  14
  -9   2  -4 25667.3 829.640   9
  -9  -2  -4 26420.1 853.477   9
  -9  -2  -4 26270.2 859.772  10
  -9   2  -4 25746.0 836.331  10
  -9   2  -5 464.884 163.570  10
  -9  -2  -5 593.190 194.962  10
  -9   2  -5 618.566 162.492   9
  -9  -2  -5 674.759 167.750  14
  -9   2  -5 563.677 138.723  14
  -9   2  -6 3733.41 215.824  14
  -9  -2  -6 3568.07 238.014  14
  -9   2  -6 3906.94 243.089   9
  -9  -2  -6 4297.49 268.685   9
  -9  -2  -6 3356.69 270.776  10
  -9   2  -6 3586.61 247.650  10
  -9   2  -7 2097.48 203.340  10
  -9  -2  -7 2302.06 216.934   9
  -9   2  -7 2052.75 184.178   9
  -9  -2  -7 2392.06 189.407  14
  -9  -2  -8 7121.76 292.082  14
  -9   2  -8 6663.57 311.237  10
  -9   2  -8 7184.60 297.727   9
  -9  -2  -8 6957.48 331.855   9
  -9  -2  -9 2331.21 203.186  10
  -9  -2  -9 2148.31 181.944   9
  -9   2  -9 1924.21 161.906  10
  -9  -2 -10 4808.63 250.680  10
  -9   2 -10 4556.01 204.269  10
  -9  -2 -10 5140.69 232.066   9
  -9  -2 -11 1831.92 144.547  10
  -9  -2 -11 1615.98 113.621   9
  -9  -2 -12 919.654 85.5447  10
   9  -3 -17 4982.10 190.271   7
  -9   3  16 101.837 85.4090   6
   9  -3 -16 148.253 103.652   7
   9   3 -16 196.943 84.2383   7
   9  -3 -15 21.1648 122.955  11
  -9   3  15 49.6240 118.824   6
   9   3 -15-31.7076 112.868   7
   9  -3 -15 28.3855 117.558   7
   9  -3 -14 87.7272 134.817  11
  -9   3  14 102.524 149.516   6
   9  -3 -14 151.653 132.782   7
   9   3 -14-119.788 129.720   7
   9  -3 -13 2493.16 215.673  11
  -9   3  13 2571.43 231.991   6
   9   3 -13 2522.67 210.670   7
   9  -3 -13 2841.85 213.397   7
   9  -3 -12 68.7093 127.838  13
  -9   3  12 170.223 170.344   6
   9  -3 -12 80.7112 154.248   7
   9   3 -12 20.4222 150.580   7
   9  -3 -11 7797.03 365.017  13
   9   3 -11 8419.17 382.997   7
   9  -3 -11 8004.04 370.369   7
   9  -3 -10 1271.39 181.218   7
   9   3 -10 1163.78 194.156   7
   9   3 -10 1481.76 257.742   1
   9   3  -9 5186.38 313.582   7
   9  -3  -9 5485.71 295.915   7
   9   3  -9 6154.46 432.043   1
   9  -3  -9 5923.47 418.245   5
  -9   3   8 5251.97 265.098  14
   9  -3  -8 6051.64 301.560   7
   9   3  -8 5277.57 313.171   7
   9   3  -8 5712.10 401.827   1
   9  -3  -8 5720.03 404.305   5
  -9   3   7 2764.58 197.080  14
   9  -3  -7 2563.34 204.189   7
   9   3  -7 2348.53 226.307   7
   9   3  -7 2203.32 286.517   1
  -9   3   6 25.5221 127.775  14
   9  -3  -6 17.6342 132.665   7
   9   3  -6 107.983 180.734   1
   9   3  -5 36367.2 1248.28   1
  -9   3   5 37218.4 1072.85  14
   9  -3  -5 36195.8 1067.00   7
  -9  -3   5 34457.5 1057.39  10
   9   3  -5 36531.4 1260.68   2
  -9  -3   4 1664.96 158.993  14
  -9   3   4 1465.69 167.612  14
   9   3  -4 1181.69 232.769   1
   9   3  -4 1437.16 256.018   2
  -9  -3   4 1437.60 168.529  10
  -9   3   3 26.1540 130.971  14
  -9  -3   3-86.7524 135.176  14
   9   3  -3 160.292 181.736   1
   9   3  -3 106.856 202.289   2
  -9   3   3 57.9236 145.024  10
  -9  -3   3 378.662 119.407   9
  -9  -3   3 140.876 141.943  10
  -9   3   2 193.325 137.756  14
  -9  -3   2 254.522 143.193  14
   9   3  -2 199.399 168.942   1
   9   3  -2 210.706 165.909   2
  -9  -3   2 280.845 129.939   9
  -9  -3   2 455.769 147.083  10
  -9   3   2 285.272 160.000  10
  -9  -3   1 9.49647 146.693  14
   9   3  -1-40.0938 183.601   1
   9   3  -1 41.9103 161.571   2
  -9  -3   1-56.6245 158.875  10
  -9  -3   1-35.1650 135.336   9
  -9   3   1-188.460 153.771  10
   9   3   0 12465.5 599.396   2
  -9   3   0 12033.2 459.743  14
  -9  -3   0 11510.7 469.356  14
   9   3   0 13158.0 603.320   1
  -9  -3   0 12441.7 478.886  10
  -9   3   0 12690.9 473.450  10
  -9   3   0 12713.9 471.249   9
  -9  -3   0 12422.2 468.265   9
   9   3   1 103627. 3016.41   2
  -9   3  -1 103787. 2838.88  14
  -9  -3  -1 106846. 2863.13  14
   9   3   1 103564. 3026.00   1
  -9  -3  -1 104454. 2863.75  10
  -9   3  -1 104398. 2847.81  10
  -9   3  -1 104053. 2844.17   9
  -9  -3  -1 103532. 2854.31   9
   9   3   2 9734.84 521.572   2
   9   3   2 10629.4 556.060   1
  -9  -3  -2 11059.5 455.311  10
  -9   3  -2 10794.3 428.866  10
  -9   3  -2 10625.2 423.705   9
  -9  -3  -2 9945.99 430.423   9
  -9   3  -2 10941.3 419.369  14
   9   3   3 12446.1 607.322   1
  -9  -3  -3 11894.3 489.186  10
  -9   3  -3 11064.9 458.317  10
  -9   3  -3 12038.1 462.094   9
  -9  -3  -3 11750.1 479.938   9
  -9   3  -3 12610.7 455.628  14
  -9  -3  -3 12622.0 486.166  14
   9   3   4 3685.32 334.329   1
  -9   3  -4 4123.15 237.568  14
  -9  -3  -4 4000.20 265.704  14
  -9   3  -4 3679.08 246.462   9
  -9  -3  -4 3647.24 261.768   9
  -9   3  -4 4093.98 253.070  10
  -9  -3  -4 4139.93 284.144  10
  -9   3  -5 5451.74 263.332  14
  -9  -3  -5 6036.41 307.564  14
  -9   3  -5 5148.80 276.533   9
  -9  -3  -5 5257.26 308.608   9
  -9   3  -5 5221.22 283.205  10
  -9  -3  -5 5249.72 318.378  10
  -9  -3  -6 20030.0 682.208  14
  -9   3  -6 20704.5 665.270   9
  -9   3  -6 20101.2 670.509  10
  -9  -3  -6 20764.5 715.509  10
  -9  -3  -7 163.829 176.084  10
  -9   3  -7 79.3009 135.276  10
  -9  -3  -7 51.5538 157.683   9
  -9   3  -7 159.765 111.677   9
  -9  -3  -7 354.124 141.651  14
  -9  -3  -8 2476.23 217.006  10
  -9  -3  -8 1854.80 196.628   9
  -9   3  -8 2093.10 166.639  10
  -9  -3  -8 2425.37 176.960  14
  -9  -3  -9 2903.32 220.397  10
  -9  -3  -9 3281.29 207.596   9
  -9  -3 -10 5.98945 108.905   9
  -9  -3 -11-5.25614 101.576  10
  -9  -3 -11 226.245 75.4921   9
  -9  -3 -12 212.136 66.0877  10
  -9   4  16 2822.76 141.230   6
   9  -4 -16 3674.06 164.373   7
   9  -4 -15 976.951 126.621   7
   9   4 -15 1193.89 112.826   7
  -9   4  15 1012.51 129.957   6
   9  -4 -15 901.981 136.874  11
   9  -4 -14 4597.62 237.296   7
   9   4 -14 4699.09 227.750   7
  -9   4  14 4712.66 252.505   6
   9  -4 -14 4207.58 247.880  11
   9  -4 -13 409.280 135.691   7
   9   4 -13 355.060 131.310   7
  -9   4  13 366.237 158.671   6
   9  -4 -13 162.177 114.978  13
   9  -4 -12 10457.5 415.010   7
   9   4 -12 10504.3 416.950   7
  -9   4  12 10745.4 451.423   6
   9  -4 -12 10033.1 410.689  13
   9  -4 -11 520.697 152.153   7
   9   4 -11 679.905 158.569   7
  -9   4  11 384.610 187.295   6
   9  -4 -11 748.788 170.914  13
  -9   4  10 6923.13 382.426   6
   9   4 -10 7815.35 361.602   7
   9  -4 -10 8015.41 349.154   7
  -9   4   9 124.453 129.469  14
   9   4  -9-21.6597 155.758   7
   9  -4  -9 28.0784 137.496   7
  -9   4   9-84.3952 242.170   3
   9  -4  -9 68.4695 201.798   5
   9   4  -9 97.8748 180.741   1
  -9   4   8 924.120 153.162  14
   9   4  -8 902.779 180.657   7
   9  -4  -8 947.443 152.643   7
  -9   4   8 510.332 223.399   3
   9  -4  -8 966.169 205.137   5
  -9   4   8 1016.18 203.261   6
   9   4  -8 1131.98 252.696   1
  -9   4   7 4411.36 250.643  14
   9   4  -7 4289.02 283.172   7
  -9   4   7 4208.50 378.500   3
   9  -4  -7 4235.34 357.844   5
  -9   4   7 3972.63 280.571   6
   9   4  -7 5070.44 382.580   1
  -9   4   6 3006.97 326.599   3
   9   4  -6 2823.15 316.944   2
   9  -4  -6 2430.31 296.913   5
  -9   4   6 2843.90 240.700   6
  -9   4   6 3077.22 214.503  14
   9   4  -6 3111.57 331.136   1
  -9   4   5 8312.30 388.444   6
  -9   4   5 8572.10 480.419   3
   9  -4  -5 8576.25 468.855   5
  -9   4   5 8585.33 364.907  14
   9   4  -5 8869.49 503.474   1
   9  -4  -4 203.949 185.568   5
  -9   4   4-81.3390 150.213   6
  -9  -4   4 160.575 126.023  14
  -9   4   4-9.15138 134.700  14
   9   4  -4 111.534 190.975   1
   9   4  -4 137.430 206.703   2
   9   4  -3 6828.88 446.526   2
  -9   4   3 6626.26 320.617   6
   9  -4  -3 6785.08 396.000   5
  -9   4   3 8036.22 333.534  14
  -9  -4   3 6792.27 321.441  14
   9   4  -3 6397.58 436.375   1
  -9  -4   2 2049.01 191.947  14
  -9   4   2 1995.11 188.001  14
   9   4  -2 1409.25 265.725   1
   9   4  -2 2046.06 288.289   2
  -9  -4   2 1849.86 175.389   9
  -9  -4   2 1717.70 181.678  10
  -9  -4   1 329.918 149.692  14
   9   4  -1 88.5915 189.672   1
   9   4  -1 272.876 215.276   2
  -9  -4   1 176.959 141.120   9
  -9   4   1 178.196 146.919  10
  -9  -4   1 130.229 140.048  10
  -9   4   0 2570.36 206.393  14
  -9  -4   0 2810.51 222.139  14
   9   4   0 2311.39 298.423   1
   9   4   0 2271.84 281.038   2
  -9  -4   0 2513.60 209.977   9
  -9  -4   0 2204.73 204.912  10
  -9   4   0 2703.33 217.814  10
   9   4   1 5070.35 383.017   2
  -9   4  -1 4698.73 261.440  14
  -9  -4  -1 4828.12 293.163  14
   9   4   1 4499.69 382.166   1
  -9  -4  -1 4877.00 289.060  10
  -9   4  -1 4798.88 269.895  10
  -9  -4  -1 4725.43 276.256   9
   9   4   2 23376.6 911.407   2
   9   4   2 21950.9 921.513   1
  -9   4  -2 22717.4 742.745  10
  -9  -4  -2 23288.5 772.249  10
  -9  -4  -2 23489.7 769.528   9
  -9   4  -2 22954.1 742.822  14
  -9  -4  -2 23453.7 775.309  14
   9   4   3 1299.55 261.530   1
   9   4   3 1271.40 233.447   2
  -9  -4  -3 1582.99 209.102  10
  -9  -4  -3 1323.69 192.016   9
  -9   4  -3 1270.65 170.533  10
  -9   4  -3 1143.48 157.489  14
   9   4   4 9847.05 572.304   1
  -9   4  -4 11095.1 418.251  14
  -9  -4  -4 11238.8 457.518  14
  -9  -4  -4 11200.3 464.405   9
  -9   4  -4 10981.6 421.902  10
  -9  -4  -4 11071.8 465.106  10
  -9   4  -5 3335.23 201.167  14
  -9  -4  -5 3015.75 242.260  14
  -9  -4  -5 3230.48 260.439  10
  -9  -4  -5 3492.25 252.319   9
  -9   4  -5 3315.92 211.104  10
  -9  -4  -6 6848.68 327.697  14
  -9  -4  -6 6835.78 344.954   9
  -9  -4  -6 6771.74 345.860  10
  -9  -4  -7 44244.4 1287.59  14
  -9  -4  -7 44672.6 1316.63  10
  -9  -4  -8 14025.8 472.010  14
  -9  -4  -8 13196.7 496.550   9
  -9  -4  -8 13807.5 508.733  10
  -9  -4  -9 10840.1 370.607  14
  -9  -4  -9 11934.4 430.884  10
  -9  -4  -9 11849.5 421.871   9
  -9  -4 -10 12934.0 436.273  10
  -9  -4 -10 12171.7 415.913   9
  -9  -4 -11 182.176 90.3523  10
  -9  -4 -11 181.982 71.6883   9
  -9   5  15 6426.91 246.761   6
   9  -5 -15 5967.68 232.080   7
   9   5 -14-45.5772 86.0803   7
   9  -5 -14 97.2710 103.657   7
  -9   5  14 158.472 124.529   6
   9  -5 -14-14.9905 121.185  11
   9  -5 -13 2946.92 188.787   7
   9   5 -13 3270.61 186.915   7
  -9   5  13 3174.73 222.860   6
   9  -5 -13 3266.27 194.951  13
   9  -5 -13 2545.67 210.768  11
   9   5 -12 1250.02 150.843   7
   9  -5 -12 1342.41 152.793   7
  -9   5  12 1308.42 185.717   6
   9  -5 -12 1062.47 166.154  13
   9  -5 -12 1263.94 180.289  11
   9  -5 -11 12577.4 449.911   7
   9   5 -11 12349.5 459.603   7
   9  -5 -11 12043.0 485.491  13
   9  -5 -11 11994.5 484.723  11
  -9   5  11 12506.9 505.058   6
  -9   5  10 476.370 182.318   6
   9  -5 -10 598.124 137.365   7
   9   5 -10 667.249 157.179   7
  -9   5   9 4763.97 256.562  14
   9   5  -9 4510.68 273.482   7
  -9   5   8 3957.48 245.887  14
   9   5  -8 4497.18 270.814   7
  -9   5   8 4277.02 293.255   6
   9  -5  -8 4161.37 348.036   5
  -9   5   8 3776.63 371.347   3
   9   5  -8 3644.06 360.232   1
  -9   5   7 22390.9 712.831  14
   9   5  -7 21711.1 731.361   7
  -9   5   7 21267.3 750.109   6
  -9   5   7 20784.2 881.346   3
   9  -5  -7 20458.1 849.322   5
   9   5  -7 21989.4 904.125   1
   9  -5  -6 505.211 215.868   5
   9   5  -6 71.9893 172.022   2
  -9   5   6 269.010 165.356   6
  -9   5   6 240.212 186.042   3
  -9   5   6 240.339 146.882  14
   9   5  -6 540.050 238.687   1
   9  -5  -5 958.244 208.007   5
  -9   5   5 948.963 181.867   6
  -9   5   5 1079.71 169.792  14
   9   5  -5 1138.65 264.678   1
   9   5  -5 1371.39 265.549   2
  -9   5   4 43794.9 1278.83   6
   9  -5  -4 40515.2 1381.60   5
  -9   5   4 44461.1 1267.38  14
  -9  -5   4 41697.6 1246.63  14
   9   5  -4 44101.2 1472.95   1
  -9   5   3 28529.3 897.789   6
   9   5  -3 29476.4 1097.40   2
  -9   5   3 28845.0 902.031  14
  -9  -5   3 28636.5 898.274  14
   9   5  -3 30260.9 1111.15   1
   9   5  -2 30234.3 1137.38   2
  -9  -5   2 30163.1 945.957  14
   9   5  -2 31238.8 1139.32   1
  -9   5   1 16565.3 572.229  14
  -9  -5   1 16277.1 584.382  14
   9   5  -1 17593.7 755.920   1
   9   5  -1 15317.7 733.793   2
  -9  -5   1 15484.3 555.927   9
  -9  -5   0 1570.14 201.859  14
  -9   5   0 1473.12 175.468  14
   9   5   0 1308.40 265.405   1
   9   5   0 1220.29 245.537   2
  -9  -5   0 1821.27 190.239  10
  -9  -5   0 1655.36 182.665   9
   9   5   1 24485.6 963.377   2
  -9   5  -1 23470.8 766.245  14
  -9  -5  -1 24436.0 801.406  14
   9   5   1 23435.7 960.891   1
  -9  -5  -1 24481.1 781.146  10
  -9  -5  -1 23859.2 781.215   9
  -9   5  -2 2953.97 211.788  14
  -9  -5  -2 2974.18 248.051  14
   9   5   2 2871.93 338.868   1
   9   5   2 3006.96 324.159   2
  -9   5  -2 3067.62 211.187  10
  -9  -5  -2 2954.46 236.600  10
  -9  -5  -2 3153.54 240.408   9
  -9   5  -3 3682.21 221.819  14
   9   5   3 3153.71 341.415   1
   9   5   3 3006.08 313.011   2
  -9   5  -3 3321.06 210.993  10
  -9  -5  -3 3211.17 249.597  10
  -9  -5  -3 3609.73 258.520   9
  -9  -5  -4-212.516 170.454  10
  -9  -5  -4-54.0733 172.105   9
  -9   5  -4 85.8717 117.246  14
  -9  -5  -4 44.3864 161.775  14
  -9  -5  -5 23125.0 766.131  10
  -9  -5  -5 23513.5 768.873   9
  -9  -5  -5 22207.8 758.120  14
  -9  -5  -6 2283.67 211.908  10
  -9  -5  -6 2168.16 217.774   9
  -9  -5  -6 1760.89 194.150  14
  -9  -5  -7 1154.48 181.358  10
  -9  -5  -7 897.050 172.375   9
  -9  -5  -7 913.847 148.113  14
  -9  -5  -8 164.789 137.120  10
  -9  -5  -8 45.4120 109.705  14
  -9  -5  -9 5553.92 261.117   9
  -9  -5  -9 5565.83 221.234  14
  -9  -5 -10 1217.86 126.005  10
  -9  -5 -10 979.956 114.777   9
  -9  -5 -11 16281.8 479.021  10
  -9   6  15 94.0750 70.4504   6
  -9   6  14 1315.35 136.033   6
   9  -6 -14 1354.54 108.467   9
   9  -6 -14 1433.16 139.803  11
  -9   6  13 4186.37 235.467   6
   9  -6 -13 3959.51 214.694  13
   9  -6 -13 4425.58 235.106  11
  -9   6  12 2961.34 215.405   6
   9  -6 -12 2981.97 209.941  13
   9  -6 -12 2515.83 205.761  11
   9   6 -11 6.88155 116.509   7
  -9   6  11 10.3786 146.596   6
   9  -6 -11-105.958 148.429  14
   9  -6 -11 92.8096 150.051  13
   9  -6 -11-88.9565 150.048  11
   9   6 -10 17506.9 588.193   7
   9  -6 -10 18665.9 651.836  13
  -9   6  10 17479.7 637.572   6
  -9   6   9 8871.20 367.555  14
   9   6  -9 8653.75 364.289   7
  -9   6   8 27700.1 904.067   6
  -9   6   8 27702.8 866.929  14
   9   6  -8 27458.1 866.740   7
  -9   6   7 11.7631 169.180   6
  -9   6   7 177.764 149.130  14
   9   6  -7-29.6927 142.071   7
  -9   6   6 2699.69 219.872  14
   9   6  -6 2798.57 220.684   7
   9  -6  -6 2698.27 300.322   5
  -9   6   6 2673.43 242.612   6
   9   6  -6 2318.49 289.594   2
   9   6  -6 2249.23 297.995   1
  -9   6   5 26855.3 866.784   6
   9   6  -5 26985.8 1039.11   2
   9  -6  -5 26067.1 977.763   5
  -9   6   5 27315.1 852.435  14
   9   6  -5 25764.4 1034.45   1
   9   6  -4 19424.9 845.137   2
  -9   6   4 19278.2 664.753   6
  -9   6   4 19705.4 663.551  14
   9   6  -4 19005.9 839.096   1
  -9   6   3 500.520 143.538   6
  -9   6   3 490.485 157.790  14
  -9  -6   3 509.569 151.232  14
   9   6  -3 602.964 238.147   1
  -9  -6   2 2517.16 224.015  14
   9   6  -2 2696.89 319.534   1
   9   6  -2 2476.11 325.900   2
  -9  -6   1 649.196 176.374  14
  -9   6   1 810.451 168.128  14
   9   6  -1 581.210 247.456   1
   9   6  -1 1154.48 264.709   2
  -9  -6   0 1820.62 209.297  14
  -9   6   0 1845.99 186.667  14
   9   6   0 1319.42 250.167   1
   9   6   0 1788.82 291.989   2
  -9  -6   0 1403.95 177.665   9
  -9  -6  -1 698.871 176.524  14
  -9   6  -1 537.240 145.787  14
   9   6   1 915.794 227.743   1
   9   6   1 605.862 224.858   2
  -9  -6  -1 375.001 152.519   9
  -9  -6  -2 17506.5 613.660  10
  -9  -6  -2 18241.0 630.384   9
  -9   6  -2 18116.9 605.793  14
  -9  -6  -2 18098.3 645.674  14
  -9  -6  -3 1704.49 196.647  10
  -9  -6  -3 1816.83 202.405   9
  -9  -6  -3 1669.27 207.724  14
  -9   6  -3 1554.06 167.344  14
  -9  -6  -4 1289.03 186.995  10
  -9  -6  -4 1098.67 181.187   9
  -9   6  -4 1119.27 138.052  14
  -9  -6  -5 2781.56 221.913  10
  -9  -6  -5 2525.37 221.570   9
  -9  -6  -5 2231.14 209.694  14
  -9  -6  -6 3092.22 220.096  10
  -9  -6  -6 3032.18 225.129   9
  -9  -6  -6 2470.55 207.270  14
  -9  -6  -7 306.528 138.673  10
  -9  -6  -7 274.160 141.283   9
  -9  -6  -7 345.568 130.645  14
  -9  -6  -8 1131.74 142.891  10
  -9  -6  -8 869.962 140.544   9
  -9  -6  -8 966.975 125.551  14
  -9  -6  -9 1343.47 130.149  10
  -9  -6  -9 1034.55 92.7918  14
  -9  -6 -10-3.75488 75.2365  10
  -9  -6 -10 45.8754 74.9514   9
  -9   7  14 207.738 82.4949   6
  -9   7  13 6822.96 275.489   6
   9  -7 -13 6657.24 274.451  11
  -9   7  12 5174.71 263.110   6
   9  -7 -12 5322.79 256.820  11
   9  -7 -12 5457.72 264.134  13
   9  -7 -11 4763.86 253.164  14
   9  -7 -11 5049.50 273.552  13
   9  -7 -11 4699.17 255.135  11
  -9   7  11 5004.28 266.238   6
   9  -7 -10 666.890 181.440  14
   9  -7 -10 760.739 172.459  13
   9  -7 -10 680.352 157.116  11
  -9   7  10 561.910 161.287   6
   9  -7  -9 9819.60 452.603  13
   9  -7  -9 11814.7 442.931  11
  -9   7   8 1436.07 193.008   6
  -9   7   8 1343.10 178.039  14
   9   7  -8 1780.47 161.727   7
  -9   7   7 6530.17 334.071   6
  -9   7   7 6458.44 317.858  14
   9   7  -7 6036.49 295.220   7
  -9   7   6 8890.63 402.381   6
  -9   7   6 9583.72 401.353  14
   9   7  -6 9108.23 380.151   7
  -9   7   5 427.248 164.768   6
  -9   7   5 307.617 162.930  14
  -9   7   4 18432.1 633.474   6
  -9   7   4 18334.3 635.687  14
  -9   7   3 19583.0 652.503   6
  -9  -7   3 20101.0 664.909  14
  -9   7   2 4079.26 257.284  14
  -9  -7   2 4260.54 263.893  14
  -9   7   1 5306.58 285.767  14
  -9  -7   1 4850.46 291.493  14
  -9   7   0 7475.76 346.110  14
  -9  -7   0 8086.40 370.739  14
  -9  -7  -1 2366.50 201.339   9
  -9  -7  -1 2465.89 226.919  14
  -9   7  -1 2156.76 197.180  14
  -9  -7  -2 16341.9 578.020   9
  -9   7  -2 16503.6 566.108  14
  -9  -7  -2 17209.8 609.363  14
  -9  -7  -3 17976.4 604.101   9
  -9  -7  -3 18256.8 625.755  14
  -9   7  -3 16648.0 567.998  14
  -9  -7  -4 9398.47 375.221  10
  -9  -7  -4 9732.80 399.134   9
  -9  -7  -4 9718.17 409.788  14
  -9  -7  -5 18084.9 588.334  10
  -9  -7  -5 17698.1 603.895   9
  -9  -7  -6 6264.35 286.005  10
  -9  -7  -6 7232.56 310.412   9
  -9  -7  -6 7062.83 307.856  14
  -9  -7  -7 1965.84 151.792  10
  -9  -7  -7 1841.15 163.529   9
  -9  -7  -7 1594.12 152.589  14
  -9  -7  -8 2017.33 139.279  10
  -9  -7  -8 2049.26 154.866   9
  -9  -7  -8 1900.35 134.211  14
  -9  -7  -9 4905.73 197.463   9
  -9  -7  -9 4334.27 177.380  10
   9  -8 -13-11.7035 78.0898   9
  -9   8  13-42.9336 80.9942   6
  -9   8  12 257.053 104.466   6
   9  -8 -12 455.051 114.989  13
   9  -8 -12 310.225 100.329  11
  -9   8  11 64.1008 116.309   6
   9  -8 -11 209.979 113.620  14
   9  -8 -11 202.299 125.288  13
   9  -8 -11 210.564 108.026  11
   9  -8 -10 3425.54 232.635  14
   9  -8 -10 3689.91 207.924  11
  -9   8   9 3538.86 229.662   6
   9  -8  -9 3249.35 255.131  14
   9  -8  -9 3431.60 209.675  11
  -9   8   8 1205.52 172.300   6
   9  -8  -8 1644.91 209.964  13
   9  -8  -8 1411.64 158.289  11
  -9   8   7 97.2300 143.142   6
   9  -8  -7 152.835 128.059  11
   9  -8  -7 153.888 154.470  13
  -9   8   6 4523.39 269.286   6
  -9   8   6 4517.56 264.703  14
  -9   8   5 339.134 143.015   6
  -9   8   5 327.747 155.730  14
  -9   8   4 88.9487 136.011   6
  -9   8   4 299.868 146.863  14
   9   8  -4 15.8790 120.562   7
  -9   8   3 9349.39 364.870   6
  -9  -8   3 8524.16 365.171  14
  -9  -8   2 28103.8 871.094  14
  -9   8   2 27549.8 876.072  14
  -9   8   1 122.233 136.841  14
  -9  -8   1 86.6822 148.542  14
  -9  -8   0 4114.59 265.410  14
  -9   8   0 4189.81 247.122  14
  -9   8  -1 8765.34 360.563  14
  -9  -8  -1 9004.51 389.503  14
  -9  -8  -2 5919.09 276.575   9
  -9  -8  -2 6074.87 310.455  14
  -9   8  -2 5679.61 269.927  14
  -9  -8  -3 1462.99 161.093   9
  -9  -8  -3 1480.06 178.277  14
  -9   8  -3 1496.51 141.290  14
  -9  -8  -4 2134.38 179.520   9
  -9  -8  -4 1707.14 183.145  14
  -9  -8  -5 3773.59 214.291   9
  -9  -8  -6 3571.10 204.070   9
  -9  -8  -6 4063.15 212.141  14
  -9  -8  -7 5.13040 93.0736   9
  -9  -8  -7-140.040 98.0708  14
  -9  -8  -8 343.042 83.1270   9
  -9  -8  -8 250.718 67.0940  14
  -9   9  12-19.3985 71.1513   6
   9  -9 -11 1559.04 114.522  14
  -9   9  11 1812.21 136.489   6
   9  -9 -10 1371.73 151.280  14
   9  -9  -9 2096.66 204.202  14
   9  -9  -9 2248.87 188.827  13
  -9   9   9 2239.36 169.915   6
   9  -9  -8-177.244 185.810  14
   9  -9  -8-92.4548 140.361  13
  -9   9   8 22.8904 117.265   6
   9  -9  -7 14891.9 583.611  14
   9  -9  -7 15734.1 562.693  13
  -9   9   7 15798.9 533.683   6
   9  -9  -6 550.159 164.001  13
  -9   9   6 597.709 140.426   6
   9  -9  -5 5130.92 302.341  13
  -9   9   5 5472.94 267.693   6
  -9   9   4 12669.8 450.880   6
  -9   9   3 17281.7 580.916  14
  -9   9   3 16497.1 545.016   6
  -9  -9   2 7113.32 308.797  14
  -9   9   2 6980.92 319.862  14
  -9  -9   1 9978.66 397.740  14
  -9   9   1 10333.9 398.965  14
  -9   9   0 270.555 132.679  14
  -9  -9   0 203.023 136.479  14
  -9  -9  -1 21080.4 685.363  14
  -9  -9  -2 279.747 134.867  14
  -9  -9  -3 1004.27 154.526  14
  -9  -9  -3 1035.51 121.404   9
  -9  -9  -4 10975.9 385.858  14
  -9  -9  -4 9686.92 349.077   9
  -9  -9  -5 682.489 129.616  14
  -9  -9  -5 784.046 105.351   9
  -9  -9  -6 1056.41 112.532  14
  -9  -9  -6 997.902 99.6217   9
  -9  -9  -7 3336.68 141.346  14
  -9  -9  -7 3028.51 134.471   9
  -9  10  11 2442.07 116.166   6
   9 -10 -10 2423.61 132.884  14
   9 -10  -9 10038.7 367.450  14
  -9  10   9 10061.3 349.575   6
   9 -10  -9 11062.1 369.711  13
   9 -10  -8 13329.0 470.691  14
  -9  10   8 13423.8 434.271   6
   9 -10  -8 12840.4 450.127  13
  -9  10   7 1443.71 137.546   6
   9 -10  -7 1305.01 154.427  13
  -9  10   6 406.048 109.256   6
   9 -10  -6 277.753 161.324  14
   9 -10  -6 186.801 130.323  13
  -9  10   5-101.049 106.490   6
   9 -10  -5-137.403 171.693  14
   9 -10  -5-7.94374 133.933  13
   9 -10  -4 2981.59 249.936  14
   9 -10  -4 3096.45 211.719  13
  -9  10   4 3385.52 179.430   6
   9 -10  -3 2008.03 175.533  13
  -9  10   3 2095.65 137.431   6
   9 -10  -2 14570.6 490.081  13
  -9 -10   1 757.157 123.056  14
  -9 -10   0 2332.52 167.683  14
   9 -10   0 2066.51 197.411  14
  -9 -10  -1 146.464 117.075  14
   9 -10   1-34.3789 135.805  14
  -9 -10  -2 9279.11 345.529  14
  -9 -10  -3 275.088 104.313  14
  -9 -10  -4 1502.23 129.866  14
  -9 -10  -5 140.943 74.7839  14
  -9  11   8 894.381 80.4355   6
   9 -11  -8 1000.75 106.191  14
  -9  11   7 455.163 74.8578   6
   9 -11  -6 2234.76 172.533  14
   9 -11  -6 2012.72 132.165  13
  -9  11   6 2092.64 118.902   6
   9 -11  -5 3447.09 211.675  14
   9 -11  -5 3054.55 161.979  13
   9 -11  -4 156.107 128.354  14
   9 -11  -4 65.0092 78.6428  13
   9 -11  -3 6068.82 284.866  14
   9 -11  -2 431.750 139.420  14
   9 -11  -1 9294.66 342.015  14
  -9 -11   0 61.8889 71.9929  14
  -9 -11  -1 4741.20 190.526  14
  -9 -11  -2 1502.54 105.772  14
  -9 -11  -3 2252.97 115.818  14
 -10   0  16 475.645 98.6033   6
  10   0 -15 71.5864 121.543   7
 -10   0  15-97.1354 130.048   6
  10   0 -15 8.60368 79.9348  11
  10   0 -14 19853.2 616.725  11
  10   0 -14 19576.2 646.752   7
  10   0 -13 73.0452 124.742  11
  10   0 -13 98.2668 142.175   7
  10   0 -12 4369.50 269.180   7
  10   0 -11-78.3821 157.527   7
  10   0 -10 366.374 172.523   7
  10   0  -9-68.7554 152.690   7
  10   0  -8 3455.46 255.911   7
  10   0  -7-168.652 163.028   7
 -10   0   6 73760.0 2042.51  14
  10   0  -6 74135.8 2087.95   7
 -10   0   5 43.0714 133.519  14
 -10   0   4 6879.60 321.507  14
 -10   0   4 6883.13 320.591   9
 -10   0   4 7141.85 343.127  10
 -10   0   3 46.2471 137.658   9
 -10   0   3 20.9559 149.502  10
 -10   0   3-9.20949 138.567  14
 -10   0   2 55655.0 1611.84  14
 -10   0   2 57224.9 1617.98   9
 -10   0   2 56950.9 1634.31  10
 -10   0   1 341.613 154.074   9
 -10   0   1-10.7080 158.484  10
 -10   0   1-194.445 151.453  14
 -10   0   0 30564.5 962.890  14
 -10   0   0 32433.9 974.670   9
 -10   0   0 30691.7 981.308  10
 -10   0  -1 132.741 164.351  10
 -10   0  -1 92.9151 157.027   9
 -10   0  -2 6912.68 348.618   9
 -10   0  -2 7285.69 342.957  14
 -10   0  -3 120.975 148.961  14
 -10   0  -4 10153.4 408.453  14
 -10   0  -4 9420.35 418.543   9
 -10   0  -4 9653.58 430.350  10
 -10   0  -5 33.2529 158.153  10
 -10   0  -5 10.3082 149.125   9
 -10   0  -5-18.1811 130.481  14
 -10   0  -6 51328.2 1462.78  14
 -10   0  -6 51431.4 1488.43   9
 -10   0  -6 52005.6 1505.67  10
 -10   0  -7 115.345 148.986  10
 -10   0  -7-120.717 142.423   9
 -10   0  -7-90.4423 111.384  14
 -10   0  -8 8382.40 357.211  10
 -10   0  -8 8561.37 339.688   9
 -10   0  -9-40.1574 118.968  10
 -10   0  -9 15.9468 98.8885   9
 -10   0 -10 4062.53 190.218  10
  10  -1 -17 13521.3 405.808   7
 -10   1  16 620.483 101.646   6
 -10  -1  16 617.192 101.872   6
  10  -1 -16 737.603 115.317   7
  10   1 -16 696.519 107.535   7
  10  -1 -15 11992.9 398.601  11
 -10   1  15 11052.4 425.276   6
  10  -1 -15 12321.4 427.809   7
  10   1 -15 12611.2 427.683   7
  10  -1 -14 365.118 142.083   7
  10  -1 -14 204.532 123.169  11
  10  -1 -13 11707.4 462.144   7
  10   1 -13 12336.7 428.044  11
  10  -1 -13 12343.2 457.113  11
  10  -1 -12 575.635 166.415   7
  10   1 -11 4057.84 264.255   7
  10  -1 -11 3888.67 257.632   7
  10  -1 -10 14848.8 552.040   7
  10   1 -10 13925.0 545.936   7
  10  -1  -9 20354.4 707.893   7
  10   1  -9 21617.1 721.073   7
  10   1  -9 19617.4 821.474   1
  10  -1  -8 76.9247 150.066   7
  10   1  -8-46.5874 174.607   7
  10   1  -8-61.7463 185.733   1
 -10   1   7 39667.5 1164.42  14
  10  -1  -7 40272.0 1209.07   7
  10   1  -7 41110.2 1225.15   7
  10   1  -7 39039.8 1326.74   1
 -10   1   6 18948.6 626.347  14
 -10  -1   6 19618.5 623.288  14
  10  -1  -6 18355.3 653.393   7
  10   1  -6 18608.3 753.071   1
 -10   1   5 65532.4 1802.42  14
 -10  -1   5 65245.7 1798.45  14
  10  -1  -5 62748.0 1821.01   7
  10   1  -5 61816.8 1932.40   1
  10   1  -4 24522.5 919.506   1
 -10   1   4 26045.2 814.839  14
 -10  -1   4 25839.9 815.924  14
 -10  -1   4 26087.0 809.739   9
 -10   1   4 26480.6 844.835  10
 -10  -1   4 25958.7 836.896  10
 -10   1   3 52714.0 1515.34  14
 -10  -1   3 52941.2 1518.31  14
 -10   1   3 53556.8 1522.71   9
 -10  -1   3 51894.8 1510.63   9
 -10   1   3 53790.5 1541.86  10
 -10  -1   3 52905.3 1535.56  10
 -10   1   2 3203.55 225.342  14
 -10  -1   2 3045.81 226.153  14
 -10   1   2 3062.72 223.810   9
 -10  -1   2 3514.33 231.437   9
 -10   1   2 3492.94 259.502  10
 -10  -1   2 3594.21 256.105  10
 -10  -1   1 332.057 173.363  10
 -10   1   1 354.902 144.763   9
 -10  -1   1 477.208 160.328   9
 -10   1   1 183.020 139.033  14
 -10  -1   1 236.793 145.426  14
 -10  -1   0 1149.80 178.378   9
 -10  -1   0 1180.69 189.146  10
 -10   1   0 934.231 178.833   9
 -10  -1   0 1235.06 183.853  14
 -10   1  -1 62928.3 1756.75  14
 -10  -1  -1 59991.1 1760.57   9
 -10   1  -1 61339.5 1771.69  10
 -10  -1  -1 62922.8 1780.19  10
 -10   1  -2 12223.7 458.011  14
 -10  -1  -2 10946.5 455.673  14
 -10  -1  -2 11378.4 464.999   9
 -10   1  -2 11008.8 466.032  10
 -10  -1  -2 11961.0 488.026  10
 -10   1  -3 7048.75 337.713  14
 -10  -1  -3 7317.97 349.932  14
 -10   1  -3 6598.86 342.694   9
 -10  -1  -3 7396.16 366.836   9
 -10  -1  -3 7631.95 378.553  10
 -10   1  -3 7721.07 366.512  10
 -10   1  -4 327.702 170.460  10
 -10   1  -4-72.0110 169.416   9
 -10   1  -4 196.887 137.483  14
 -10  -1  -4-70.5409 149.162  14
 -10   1  -5 36968.6 1075.13  14
 -10  -1  -5 36460.4 1085.41  14
 -10   1  -5 35700.4 1089.01   9
 -10  -1  -5 35663.2 1101.10   9
 -10   1  -5 35105.3 1098.15  10
 -10   1  -6 16549.6 539.654  14
 -10  -1  -6 16895.7 558.820  14
 -10   1  -6 15011.5 555.838   9
 -10  -1  -6 15935.4 576.204   9
 -10   1  -6 15617.4 573.017  10
 -10  -1  -7 18349.6 581.812  14
 -10  -1  -7 18443.2 630.922  10
 -10   1  -7 17671.9 613.368  10
 -10   1  -7 18198.7 600.657   9
 -10  -1  -7 17847.3 614.175   9
 -10   1  -8-122.199 141.748  10
 -10  -1  -8 120.988 138.410  10
 -10   1  -8 12.9892 105.818   9
 -10  -1  -8-7.57147 124.681   9
 -10   1  -9 6453.95 263.600  10
 -10  -1  -9 6144.28 277.530  10
 -10   1  -9 5647.55 231.333   9
 -10  -1  -9 6195.38 258.288   9
 -10  -1 -10 129.566 101.751  10
 -10   1 -10 177.466 79.9068  10
 -10   2  16 29.9121 77.3145   6
 -10  -2  16 21.0729 77.6642   6
  10  -2 -16-44.4032 90.0395   7
  10   2 -16 13.3645 82.5821   7
  10  -2 -15-52.2932 103.680  11
 -10   2  15 6.84756 114.275   6
  10   2 -15 18.9512 110.685   7
  10  -2 -15 157.439 116.756   7
  10  -2 -14 12940.7 461.800  11
 -10   2  14 12636.1 482.438   6
  10  -2 -14 13035.9 466.198   7
  10   2 -14 13377.1 467.230   7
  10  -2 -13 549.839 149.103  11
 -10   2  13 554.295 164.526   6
  10  -2 -13 356.042 152.376   7
  10   2 -13 407.056 148.884   7
  10  -2 -12 14386.1 528.379   7
  10   2 -12 14158.3 530.753   7
  10   2 -11 17929.8 643.184   7
  10  -2 -11 18733.2 643.358   7
  10  -2 -10 5309.14 301.860   7
  10  -2  -9 883.156 179.427   7
  10   2  -9 996.580 231.570   1
 -10   2   8 5259.17 254.739  14
  10  -2  -8 5197.60 290.787   7
  10   2  -8 4736.43 375.346   1
 -10   2   7 4725.03 253.289  14
  10  -2  -7 4652.45 273.329   7
  10   2  -7 4946.55 298.893   7
  10   2  -7 4620.36 361.678   1
 -10   2   6 2675.81 199.157  14
  10  -2  -6 2251.55 204.206   7
  10   2  -6 2081.26 265.422   1
 -10   2   5 1594.45 179.220  14
 -10  -2   5 1433.44 166.851  14
  10  -2  -5 1832.05 185.740   7
 -10  -2   5 1566.73 188.550  10
  10   2  -5 1665.02 249.961   1
 -10   2   4 350.718 134.312  14
 -10  -2   4 134.721 132.465  14
  10  -2  -4 246.464 141.858   7
  10   2  -4 552.966 191.305   1
 -10  -2   4 560.985 136.693   9
 -10  -2   4 250.047 153.412  10
 -10   2   3 15603.3 538.224  14
 -10  -2   3 15056.1 537.911  14
  10   2  -3 14893.0 651.196   1
 -10  -2   3 14721.5 548.027  10
 -10  -2   3 14199.5 522.828   9
  10   2  -2 52191.2 1623.49   2
 -10   2   2 48583.3 1417.94  14
 -10  -2   2 49812.5 1425.97  14
  10   2  -2 45692.3 1544.73   1
 -10   2   2 49163.5 1438.85  10
 -10  -2   2 48840.9 1436.29  10
 -10  -2   2 49266.2 1417.80   9
  10   2  -1 22219.9 901.381   2
 -10   2   1 24524.3 763.609  14
 -10  -2   1 23291.6 765.149  14
  10   2  -1 21633.9 862.092   1
 -10   2   1 23698.9 772.933  10
 -10  -2   1 23345.5 775.444  10
 -10   2   1 23510.5 761.566   9
 -10  -2   1 22727.2 757.664   9
  10   2   0 6111.99 403.338   2
 -10   2   0 6075.23 325.721  10
 -10  -2   0 6546.96 340.980  10
 -10  -2   0 5997.60 319.177   9
 -10  -2   0 6470.49 324.789  14
  10   2   1 53348.9 1742.41   2
 -10   2  -1 56444.9 1606.85  14
 -10  -2  -1 58428.4 1625.16  14
 -10   2  -1 54876.6 1609.37   9
 -10  -2  -1 54881.7 1617.26   9
 -10   2  -1 57158.9 1625.06  10
 -10  -2  -1 56387.0 1634.60  10
 -10   2  -2 18969.2 653.294  14
 -10   2  -2 19621.2 667.234   9
 -10  -2  -2 19472.7 675.590   9
 -10  -2  -2 19662.6 687.147  10
 -10   2  -2 19116.2 672.894  10
 -10   2  -3 1736.27 207.230  10
 -10  -2  -3 1864.53 221.073  10
 -10  -2  -3 1973.98 212.580   9
 -10   2  -3 2212.16 208.051   9
 -10   2  -3 2119.90 191.760  14
 -10  -2  -3 2342.01 210.724  14
 -10   2  -4 2702.36 230.937  10
 -10  -2  -4 2429.35 240.372  10
 -10  -2  -4 2868.67 237.491   9
 -10   2  -4 2658.67 218.046   9
 -10   2  -4 2357.77 196.879  14
 -10  -2  -4 2284.37 221.341  14
 -10   2  -5 1344.55 191.958  10
 -10  -2  -5 1267.11 199.140  10
 -10   2  -5 1599.45 179.880   9
 -10   2  -5 1736.24 167.297  14
 -10  -2  -5 1472.63 183.543  14
 -10   2  -6 830.661 163.709  10
 -10  -2  -6 784.848 178.188  10
 -10  -2  -6 652.630 170.460   9
 -10   2  -6 974.623 155.223   9
 -10   2  -6 751.507 130.880  14
 -10  -2  -6 692.608 153.026  14
 -10   2  -7 488.612 143.455  10
 -10  -2  -7 63.3145 148.154   9
 -10   2  -7 417.657 123.350   9
 -10  -2  -7 516.325 128.995  14
 -10  -2  -8 12991.4 426.569  14
 -10   2  -8 13133.1 450.906  10
 -10  -2  -8 13729.1 473.440   9
 -10  -2  -9-14.0391 128.106  10
 -10  -2  -9 5.94954 102.431   9
 -10   2  -9-13.5920 88.3526  10
 -10  -2 -10 800.551 118.438  10
 -10  -2 -10 737.324 90.4324   9
 -10   3  16 599.559 83.2769   6
  10  -3 -16 807.031 94.7885   7
  10   3 -16 555.282 74.4357   7
  10   3 -15 735.096 109.680   7
  10  -3 -15 669.606 115.711   7
 -10   3  15 736.594 123.150   6
  10  -3 -15 745.846 117.331  11
  10  -3 -14 2354.59 178.931   7
  10   3 -14 2578.61 182.819   7
 -10   3  14 2321.14 194.650   6
  10  -3 -14 2544.17 188.813  11
  10  -3 -13 10898.3 413.973   7
  10   3 -13 10862.1 414.768   7
 -10   3  13 10089.7 433.924   6
  10  -3 -13 10834.8 424.085  11
  10  -3 -12-63.7873 143.845   7
  10   3 -12 143.741 148.273   7
 -10   3  12 45.4135 165.834   6
  10  -3 -12-52.7677 111.154  13
  10   3 -11 18655.4 630.861   7
 -10   3  11 17555.1 651.448   6
  10  -3 -11 17368.2 608.307  13
  10  -3 -10 396.234 155.123   7
  10   3 -10 661.099 181.640   7
  10   3  -9 45521.8 1334.39   7
  10  -3  -9 43404.9 1303.94   7
 -10   3   8 4835.02 245.431  14
  10  -3  -8 3756.11 251.804   7
  10   3  -8 4451.57 283.709   7
  10  -3  -8 3695.10 347.258   5
  10   3  -8 3815.82 338.916   1
 -10   3   7 14286.4 511.770  14
  10  -3  -7 14529.4 523.027   7
  10   3  -7 14240.6 556.419   7
  10   3  -7 14444.3 675.327   1
 -10   3   6 467.367 147.317  14
  10  -3  -6 653.576 144.910   7
  10   3  -6 698.668 224.228   1
 -10   3   5 3341.95 232.410  14
 -10  -3   5 3949.77 229.426  14
  10  -3  -5 3685.15 225.025   7
  10   3  -5 3693.45 337.201   1
 -10  -3   4 678.894 148.983  14
 -10   3   4 847.660 158.526  14
  10   3  -4 564.301 195.669   1
 -10   3   4 801.923 162.771   6
  10   3  -4 718.706 214.738   2
 -10  -3   4 470.048 159.653  10
 -10   3   3 422.997 158.044  14
 -10  -3   3 353.286 144.923  14
  10   3  -3 235.872 191.730   1
  10   3  -3 544.115 239.772   2
 -10  -3   3 179.833 134.762   9
 -10  -3   3 315.558 152.800  10
 -10   3   2 154.994 154.439  14
 -10  -3   2 9.98430 145.591  14
  10   3  -2 191.343 172.695   1
 -10  -3   2 255.750 142.797   9
 -10  -3   2 10.1715 152.521  10
 -10   3   2 126.445 153.648  10
 -10  -3   1 1441.67 190.149  14
  10   3  -1 1253.00 237.085   1
  10   3  -1 1434.43 243.669   2
 -10  -3   1 1058.78 183.306  10
 -10  -3   1 1272.34 172.822   9
 -10   3   1 1387.60 197.173  10
  10   3   0 20670.9 850.960   2
  10   3   0 20741.3 843.501   1
 -10   3   0 21401.2 718.052  10
 -10  -3   0 21386.4 723.632  10
 -10  -3   0 21551.4 713.443   9
 -10   3   0 21597.3 707.565  14
 -10  -3   0 20613.0 715.884  14
  10   3   1 896.862 215.111   1
  10   3   1 898.103 217.980   2
 -10  -3  -1 1126.93 191.199  10
 -10  -3  -1 1185.35 183.270   9
 -10   3  -1 1503.72 190.099   9
 -10   3  -1 1291.99 187.896  10
 -10   3  -1 1115.95 175.938  14
 -10  -3  -1 1546.32 192.830  14
 -10   3  -2 28107.8 879.800  14
 -10   3  -2 27316.9 882.489   9
 -10  -3  -2 27513.6 901.735   9
 -10  -3  -2 28854.9 913.836  10
 -10   3  -2 28717.8 893.120  10
 -10  -3  -3 45.5717 172.546  10
 -10  -3  -3 427.118 174.769   9
 -10   3  -3 458.923 158.338   9
 -10   3  -3 326.470 159.173  10
 -10   3  -3 247.001 131.060  14
 -10  -3  -3 488.607 168.501  14
 -10   3  -4 19533.6 643.325  14
 -10  -3  -4 19277.9 670.853  14
 -10   3  -4 19847.2 657.732   9
 -10  -3  -4 19717.3 683.246   9
 -10  -3  -4 19259.0 687.147  10
 -10   3  -4 19442.5 660.254  10
 -10   3  -5 40560.0 1170.34  14
 -10  -3  -5 40109.0 1206.27  14
 -10   3  -5 41030.2 1189.70   9
 -10  -3  -5 40609.1 1219.69   9
 -10  -3  -5 40998.5 1231.66  10
 -10   3  -5 40199.1 1192.44  10
 -10  -3  -6-62.2209 157.154  10
 -10   3  -6 55.1269 125.536  10
 -10  -3  -6 130.186 128.223  14
 -10  -3  -7 1092.12 175.630  10
 -10  -3  -7 865.556 157.668   9
 -10   3  -7 738.551 132.044  10
 -10  -3  -7 968.817 142.270  14
 -10  -3  -8 2598.58 153.267  14
 -10  -3  -8 2686.60 202.166  10
 -10  -3  -8 2311.47 185.798   9
 -10  -3  -9 900.529 123.265   9
 -10  -3  -9 903.825 141.041  10
 -10  -3 -10 146.090 78.0576   9
  10  -4 -15 22.0769 83.8837   7
  10   4 -15 51.2448 70.5596   7
 -10   4  15 82.8445 92.2920   6
  10  -4 -15 176.017 98.7774  11
  10   4 -14 185.451 102.938   7
  10  -4 -14 351.408 114.685   7
 -10   4  14 305.528 128.336   6
  10  -4 -14 311.140 127.028  11
 -10   4  13 732.495 153.268   6
  10  -4 -13 552.987 127.055   7
  10   4 -13 359.791 125.636   7
  10  -4 -12 133.974 122.784   7
  10   4 -12 50.9747 128.304   7
 -10   4  12 62.8352 160.114   6
  10  -4 -12 71.5227 115.431  13
  10  -4 -11 874.020 148.682   7
  10   4 -11 675.251 162.697   7
 -10   4  11 935.465 186.233   6
  10  -4 -11 892.421 163.179  13
  10   4 -10 14330.2 535.438   7
  10  -4 -10 14531.4 515.154   7
 -10   4   9 1230.66 209.454   6
 -10   4   9 1253.72 151.410  14
  10   4  -9 845.356 171.286   7
  10  -4  -9 1144.05 157.650   7
 -10   4   8 5083.37 312.171   6
 -10   4   8 5561.44 276.776  14
  10   4  -8 5111.09 299.577   7
  10  -4  -8 5126.50 271.000   7
 -10   4   7 480.562 143.892  14
  10   4  -7 565.215 176.568   7
  10  -4  -7 442.940 198.320   5
 -10   4   7 640.003 183.827   6
 -10   4   7 650.705 225.380   3
  10   4  -7 433.098 227.101   1
  10  -4  -6 599.693 199.395   5
 -10   4   6 452.311 171.807   6
 -10   4   6 484.296 149.708  14
  10   4  -6 455.395 231.285   1
  10  -4  -5 675.219 204.321   5
 -10   4   5 338.269 162.575   6
 -10   4   5 493.003 157.509  14
  10   4  -5 497.044 232.346   1
 -10   4   4 14340.7 525.944   6
  10   4  -4 14072.9 684.134   2
  10  -4  -4 13840.1 627.652   5
 -10   4   4 14456.6 527.280  14
 -10  -4   4 13999.7 511.211  14
  10   4  -4 14917.7 696.650   1
 -10  -4   3 261.064 139.820  14
 -10   4   3 502.996 146.987  14
  10   4  -3 394.649 211.715   1
  10   4  -3 270.220 232.627   2
 -10  -4   3 130.350 139.546  10
 -10  -4   2-71.2623 154.823  14
 -10   4   2 108.848 146.732  14
  10   4  -2 138.581 178.083   1
  10   4  -2 97.0155 212.203   2
 -10  -4   2 44.2326 131.424   9
 -10  -4   2 29.1384 148.749  10
  10   4  -1 16886.4 776.465   2
 -10  -4   1 18974.9 650.361  14
  10   4  -1 19417.7 803.372   1
 -10  -4   1 18001.7 635.165  10
 -10  -4   1 18502.3 626.267   9
  10   4   0 11329.9 589.576   2
 -10   4   0 10470.0 438.559  14
 -10  -4   0 11101.5 460.756  14
  10   4   0 11048.8 582.059   1
 -10   4   0 11730.5 452.412  10
 -10  -4   0 11214.9 456.337  10
 -10  -4   0 11115.3 446.773   9
 -10  -4  -1-11.0727 157.377  14
 -10   4  -1 105.931 143.874  14
  10   4   1 138.430 183.895   1
  10   4   1 317.488 206.697   2
 -10  -4  -1 74.7075 164.030  10
 -10  -4  -1 62.1145 156.902   9
 -10   4  -1 135.435 145.055  10
 -10  -4  -2 912.562 188.481  10
 -10  -4  -2 1062.61 178.359   9
 -10   4  -2 991.272 168.419  10
 -10  -4  -2 1254.28 190.921  14
 -10   4  -2 1051.83 164.686  14
 -10  -4  -3 774.679 184.318  10
 -10  -4  -3 707.796 174.086   9
 -10   4  -3 712.192 156.740  10
 -10   4  -3 998.967 157.931  14
 -10  -4  -4 817.047 184.747  10
 -10  -4  -4 825.523 180.395   9
 -10   4  -4 652.730 150.268  10
 -10  -4  -4 750.466 168.226  14
 -10   4  -4 641.490 136.860  14
 -10  -4  -5 1725.45 203.409  10
 -10  -4  -5 1361.58 193.304   9
 -10   4  -5 1036.39 146.612  10
 -10  -4  -5 1644.60 185.148  14
 -10   4  -5 1307.28 138.759  14
 -10  -4  -6 20195.9 668.348  10
 -10  -4  -6 19796.1 665.161   9
 -10  -4  -6 19328.6 647.629  14
 -10  -4  -7 146.402 143.930  10
 -10  -4  -7-34.5200 110.577  14
 -10  -4  -8 3450.33 212.298  10
 -10  -4  -8 3409.74 204.612   9
 -10  -4  -8 3082.49 167.960  14
 -10  -4  -9 1612.69 144.854  10
 -10  -4  -9 1456.69 134.836   9
 -10  -4 -10 1614.24 102.777   9
 -10  -4 -10 1727.84 121.816  10
 -10   5  15 9278.37 307.858   6
  10   5 -14-10.4876 68.0791   7
  10  -5 -14 203.223 76.7483   7
 -10   5  14 194.439 109.146   6
  10  -5 -14 129.831 108.788  11
  10  -5 -13 3601.40 184.754   7
  10   5 -13 3814.38 188.810   7
 -10   5  13 3925.86 225.236   6
  10  -5 -13 3298.61 183.460  13
  10  -5 -13 3785.47 222.343  11
  10  -5 -12 5601.44 246.446   7
  10   5 -12 5935.82 262.038   7
 -10   5  12 5608.37 289.732   6
  10  -5 -12 5410.10 265.416  13
  10  -5 -12 5480.75 286.748  11
  10   5 -11 1188.20 163.974   7
  10  -5 -11 1408.11 178.067  13
 -10   5  11 1293.38 189.069   6
 -10   5  10 180.441 110.961  14
  10   5 -10 36.4324 136.088   7
 -10   5   9 23105.5 742.128  14
  10   5  -9 23509.3 768.344   7
 -10   5   9 24498.4 801.093   6
 -10   5   8 706.457 148.210  14
  10   5  -8 867.262 174.409   7
 -10   5   8 989.356 191.915   6
 -10   5   7 15864.1 557.714  14
  10   5  -7 15207.9 576.079   7
 -10   5   7 15673.4 585.654   6
 -10   5   6 6375.57 319.319  14
 -10   5   6 6949.77 340.544   6
 -10   5   5 22828.9 736.174  14
  10   5  -5 23006.6 926.598   1
 -10   5   5 22164.3 743.504   6
  10  -5  -5 20806.5 846.416   5
 -10   5   4 3853.40 245.173  14
 -10  -5   4 3273.02 221.253  14
  10   5  -4 3171.07 348.226   1
  10   5  -4 4175.67 371.371   2
 -10   5   4 3698.51 243.127   6
 -10  -5   3 39485.2 1192.60  14
 -10   5   3 41514.6 1200.39  14
  10   5  -3 38730.4 1396.64   1
  10   5  -3 40286.9 1411.32   2
 -10  -5   2 16445.0 592.838  14
  10   5  -2 18226.1 791.444   1
  10   5  -2 16406.0 761.657   2
  10   5  -1 71682.1 2216.24   2
 -10   5   1 72512.1 1991.93  14
 -10  -5   1 71838.1 2005.93  14
  10   5  -1 69853.2 2210.18   1
 -10  -5   1 69558.3 1977.65  10
 -10  -5   1 69782.0 1974.00   9
 -10  -5   0 3614.96 258.011  14
 -10   5   0 2817.34 223.892  14
  10   5   0 4032.74 367.383   1
  10   5   0 3065.98 338.605   2
 -10  -5   0 3754.06 243.667  10
 -10  -5   0 3379.06 235.574   9
 -10  -5  -1 4464.54 279.793  10
 -10  -5  -1 5258.55 289.660   9
 -10   5  -1 5371.35 279.165  14
 -10  -5  -1 5145.82 299.252  14
 -10  -5  -2 3317.61 242.651  10
 -10  -5  -2 3575.11 249.067   9
 -10   5  -2 3422.80 225.593  14
 -10  -5  -2 3360.71 251.330  14
 -10  -5  -3 3295.66 246.645  10
 -10  -5  -3 3153.64 246.495   9
 -10   5  -3 3126.01 212.223  14
 -10  -5  -4 18807.3 627.735  10
 -10  -5  -4 18151.5 624.636   9
 -10   5  -4 17275.5 576.033  14
 -10  -5  -4 17480.7 620.476  14
 -10  -5  -5 2293.89 207.166  10
 -10  -5  -5 2653.01 217.141   9
 -10  -5  -5 2283.04 206.186  14
 -10  -5  -6 4883.89 264.049  10
 -10  -5  -6 4944.00 268.156   9
 -10  -5  -6 4835.90 256.143  14
 -10  -5  -7 8219.57 333.671   9
 -10  -5  -7 7961.61 314.719  14
 -10  -5  -8 30.6387 110.870  10
 -10  -5  -8-13.0716 83.8709  14
 -10  -5  -9 6333.69 246.757   9
 -10  -5  -9 6960.62 254.410  10
 -10   6  14-4.68122 87.8042   6
  10  -6 -14 68.6852 89.5387  11
 -10   6  13-6.41165 108.552   6
  10  -6 -13 6.37310 104.947  11
  10   6 -12 124.882 84.3726   7
 -10   6  12 133.710 123.796   6
  10  -6 -12 42.8282 119.862  13
  10  -6 -12 229.793 123.500  11
  10   6 -11 5542.57 245.555   7
 -10   6  11 5463.49 284.402   6
  10  -6 -11 5634.44 284.041  13
  10  -6 -11 5852.58 282.405  11
  10  -6 -11 4849.97 255.631  14
  10  -6 -10 1555.02 193.775  13
  10   6 -10 1773.98 160.170   7
 -10   6   9 136.868 153.856   6
 -10   6   9 178.974 128.296  14
  10   6  -9 224.337 133.369   7
 -10   6   8 29187.8 920.264   6
 -10   6   8 28737.2 889.180  14
  10   6  -8 28423.3 890.366   7
 -10   6   7 949.402 178.612   6
 -10   6   7 892.696 160.699  14
  10   6  -7 400.219 149.326   7
 -10   6   6 16598.7 605.455   6
 -10   6   6 17873.6 603.049  14
  10   6  -6 16626.4 604.475   7
 -10   6   5 2439.50 216.458   6
 -10   6   5 2651.69 216.126  14
 -10   6   4 1024.30 164.881   6
 -10  -6   4 1155.90 158.469  14
 -10   6   4 1014.58 167.207  14
 -10   6   3 20890.7 693.359  14
 -10  -6   3 20494.5 685.068  14
 -10  -6   2 9909.58 413.762  14
 -10   6   1 11449.4 454.080  14
 -10  -6   1 12218.5 473.797  14
 -10  -6   0 1677.75 183.440   9
 -10  -6   0 1772.85 203.897  14
 -10   6   0 1788.23 188.580  14
 -10  -6  -1 353.781 146.248  10
 -10  -6  -1 691.238 159.675   9
 -10  -6  -1 554.418 170.438  14
 -10   6  -1 456.887 142.924  14
 -10  -6  -2-17.4174 134.751  10
 -10  -6  -2-92.6758 150.072   9
 -10  -6  -2-10.4986 147.077  14
 -10   6  -2 223.942 129.424  14
 -10  -6  -3 1634.26 186.330  10
 -10  -6  -3 1629.12 187.812   9
 -10  -6  -3 1751.94 200.679  14
 -10   6  -3 1715.58 160.525  14
 -10  -6  -4 479.569 144.170  10
 -10  -6  -4 497.083 147.706   9
 -10   6  -4 393.516 108.903  14
 -10  -6  -5 522.698 145.542  10
 -10  -6  -5 563.056 147.660   9
 -10  -6  -5 777.000 152.557  14
 -10  -6  -6 2922.11 195.066  10
 -10  -6  -6 2889.70 202.072   9
 -10  -6  -6 3286.26 203.892  14
 -10  -6  -7 788.582 129.837  10
 -10  -6  -7 746.433 127.724   9
 -10  -6  -7 517.461 109.597  14
 -10  -6  -8 9726.11 326.523  10
 -10  -6  -8 10565.1 336.844   9
 -10   7  14 21.1475 56.1388   6
 -10   7  13 3375.25 173.940   6
  10  -7 -13 3568.35 174.003  11
 -10   7  12 507.810 118.321   6
  10  -7 -12 559.942 112.529  13
  10  -7 -12 596.768 116.233  11
  10  -7 -11 1185.28 136.799  14
  10  -7 -11 1219.39 157.000  13
  10  -7 -11 1227.40 145.226  11
  10  -7 -10 684.235 165.762  14
  10  -7 -10 591.230 156.634  13
  10  -7 -10 671.729 141.084  11
  10   7  -9 9680.58 362.984   7
  10  -7  -9 10114.2 431.604  13
  10  -7  -9 10516.1 403.775  11
 -10   7   8 1642.04 189.247   6
 -10   7   8 1709.63 174.870  14
  10   7  -8 1494.20 151.591   7
 -10   7   7 8919.71 380.917   6
 -10   7   7 9280.24 378.289  14
  10   7  -7 8622.36 357.693   7
 -10   7   6 443.276 147.009   6
 -10   7   6 218.526 139.137  14
  10   7  -6-17.1613 139.255   7
 -10   7   5 23733.9 753.972   6
 -10   7   5 23836.0 764.166  14
  10   7  -5 22798.6 756.667   7
 -10   7   4 11966.4 448.972   6
 -10   7   4 12887.5 476.475  14
 -10  -7   3 6405.01 305.004  14
 -10   7   2 10949.3 439.530  14
 -10  -7   2 11247.4 437.777  14
 -10  -7   1 1502.40 187.261  14
 -10   7   1 1602.55 179.090  14
 -10   7   0-26.4855 129.940  14
 -10  -7   0-68.8778 147.519  14
 -10  -7  -1 13367.9 470.858   9
 -10   7  -1 12860.8 471.172  14
 -10  -7  -1 13361.2 501.087  14
 -10  -7  -2 3526.15 221.830   9
 -10  -7  -2 3552.79 238.528  14
 -10   7  -2 3494.23 209.237  14
 -10  -7  -3 2126.51 182.217   9
 -10  -7  -3 2012.17 190.934  14
 -10   7  -3 2060.50 153.644  14
 -10  -7  -4 1141.01 136.223  10
 -10  -7  -4 961.113 146.281   9
 -10  -7  -5 1512.75 138.645  10
 -10  -7  -5 1715.23 159.484   9
 -10  -7  -5 1787.47 159.773  14
 -10  -7  -6 99.1860 94.6617  10
 -10  -7  -6 5.87704 111.268   9
 -10  -7  -6 140.460 100.509  14
 -10  -7  -7 4297.08 188.505   9
 -10  -7  -7 4170.91 180.409  14
 -10  -7  -8 2016.82 115.660   9
 -10   8  13 14.7848 54.2943   6
 -10   8  12 231.714 87.1952   6
  10  -8 -11 269.223 84.2759  14
  10  -8 -11 393.801 110.882  13
  10  -8 -11 240.074 89.7142  11
 -10   8  10 2152.64 165.358   6
  10  -8 -10 2019.44 170.531  14
  10  -8 -10 2221.20 149.978  11
  10  -8 -10 1916.91 172.318  13
  10  -8  -9 1108.66 180.896  14
  10  -8  -9 948.003 129.243  11
 -10   8   8 1345.47 156.286   6
  10  -8  -8 1129.95 178.857  13
  10  -8  -8 1196.05 143.148  11
 -10   8   7 3751.36 227.605   6
  10  -8  -7 4043.03 259.109  13
  10  -8  -7 3810.40 209.131  11
 -10   8   6 5102.38 255.169   6
 -10   8   6 4321.78 248.935  14
 -10   8   5 1572.74 158.016   6
 -10   8   5 1634.21 177.790  14
  10   8  -5 1642.90 150.607   7
 -10   8   4 2364.70 170.809   6
 -10   8   4 2504.44 195.652  14
  10   8  -4 1957.27 177.483   7
 -10  -8   3 3053.67 194.187  14
 -10  -8   2 347.882 136.489  14
 -10   8   2 193.174 137.191  14
 -10  -8   1 2997.26 209.021  14
 -10   8   1 2952.94 209.891  14
 -10  -8   0 5346.56 273.657  14
 -10   8   0 4541.09 248.084  14
 -10  -8  -1 2381.82 197.368  14
 -10   8  -1 2369.38 176.534  14
 -10  -8  -2 141.753 100.240   9
 -10   8  -2 196.672 107.923  14
 -10  -8  -2 195.015 127.716  14
 -10  -8  -3 226.641 106.034   9
 -10  -8  -3 128.345 123.854  14
 -10  -8  -4 348.522 104.025   9
 -10  -8  -4 188.416 113.664  14
 -10  -8  -5 6815.93 261.465   9
 -10  -8  -6 4406.40 187.076   9
 -10  -8  -6 4525.64 192.732  14
 -10  -8  -7 5205.77 186.241   9
 -10   9  10-36.9501 84.7033   6
  10  -9 -10 53.8189 86.2345  14
  10  -9  -9 11221.0 406.581  14
 -10   9   9 11271.6 383.282   6
  10  -9  -9 11645.6 404.457  13
 -10   9   8-29.1927 101.346   6
  10  -9  -8 25.2019 147.970  14
  10  -9  -8-15.0957 117.382  13
 -10   9   7 16039.3 508.104   6
  10  -9  -7 15367.7 536.734  13
  10  -9  -7 15301.9 563.239  14
 -10   9   6 3179.96 180.124   6
  10  -9  -6 2812.97 210.873  13
 -10   9   5 6352.19 261.171   6
  10  -9  -5 6368.10 308.475  13
 -10   9   4 295.377 95.4308   6
  10  -9  -4 195.039 140.339  13
 -10   9   3 4989.04 251.077  14
 -10  -9   2 4378.51 212.935  14
 -10   9   2 4143.90 228.379  14
 -10   9   1 1567.35 152.157  14
 -10  -9   1 1503.83 149.937  14
 -10  -9   0 6549.44 281.362  14
 -10  -9  -1 9844.77 366.062  14
 -10  -9  -2 7598.85 303.434  14
 -10  -9  -3 1763.19 147.881  14
 -10  -9  -4 3826.48 185.935  14
  10 -10  -9 2413.68 133.227  13
 -10  10   9 2343.39 115.427   6
  10 -10  -8 4968.92 226.088  14
 -10  10   8 4777.03 190.114   6
 -10  10   7 30.7684 73.2321   6
  10 -10  -7 122.417 97.5097  13
 -10  10   6 6434.58 234.255   6
  10 -10  -6 6693.58 270.462  13
  10 -10  -6 6826.88 307.589  14
 -10  10   5 132.695 69.3960   6
  10 -10  -5 281.962 145.750  14
  10 -10  -5 169.856 105.523  13
  10 -10  -4 5549.17 246.199  13
  10 -10  -4 5930.34 297.044  14
  10 -10  -3 92.8723 151.662  14
  10 -10  -3 170.009 97.5564  13
  10 -10  -2 4361.20 252.426  14
  10 -10  -1-42.8075 129.105  14
 -10 -10   1-98.6041 82.7653  14
  10 -10   0 1598.28 145.269  14
 -10 -10   0 1851.43 128.559  14
 -10 -10  -1 8346.86 293.116  14
 -10 -10  -3 2496.04 130.188  14
  10 -11  -6-4.22829 80.5808  14
  10 -11  -5 204.286 91.7999  14
  10 -11  -3 5654.50 229.089  14
 -11   0  16 1794.36 114.245   6
  11   0 -16 2438.14 128.287   7
 -11   0  15-12.3512 108.206   6
  11   0 -15-5.72525 100.845   7
  11   0 -14 5180.21 217.176  11
  11   0 -14 5065.44 249.363   7
  11   0 -13-61.3965 109.950  11
  11   0 -13 68.3998 128.180   7
  11   0 -12 86.4701 142.481   7
  11   0 -11 145.459 148.884   7
  11   0 -10 7618.51 364.114   7
  11   0  -9 89.8793 148.676   7
  11   0  -8 56262.8 1637.24   7
 -11   0   7 234.915 125.616  14
  11   0  -7 34.4407 153.363   7
 -11   0   6 17630.0 592.369  14
  11   0  -6 17087.1 629.533   7
 -11   0   5 138.482 140.937  14
 -11   0   4 3108.68 226.341  14
 -11   0   4 3357.70 255.221  10
 -11   0   3-160.125 156.682   9
 -11   0   3 136.624 169.756  10
 -11   0   3 69.6302 150.738  14
 -11   0   2 38993.6 1160.06  14
 -11   0   2 37603.9 1155.42   9
 -11   0   2 38874.4 1182.87  10
[truncated: 61,234 more chars]
