# Supplementary material for: Tuning the Performance of Metalloporphyrin-Based Pressure-Sensitive Paints through the Nature of the Central Metal Ion
Source: ACS Omega. 2024 Dec 18;9(52):51580–90. doi: 10.1021/acsomega.4c09045 (PMC11696388; doi:10.1021/acsomega.4c09045)
Supplement: Supplementary file 3 — ao4c09045_si_003.cif [file ao4c09045_si_003.cif]

data_s6358l
_audit_creation_date               2023-08-18
_audit_creation_method
;
Olex2 1.5
(compiled 2023.03.06 svn.rbb2c1857 for OlexSys, GUI svn.r6748)
;
_shelx_SHELXL_version_number       '2019/3'
_audit_contact_author_address      ?
_audit_contact_author_email        ?
_audit_contact_author_name         ''
_audit_contact_author_phone        ?
_publ_contact_author_id_orcid      ?
_publ_section_references
;
Dolomanov, O.V., Bourhis, L.J., Gildea, R.J, Howard, J.A.K. & Puschmann, H.
 (2009), J. Appl. Cryst. 42, 339-341.

Sheldrick, G.M. (2015). Acta Cryst. A71, 3-8.

Sheldrick, G.M. (2015). Acta Cryst. C71, 3-8.
;
_chemical_name_common              ?
_chemical_name_systematic          ?
_chemical_formula_moiety          
 'C45 H8 Cl F20 Ir N4 O, 3.259(C H2 Cl2), 0.741(C H Cl3)'
_chemical_formula_sum              'C49 H15.35 Cl9.65 F20 Ir N4 O'
_chemical_formula_weight           1590.29
_chemical_melting_point            ?
loop_
  _atom_type_symbol
  _atom_type_description
  _atom_type_scat_dispersion_real
  _atom_type_scat_dispersion_imag
  _atom_type_scat_source
 'C' 'C' 0.0181 0.0091 'International Tables Vol C Tables 4.2.6.8 and 6.1.1.4'
 'H' 'H' 0.0000 0.0000 'International Tables Vol C Tables 4.2.6.8 and 6.1.1.4'
 'Cl' 'Cl' 0.3639 0.7018 'International Tables Vol C Tables 4.2.6.8 and 6.1.1.4'
 'F' 'F' 0.0727 0.0534 'International Tables Vol C Tables 4.2.6.8 and 6.1.1.4'
 'Ir' 'Ir' -4.7710 6.5667
 'International Tables Vol C Tables 4.2.6.8 and 6.1.1.4'
 'N' 'N' 0.0311 0.0180 'International Tables Vol C Tables 4.2.6.8 and 6.1.1.4'
 'O' 'O' 0.0492 0.0322 'International Tables Vol C Tables 4.2.6.8 and 6.1.1.4'

_shelx_space_group_comment
;
The symmetry employed for this shelxl refinement is uniquely defined
by the following loop, which should always be used as a source of
symmetry information in preference to the above space-group names.
They are only intended as comments.
;
_space_group_crystal_system        'tetragonal'
_space_group_IT_number             85
_space_group_name_H-M_alt          'P 4/n'
_space_group_name_Hall             '-P 4a'
loop_
  _space_group_symop_operation_xyz
 'x, y, z'
 '-x+1/2, -y+1/2, z'
 '-y+1/2, x, z'
 'y, -x+1/2, z'
 '-x, -y, -z'
 'x-1/2, y-1/2, -z'
 'y-1/2, -x, -z'
 '-y, x-1/2, -z'

_cell_length_a                     16.93580(10)
_cell_length_b                     16.93580(10)
_cell_length_c                     9.39590(10)
_cell_angle_alpha                  90
_cell_angle_beta                   90
_cell_angle_gamma                  90
_cell_volume                       2694.94(4)
_cell_formula_units_Z              2
_cell_measurement_reflns_used      26755
_cell_measurement_temperature      100.0(2)
_cell_measurement_theta_max        76.0290
_cell_measurement_theta_min        2.5330
_shelx_estimated_absorpt_T_max     0.230
_shelx_estimated_absorpt_T_min     0.143
_exptl_absorpt_coefficient_mu      10.240
_exptl_absorpt_correction_T_max    1.00000
_exptl_absorpt_correction_T_min    0.45902
_exptl_absorpt_correction_type     multi-scan
_exptl_absorpt_process_details
;
CrysAlisPro 1.171.42.94a (Rigaku Oxford Diffraction, 2023)
Empirical absorption correction using spherical harmonics,
implemented in SCALE3 ABSPACK scaling algorithm.
;
_exptl_absorpt_special_details     ?
_exptl_crystal_colour              'clear red'
_exptl_crystal_colour_lustre       clear
_exptl_crystal_colour_primary      red
_exptl_crystal_density_diffrn      1.960
_exptl_crystal_density_meas        ?
_exptl_crystal_density_method      ?
_exptl_crystal_description         block
_exptl_crystal_F_000               1533
_exptl_crystal_size_max            0.31
_exptl_crystal_size_mid            0.21
_exptl_crystal_size_min            0.203
_exptl_transmission_factor_max     ?
_exptl_transmission_factor_min     ?
_diffrn_reflns_av_R_equivalents    0.0457
_diffrn_reflns_av_unetI/netI       0.0113
_diffrn_reflns_Laue_measured_fraction_full  1.000
_diffrn_reflns_Laue_measured_fraction_max  0.997
_diffrn_reflns_limit_h_max         21
_diffrn_reflns_limit_h_min         -21
_diffrn_reflns_limit_k_max         21
_diffrn_reflns_limit_k_min         -21
_diffrn_reflns_limit_l_max         11
_diffrn_reflns_limit_l_min         -11
_diffrn_reflns_number              68591
_diffrn_reflns_point_group_measured_fraction_full  1.000
_diffrn_reflns_point_group_measured_fraction_max  0.997
_diffrn_reflns_theta_full          67.684
_diffrn_reflns_theta_max           75.969
_diffrn_reflns_theta_min           3.691
_diffrn_ambient_environment        N~2~
_diffrn_ambient_temperature        100.0(2)
_diffrn_detector                   'Hybrid Pixel Array Detector'
_diffrn_detector_area_resol_mean   10.0000
_diffrn_measured_fraction_theta_full  1.000
_diffrn_measured_fraction_theta_max  0.997
_diffrn_measurement_details
;
List of Runs (angles in degrees, time in seconds):

  # Type    Start    End  Width  t~exp~   \w     \q     \k     \f   Frames
--------------------------------------------------------------------------
  1  \w     83.00 126.00   1.00    0.34    --   43.52  47.00-178.00   43
  2  \w    -46.00  72.00   1.00    0.34    --   43.52  47.00-178.00  118
  3  \w     19.00  71.00   1.00    0.34    --  108.20  47.00-178.00   52
  4  \w    -43.00  28.00   1.00    0.34    --   43.52  20.00  60.00   71
  5  \w    108.00 133.00   1.00    0.34    --   43.52  50.00 -30.00   25
  6  \w      7.00  44.00   1.00    0.34    --   43.52  40.00 120.00   37
  7  \w    -46.00 -19.00   1.00    0.34    --   43.52  50.00 -30.00   27
  8  \w    -45.00  -1.00   1.00    0.34    --   43.52  40.00 120.00   44
  9  \w    -46.00 -20.00   1.00    0.34    --   43.52  60.00-120.00   26
 10  \w    -46.00 -20.00   1.00    0.34    --   43.52  60.00 150.00   26
 11  \w     48.00 103.00   1.00    0.34    --   43.52  40.00 120.00   55
 12  \w     22.00  47.00   1.00    0.34    --   46.08  47.00-178.00   25
 13  \w    -43.00 -12.00   1.00    0.34    --   46.08  60.00  30.00   31
 14  \w    -42.00  14.00   1.00    0.34    --   46.08  20.00 -60.00   56
 15  \w    -41.00 -15.00   1.00    0.34    --   48.00  60.00 -58.02   26
 16  \w     82.00 122.00   1.00    0.34    --   48.00  60.00 -58.02   40
 17  \w     20.00  46.00   1.00    0.34    --   48.00  60.00 -58.02   26
 18  \w    -34.00  -9.00   1.00    0.34    --   52.00  59.00  65.66   25
 19  \w     97.00 136.00   1.00    0.34    --   52.00  59.00  65.66   39
 20  \w    -33.00  15.00   1.00    0.34    --   56.00  59.00 144.38   48
 21  \w    -23.00  43.00   1.00    0.34    --   60.00  60.00 -13.30   66
 22  \w     48.00  74.00   1.00    0.34    --   60.00  60.00-129.68   26
 23  \w    -29.00  23.00   1.00    0.34    --   60.00  59.00  50.74   52
 24  \w    -29.00  20.00   1.00    0.34    --   60.00  60.00-129.68   49
 25  \w    122.00 147.00   1.00    0.34    --   60.00  60.00-129.68   25
 26  \w    -28.00   7.00   1.00    0.34    --   60.00  58.00 -68.96   35
 27  \w    -29.00   3.00   1.00    0.34    --   60.00  60.00 165.54   32
 28  \w    -24.00  14.00   1.00    0.34    --   60.00  60.00  90.20   38
 29  \w    -25.00 153.00   1.00    0.34    --   64.00  60.00 -29.34  178
 30  \w    -25.00 152.00   1.00    0.34    --   64.00  59.00-159.53  177
 31  \w    -25.00  19.00   1.00    0.34    --   64.00  56.00-100.74   44
 32  \w     11.00  36.00   1.00    0.34    --  100.00  60.00  94.15   25
 33  \w     41.00 103.00   1.00    0.34    --  100.00  60.00  94.15   62
 34  \w    145.00 171.00   1.00    0.34    --  108.20  50.00 -90.00   26
 35  \w     19.00 191.00   1.00    0.34    --  108.20  40.00-150.00  172
 36  \w     19.00 104.00   1.00    0.34    --  108.20  50.00 -90.00   85
 37  \w     19.00  46.00   1.00    0.34    --  108.20  40.00  60.00   27
 38  \w    139.00 169.00   1.00    0.34    --  108.20  60.00  93.68   30
 39  \w     24.00  67.00   1.00    0.34    --  108.20  60.00  93.68   43
 40  \w    165.00 191.00   1.00    0.34    --  108.20  50.00-150.00   26
 41  \w     64.00  90.00   1.00    0.34    --  108.20  50.00-150.00   26
 42  \w     19.00  49.00   1.00    0.34    --  108.20  40.00-180.00   30
 43  \w     19.00  57.00   1.00    0.34    --  108.20  50.00-150.00   38
 44  \w     90.00 198.00   1.00    0.34    --  108.20  60.00  -1.65  108
 45  \w    146.00 185.00   1.00    0.34    --  108.20  50.00-120.00   39
 46  \w     19.00  62.00   1.00    0.34    --  108.20  60.00  -1.65   43
 47  \w     82.00 119.00   1.00    0.34    --  108.20  50.00 -60.00   37
 48  \w     19.00  75.00   1.00    0.34    --  108.20  50.00-120.00   56
 49  \w     78.00 164.00   1.00    0.34    --  108.20  30.00 150.00   86
 50  \w     21.00  59.00   1.00    0.34    --  108.20  30.00 150.00   38
 51  \w     19.00  58.00   1.00    0.34    --  108.20  50.00 -60.00   39
 52  \w     21.00 184.00   1.00    0.34    --  108.20  30.00 -60.00  163
 53  \w     59.00 115.00   1.00    0.34    --  108.20  50.00  60.00   56
 54  \w     19.00  44.00   1.00    0.34    --  108.20  50.00  60.00   25
 55  \w     72.00  99.00   1.00    0.34    --  108.20  40.00-180.00   27
 56  \w     21.00  48.00   1.00    0.34    --  108.20  40.00   0.00   27
 57  \w    165.00 191.00   1.00    0.34    --  108.20  40.00   0.00   26
 58  \w     76.00 114.00   1.00    0.34    --  108.20  40.00 -90.00   38
 59  \w    165.00 197.00   1.00    0.34    --  108.20  40.00  90.00   32
 60  \w     63.00 196.00   1.00    0.34    --  108.20  60.00-115.65  133
 61  \w    173.00 198.00   1.00    0.34    --  108.20  30.00   0.00   25
 62  \w     19.00 142.00   1.00    0.34    --  108.20  40.00  90.00  123
 63  \w     20.00  47.00   1.00    0.34    --  108.20  60.00-115.65   27
 64  \w     21.00  66.00   1.00    0.34    --  108.20  30.00  60.00   45
 65  \w     86.00 112.00   1.00    0.34    --  108.20  30.00  60.00   26
 66  \w     80.00 105.00   1.00    0.34    --  108.20  40.00 -30.00   25
 67  \w     66.00 186.00   1.00    0.34    --  108.20  60.00 144.12  120
 68  \w     87.00 112.00   1.00    0.34    --  108.20  40.00-120.00   25
 69  \w    140.00 182.00   1.00    0.34    --  108.20  50.00 -30.00   42
 70  \w     19.00  53.00   1.00    0.34    --  108.20  40.00-120.00   34
 71  \w     19.00  56.00   1.00    0.34    --  108.20  50.00 -30.00   37
 72  \w     19.00  44.00   1.00    0.34    --  108.20  60.00 144.12   25
 73  \w     19.00  45.00   1.00    0.34    --  108.20  40.00 -30.00   26
 74  \w    151.00 177.00   1.00    0.34    --  108.20  50.00 150.00   26
 75  \w     62.00 126.00   1.00    0.34    --  108.20  50.00 120.00   64
 76  \w     67.00  92.00   1.00    0.34    --  108.20  50.00 150.00   25
 77  \w     19.00  61.00   1.00    0.34    --  108.20  50.00 150.00   42
 78  \w     19.00  46.00   1.00    0.34    --  108.20  50.00 120.00   27
 79  \w     20.00 167.00   1.00    0.34    --  108.20  50.00  30.00  147
 80  \w     20.00 120.00   1.00    0.34    --  108.20  30.00   0.00  100
 81  \w     20.00  46.00   1.00    0.34    --  108.20  40.00 -90.00   26
 82  \w    123.00 149.00   1.00    0.34    --  108.20  47.00-178.00   26
 83  \w     81.00 106.00   1.00    0.34    --  108.20  47.00-178.00   25
;
_diffrn_measurement_device         'four-circle diffractometer'
_diffrn_measurement_device_type    'XtaLAB AFC11 (RINC): quarter-chi single'
_diffrn_measurement_method         '\w scans'
_diffrn_orient_matrix_type        
 'CrysAlisPro convention (1999,Acta A55,543-557)'
_diffrn_orient_matrix_UB_11        -0.0095659000
_diffrn_orient_matrix_UB_12        -0.0013065000
_diffrn_orient_matrix_UB_13        0.1629720000
_diffrn_orient_matrix_UB_21        -0.0617725000
_diffrn_orient_matrix_UB_22        0.0664490000
_diffrn_orient_matrix_UB_23        -0.0100287000
_diffrn_orient_matrix_UB_31        -0.0661264000
_diffrn_orient_matrix_UB_32        -0.0621159000
_diffrn_orient_matrix_UB_33        -0.0142184000
_diffrn_radiation_monochromator    mirror
_diffrn_radiation_probe            x-ray
_diffrn_radiation_type             'Cu K\a'
_diffrn_radiation_wavelength       1.54184
_diffrn_source                     'Rotating-anode X-ray tube (dual wavelength)'
_diffrn_source_type                'Rigaku (Cu) X-ray DW Source'
_reflns_Friedel_coverage           0.000
_reflns_Friedel_fraction_full      .
_reflns_Friedel_fraction_max       .
_reflns_number_gt                  2810
_reflns_number_total               2818
_reflns_special_details
;
 Reflections were merged by SHELXL according to the crystal
 class for the calculation of statistics and refinement.
 
 _reflns_Friedel_fraction is defined as the number of unique
 Friedel pairs measured divided by the number that would be
 possible theoretically, ignoring centric projections and
 systematic absences.
;
_reflns_threshold_expression       'I > 2\s(I)'
_computing_cell_refinement         'CrysAlisPro 1.171.42.94a (Rigaku OD, 2023)'
_computing_data_collection         'CrysAlisPro 1.171.42.94a (Rigaku OD, 2023)'
_computing_data_reduction          'CrysAlisPro 1.171.42.94a (Rigaku OD, 2023)'
_computing_molecular_graphics      'Olex2 1.5 (Dolomanov et al., 2009)'
_computing_publication_material    'Olex2 1.5 (Dolomanov et al., 2009)'
_computing_structure_refinement    'SHELXL 2019/3 (Sheldrick, 2015)'
_computing_structure_solution      'SHELXT 2018/2 (Sheldrick, 2018)'
_refine_diff_density_max           1.522
_refine_diff_density_min           -2.534
_refine_diff_density_rms           0.165
_refine_ls_extinction_coef         .
_refine_ls_extinction_method       none
_refine_ls_goodness_of_fit_ref     1.120
_refine_ls_hydrogen_treatment      constr
_refine_ls_matrix_type             full
_refine_ls_number_parameters       259
_refine_ls_number_reflns           2818
_refine_ls_number_restraints       235
_refine_ls_R_factor_all            0.0331
_refine_ls_R_factor_gt             0.0330
_refine_ls_restrained_S_all        1.133
_refine_ls_shift/su_max            0.001
_refine_ls_shift/su_mean           0.000
_refine_ls_structure_factor_coef   Fsqd
_refine_ls_weighting_details      
 'w=1/[\s^2^(Fo^2^)+(0.0569P)^2^+5.1585P] where P=(Fo^2^+2Fc^2^)/3'
_refine_ls_weighting_scheme        calc
_refine_ls_wR_factor_gt            0.0849
_refine_ls_wR_factor_ref           0.0850
_refine_special_details            ?
_olex2_refinement_description
;
1. Fixed Uiso
 At 1.2 times of:
  All C(H) groups, All C(H,H) groups
2. Restrained distances
 Cl4-C15 \\sim Cl7-C13 \\sim Cl3-C13 \\sim Cl2-C14 \\sim Cl5-C15 \\sim Cl6-C15
\\sim Cl1A-C14
 with sigma of 0.02
 Cl6-Cl5 \\sim Cl5-Cl4 \\sim Cl2-Cl1A \\sim Cl3-Cl7 \\sim Cl6-Cl4
 with sigma of 0.02
3. Uiso/Uaniso restraints and constraints
C15 \\sim Cl4 \\sim Cl5 \\sim Cl6 \\sim Cl1A \\sim Cl2 \\sim C14 \\sim Cl7
\\sim C13 \\sim Cl3: within 2A with sigma of 0.04 and sigma for terminal atoms
of 0.08 within 2A
4. Rigid body (RIGU) restrains
 C15, Cl1A, Cl2, C14, Cl4, Cl5, Cl6, Cl7, C13, Cl3
 with sigma for 1-2 distances of 0.004 and sigma for 1-3 distances of 0.004
5. Others
 1*[Sof(Cl7)+Sof(Cl3)+Sof(C13)+Sof(H13A)+Sof(H13B)]+1*[Sof(Cl2)+Sof(C14)+
 Sof(H14A)+Sof(H14B)+Sof(Cl1A)]+1*[Sof(Cl4)+Sof(Cl5)+Sof(Cl6)+Sof(C15)+
 Sof(H15)]=1 with esd of 0
 Sof(Cl7)=Sof(Cl3)=Sof(C13)=Sof(H13A)=Sof(H13B)=FVAR(1)
 Sof(Cl2)=Sof(C14)=Sof(H14A)=Sof(H14B)=Sof(Cl1A)=FVAR(2)
 Sof(Cl4)=Sof(Cl5)=Sof(Cl6)=Sof(C15)=Sof(H15)=FVAR(3)
6.a Ternary CH refined with riding coordinates:
 C15(H15)
6.b Secondary CH2 refined with riding coordinates:
 C13(H13A,H13B), C14(H14A,H14B)
6.c Aromatic/amide H refined with riding coordinates:
 C3(H3), C2(H2)
;
_atom_sites_solution_hydrogens     geom
_atom_sites_solution_primary       dual
_atom_sites_solution_secondary     ?
loop_
  _atom_site_label
  _atom_site_type_symbol
  _atom_site_fract_x
  _atom_site_fract_y
  _atom_site_fract_z
  _atom_site_U_iso_or_equiv
  _atom_site_adp_type
  _atom_site_occupancy
  _atom_site_site_symmetry_order
  _atom_site_calc_flag
  _atom_site_refinement_flags_posn
  _atom_site_refinement_flags_adp
  _atom_site_refinement_flags_occupancy
  _atom_site_disorder_assembly
  _atom_site_disorder_group
 Ir1 Ir 0.250000 0.250000 0.73597(2) 0.00728(10) Uani 1 4 d S T P . .
 Cl1 Cl 0.250000 0.250000 0.99020(14) 0.0149(3) Uani 1 4 d S T P . .
 F2 F 0.14246(12) 0.68833(11) 1.0002(2) 0.0244(4) Uani 1 1 d . . . . .
 F1 F 0.17688(12) 0.53320(11) 0.9940(2) 0.0228(4) Uani 1 1 d . . . . .
 F5 F 0.15970(12) 0.53533(11) 0.4938(2) 0.0220(4) Uani 1 1 d . . . . .
 F3 F 0.12088(16) 0.76881(13) 0.75225(19) 0.0270(5) Uani 1 1 d . . . . .
 F4 F 0.12919(13) 0.69141(11) 0.4996(2) 0.0266(4) Uani 1 1 d . . . . .
 N1 N 0.30852(16) 0.35591(17) 0.7407(2) 0.0112(5) Uani 1 1 d . . . . .
 O1 O 0.250000 0.250000 0.4178(5) 0.0281(10) Uani 1 4 d S T P . .
 C6 C 0.17018(19) 0.5299(2) 0.7438(3) 0.0119(6) Uani 1 1 d . . . . .
 C12 C 0.250000 0.250000 0.5318(7) 0.0148(11) Uani 1 4 d S T P . .
 C5 C 0.1937(2) 0.44479(19) 0.7409(3) 0.0120(6) Uani 1 1 d . . . . .
 C4 C 0.2744(2) 0.42950(19) 0.7407(3) 0.0118(6) Uani 1 1 d . . . . .
 C11 C 0.15620(17) 0.57199(18) 0.6198(3) 0.0140(6) Uani 1 1 d . . . . .
 C1 C 0.38874(19) 0.3665(2) 0.7398(3) 0.0116(6) Uani 1 1 d . . . . .
 C9 C 0.1363(2) 0.6918(2) 0.7498(3) 0.0166(7) Uani 1 1 d . . . . .
 C10 C 0.14010(18) 0.65189(18) 0.6216(3) 0.0166(6) Uani 1 1 d . . . . .
 C7 C 0.16489(18) 0.57080(17) 0.8711(3) 0.0140(6) Uani 1 1 d . . . . .
 C3 C 0.3360(2) 0.4884(2) 0.7404(3) 0.0150(6) Uani 1 1 d . . . . .
 H3 H 0.328891 0.544027 0.740895 0.018 Uiso 1 1 calc R U . . .
 C2 C 0.4058(2) 0.4496(2) 0.7391(3) 0.0156(6) Uani 1 1 d . . . . .
 H2 H 0.456809 0.472998 0.737975 0.019 Uiso 1 1 calc R U . . .
 C8 C 0.14780(18) 0.65062(18) 0.8754(3) 0.0156(6) Uani 1 1 d . . . . .
 Cl7 Cl 0.0543(6) 0.3835(8) 0.0886(9) 0.070(3) Uani 0.466(3) 1 d D U P A 1
 Cl2 Cl 0.0690(2) 0.3196(3) 0.3736(4) 0.0379(9) Uani 0.348(3) 1 d D U P B 2
 Cl3 Cl 0.0703(2) 0.3651(3) 0.3928(3) 0.0611(10) Uani 0.466(3) 1 d D U P A 1
 C13 C 0.1194(5) 0.3802(8) 0.2330(8) 0.028(2) Uani 0.466(3) 1 d D U P A 1
 H13A H 0.157956 0.337046 0.218050 0.033 Uiso 0.466(3) 1 calc R U P A 1
 H13B H 0.149097 0.430517 0.237902 0.033 Uiso 0.466(3) 1 calc R U P A 1
 Cl4 Cl 0.1759(6) 0.4180(4) 0.2705(8) 0.070(3) Uani 0.185(3) 1 d D U P A -1
 C14 C 0.1069(14) 0.3415(17) 0.2106(18) 0.081(6) Uani 0.348(3) 1 d D U P B 2
 H14A H 0.117786 0.291191 0.160597 0.097 Uiso 0.348(3) 1 calc R U P B 2
 H14B H 0.158104 0.368499 0.224693 0.097 Uiso 0.348(3) 1 calc R U P B 2
 Cl1A Cl 0.0498(8) 0.3991(9) 0.1015(13) 0.048(3) Uani 0.348(3) 1 d D U P B 2
 Cl5 Cl 0.0617(5) 0.2830(11) 0.3119(18) 0.122(5) Uani 0.185(3) 1 d D U P A -1
 Cl6 Cl 0.0336(11) 0.4076(13) 0.101(2) 0.049(4) Uani 0.185(3) 1 d D U P A -1
 C15 C 0.0994(17) 0.3593(18) 0.212(4) 0.080(8) Uani 0.185(3) 1 d D U P A -1
 H15 H 0.128534 0.327820 0.138473 0.095 Uiso 0.185(3) 1 calc R U P A -1

loop_
  _atom_site_aniso_label
  _atom_site_aniso_U_11
  _atom_site_aniso_U_22
  _atom_site_aniso_U_33
  _atom_site_aniso_U_23
  _atom_site_aniso_U_13
  _atom_site_aniso_U_12
 Ir1 0.00593(12) 0.00593(12) 0.00999(14) 0.000 0.000 0.000
 Cl1 0.0145(4) 0.0145(4) 0.0156(6) 0.000 0.000 0.000
 F2 0.0372(11) 0.0164(9) 0.0197(10) -0.0058(7) -0.0012(8) 0.0051(8)
 F1 0.0372(11) 0.0150(8) 0.0163(9) 0.0032(7) -0.0044(8) 0.0006(7)
 F5 0.0341(10) 0.0171(8) 0.0148(9) -0.0008(7) 0.0010(7) 0.0048(7)
 F3 0.0437(15) 0.0101(10) 0.0271(11) 0.0003(6) -0.0032(8) 0.0099(9)
 F4 0.0428(12) 0.0169(9) 0.0201(10) 0.0067(7) -0.0029(8) 0.0085(8)
 N1 0.0097(12) 0.0100(13) 0.0139(12) 0.0010(8) 0.0003(8) 0.0004(10)
 O1 0.0305(16) 0.0305(16) 0.023(3) 0.000 0.000 0.000
 C6 0.0066(14) 0.0101(15) 0.0189(15) 0.0009(9) 0.0008(9) -0.0007(11)
 C12 0.0074(15) 0.0074(15) 0.029(4) 0.000 0.000 0.000
 C5 0.0122(15) 0.0103(15) 0.0133(13) 0.0018(9) -0.0004(9) 0.0006(12)
 C4 0.0142(15) 0.0059(14) 0.0155(14) 0.0011(9) -0.0007(9) -0.0020(12)
 C11 0.0122(13) 0.0143(14) 0.0156(14) -0.0008(11) 0.0015(10) 0.0010(10)
 C1 0.0097(15) 0.0112(15) 0.0139(13) 0.0008(9) 0.0004(9) -0.0014(12)
 C9 0.0159(16) 0.0087(15) 0.0252(18) 0.0013(9) -0.0001(10) 0.0030(12)
 C10 0.0174(14) 0.0134(14) 0.0191(15) 0.0050(11) -0.0001(11) 0.0022(11)
 C7 0.0133(13) 0.0127(13) 0.0160(14) 0.0032(10) -0.0013(10) -0.0013(10)
 C3 0.0120(15) 0.0122(15) 0.0207(15) 0.0018(10) -0.0001(10) -0.0006(12)
 C2 0.0119(15) 0.0138(16) 0.0210(15) 0.0012(10) 0.0001(10) -0.0010(12)
 C8 0.0154(14) 0.0125(14) 0.0189(15) -0.0036(11) -0.0005(11) 0.0012(11)
 Cl7 0.040(4) 0.143(8) 0.027(2) 0.010(3) 0.002(2) -0.004(4)
 Cl2 0.0262(15) 0.065(2) 0.0230(17) 0.0109(16) 0.0013(13) 0.0143(18)
 Cl3 0.0474(16) 0.112(3) 0.0241(12) -0.0025(18) -0.0027(10) -0.007(2)
 C13 0.005(3) 0.060(7) 0.018(4) 0.003(4) -0.001(2) 0.003(4)
 Cl4 0.106(7) 0.036(3) 0.067(5) -0.012(3) -0.052(4) 0.004(4)
 C14 0.072(11) 0.102(12) 0.069(10) 0.008(10) 0.010(9) 0.050(10)
 Cl1A 0.007(4) 0.087(5) 0.051(5) 0.046(4) -0.002(3) -0.004(3)
 Cl5 0.035(4) 0.216(14) 0.116(10) 0.101(10) 0.012(6) 0.020(7)
 Cl6 0.012(6) 0.097(9) 0.039(5) 0.008(5) -0.010(4) -0.007(5)
 C15 0.056(13) 0.114(14) 0.068(13) 0.007(13) 0.015(12) 0.024(13)

_geom_special_details
;
 All esds (except the esd in the dihedral angle between two l.s. planes)
 are estimated using the full covariance matrix.  The cell esds are taken
 into account individually in the estimation of esds in distances, angles
 and torsion angles; correlations between esds in cell parameters are only
 used when they are defined by crystal symmetry.  An approximate (isotropic)
 treatment of cell esds is used for estimating esds involving l.s. planes.
;
loop_
  _geom_bond_atom_site_label_1
  _geom_bond_atom_site_label_2
  _geom_bond_distance
  _geom_bond_site_symmetry_2
  _geom_bond_publ_flag
 Ir1 Cl1 2.3887(14) . ?
 Ir1 N1 2.050(3) 4 ?
 Ir1 N1 2.050(3) 2 ?
 Ir1 N1 2.050(3) . ?
 Ir1 N1 2.050(3) 3 ?
 Ir1 C12 1.918(7) . ?
 F2 C8 1.338(3) . ?
 F1 C7 1.335(3) . ?
 F5 C11 1.338(3) . ?
 F3 C9 1.330(4) . ?
 F4 C10 1.340(3) . ?
 N1 C4 1.374(4) . ?
 N1 C1 1.370(4) . ?
 O1 C12 1.071(8) . ?
 C6 C5 1.495(4) . ?
 C6 C11 1.386(4) . ?
 C6 C7 1.385(4) . ?
 C5 C4 1.391(5) . ?
 C5 C1 1.393(5) 3 ?
 C4 C3 1.444(4) . ?
 C11 C10 1.381(4) . ?
 C1 C2 1.436(5) . ?
 C9 C10 1.382(4) . ?
 C9 C8 1.385(4) . ?
 C7 C8 1.383(4) . ?
 C3 H3 0.9500 . ?
 C3 C2 1.353(5) . ?
 C2 H2 0.9500 . ?
 Cl7 C13 1.749(9) . ?
 Cl7 Cl6 0.55(3) . ?
 Cl7 C15 1.44(2) . ?
 Cl2 C14 1.700(13) . ?
 Cl3 C13 1.736(8) . ?
 Cl3 Cl4 2.306(12) . ?
 Cl3 Cl5 1.59(2) . ?
 Cl3 C15 1.78(4) . ?
 C13 H13A 0.9900 . ?
 C13 H13B 0.9900 . ?
 C13 Cl4 1.203(13) . ?
 C13 Cl5 2.053(17) . ?
 C13 Cl6 1.965(17) . ?
 C13 C15 0.53(2) . ?
 Cl4 C15 1.724(15) . ?
 C14 H14A 0.9900 . ?
 C14 H14B 0.9900 . ?
 C14 Cl1A 1.714(14) . ?
 Cl5 C15 1.723(14) . ?
 Cl6 C15 1.728(14) . ?
 C15 H15 1.0000 . ?

loop_
  _geom_angle_atom_site_label_1
  _geom_angle_atom_site_label_2
  _geom_angle_atom_site_label_3
  _geom_angle
  _geom_angle_site_symmetry_1
  _geom_angle_site_symmetry_3
  _geom_angle_publ_flag
 N1 Ir1 Cl1 88.77(6) 2 . ?
 N1 Ir1 Cl1 88.77(6) 3 . ?
 N1 Ir1 Cl1 88.77(6) . . ?
 N1 Ir1 Cl1 88.77(6) 4 . ?
 N1 Ir1 N1 177.53(12) 4 3 ?
 N1 Ir1 N1 89.975(3) . 3 ?
 N1 Ir1 N1 89.973(3) 2 3 ?
 N1 Ir1 N1 177.53(12) . 2 ?
 N1 Ir1 N1 89.972(3) . 4 ?
 N1 Ir1 N1 89.973(3) 2 4 ?
 C12 Ir1 Cl1 180.0 . . ?
 C12 Ir1 N1 91.23(6) . 4 ?
 C12 Ir1 N1 91.23(6) . . ?
 C12 Ir1 N1 91.23(6) . 3 ?
 C12 Ir1 N1 91.23(6) . 2 ?
 C4 N1 Ir1 126.2(2) . . ?
 C1 N1 Ir1 126.4(2) . . ?
 C1 N1 C4 107.4(3) . . ?
 C11 C6 C5 121.7(3) . . ?
 C7 C6 C5 121.0(3) . . ?
 C7 C6 C11 117.2(3) . . ?
 O1 C12 Ir1 180.0 . . ?
 C4 C5 C6 116.2(3) . . ?
 C4 C5 C1 126.3(3) . 3 ?
 C1 C5 C6 117.5(3) 3 . ?
 N1 C4 C5 125.6(3) . . ?
 N1 C4 C3 108.8(3) . . ?
 C5 C4 C3 125.6(3) . . ?
 F5 C11 C6 119.8(3) . . ?
 F5 C11 C10 118.3(3) . . ?
 C10 C11 C6 121.8(3) . . ?
 N1 C1 C5 125.4(3) . 4 ?
 N1 C1 C2 109.2(3) . . ?
 C5 C1 C2 125.4(3) 4 . ?
 F3 C9 C10 120.3(3) . . ?
 F3 C9 C8 120.4(3) . . ?
 C10 C9 C8 119.3(3) . . ?
 F4 C10 C11 120.4(3) . . ?
 F4 C10 C9 119.6(3) . . ?
 C11 C10 C9 120.0(3) . . ?
 F1 C7 C6 119.9(3) . . ?
 F1 C7 C8 118.2(3) . . ?
 C8 C7 C6 121.9(3) . . ?
 C4 C3 H3 126.4 . . ?
 C2 C3 C4 107.3(3) . . ?
 C2 C3 H3 126.4 . . ?
 C1 C2 H2 126.3 . . ?
 C3 C2 C1 107.4(3) . . ?
 C3 C2 H2 126.3 . . ?
 F2 C8 C9 119.8(3) . . ?
 F2 C8 C7 120.4(3) . . ?
 C7 C8 C9 119.8(3) . . ?
 Cl6 Cl7 C13 105(2) . . ?
 Cl6 Cl7 C15 112(3) . . ?
 C15 Cl7 C13 15.6(9) . . ?
 C13 Cl3 Cl4 30.7(4) . . ?
 C13 Cl3 C15 17.3(6) . . ?
 Cl5 Cl3 C13 76.1(6) . . ?
 Cl5 Cl3 Cl4 99.9(5) . . ?
 Cl5 Cl3 C15 61.3(9) . . ?
 C15 Cl3 Cl4 47.8(5) . . ?
 Cl7 C13 H13A 109.2 . . ?
 Cl7 C13 H13B 109.2 . . ?
 Cl7 C13 Cl5 90.3(7) . . ?
 Cl7 C13 Cl6 15.7(9) . . ?
 Cl3 C13 Cl7 111.9(6) . . ?
 Cl3 C13 H13A 109.2 . . ?
 Cl3 C13 H13B 109.2 . . ?
 Cl3 C13 Cl5 48.8(6) . . ?
 Cl3 C13 Cl6 103.1(8) . . ?
 H13A C13 H13B 107.9 . . ?
 Cl4 C13 Cl7 135.4(9) . . ?
 Cl4 C13 Cl3 101.8(7) . . ?
 Cl4 C13 H13A 84.9 . . ?
 Cl4 C13 H13B 29.0 . . ?
 Cl4 C13 Cl5 134.3(8) . . ?
 Cl4 C13 Cl6 130.3(11) . . ?
 Cl5 C13 H13A 76.9 . . ?
 Cl5 C13 H13B 156.1 . . ?
 Cl6 C13 H13A 124.9 . . ?
 Cl6 C13 H13B 101.7 . . ?
 Cl6 C13 Cl5 93.7(7) . . ?
 C15 C13 Cl7 47(2) . . ?
 C15 C13 Cl3 86(5) . . ?
 C15 C13 H13A 82.8 . . ?
 C15 C13 H13B 156.5 . . ?
 C15 C13 Cl4 167(6) . . ?
 C15 C13 Cl5 45(3) . . ?
 C15 C13 Cl6 56(3) . . ?
 C13 Cl4 Cl3 47.5(5) . . ?
 C13 Cl4 C15 3.9(19) . . ?
 C15 Cl4 Cl3 49.8(14) . . ?
 Cl2 C14 H14A 108.1 . . ?
 Cl2 C14 H14B 108.1 . . ?
 Cl2 C14 Cl1A 116.8(11) . . ?
 H14A C14 H14B 107.3 . . ?
 Cl1A C14 H14A 108.1 . . ?
 Cl1A C14 H14B 108.1 . . ?
 Cl3 Cl5 C13 55.1(5) . . ?
 Cl3 Cl5 C15 64.6(17) . . ?
 C15 Cl5 C13 12.6(9) . . ?
 Cl7 Cl6 C13 59.3(18) . . ?
 Cl7 Cl6 C15 51(2) . . ?
 C15 Cl6 C13 14.8(9) . . ?
 Cl7 C15 Cl3 127(3) . . ?
 Cl7 C15 Cl4 119.5(11) . . ?
 Cl7 C15 Cl5 117.0(11) . . ?
 Cl7 C15 Cl6 17.1(12) . . ?
 Cl7 C15 H15 82.1 . . ?
 Cl3 C15 H15 145.6 . . ?
 C13 C15 Cl7 117(3) . . ?
 C13 C15 Cl3 77(5) . . ?
 C13 C15 Cl4 9(4) . . ?
 C13 C15 Cl5 122(4) . . ?
 C13 C15 Cl6 109(3) . . ?
 C13 C15 H15 107.5 . . ?
 Cl4 C15 Cl3 82.4(16) . . ?
 Cl4 C15 Cl6 113.9(12) . . ?
 Cl4 C15 H15 99.1 . . ?
 Cl5 C15 Cl3 54.1(12) . . ?
 Cl5 C15 Cl4 122.3(14) . . ?
 Cl5 C15 Cl6 116.4(12) . . ?
 Cl5 C15 H15 99.1 . . ?
 Cl6 C15 Cl3 112(2) . . ?
 Cl6 C15 H15 99.1 . . ?

loop_
  _geom_torsion_atom_site_label_1
  _geom_torsion_atom_site_label_2
  _geom_torsion_atom_site_label_3
  _geom_torsion_atom_site_label_4
  _geom_torsion
  _geom_torsion_site_symmetry_1
  _geom_torsion_site_symmetry_2
  _geom_torsion_site_symmetry_3
  _geom_torsion_site_symmetry_4
  _geom_torsion_publ_flag
 Ir1 N1 C4 C5 1.6(4) . . . . ?
 Ir1 N1 C4 C3 -178.34(17) . . . . ?
 Ir1 N1 C1 C5 -2.5(4) . . . 4 ?
 Ir1 N1 C1 C2 178.05(18) . . . . ?
 F1 C7 C8 F2 -0.9(4) . . . . ?
 F1 C7 C8 C9 178.9(3) . . . . ?
 F5 C11 C10 F4 -0.7(4) . . . . ?
 F5 C11 C10 C9 -179.8(3) . . . . ?
 F3 C9 C10 F4 0.9(5) . . . . ?
 F3 C9 C10 C11 179.9(3) . . . . ?
 F3 C9 C8 F2 0.8(5) . . . . ?
 F3 C9 C8 C7 -179.1(3) . . . . ?
 N1 C4 C3 C2 0.4(3) . . . . ?
 N1 C1 C2 C3 0.4(3) . . . . ?
 C6 C5 C4 N1 178.8(2) . . . . ?
 C6 C5 C4 C3 -1.3(4) . . . . ?
 C6 C11 C10 F4 178.0(3) . . . . ?
 C6 C11 C10 C9 -1.1(5) . . . . ?
 C6 C7 C8 F2 179.4(3) . . . . ?
 C6 C7 C8 C9 -0.7(5) . . . . ?
 C5 C6 C11 F5 3.4(5) . . . . ?
 C5 C6 C11 C10 -175.2(3) . . . . ?
 C5 C6 C7 F1 -3.5(5) . . . . ?
 C5 C6 C7 C8 176.1(3) . . . . ?
 C5 C4 C3 C2 -179.5(3) . . . . ?
 C5 C1 C2 C3 -179.1(3) 4 . . . ?
 C4 N1 C1 C5 179.4(2) . . . 4 ?
 C4 N1 C1 C2 -0.1(3) . . . . ?
 C4 C3 C2 C1 -0.5(3) . . . . ?
 C11 C6 C5 C4 92.3(4) . . . . ?
 C11 C6 C5 C1 -88.2(4) . . . 3 ?
 C11 C6 C7 F1 179.3(2) . . . . ?
 C11 C6 C7 C8 -1.1(5) . . . . ?
 C1 N1 C4 C5 179.7(2) . . . . ?
 C1 N1 C4 C3 -0.2(3) . . . . ?
 C1 C5 C4 N1 -0.5(4) 3 . . . ?
 C1 C5 C4 C3 179.3(3) 3 . . . ?
 C10 C9 C8 F2 -178.5(3) . . . . ?
 C10 C9 C8 C7 1.7(5) . . . . ?
 C7 C6 C5 C4 -84.8(4) . . . . ?
 C7 C6 C5 C1 94.6(4) . . . 3 ?
 C7 C6 C11 F5 -179.3(2) . . . . ?
 C7 C6 C11 C10 2.0(5) . . . . ?
 C8 C9 C10 F4 -179.9(3) . . . . ?
 C8 C9 C10 C11 -0.8(5) . . . . ?
 Cl7 C13 Cl4 Cl3 139.1(18) . . . . ?
 Cl7 C13 Cl4 C15 -96(13) . . . . ?
 Cl7 C13 C15 Cl3 -125(5) . . . . ?
 Cl7 C13 C15 Cl4 108(11) . . . . ?
 Cl7 C13 C15 Cl5 -157(10) . . . . ?
 Cl7 C13 C15 Cl6 -17(2) . . . . ?
 Cl7 Cl6 C15 Cl3 -156(3) . . . . ?
 Cl7 Cl6 C15 C13 121(7) . . . . ?
 Cl7 Cl6 C15 Cl4 113(4) . . . . ?
 Cl7 Cl6 C15 Cl5 -96(4) . . . . ?
 Cl3 C13 Cl4 C15 125(13) . . . . ?
 Cl3 C13 C15 Cl7 125(5) . . . . ?
 Cl3 C13 C15 Cl4 -126(13) . . . . ?
 Cl3 C13 C15 Cl5 -31(5) . . . . ?
 Cl3 C13 C15 Cl6 109(4) . . . . ?
 Cl3 Cl4 C15 Cl7 129(4) . . . . ?
 Cl3 Cl4 C15 C13 53(13) . . . . ?
 Cl3 Cl4 C15 Cl5 -38(2) . . . . ?
 Cl3 Cl4 C15 Cl6 111(3) . . . . ?
 Cl3 Cl5 C15 Cl7 -118(4) . . . . ?
 Cl3 Cl5 C15 C13 39(7) . . . . ?
 Cl3 Cl5 C15 Cl4 49(3) . . . . ?
 Cl3 Cl5 C15 Cl6 -99(3) . . . . ?
 C13 Cl7 Cl6 C15 -14.7(10) . . . . ?
 C13 Cl7 C15 Cl3 94(9) . . . . ?
 C13 Cl7 C15 Cl4 -10(4) . . . . ?
 C13 Cl7 C15 Cl5 158(10) . . . . ?
 C13 Cl7 C15 Cl6 66(8) . . . . ?
 C13 Cl3 Cl5 C15 -9.6(10) . . . . ?
 C13 Cl3 C15 Cl7 -114(5) . . . . ?
 C13 Cl3 C15 Cl4 7(3) . . . . ?
 C13 Cl3 C15 Cl5 147(4) . . . . ?
 C13 Cl3 C15 Cl6 -106(5) . . . . ?
 C13 Cl4 C15 Cl7 76(12) . . . . ?
 C13 Cl4 C15 Cl3 -53(13) . . . . ?
 C13 Cl4 C15 Cl5 -91(14) . . . . ?
 C13 Cl4 C15 Cl6 58(12) . . . . ?
 C13 Cl5 C15 Cl7 -157(10) . . . . ?
 C13 Cl5 C15 Cl3 -39(7) . . . . ?
 C13 Cl5 C15 Cl4 11(5) . . . . ?
 C13 Cl5 C15 Cl6 -138(10) . . . . ?
 C13 Cl6 C15 Cl7 -121(7) . . . . ?
 C13 Cl6 C15 Cl3 83(7) . . . . ?
 C13 Cl6 C15 Cl4 -8(4) . . . . ?
 C13 Cl6 C15 Cl5 143(9) . . . . ?
 Cl4 Cl3 C13 Cl7 -150.3(15) . . . . ?
 Cl4 Cl3 C13 Cl5 139.9(9) . . . . ?
 Cl4 Cl3 C13 Cl6 -136.7(14) . . . . ?
 Cl4 Cl3 C13 C15 169(4) . . . . ?
 Cl4 Cl3 Cl5 C13 -19.5(4) . . . . ?
 Cl4 Cl3 Cl5 C15 -29.1(9) . . . . ?
 Cl4 Cl3 C15 Cl7 -121(3) . . . . ?
 Cl4 Cl3 C15 C13 -7(3) . . . . ?
 Cl4 Cl3 C15 Cl5 139.7(14) . . . . ?
 Cl4 Cl3 C15 Cl6 -112.8(18) . . . . ?
 Cl4 C13 C15 Cl7 -108(11) . . . . ?
 Cl4 C13 C15 Cl3 126(13) . . . . ?
 Cl4 C13 C15 Cl5 95(15) . . . . ?
 Cl4 C13 C15 Cl6 -125(11) . . . . ?
 Cl5 Cl3 C13 Cl7 69.8(9) . . . . ?
 Cl5 Cl3 C13 Cl4 -139.9(9) . . . . ?
 Cl5 Cl3 C13 Cl6 83.4(9) . . . . ?
 Cl5 Cl3 C13 C15 30(4) . . . . ?
 Cl5 Cl3 C15 Cl7 98.9(17) . . . . ?
 Cl5 Cl3 C15 C13 -147(4) . . . . ?
 Cl5 Cl3 C15 Cl4 -139.7(14) . . . . ?
 Cl5 Cl3 C15 Cl6 107.6(11) . . . . ?
 Cl5 C13 Cl4 Cl3 -42.6(10) . . . . ?
 Cl5 C13 Cl4 C15 82(13) . . . . ?
 Cl5 C13 C15 Cl7 157(10) . . . . ?
 Cl5 C13 C15 Cl3 31(5) . . . . ?
 Cl5 C13 C15 Cl4 -95(15) . . . . ?
 Cl5 C13 C15 Cl6 140(8) . . . . ?
 Cl6 Cl7 C13 Cl3 58(3) . . . . ?
 Cl6 Cl7 C13 Cl4 -78(3) . . . . ?
 Cl6 Cl7 C13 Cl5 103(3) . . . . ?
 Cl6 Cl7 C13 C15 119(8) . . . . ?
 Cl6 Cl7 C15 Cl3 28(4) . . . . ?
 Cl6 Cl7 C15 C13 -66(8) . . . . ?
 Cl6 Cl7 C15 Cl4 -75(4) . . . . ?
 Cl6 Cl7 C15 Cl5 92(4) . . . . ?
 Cl6 C13 Cl4 Cl3 118.7(16) . . . . ?
 Cl6 C13 Cl4 C15 -117(13) . . . . ?
 Cl6 C13 C15 Cl7 17(2) . . . . ?
 Cl6 C13 C15 Cl3 -109(4) . . . . ?
 Cl6 C13 C15 Cl4 125(11) . . . . ?
 Cl6 C13 C15 Cl5 -140(8) . . . . ?
 C15 Cl7 C13 Cl3 -61(7) . . . . ?
 C15 Cl7 C13 Cl4 163(8) . . . . ?
 C15 Cl7 C13 Cl5 -16(8) . . . . ?
 C15 Cl7 C13 Cl6 -119(8) . . . . ?
 C15 Cl7 Cl6 C13 14.7(10) . . . . ?
 C15 Cl3 C13 Cl7 40(4) . . . . ?
 C15 Cl3 C13 Cl4 -169(4) . . . . ?
 C15 Cl3 C13 Cl5 -30(4) . . . . ?
 C15 Cl3 C13 Cl6 54(4) . . . . ?
 C15 Cl3 Cl5 C13 9.6(10) . . . . ?
 C15 C13 Cl4 Cl3 -125(13) . . . . ?

_shelx_res_file
;
TITL s6358l_a.res in P4/n
    s6358l.res
    created by SHELXL-2019/3 at 13:51:54 on 18-Aug-2023
REM Old TITL s6358l_a.res in P4/n
REM SHELXT solution in P4/n: R1 0.115, Rweak 0.006, Alpha 0.030
REM <I/s> 1.630 for 177 systematic absences, Orientation as input
REM Formula found by SHELXT: C49 N4 O9 Ir Cl5 F20
CELL 1.54184 16.9358 16.9358 9.3959 90 90 90
ZERR 2 0.0001 0.0001 0.0001 0 0 0
LATT 1
SYMM 0.5-X,0.5-Y,+Z
SYMM 0.5-Y,+X,+Z
SYMM +Y,0.5-X,+Z
SFAC C H Cl F Ir N O
UNIT 98 30.7 19.3 40 2 8 2
SADI Cl4 C15 Cl7 C13 Cl3 C13 Cl2 C14 Cl5 C15 Cl6 C15 Cl1A C14
SADI Cl6 Cl5 Cl5 Cl4 Cl2 Cl1A Cl3 Cl7 Cl6 Cl4
SIMU C15 Cl4 Cl5 Cl6 Cl1A Cl2 C14 Cl7 C13 Cl3
RIGU C15 Cl1A Cl2 C14 Cl4 Cl5 Cl6 Cl7 C13 Cl3
SUMP 1 0 1 2 1 3 1 4

L.S. 64
PLAN  5
SIZE 0.203 0.21 0.31
TEMP -173
CONF
BOND
list 4
MORE -1
BOND $H
fmap 2
acta
REM <olex2.extras>
REM <HklSrc "%.\\s6358l.hkl">
REM </olex2.extras>

WGHT    0.056900    5.158500
FVAR       0.23739   0.46633   0.34844   0.18522
IR1   5    0.250000    0.250000    0.735969    10.25000    0.00593    0.00593 =
         0.00999    0.00000    0.00000    0.00000
CL1   3    0.250000    0.250000    0.990198    10.25000    0.01455    0.01455 =
         0.01564    0.00000    0.00000    0.00000
F2    4    0.142461    0.688331    1.000221    11.00000    0.03717    0.01636 =
         0.01971   -0.00580   -0.00121    0.00507
F1    4    0.176880    0.533201    0.994035    11.00000    0.03715    0.01504 =
         0.01633    0.00319   -0.00440    0.00060
F5    4    0.159700    0.535331    0.493784    11.00000    0.03409    0.01707 =
         0.01484   -0.00085    0.00104    0.00482
F3    4    0.120884    0.768805    0.752254    11.00000    0.04374    0.01011 =
         0.02713    0.00032   -0.00324    0.00989
F4    4    0.129188    0.691409    0.499636    11.00000    0.04279    0.01690 =
         0.02014    0.00672   -0.00285    0.00846
N1    6    0.308520    0.355909    0.740664    11.00000    0.00965    0.00996 =
         0.01391    0.00096    0.00029    0.00036
O1    7    0.250000    0.250000    0.417775    10.25000    0.03055    0.03055 =
         0.02315    0.00000    0.00000    0.00000
C6    1    0.170178    0.529891    0.743798    11.00000    0.00657    0.01011 =
         0.01890    0.00091    0.00081   -0.00072
C12   1    0.250000    0.250000    0.531805    10.25000    0.00745    0.00745 =
         0.02936    0.00000    0.00000    0.00000
C5    1    0.193669    0.444791    0.740867    11.00000    0.01223    0.01033 =
         0.01332    0.00179   -0.00035    0.00056
C4    1    0.274362    0.429498    0.740724    11.00000    0.01417    0.00588 =
         0.01546    0.00110   -0.00069   -0.00200
C11   1    0.156203    0.571990    0.619794    11.00000    0.01218    0.01427 =
         0.01556   -0.00079    0.00154    0.00100
C1    1    0.388740    0.366523    0.739840    11.00000    0.00971    0.01120 =
         0.01393    0.00077    0.00036   -0.00140
C9    1    0.136310    0.691812    0.749754    11.00000    0.01588    0.00874 =
         0.02522    0.00129   -0.00014    0.00298
C10   1    0.140102    0.651893    0.621630    11.00000    0.01741    0.01336 =
         0.01914    0.00498   -0.00009    0.00215
C7    1    0.164893    0.570803    0.871062    11.00000    0.01334    0.01265 =
         0.01604    0.00319   -0.00134   -0.00133
C3    1    0.336027    0.488389    0.740360    11.00000    0.01197    0.01219 =
         0.02072    0.00181   -0.00011   -0.00060
AFIX  43
H3    2    0.328891    0.544027    0.740895    11.00000   -1.20000
AFIX   0
C2    1    0.405833    0.449598    0.739117    11.00000    0.01191    0.01377 =
         0.02103    0.00118    0.00010   -0.00103
AFIX  43
H2    2    0.456809    0.472998    0.737975    11.00000   -1.20000
AFIX   0
C8    1    0.147799    0.650619    0.875431    11.00000    0.01537    0.01253 =
         0.01894   -0.00362   -0.00053    0.00118

PART 1
CL7   3    0.054259    0.383482    0.088628    21.00000    0.04046    0.14271 =
         0.02653    0.01015    0.00185   -0.00403

PART 2
CL2   3    0.069035    0.319615    0.373559    31.00000    0.02619    0.06459 =
         0.02305    0.01086    0.00127    0.01430

PART 1
CL3   3    0.070334    0.365120    0.392819    21.00000    0.04737    0.11194 =
         0.02408   -0.00247   -0.00270   -0.00652
C13   1    0.119429    0.380223    0.232966    21.00000    0.00462    0.06029 =
         0.01811    0.00340   -0.00111    0.00253
AFIX  23
H13A  2    0.157956    0.337046    0.218050    21.00000   -1.20000
H13B  2    0.149097    0.430517    0.237902    21.00000   -1.20000
AFIX   0

PART -1
CL4   3    0.175880    0.418003    0.270550    41.00000    0.10601    0.03622 =
         0.06717   -0.01198   -0.05158    0.00429

PART 2
C14   1    0.106866    0.341464    0.210630    31.00000    0.07234    0.10164 =
         0.06875    0.00778    0.01014    0.04968
AFIX  23
H14A  2    0.117786    0.291191    0.160597    31.00000   -1.20000
H14B  2    0.158104    0.368499    0.224693    31.00000   -1.20000
AFIX   0
CL1A  3    0.049815    0.399067    0.101501    31.00000    0.00736    0.08732 =
         0.05081    0.04572   -0.00203   -0.00362

PART -1
CL5   3    0.061733    0.283010    0.311913    41.00000    0.03487    0.21616 =
         0.11640    0.10145    0.01242    0.02009
CL6   3    0.033622    0.407586    0.101072    41.00000    0.01182    0.09695 =
         0.03873    0.00840   -0.00998   -0.00680
C15   1    0.099408    0.359346    0.211562    41.00000    0.05627    0.11427 =
         0.06805    0.00663    0.01548    0.02377
AFIX  13
H15   2    0.128534    0.327820    0.138473    41.00000   -1.20000
AFIX   0
HKLF 4


REM  s6358l_a.res in P4/n
REM wR2 = 0.0850, GooF = S = 1.120, Restrained GooF = 1.133 for all data
REM R1 = 0.0330 for 2810 Fo > 4sig(Fo) and 0.0331 for all 2818 data
REM 259 parameters refined using 235 restraints

END

WGHT      0.0569      5.1515

REM Highest difference peak  1.522,  deepest hole -2.534,  1-sigma level  0.165
Q1    1   0.1218  0.4080  0.3403  11.00000  0.05    1.52
Q2    1   0.0577  0.2459  0.2705  11.00000  0.05    1.02
Q3    1   0.0671  0.3079  0.1173  11.00000  0.05    0.58
Q4    1   0.0425  0.2576  0.1540  11.00000  0.05    0.41
Q5    1   0.2772  0.3338  0.7344  11.00000  0.05    0.40
;
_shelx_res_checksum                90461
_shelx_hkl_file
;
   0   0   1    1.27    0.26
   0   0   1    0.43    0.22
   0   0   2 2810.42   79.74
   0   0   2 3009.30   79.77
   0   0  -2 3028.62   79.88
   0   0   2 2930.63   79.82
   0   0   3  725.15   19.48
   0   0  -3  807.81   19.58
   0   0   3  690.04   19.37
   0   0  -3  729.28   19.36
   0   0  -3  801.70   19.60
   0   0   3  707.95   19.47
   0   0   3  683.23   19.34
   0   0   3  687.58   19.38
   0   0  -3  613.69   19.27
   0   0   4 6991.58  185.89
   0   0  -4 6977.37  185.95
   0   0   4 6904.54  185.75
   0   0  -4 7089.22  185.99
   0   0  -4 6365.83  185.69
   0   0   4 6988.13  185.79
   0   0  -4 6764.17  185.87
   0   0   4 6799.27  185.89
   0   0   5  333.88    9.99
   0   0  -5  378.22   10.14
   0   0   5  323.68    9.79
   0   0  -5  399.07   10.24
   0   0  -5  360.81    9.74
   0   0   5  291.65    9.78
   0   0   5  330.06    9.97
   0   0  -5  313.60    9.89
   0   0   6 1813.17   46.52
   0   0   6 1618.26   46.25
   0   0   6 1669.43   46.21
   0   0  -6 1567.81   46.55
   0   0  -6 1553.04   46.09
   0   0  -6 1860.18   46.49
   0   0   6 1864.60   46.60
   0   0  -6 1563.45   46.43
   0   0  -7  298.03    8.83
   0   0   7  269.71    8.68
   0   0   7  272.16    8.75
   0   0  -7  273.44    8.58
   0   0   7  257.10    8.60
   0   0  -7  262.46    8.55
   0   0  -7  256.74    8.53
   0   0   7  294.57    8.77
   0   0   7  274.27    8.63
   0   0  -7  270.43    8.43
   0   0   7  263.58    8.52
   0   0  -8 6679.52  180.58
   0   0   8 6579.24  180.66
   0   0  -8 6748.83  180.61
   0   0   8 6870.89  180.84
   0   0   8 6951.55  180.78
   0   0   8 6352.66  180.51
   0   0  -8 6377.89  180.36
   0   0   8 6843.34  180.70
   0   0   8 6974.31  180.79
   0   0  -8 5892.80  180.56
   0   0   9  422.20   12.67
   0   0   9  398.72   12.38
   0   0  -9  412.96   12.21
   0   0   9  438.72   12.73
   0   0  -9  379.80   12.54
   0   0  -9  381.72   12.31
   0   0   9  409.80   12.37
   0   0   9  404.45   12.60
   0   0  10    5.84    1.37
   0   0  10    5.88    1.45
   0   0  10    6.04    1.58
   0   0  10    6.80    1.36
   0   0  10    5.59    1.22
   0   0 -10    7.36    1.11
   0   0 -10    5.92    1.19
   0   0 -11  589.60   16.46
   0   0  11  590.06   16.59
   0   0  11  568.50   16.22
   0   0  11  553.43   16.22
   0   0 -11  557.75   16.36
   1   0   0    0.54    0.09
   0   1   0    0.40    0.17
   1   0   0    0.46    0.10
  -1   0   0    0.48    0.18
   0   1   0    0.58    0.11
   0  -1   0    0.47    0.15
   1   0  -1 1287.37   36.72
   0   1   1 1325.48   36.67
  -1   0   1 1415.68   36.70
   1   0   1 1293.27   36.69
   1   0  -1 1291.92   36.70
   1   0   1 1326.08   36.66
  -1   0   1 1376.81   36.69
   0   1   1 1378.15   36.62
  -1   0   1 1404.53   36.70
   0  -1  -2   15.92    0.73
   0   1   2   14.76    0.79
  -1   0   2   14.95    0.79
   1   0   2   14.94    0.79
   1   0   2   14.26    0.70
   0   1   2   14.80    0.77
   0  -1   2   14.43    0.76
   0   1   2   13.45    0.69
   0  -1   2   14.58    0.61
  -1   0   2   13.49    0.77
   0   1  -2   15.86    0.82
   0  -1   2   13.23    0.65
   0   1  -2   17.30    0.83
   0   1   2   14.79    0.82
   1   0  -2   18.13    0.89
   1   0   2   16.04    0.79
   0   1  -2   19.73    1.00
   0  -1  -2   22.78    0.90
   1   0  -2   15.03    0.81
   0   1   2   14.53    0.80
   1   0   2   14.05    0.81
  -1   0  -2   24.23    0.95
  -1   0  -2   14.60    0.67
   0   1   3 4082.80  108.70
  -1   0   3 3977.21  108.69
   0  -1  -3 3967.67  108.65
   1   0   3 3888.90  108.70
   1   0   3 4013.15  108.61
   0   1   3 3928.82  108.65
   0   1   3 4032.43  108.58
  -1   0   3 4178.38  108.66
   1   0   3 3966.49  108.59
   0  -1   3 4048.19  108.65
   0  -1   3 3920.58  108.50
   1   0  -3 4017.35  108.58
   0  -1   3 4111.19  108.66
   1   0   3 4007.90  108.69
  -1   0  -3 4135.89  108.77
   1   0  -3 3937.19  108.64
   0   1   3 4024.13  108.66
   0  -1  -3 3592.28  108.56
   0  -1  -3 3996.67  108.77
   0   1  -3 3958.63  108.58
   1   0  -3 4016.28  108.76
   0   1  -3 4081.36  108.80
   0  -1   3 3815.62  108.53
  -1   0   3 3966.01  108.62
   0  -1  -3 4208.73  108.74
   0   1  -3 4191.60  108.80
  -1   0  -3 4033.22  108.76
   1   0  -3 4109.91  108.72
   1   0   4  218.29    6.44
   1   0  -4  215.18    6.40
   0   1   4  212.70    6.41
   0  -1  -4  210.88    6.33
  -1   0   4  215.90    6.42
   0  -1   4  202.09    6.31
  -1   0   4  193.99    6.30
   1   0   4  200.96    6.23
   0   1   4  188.63    6.22
   1   0   4  200.51    6.25
   0   1  -4  211.36    6.12
   1   0  -4  204.00    6.20
   0  -1   4  209.29    6.37
  -1   0   4  216.76    6.42
   1   0   4  219.31    6.42
  -1   0  -4  242.29    6.59
   0   1  -4  217.15    6.24
   1   0   4  196.40    6.25
   0   1   4  209.30    6.34
   1   0  -4  223.52    6.33
   0  -1   4  197.46    6.18
   0   1  -4  238.17    6.59
   0  -1  -4  210.48    6.23
   1   0  -4  233.73    6.55
   0  -1  -4  249.80    6.59
  -1   0   4  202.72    6.28
  -1   0  -4  206.11    6.12
   0   1  -4  235.24    6.57
   0  -1  -4  237.33    6.51
  -1   0  -4  245.02    6.58
   1   0  -4  229.41    6.48
   1   0   5 1653.40   47.90
  -1   0   5 1628.89   47.95
   0  -1   5 1694.70   47.99
   0   1   5 1576.66   47.84
  -1   0   5 1805.82   48.11
   0  -1   5 1764.55   48.05
   1   0   5 1846.02   48.12
   1   0  -5 1827.81   48.24
   1   0   5 1648.68   47.89
   0   1  -5 1866.27   47.87
  -1   0   5 1666.68   47.90
   1   0  -5 1834.46   47.96
  -1   0  -5 1750.16   47.71
  -1   0  -5 1822.67   48.28
   0   1  -5 1824.50   48.27
   0  -1   5 1721.52   47.81
   0  -1  -5 1694.17   48.23
   0  -1  -5 1741.37   47.85
   0   1   5 1695.96   47.96
   1   0  -5 1714.86   48.09
   0   1  -5 1707.68   48.17
  -1   0  -5 1762.79   48.18
   0  -1  -5 1755.88   48.13
   1   0  -5 1811.65   48.12
  -1   0   5 1780.42   48.12
   0  -1  -5 1774.74   48.02
  -1   0  -5 1711.43   48.01
   0   1  -5 1832.83   48.15
   1   0   5 1786.35   48.12
   0   1   5 1767.88   48.12
   1   0   6  455.75   12.93
   0  -1  -6  446.97   12.75
   0   1   6  457.34   12.95
  -1   0  -6  450.50   12.75
   1   0  -6  453.54   12.88
   0   1  -6  452.22   12.88
  -1   0   6  447.15   12.90
   0  -1  -6  359.73   12.48
   0   1   6  379.84   12.48
  -1   0   6  383.76   12.62
  -1   0   6  438.62   12.84
   0  -1   6  412.67   12.71
   1   0   6  385.63   12.55
  -1   0  -6  441.87   12.97
   0   1  -6  422.98   12.92
   1   0  -6  447.38   12.89
   0  -1  -6  443.62   12.89
   0   1   6  450.32   12.72
   0   1  -6  456.21   13.10
   0  -1   6  435.91   12.49
   1   0  -6  448.74   13.03
  -1   0   6  440.98   12.64
   1   0   6  424.69   12.58
  -1   0  -6  480.04   13.15
   1   0  -6  462.21   12.62
   1   0   6  450.57   12.89
   0  -1   6  461.99   12.87
   0   1   6  457.26   12.93
  -1   0   6  455.24   12.90
   0   1   7  301.96    9.13
  -1   0   7  305.89    9.13
   0  -1   7  255.44    8.79
   0   1   7  290.55    8.87
   0   1  -7  290.57    9.34
   1   0  -7  306.36    9.10
  -1   0   7  290.39    9.03
   1   0   7  309.41    9.23
  -1   0  -7  281.19    8.89
  -1   0   7  301.12    9.17
   0   1  -7  287.82    9.02
   0  -1  -7  286.64    8.92
   0   1   7  279.01    9.01
   1   0   7  298.58    9.07
   0   1   7  304.87    9.20
   0  -1   7  279.00    8.95
  -1   0  -7  263.13    8.69
  -1   0   7  274.96    8.90
   1   0   7  274.05    8.90
   0   1   7  270.40    8.85
   0  -1  -7  281.10    8.81
  -1   0  -7  289.17    8.98
   1   0  -7  274.38    8.99
   0  -1  -7  280.57    8.96
   0   1  -7  278.64    8.94
  -1   0  -7  286.24    9.04
   1   0  -7  282.34    8.89
   0  -1   7  301.25    9.12
   1   0   7  296.62    9.08
  -1   0  -7  303.14    9.24
   1   0  -7  291.31    9.23
  -1   0  -7  275.22    8.95
   1   0   7  289.32    9.03
  -1   0   7  287.19    9.01
   0   1   7  293.85    9.06
   0   1  -7  284.44    8.94
  -1   0  -7  289.63    9.00
   0  -1  -7  290.77    9.01
   0   1  -7  294.14    9.16
   0  -1   7  307.88    9.09
   0  -1  -7  281.19    9.05
   1   0   7  284.45    9.10
   0   1   7  305.13    9.20
  -1   0   7  296.86    9.13
   1   0  -7  258.25    8.98
  -1   0  -7  280.26    9.09
   0   1  -7  268.00    9.10
   1   0  -7  284.44    8.97
  -1   0  -7  289.80    8.94
   0  -1  -7  288.02    8.94
  -1   0  -8  514.16   15.24
  -1   0  -8  491.02   15.23
   0   1  -8  490.42   15.16
   1   0  -8  468.90   15.04
   0  -1  -8  475.48   15.15
  -1   0  -8  486.47   15.25
  -1   0  -8  510.53   15.45
   0  -1   8  552.64   15.39
  -1   0   8  570.20   15.56
   0   1   8  546.90   15.53
   1   0   8  526.45   15.48
   1   0  -8  482.25   15.27
   0  -1  -8  502.40   15.36
   0   1   8  517.10   15.45
   0  -1  -8  479.21   15.10
   1   0   8  528.58   15.51
   1   0  -8  548.05   15.66
  -1   0  -8  560.85   15.67
  -1   0   8  489.51   15.13
  -1   0   8  501.79   15.36
   0   1   8  518.75   15.38
   1   0   8  512.45   15.40
  -1   0   8  525.72   15.47
   0  -1  -8  494.00   15.14
  -1   0  -8  496.57   15.13
  -1   0  -8  463.97   15.03
  -1   0   8  531.94   15.52
   0   1  -8  499.71   15.31
   0   1   8  510.35   15.36
   1   0   8  508.61   15.36
   1   0   8  514.39   15.55
   1   0  -8  509.24   15.31
  -1   0   8  492.21   15.33
   0   1   8  523.02   15.47
   0   1  -8  487.23   15.47
   0  -1   8  497.37   15.20
   1   0   8  492.70   15.18
   1   0  -8  544.11   15.18
   0   1  -8  516.59   15.06
   0  -1  -8  497.47   15.02
   0  -1   9  626.82   18.50
  -1   0  -9  546.78   18.46
   0  -1  -9  542.57   18.34
   1   0   9  677.86   18.64
  -1   0   9  676.45   18.66
   0   1   9  664.50   18.73
   1   0  -9  531.02   18.28
   0   1  -9  541.32   18.43
   1   0  -9  640.39   18.78
  -1   0  -9  638.28   18.76
   1   0   9  634.35   18.31
   0   1   9  652.57   18.62
   0   1   9  632.91   18.39
   0  -1   9  618.72   18.19
  -1   0   9  651.61   18.58
  -1   0   9  634.16   18.32
   1   0   9  669.90   18.64
   0  -1  -9  654.25   18.48
  -1   0  -9  653.13   18.46
  -1   0   9  655.41   18.59
   0   1   9  655.51   18.63
   1   0   9  660.58   18.60
   1   0  -9  627.40   18.25
   0  -1  -9  608.46   18.12
   0   1  -9  602.16   18.12
  -1   0   9  631.48   18.35
   0   1   9  627.07   18.45
   0  -1   9  622.10   18.28
   1   0  -9  631.95   18.26
   0  -1  -9  633.88   18.39
   0   1  -9  627.43   18.34
  -1   0  -9  649.34   18.46
  -1   0   9  625.63   18.46
   1   0 -10  128.69    4.65
  -1   0 -10  131.18    4.84
   0   1 -10  126.06    4.71
   0  -1 -10  130.66    4.77
   1   0  10  137.47    4.89
   0  -1  10  134.45    4.79
   0   1  10  139.34    4.96
  -1   0  10  138.82    4.88
   1   0 -10  154.58    5.40
  -1   0 -10  153.29    5.33
   0   1  10  142.41    4.98
   1   0  10  144.40    5.19
  -1   0  10  137.66    4.83
   0  -1  10  135.22    4.70
   1   0  10  138.40    4.84
   1   0 -10  142.97    4.71
   0   1  10  139.37    4.95
  -1   0  10  144.33    5.05
   0  -1 -10  137.86    4.95
  -1   0 -10  138.51    4.93
   1   0 -10  133.51    4.96
   0  -1 -10  132.55    4.97
   0  -1  10  129.71    5.00
   1   0  10  127.82    4.87
  -1   0  10  127.36    4.86
   0   1  10  150.28    5.25
   1   0  10  140.36    5.16
  -1   0  10  140.50    5.18
   0   1  11  185.42    6.22
   0  -1  11  198.31    6.21
   1   0  11  198.22    6.07
  -1   0  11  192.46    6.13
   0  -1 -11  188.36    5.94
  -1   0 -11  194.39    6.03
   0   1 -11  197.55    6.25
   0  -1 -11  200.52    6.25
  -1   0 -11  199.74    6.31
   1   0 -11  195.77    6.17
  -1   0  11  202.87    6.48
   0   1  11  200.13    6.49
   1   0  11  194.25    6.45
   0  -1 -11  205.93    6.27
   0   1 -11  201.88    6.31
  -1   0 -11  202.73    6.24
   0  -1  11  186.28    5.93
   1   0  11  194.79    6.09
  -1   0  11  190.45    6.05
   0   1  11  195.96    6.19
  -1   1   0  495.77   13.51
  -1   1   0  492.37   13.56
  -1  -1   1   22.00    0.75
   1   1  -1   19.15    0.78
   1  -1  -1   19.14    0.65
   1  -1   1   20.44    0.77
   1   1   1   19.65    0.72
   1  -1  -1   18.49    0.71
  -1  -1  -1   18.38    0.62
  -1   1   1   20.29    0.72
   1   1   1   18.61    0.61
   1   1   1   17.23    0.69
  -1   1   1   19.61    0.72
  -1  -1   1   20.24    0.75
   1  -1   1   20.21    0.73
   1   1   2 2451.03   69.89
  -1   1   2 2543.33   69.89
  -1   1   2 2618.52   69.85
  -1  -1   2 2689.20   69.91
   1  -1   2 2542.98   69.89
  -1   1  -2 2451.08   69.96
   1   1  -2 2613.98   69.83
  -1  -1   2 2643.92   69.88
   1  -1   2 2515.52   69.74
  -1   1   2 2498.81   69.91
   1  -1  -2 2672.08   69.94
  -1  -1  -2 2689.81   69.98
   1   1   2 2402.45   69.85
   1  -1   2 2592.59   69.95
  -1   1   2 2523.89   69.90
   1   1  -2 2571.05   69.99
   1  -1  -2 2405.54   69.89
  -1   1  -2 2674.61   70.02
   1   1   2 2466.63   69.90
  -1  -1  -2 2924.92   69.99
  -1  -1  -2 2594.36   69.89
   1  -1   2 2596.89   69.94
  -1  -1   3  325.39    9.37
   1   1   3  306.15    9.23
   1   1   3  323.84    9.36
  -1   1   3  300.45    9.29
   1  -1   3  331.00    9.36
  -1  -1   3  327.87    9.37
  -1  -1   3  305.40    9.24
  -1  -1  -3  376.34    9.53
   1   1  -3  360.84    9.54
  -1   1   3  317.27    9.36
   1  -1  -3  361.03    9.50
   1  -1  -3  310.58    9.36
   1   1  -3  338.00    9.36
  -1  -1  -3  325.53    9.21
   1   1  -3  362.58    9.51
   1  -1  -3  357.14    9.42
  -1   1  -3  367.67    9.57
  -1  -1  -3  382.69    9.53
  -1  -1  -3  317.81    9.30
   1   1   3  333.41    9.42
   1  -1  -3  312.84    9.36
  -1   1   3  320.55    9.39
   1   1   4  358.99    9.71
   1  -1  -4  346.13    9.64
  -1  -1  -4  335.58    9.54
  -1   1   4  341.46    9.67
  -1  -1   4  343.94    9.62
   1  -1   4  331.09    9.56
   1  -1   4  310.72    9.39
   1   1   4  312.39    9.44
   1   1   4  333.08    9.57
  -1   1   4  322.83    9.52
   1   1  -4  283.80    9.43
  -1   1  -4  351.90    9.28
   1  -1   4  340.26    9.62
  -1  -1   4  348.28    9.63
   1   1  -4  325.66    9.56
   1   1  -4  343.34    9.78
  -1  -1  -4  327.67    9.39
  -1   1  -4  339.73    9.38
   1  -1  -4  354.43    9.56
  -1  -1  -4  352.62    9.76
   1  -1  -4  352.82    9.74
  -1   1   4  324.45    9.59
  -1   1  -4  357.71    9.80
   1  -1   4  311.12    9.42
   1   1   4  329.57    9.58
  -1  -1   4  315.57    9.44
  -1  -1  -4  355.97    9.74
   1  -1  -4  329.53    9.63
  -1   1  -4  330.75    9.75
   1   1  -4  331.82    9.70
   1  -1  -5   71.75    2.83
  -1   1   5   71.03    2.93
  -1  -1  -5   71.22    2.73
   1   1  -5   76.23    2.94
   1   1   5   73.14    2.93
   1  -1   5   69.72    2.78
  -1  -1   5   69.27    2.85
  -1   1   5   65.49    2.73
   1   1   5   66.56    2.66
   1   1  -5   75.78    2.62
   1  -1  -5   67.64    2.63
   1   1   5   76.05    2.97
   1  -1   5   77.56    2.90
  -1  -1   5   77.02    2.93
   1  -1  -5   91.92    3.04
  -1  -1  -5   96.11    3.15
   1   1  -5   91.40    3.13
  -1   1  -5   95.13    3.21
  -1  -1   5   74.27    2.71
   1   1  -5   79.64    2.80
   1  -1  -5   80.57    2.78
   1  -1  -5   89.19    3.15
   1  -1   5   73.47    2.67
  -1   1  -5   78.09    2.55
  -1   1   5   70.89    2.85
   1   1  -5   87.64    3.18
  -1   1  -5   97.91    3.23
   1   1   5   74.38    2.84
  -1  -1   6 1311.15   35.32
  -1   1  -6 1276.64   35.84
   1   1  -6 1341.81   35.41
  -1   1   6 1296.92   35.52
   1   1  -6 1199.27   35.76
   1  -1  -6 1235.21   35.41
   1  -1   6 1238.16   35.27
   1   1   6 1261.74   35.48
   1   1  -6 1397.14   35.78
   1  -1  -6 1354.68   35.65
  -1  -1  -6 1293.76   35.49
  -1   1   6 1330.12   35.72
   1   1   6 1376.87   35.77
  -1   1  -6 1314.49   35.63
  -1   1   6 1287.18   35.65
   1  -1   6 1243.72   35.49
  -1  -1   6 1286.45   35.56
  -1   1   6 1195.39   35.35
   1  -1  -6 1170.46   35.54
   1   1  -6 1111.51   35.57
  -1  -1  -6 1235.36   35.67
  -1   1  -6 1170.50   35.69
   1  -1   6 1326.12   35.62
  -1   1   6 1321.89   35.72
   1   1   6 1328.77   35.73
  -1  -1   6 1315.98   35.64
  -1   1   7  248.57    7.88
  -1  -1   7  215.37    7.59
   1   1  -7  272.72    8.21
  -1   1   7  247.58    7.69
   1   1   7  231.94    7.61
   1   1  -7  247.39    7.87
   1   1   7  239.63    7.81
   1   1   7  243.39    7.96
  -1   1   7  243.60    7.91
  -1  -1  -7  228.20    7.57
  -1   1   7  240.23    7.81
  -1   1  -7  247.26    7.75
   1  -1  -7  246.51    7.78
   1   1   7  227.33    7.63
   1  -1  -7  235.78    7.62
   1  -1   7  231.30    7.69
  -1  -1  -7  234.29    7.49
  -1  -1   7  233.48    7.71
  -1  -1  -7  230.92    7.69
   1   1  -7  239.86    7.80
  -1   1  -7  233.29    7.72
   1  -1  -7  242.31    7.78
  -1   1  -7  227.30    7.72
   1  -1  -7  226.57    7.62
  -1  -1  -7  236.15    7.76
   1   1  -7  225.74    7.60
   1   1   7  240.00    7.79
   1  -1   7  249.52    7.87
   1   1  -7  254.27    8.07
   1  -1  -7  253.51    8.03
  -1   1  -7  268.62    8.10
  -1  -1  -7  254.83    8.01
  -1   1   7  234.60    7.78
  -1   1  -7  219.44    7.63
   1   1   7  240.16    7.84
  -1  -1  -7  233.16    7.76
  -1  -1  -7  229.75    7.73
  -1   1  -7  230.09    7.69
  -1   1  -7  262.15    8.04
   1   1  -7  253.96    7.91
  -1  -1  -7  257.73    7.94
   1  -1  -7  243.02    7.80
  -1   1   7  262.56    7.96
  -1  -1   7  251.29    7.86
   1  -1   7  251.38    7.83
   1   1   7  263.20    7.99
   1   1  -7  233.81    7.88
  -1   1  -7  245.39    8.00
   1   1  -7  229.80    7.71
  -1  -1  -7  232.48    7.63
  -1   1  -7  227.28    7.63
   1  -1  -8   36.23    2.19
   1   1  -8   31.19    2.08
  -1   1  -8   34.49    2.28
  -1  -1  -8   32.85    2.22
  -1  -1  -8   32.29    2.07
   1  -1  -8   32.33    2.23
   1   1   8   37.92    2.63
  -1  -1   8   38.61    2.53
  -1  -1  -8   30.39    2.44
   1  -1   8   30.61    2.40
   1  -1  -8   28.59    2.22
   1   1   8   34.20    2.60
  -1   1   8   33.45    2.54
   1  -1  -8   30.69    2.08
   1   1  -8   32.56    2.14
   1  -1   8   34.95    2.31
   1   1   8   32.35    2.24
  -1  -1  -8   28.83    1.92
   1  -1  -8   31.07    2.41
   1   1  -8   26.69    2.48
  -1   1  -8   31.05    2.54
  -1   1   8   36.09    2.44
  -1   1   8   42.42    2.69
  -1  -1   8   34.35    2.29
   1   1   8   36.37    2.61
  -1   1   8   35.07    2.56
   1   1  -8   32.56    2.31
  -1   1  -8   35.57    2.35
  -1   1  -8   31.67    2.26
  -1   1   8   34.81    2.53
   1   1  -8   35.42    2.36
   1   1   8   37.70    2.63
   1   1   8   35.46    2.53
  -1   1   8   34.42    2.56
  -1   1  -8   33.15    2.16
  -1  -1  -8   34.84    2.15
   1   1  -8   33.71    2.24
   1   1  -8   24.43    2.32
  -1   1  -8   23.97    2.41
  -1   1  -9  170.61    6.21
   1   1  -9  165.93    6.00
  -1  -1  -9  172.40    6.23
   1  -1  -9  163.32    6.06
   1   1   9  188.61    6.52
  -1   1   9  185.31    6.49
  -1  -1   9  172.95    6.34
  -1   1   9  193.26    6.61
   1  -1  -9  160.33    6.20
  -1  -1   9  189.49    6.45
   1   1   9  183.92    6.58
   1  -1   9  177.47    6.37
  -1   1  -9  170.71    6.51
  -1  -1  -9  170.77    6.37
   1   1  -9  169.09    6.34
  -1   1  -9  197.08    6.73
   1   1  -9  193.51    6.76
   1  -1  -9  194.18    6.67
   1  -1   9  188.60    6.46
   1   1   9  183.71    6.51
  -1   1   9  185.17    6.32
  -1   1   9  180.68    6.48
   1   1   9  187.18    6.33
  -1  -1   9  180.16    6.12
   1  -1   9  172.32    6.07
  -1  -1   9  174.26    6.10
  -1   1   9  176.55    6.28
  -1  -1  -9  177.86    6.19
   1   1  -9  179.23    6.32
  -1   1  -9  173.03    6.24
  -1   1  -9  187.57    6.38
   1   1  -9  183.50    6.14
   1  -1  -9  183.50    6.12
  -1   1  10  170.23    5.66
   1   1  10  166.76    5.57
  -1   1  10  167.90    5.64
   1   1  10  158.47    5.61
  -1  -1  10  160.13    5.42
   1  -1  10  153.23    5.42
  -1  -1  10  169.47    5.76
  -1   1 -10  157.61    5.86
  -1   1  10  161.42    5.58
   1   1  10  168.49    5.62
  -1  -1  10  156.39    5.34
   1  -1  10  166.86    5.78
   1  -1  10  157.75    5.33
  -1   1  10  163.09    5.83
   1   1  10  167.97    5.85
  -1   1 -10  161.72    5.51
  -1  -1 -10  162.48    5.53
   1  -1 -10  161.52    5.38
  -1   1 -10  161.60    5.60
  -1  -1 -10  167.56    5.60
  -1  -1 -10  166.33    5.72
   1  -1 -10  160.89    5.61
   1  -1 -10  154.44    5.29
   1   1 -10  155.42    5.30
   1  -1  10  155.52    5.65
  -1  -1  10  154.29    5.62
  -1  -1 -11  275.91    8.44
  -1   1 -11  274.14    8.36
  -1   1 -11  293.24    8.66
  -1  -1 -11  292.78    8.62
  -1   1 -11  289.13    8.70
   1   1 -11  279.53    8.53
   1  -1 -11  271.08    8.50
  -1  -1 -11  285.71    8.67
   1  -1  11  288.69    8.56
  -1  -1  11  287.92    8.61
  -1   1  11  268.97    8.38
   1   1  11  299.50    8.86
  -1   1  11  303.55    8.86
  -1   1  11  314.05    8.49
   1   1  11  293.13    8.47
   1   1  11  293.60    8.61
   1  -1  11  273.82    8.34
  -1  -1  11  263.48    8.28
  -1   1  11  291.62    8.57
  -1  -2   0    0.34    0.21
   2  -1   0    0.99    0.30
  -2   1   0    0.35    0.36
   2  -1   0    0.11    0.32
  -2   1   0    0.28    0.30
  -1  -2   0    0.39    0.23
   1   2  -1   59.79    2.30
  -2   1  -1   84.71    2.35
  -1  -2  -1   80.30    2.27
  -2   1   1   70.31    2.14
  -1  -2   1   82.50    2.18
   1   2   1   62.62    2.15
   1   2  -1   76.23    2.40
   2  -1  -1   76.02    2.24
  -1  -2  -1   69.00    2.11
   1   2   1   78.20    2.18
  -1  -2   1   81.30    2.18
  -2   1   1   78.24    2.24
   2  -1   1   72.45    2.27
   1   2  -2   15.00    1.15
   1   2   2   14.94    0.77
  -1  -2  -2   16.07    0.78
  -2   1   2   15.03    0.81
   1   2   2   14.81    0.81
  -1  -2  -2   13.57    0.65
   2  -1  -2   16.19    0.81
  -1  -2   2   15.51    0.77
  -2   1   2   14.69    0.82
   2  -1   2   13.80    0.77
   1   2   2   13.67    0.58
  -1  -2   2   14.84    0.81
  -2   1   2   13.60    0.80
  -1  -2   2   15.02    0.79
   2  -1  -2   14.00    0.59
   2  -1  -2   14.32    0.82
  -2   1  -2   18.34    0.95
  -1  -2  -2   19.34    0.90
  -2   1   2   15.09    0.86
  -2   1  -2   19.22    0.92
  -2   1   2   14.15    0.90
   1   2  -2   14.27    1.10
   2  -1  -2   16.63    0.80
   1   2   2   13.84    0.69
   2  -1   2   15.01    0.85
  -2   1   3 1472.31   40.79
   1   2   3 1488.29   40.80
   2  -1   3 1472.30   40.73
  -1  -2   3 1473.22   40.69
   2  -1   3 1549.45   40.84
  -1  -2  -3 1621.53   40.84
   1   2  -3 1457.45   40.90
  -2   1  -3 1445.46   40.62
   2  -1  -3 1513.47   40.71
  -2   1  -3 1624.77   40.91
  -2   1   3 1434.79   40.62
   1   2  -3 1380.29   40.68
   1   2  -3 1629.41   40.85
   2  -1  -3 1488.83   40.71
   2  -1  -3 1282.60   40.51
  -1  -2   3 1525.14   40.68
  -2   1   3 1498.99   40.75
  -1  -2   3 1595.56   40.78
   1   2   3 1510.85   40.80
  -2   1   3 1484.23   40.71
   1   2   3 1422.79   40.53
   2  -1   3 1568.77   40.74
  -1  -2  -3 1464.11   40.64
  -1  -2   3 1536.29   40.75
  -2   1   3 1543.01   40.77
   1   2   3 1471.01   40.77
   2  -1  -3 1542.99   40.78
   1   2  -3 1488.75   40.93
   2  -1  -3 1538.24   40.79
   2  -1   3 1529.90   40.83
  -2   1   3 1493.66   40.76
  -1  -2   4   92.95    3.07
   1   2   4   91.13    3.21
   2  -1   4   91.47    3.10
   2  -1  -4   97.58    3.11
  -1  -2  -4   99.76    3.22
   1   2  -4  101.43    3.35
  -2   1  -4  104.92    3.35
  -2   1   4   81.71    2.91
   2  -1  -4   74.66    2.78
   1   2   4   81.44    2.84
   1   2   4   94.71    3.14
  -2   1   4   89.17    3.11
  -2   1   4   85.56    3.03
  -1  -2   4   90.35    3.12
  -1  -2  -4   89.51    2.95
   1   2   4   93.61    3.16
  -1  -2   4   97.54    3.13
  -2   1   4   92.10    3.15
   2  -1  -4  102.08    3.23
   1   2   4   94.11    3.15
  -2   1   4   92.06    3.14
   2  -1  -4   91.32    3.11
  -1  -2   4   88.94    2.85
   1   2  -4   98.95    3.37
   1   2  -4   99.47    3.09
  -1  -2   5 1085.94   29.24
   2  -1   5 1147.96   29.33
  -2   1  -5 1060.09   29.47
   1   2  -5 1031.31   29.41
  -1  -2  -5 1064.01   29.37
   2  -1  -5 1011.41   29.22
  -2   1   5 1010.35   28.97
   1   2  -5 1073.86   29.05
  -1  -2  -5  975.73   29.19
  -2   1   5 1062.39   29.27
   1   2   5 1067.83   29.29
   2  -1  -5 1064.15   29.40
   1   2  -5 1103.87   29.54
   2  -1  -5 1013.13   29.26
   2  -1   5 1024.86   29.04
   1   2  -5  927.90   29.19
  -1  -2  -5 1082.59   29.16
   1   2   5 1089.01   29.38
  -1  -2   5 1124.55   29.35
   2  -1  -5 1143.84   29.38
  -2   1   5 1092.15   29.35
  -2   1   5 1028.26   29.16
   1   2   5 1080.04   29.28
   2  -1   5 1060.59   29.18
  -1  -2   5 1085.95   29.29
  -1  -2   5 1058.08   29.28
  -2   1   5 1067.71   29.32
   1   2   5  942.90   28.93
   2  -1   5 1045.38   29.02
   2  -1  -6  204.14    6.39
   1   2  -6  204.20    6.47
   1   2   6  202.65    6.46
  -1  -2   6  195.30    6.35
  -2   1   6  192.62    6.38
  -2   1  -6  199.99    6.25
  -1  -2  -6  189.35    6.11
  -1  -2  -6  161.28    6.09
   2  -1   6  175.99    6.13
  -1  -2   6  180.17    6.27
  -2   1   6  196.58    6.36
  -1  -2   6  194.05    6.31
   1   2  -6  204.77    6.53
  -2   1  -6  216.84    6.63
   2  -1  -6  194.77    6.29
   1   2   6  198.71    6.31
   2  -1   6  178.72    5.98
   1   2  -6  209.43    6.65
   1   2  -6  186.48    6.15
  -2   1   6  195.55    6.30
   2  -1  -6  201.27    6.23
  -1  -2   6  201.92    6.31
  -1  -2  -6  206.53    6.46
   2  -1   6  201.18    6.35
  -2   1   6  211.05    6.49
   1   2  -7   35.81    2.27
  -2   1  -7   35.39    2.34
  -2   1  -7   44.45    2.32
   1   2  -7   32.41    2.44
   1   2   7   41.63    2.34
  -2   1   7   45.22    2.47
   2  -1  -7   42.81    2.35
  -1  -2  -7   39.36    2.09
  -2   1  -7   44.12    2.22
  -2   1   7   46.92    2.51
   1   2  -7   42.92    2.40
  -1  -2   7   46.57    2.44
   1   2   7   45.72    2.55
  -1  -2   7   48.69    2.53
   1   2   7   43.61    2.49
  -2   1   7   44.49    2.46
  -1  -2   7   47.56    2.40
  -1  -2  -7   36.48    2.00
   2  -1  -7   40.27    2.19
   2  -1   7   44.30    2.33
   2  -1  -7   40.61    2.29
  -2   1  -7   38.22    2.24
  -1  -2  -7   37.41    2.22
   1   2  -7   44.85    2.40
   2  -1  -7   39.85    2.12
  -1  -2  -7   43.49    2.32
  -2   1  -7   46.09    2.39
   1   2  -7   41.74    2.16
   2  -1   7   43.92    2.40
   2  -1  -7   32.41    2.16
  -2   1   7   45.16    2.53
   1   2   7   44.34    2.56
  -1  -2  -7   43.97    2.41
  -1  -2   7   40.28    2.35
   2  -1   7   48.82    2.48
  -2   1  -7   37.07    2.40
   2  -1  -7   37.10    2.40
  -1  -2   7   43.66    2.39
  -2   1  -7   41.32    2.22
   1   2   7   45.00    2.49
  -2   1   7   50.84    2.57
  -1  -2  -7   41.62    2.31
  -1  -2  -7   49.28    2.28
  -2   1  -7   37.59    2.13
   1   2  -7   39.64    2.25
   2  -1  -7   46.70    2.33
  -1  -2  -7   41.67    2.30
  -2   1  -7   35.72    2.43
   1   2  -7   31.56    2.32
  -1  -2   7   48.71    2.44
   1   2   7   42.91    2.45
  -1  -2   7   44.32    2.46
  -2   1   8   39.12    2.48
  -2   1   8   38.95    2.34
   1   2   8   43.36    2.48
  -1  -2   8   41.81    2.56
  -2   1   8   42.19    2.61
  -2   1  -8   39.65    2.33
   1   2  -8   41.81    2.46
  -2   1  -8   40.71    2.39
   1   2  -8   37.96    2.16
  -1  -2  -8   42.15    2.38
   2  -1  -8   37.16    2.13
  -2   1   8   45.41    2.66
   1   2   8   44.73    2.68
  -1  -2  -8   37.25    2.48
   2  -1  -8   35.16    2.29
  -1  -2   8   45.79    2.52
   2  -1   8   42.88    2.48
   2  -1  -8   38.57    2.36
   1   2   8   40.04    2.60
  -2   1   8   42.49    2.61
  -2   1   8   40.17    2.55
   1   2   8   40.66    2.62
  -1  -2   8   39.40    2.47
   1   2  -8   40.85    2.47
  -2   1  -8   36.96    2.23
  -1  -2   8   41.67    2.54
   1   2   8   38.49    2.53
   2  -1   8   38.66    2.46
  -2   1  -8   43.81    2.67
   2  -1  -8   44.30    2.62
   2  -1   8   39.71    2.53
  -1  -2   8   40.69    2.27
   1   2   8   40.48    2.60
  -2   1   8   43.20    2.50
  -2   1   8   40.26    2.58
  -2   1  -8   38.35    2.34
   2  -1  -8   38.85    2.27
   2  -1   8   40.31    2.38
  -1  -2  -8   38.31    2.08
  -1  -2  -8   36.13    2.19
   2  -1  -8   41.89    2.36
   1   2  -8   37.48    2.34
  -2   1  -8   39.17    2.24
   1   2  -8   40.60    2.58
  -2   1  -8   39.16    2.62
   2  -1   9   77.79    3.56
  -1  -2   9   80.41    3.51
  -2   1   9   83.33    3.75
   1   2  -9   61.85    3.46
  -1  -2  -9   72.39    3.51
  -2   1  -9   76.29    3.73
   1   2   9   80.48    3.77
   2  -1  -9   78.22    3.74
  -2   1  -9   79.87    3.73
  -2   1   9   90.38    3.72
   1   2   9   88.13    3.78
   2  -1   9   85.53    3.70
  -2   1   9   80.56    3.54
  -1  -2   9   77.89    3.26
  -1  -2   9   74.89    3.38
   2  -1  -9   84.94    3.55
   1   2  -9   84.46    3.58
  -1  -2  -9   87.35    3.47
  -2   1  -9   85.55    3.50
  -1  -2   9   84.22    3.64
   1   2   9   83.64    3.73
  -2   1   9   83.85    3.71
   1   2  -9   77.06    3.33
   2  -1  -9   78.93    3.38
   2  -1   9   77.34    3.49
  -1  -2  -9   81.81    3.49
  -2   1  -9   86.81    3.60
   1   2  -9   77.53    3.26
   2  -1  -9   77.51    3.25
  -2   1   9   79.18    3.48
  -1  -2   9   75.76    3.27
  -1  -2 -10  156.30    5.57
  -2   1 -10  164.38    5.66
  -1  -2  10  160.31    5.75
  -2   1  10  163.26    5.70
  -2   1  10  165.42    5.67
   2  -1  10  158.67    5.54
  -1  -2  10  157.31    5.37
   1   2  10  171.37    5.80
   2  -1  10  169.40    5.88
   2  -1  10  161.69    5.40
  -2   1  10  162.97    5.64
   1   2  10  168.63    5.75
   1   2 -10  167.76    5.78
   2  -1 -10  163.95    5.72
  -1  -2 -10  165.07    5.63
  -2   1 -10  161.30    5.62
  -2   1  10  169.26    5.89
   1   2  10  165.65    5.88
  -1  -2  10  167.32    5.81
  -2   1 -10  173.65    5.97
   2  -1 -10  158.37    5.57
  -1  -2 -10  163.23    5.74
   2  -1 -10  166.33    5.51
   1   2 -10  167.45    5.42
   2  -1 -11   75.09    2.82
   1   2 -11   78.56    2.93
  -1  -2 -11   76.12    3.03
  -2   1 -11   77.41    3.10
  -1  -2 -11   78.75    2.95
   2  -1 -11   79.47    3.05
  -2   1 -11   79.55    2.96
  -1  -2  11   77.39    3.11
   1   2  11   78.94    3.22
  -2   1  11   79.08    3.24
  -2   1 -11   77.36    2.86
  -1  -2 -11   74.28    2.81
  -2   1  11   74.86    2.83
  -1  -2  11   77.33    3.03
   2  -1  11   77.03    2.91
   1   2  11   78.77    3.00
   1   2  11   81.75    3.07
   2  -1  11   73.11    2.76
  -2   1  11   74.17    2.92
   0   2   0 1436.14   41.64
  -2   0   0 1659.00   41.57
   2   0   0 1469.90   41.55
   2   0   0 1468.94   41.56
   0   2   0 1569.91   41.58
   0  -2   0 1647.52   41.64
  -2   0   0 1453.23   41.65
   2   0  -1   36.36    1.35
   2   0   1   34.06    1.31
   0  -2  -1   42.04    1.30
   0  -2   1   42.60    1.30
   2   0   1   35.80    1.32
   0  -2  -1   36.28    1.23
   2   0   1   35.68    1.25
  -2   0   1   40.17    1.31
   0   2   1   41.50    1.34
   2   0  -1   41.69    1.29
   0  -2   1   39.02    1.22
   0   2   1   41.31    1.23
  -2   0   1   41.85    1.31
   0   2   2  551.05   15.55
   0  -2  -2  606.91   15.57
   0   2  -2  610.21   15.75
   2   0   2  525.13   15.58
  -2   0  -2  594.32   15.56
   0   2  -2  573.62   15.54
   2   0  -2  561.13   15.56
   0  -2  -2  552.92   15.52
   0  -2   2  552.09   15.48
   2   0  -2  515.73   15.55
  -2   0   2  544.55   15.51
   0   2  -2  557.07   15.70
   2   0   2  552.68   15.57
  -2   0  -2  573.78   15.60
   2   0   2  574.04   15.55
   2   0  -2  592.69   15.58
   0  -2  -2  553.49   15.48
  -2   0   2  587.08   15.55
   0  -2   2  583.83   15.52
   0   2   2  554.35   15.51
   0   2   2  556.32   15.37
  -2   0   2  570.31   15.54
  -2   0   2  553.59   15.55
   2   0   2  526.26   15.48
   0   2   3  190.95    5.77
   0  -2   3  207.29    5.78
   0  -2  -3  192.69    5.70
   2   0  -3  194.46    5.81
   2   0   3  197.63    5.81
  -2   0   3  196.66    5.79
   0   2   3  185.07    5.59
   0  -2   3  197.49    5.76
  -2   0   3  195.28    5.77
  -2   0   3  191.57    5.77
   0   2   3  192.21    5.79
   0   2  -3  191.46    5.78
   0  -2  -3  186.53    5.72
   0  -2   3  178.05    5.61
   0   2  -3  208.05    5.81
   2   0  -3  205.50    5.76
   2   0   3  192.48    5.78
   0   2   3  188.92    5.81
   0  -2   3  198.49    5.71
   2   0   3  198.92    5.81
   0   2  -3  215.01    5.99
   0  -2  -3  200.81    5.70
   2   0  -3  197.44    5.85
   0   2   3  195.80    5.80
  -2   0   3  188.33    5.73
   2   0  -3  206.15    5.82
  -2   0  -3  228.58    5.94
   0   2  -3  213.41    6.01
  -2   0  -3  184.79    5.68
   0  -2  -3  203.03    5.83
   2   0   3  193.62    5.83
   2   0  -3  203.76    5.77
  -2   0   4 2182.76   57.14
   2   0   4 2241.74   57.19
   0  -2   4 2187.58   57.12
   0   2   4 2150.29   57.12
   0  -2  -4 2132.36   57.03
   0   2   4 1963.35   56.86
  -2   0   4 2139.05   57.10
   2   0   4 2149.30   57.01
   0  -2   4 2186.87   57.08
   2   0   4 2012.53   56.95
  -2   0   4 2126.34   57.08
   0  -2  -4 1952.67   56.99
   2   0  -4 1761.53   56.96
   2   0   4 2087.67   57.12
   0  -2   4 2057.13   57.02
  -2   0   4 2186.79   57.15
   0   2   4 2020.26   57.16
   0   2  -4 2007.59   56.95
   2   0  -4 2054.14   57.17
  -2   0   4 2165.74   57.04
   0  -2   4 2034.72   56.80
   2   0  -4 2166.13   57.11
   0   2  -4 2192.41   57.30
   0   2   4 2095.35   57.10
   0  -2  -4 2066.38   56.96
   2   0  -4 2112.19   57.09
   0  -2  -4 2111.96   57.14
   0   2  -4 1965.11   57.25
  -2   0  -4 2217.86   57.26
  -2   0   5    8.42    1.10
   0  -2  -5    8.95    0.91
  -2   0  -5    8.73    0.91
   0  -2   5   10.45    1.10
   0   2   5   16.56    1.23
   2   0   5   10.33    1.12
   2   0  -5   10.42    1.07
   0   2   5   10.71    0.91
  -2   0   5    8.92    1.10
   0  -2   5    8.88    1.05
  -2   0   5    8.14    1.08
   2   0   5    8.41    0.92
   2   0   5    9.89    0.97
   0   2  -5    7.48    0.76
   0  -2  -5    6.31    0.89
  -2   0   5    6.39    1.08
   0  -2   5    7.86    1.03
   2   0   5    8.43    1.12
   0   2  -5    8.10    0.90
   2   0  -5    8.32    0.99
   0   2  -5    5.84    1.17
   0  -2   5    6.91    0.82
  -2   0   5    7.73    1.10
   2   0  -5    4.78    1.03
   2   0   5    7.70    0.97
   0   2   5    7.43    1.11
   0   2  -5    4.32    1.14
   0  -2  -5    6.20    1.01
   2   0  -5    5.16    0.97
  -2   0  -5    4.91    1.09
   2   0  -6  113.85    4.08
   0   2  -6  116.04    4.13
  -2   0   6  121.77    4.14
   0  -2   6  141.37    4.25
   2   0   6  113.75    4.15
   0   2   6  152.36    4.39
  -2   0  -6  107.92    3.85
   0  -2  -6  112.64    3.90
   0  -2  -6   86.59    3.68
   2   0   6  100.97    3.78
  -2   0   6  119.30    4.11
  -2   0   6   99.96    3.89
   0  -2   6  106.95    3.99
   0   2  -6  101.86    4.15
   2   0  -6  103.22    3.97
  -2   0  -6  106.93    4.15
   2   0  -6  112.73    4.17
   2   0   6  108.90    3.82
   2   0  -6  108.94    3.89
   0   2   6  107.23    3.99
   0   2  -6  113.62    4.30
   0  -2  -6  109.02    4.04
  -2   0   6  115.96    4.11
   0  -2   6  117.59    4.00
   2   0   6  114.05    4.09
   0   2  -7  369.53   11.16
  -2   0  -7  357.06   10.96
   2   0   7  332.64   10.64
   0   2  -7  380.68   11.40
   0   2   7  364.94   10.94
   2   0  -7  366.02   10.76
  -2   0   7  371.17   11.07
   0   2   7  346.91   10.98
   0  -2   7  374.93   11.09
   0  -2  -7  364.75   10.83
  -2   0   7  370.57   11.14
   0   2  -7  372.41   11.09
   0  -2   7  350.74   10.93
  -2   0   7  355.30   10.97
  -2   0  -7  344.74   10.74
   0   2   7  371.95   11.16
   2   0   7  378.74   11.20
   2   0  -7  383.98   11.11
   0  -2   7  349.66   10.91
   2   0   7  348.09   10.86
   0  -2  -7  357.97   10.78
   2   0  -7  369.94   11.02
  -2   0  -7  348.54   10.87
   2   0  -7  331.78   10.71
  -2   0  -7  352.31   11.03
   0   2  -7  345.69   10.89
   0  -2  -7  348.52   10.92
   2   0   7  367.45   11.04
   0  -2   7  370.01   11.04
   0  -2  -7  377.38   11.21
  -2   0  -7  374.91   11.20
  -2   0  -7  327.89   10.89
   2   0  -7  377.98   11.23
  -2   0   7  342.62   10.94
  -2   0  -7  344.50   10.92
   0   2   7  348.33   11.01
   2   0   7  360.39   11.01
   0  -2   7  350.61   10.92
  -2   0   7  331.88   10.78
   2   0  -7  358.76   10.96
   0  -2  -7  352.97   10.88
  -2   0  -7  345.78   10.81
   0  -2   7  356.81   11.01
   0  -2   7  334.25   10.86
   0   2   7  365.86   11.09
   0  -2  -7  360.00   10.98
   0   2  -7  340.40   10.80
   2   0  -7  334.63   10.90
   0   2  -7  356.66   11.16
  -2   0  -7  366.26   11.18
   2   0   7  372.73   11.11
   0   2   7  366.68   11.16
   0  -2   7  380.45   10.98
   0  -2  -7  342.42   10.97
  -2   0   7  380.02   11.12
   0   2   8  440.67   12.72
  -2   0   8  438.93   12.93
   2   0  -8  433.42   12.89
  -2   0  -8  423.16   12.72
   0   2  -8  409.84   12.67
  -2   0  -8  426.59   12.84
   0  -2  -8  423.32   12.75
   2   0  -8  393.37   12.48
   0   2   8  422.20   12.96
   0  -2   8  415.38   12.86
   0  -2  -8  417.38   12.60
   2   0   8  451.68   13.00
  -2   0  -8  387.00   12.87
   0  -2  -8  377.73   12.68
   2   0   8  440.58   12.93
   0   2   8  441.41   13.05
   2   0  -8  351.26   12.54
   0  -2   8  454.12   12.80
  -2   0   8  438.83   12.96
  -2   0  -8  393.93   12.49
   0  -2   8  419.71   12.77
   0   2   8  422.95   12.86
   0   2  -8  441.00   12.93
   0   2   8  427.35   13.01
   0  -2   8  426.60   12.90
   2   0  -8  440.17   12.96
  -2   0   8  451.34   13.02
  -2   0   8  427.31   12.84
   2   0   8  434.99   12.90
   2   0   8  447.73   13.08
  -2   0   8  396.54   12.61
  -2   0  -8  366.35   12.53
   0  -2  -8  430.41   13.02
   2   0  -8  414.35   12.99
  -2   0  -8  439.77   13.05
  -2   0   8  417.29   12.65
   2   0   8  420.79   12.85
   0  -2   8  411.58   12.45
   0   2   8  440.03   12.93
  -2   0   8  420.76   12.83
   0  -2   8  412.68   12.76
   2   0   8  410.46   12.70
   0  -2  -8  415.53   12.54
   2   0  -8  415.33   12.68
   0  -2  -8  427.25   12.73
  -2   0  -8  409.21   12.63
   2   0  -8  413.80   12.76
   0   2  -8  351.56   12.81
  -2   0  -8  432.66   12.85
  -2   0   9   88.98    3.98
   2   0   9  103.45    4.15
  -2   0   9   96.91    4.13
  -2   0  -9   90.98    4.14
   0  -2  -9   77.18    3.86
   0   2  -9   92.25    4.14
   0   2   9  106.89    4.32
   0  -2   9   99.35    3.95
   0  -2  -9  106.28    4.28
  -2   0  -9  103.43    4.28
   2   0  -9  104.35    4.33
  -2   0   9   95.00    3.91
   0  -2   9   89.72    3.66
   0   2   9   97.06    4.16
   2   0   9   95.10    4.16
   0   2   9   97.93    4.03
   0  -2   9   87.69    3.80
   0  -2  -9   95.86    3.86
   2   0  -9   93.58    3.96
  -2   0  -9   89.96    3.79
   2   0   9   96.64    4.13
   0  -2   9   95.49    4.04
  -2   0   9   95.59    4.10
   0   2   9   98.48    4.18
   2   0  -9   98.41    3.86
   0   2  -9   97.25    3.70
   0  -2  -9   92.11    3.66
   0  -2  -9   90.04    3.81
  -2   0  -9   88.77    3.90
   0   2  -9   87.90    3.73
   2   0  -9   84.67    3.56
   0  -2   9   92.66    3.70
   0   2   9   99.66    4.03
  -2   0   9   94.86    3.85
  -2   0 -10  124.45    4.57
   0   2 -10  122.45    4.38
   0  -2 -10  127.78    4.50
   0  -2  10  124.87    4.71
   2   0  10  115.14    4.52
  -2   0  10  118.16    4.52
   2   0 -10  118.67    4.82
   0   2 -10  118.78    4.86
   2   0  10  123.18    4.49
  -2   0  10  120.44    4.48
   0   2  10  124.37    4.66
   2   0  10  127.43    4.82
   0   2  10  127.33    4.84
   2   0  10  129.61    4.83
   0  -2  10  126.43    4.76
  -2   0  10  130.01    4.82
   2   0 -10  133.19    4.70
  -2   0 -10  128.29    4.55
   0  -2 -10  130.64    4.62
   0  -2  10  124.69    4.35
   2   0  10  124.05    4.57
   0   2  10  131.50    4.72
  -2   0  10  122.86    4.50
   2   0 -10  121.94    4.42
  -2   0  10  132.84    4.73
   0   2  10  124.74    4.48
   0  -2 -10  128.39    4.67
   2   0 -10  126.74    4.55
   0   2  11  122.25    4.00
   0  -2 -11  113.00    3.98
   2   0 -11  104.60    3.78
  -2   0 -11  116.35    4.10
   0   2 -11  116.20    4.02
   2   0 -11  118.93    4.09
  -2   0 -11  117.61    3.95
   0  -2 -11  118.04    4.01
  -2   0  11  112.04    3.81
   2   0  11  113.49    3.89
   0   2  11  121.41    4.07
   0  -2  11  116.88    4.04
  -2   0  11  110.39    3.92
   0   2  11  122.37    4.25
   0  -2  11  121.52    4.14
  -2   0  11  121.09    4.21
   2   0  11  121.70    4.24
   0  -2  11  112.01    3.94
   0  -2 -11  108.44    3.75
  -2   0 -11  112.30    3.88
  -1   2   0    0.09    0.48
   1  -2   0    0.88    0.29
  -1   2   0    0.49    0.23
   2   1   0    0.42    0.16
   2   1  -1 2263.92   62.50
  -2  -1   1 2673.87   62.52
  -1   2  -1 2590.27   62.53
   2   1  -1 1865.56   62.33
   2   1   1 2114.92   62.37
   1  -2   1 2351.55   62.48
   2   1   1 2022.67   62.48
  -2  -1   1 2598.94   62.49
  -1   2   1 2451.02   62.40
  -1   2   1 2525.90   62.41
   1  -2   1 2530.80   62.40
  -1   2   2    1.46    0.56
  -2  -1   2    1.31    0.53
   2   1   2    1.86    0.55
  -2  -1  -2    1.04    0.40
  -1   2  -2    1.35    0.85
  -2  -1  -2    2.38    0.53
   2   1  -2    1.35    0.66
   1  -2  -2    1.31    0.45
  -2  -1   2    1.53    0.51
   2   1   2    1.19    0.50
  -1   2  -2    2.11    0.50
   2   1  -2    2.74    0.36
   2   1   2    1.40    0.36
   1  -2   2    1.95    0.49
  -2  -1   2    1.98    0.58
   1  -2   2    1.35    0.50
  -1   2   2    1.32    0.50
   2   1   2    1.53    0.54
   2   1  -2    1.12    0.69
   1  -2  -2    1.61    0.46
   2   1   3    9.91    0.82
   1  -2  -3    8.99    0.79
   2   1  -3    8.05    0.85
  -2  -1  -3    9.64    0.88
  -1   2  -3    8.46    1.02
  -2  -1  -3    7.57    0.66
  -2  -1   3    8.85    0.74
   1  -2  -3    6.13    0.67
   1  -2   3   11.84    0.83
   2   1   3   12.99    0.89
  -1   2   3   11.92    0.83
   1  -2  -3   11.22    0.73
   1  -2   3    8.38    0.56
  -1   2  -3    7.20    0.75
  -1   2  -3   14.15    0.96
  -1   2   3    8.17    0.68
  -2  -1   3   10.71    0.87
  -1   2   3    9.77    0.87
  -2  -1   3   12.58    0.86
   1  -2   3    8.60    0.72
   2   1   3    7.81    0.77
  -1   2   3    7.56    0.85
   1  -2  -3    7.58    0.68
   2   1  -3    8.69    0.81
   2   1  -3    9.97    0.91
   1  -2  -4  231.77    6.31
   2   1  -4  222.78    6.36
  -1   2  -4  224.18    6.52
  -2  -1  -4  242.99    6.46
   2   1   4  221.45    6.36
  -2  -1  -4  197.03    6.10
   1  -2  -4  208.32    6.23
   1  -2   4  211.85    6.28
  -1   2   4  207.04    6.28
   1  -2  -4  181.60    6.05
   2   1  -4  212.79    6.20
   1  -2   4  204.56    6.22
   2   1   4  216.55    6.27
  -2  -1   4  213.53    6.29
   1  -2   4  189.92    5.92
  -1   2   4  184.27    6.06
   2   1   4  183.13    6.04
  -2  -1   4  215.68    6.30
  -1   2   4  213.21    6.36
   1  -2   4  213.65    6.21
  -1   2  -4  214.72    6.04
   1  -2  -4  207.75    6.21
   1  -2   4  192.89    5.97
   2   1  -4  231.79    6.33
  -1   2   4  216.62    6.32
  -2  -1   4  216.21    6.15
   2   1  -4  226.33    6.45
   1  -2  -5  233.04    7.03
   2   1  -5  216.81    7.03
  -1   2  -5  235.30    7.25
  -2  -1  -5  246.43    7.19
  -1   2   5  226.41    7.08
   2   1   5  246.34    7.17
   1  -2   5  252.38    7.10
  -2  -1  -5  221.02    6.83
   1  -2  -5  243.07    7.02
   1  -2   5  235.23    6.98
  -2  -1   5  228.74    7.01
   2   1   5  228.42    6.94
  -1   2   5  226.94    7.02
  -1   2   5  212.18    6.76
   2   1   5  213.37    6.77
   2   1  -5  250.71    6.90
   1  -2  -5  180.86    6.70
  -2  -1   5  246.50    7.08
   2   1   5  239.74    7.12
   1  -2   5  237.07    6.97
   1  -2   5  216.77    6.67
   2   1   5  228.09    6.96
   2   1  -5  243.63    7.04
   2   1  -5  225.53    7.20
  -1   2  -5  226.86    6.70
  -1   2   5  240.83    7.08
  -1   2  -5  232.80    7.30
   1  -2  -5  247.02    6.93
   1  -2  -6   53.01    2.41
   1  -2   6   58.67    2.57
   2   1  -6   54.84    2.56
  -1   2   6   55.49    2.60
  -1   2  -6   56.83    2.53
   2   1   6   53.43    2.59
  -2  -1  -6   49.67    2.25
  -1   2   6   48.61    2.21
   1  -2   6   47.57    2.39
  -2  -1   6   51.38    2.48
  -1   2   6   55.98    2.56
   2   1  -6   58.44    2.57
  -2  -1  -6   62.52    2.71
  -1   2  -6   57.93    2.73
   2   1  -6   60.65    2.74
  -1   2  -6   59.58    2.81
   2   1  -6   57.40    2.40
   2   1   6   52.71    2.41
  -1   2   6   54.12    2.54
  -2  -1   6   58.98    2.60
   1  -2   6   55.54    2.46
   2   1   6   57.10    2.63
   1  -2  -6   57.21    2.54
  -1   2  -7  637.59   19.52
  -2  -1  -7  711.75   19.49
   2   1   7  680.89   19.23
  -1   2  -7  664.38   19.69
   2   1  -7  678.93   19.18
   2   1  -7  622.45   19.57
  -1   2   7  666.79   19.38
  -2  -1  -7  543.47   19.10
   2   1  -7  717.59   19.61
  -1   2  -7  696.67   19.48
   1  -2   7  695.37   19.41
  -1   2   7  666.79   19.42
  -2  -1  -7  670.80   19.14
  -1   2   7  703.72   19.58
   2   1   7  742.60   19.70
   1  -2   7  739.24   19.60
   1  -2  -7  640.44   19.22
   1  -2   7  678.28   19.40
   2   1   7  622.50   19.24
   1  -2  -7  678.60   19.42
   2   1  -7  667.35   19.43
  -2  -1  -7  652.41   19.30
  -1   2  -7  662.91   19.37
   1  -2  -7  674.61   19.34
  -1   2  -7  683.58   19.45
  -2  -1  -7  721.53   19.54
   1  -2   7  730.93   19.54
   2   1   7  715.23   19.47
  -2  -1  -7  613.12   19.42
   1  -2  -7  610.30   19.27
  -2  -1   7  710.31   19.51
   2   1   7  720.63   19.61
   1  -2   7  702.39   19.36
  -2  -1  -7  673.75   19.56
   2   1  -7  622.07   19.54
   1  -2  -7  663.07   19.56
  -1   2  -7  637.38   19.55
  -2  -1  -7  626.70   19.31
  -2  -1  -7  703.54   19.48
   2   1   7  693.66   19.49
  -2  -1   7  651.48   19.18
  -1   2   7  693.37   19.46
  -2  -1   7  650.92   19.28
   1  -2   7  720.19   19.48
   1  -2   7  654.09   19.30
   1  -2  -7  706.47   19.40
  -1   2   7  702.03   19.51
  -1   2  -7  680.62   19.32
  -2  -1  -7  659.62   19.26
   2   1  -7  677.57   19.41
  -1   2  -7  659.76   19.34
  -1   2  -7  575.49   19.47
   2   1  -7  549.26   19.23
  -2  -1   8   65.06    3.03
  -2  -1   8   64.72    3.09
  -1   2   8   69.08    3.43
  -1   2  -8   68.96    3.24
   2   1  -8   70.32    3.30
   1  -2  -8   72.40    3.12
   2   1   8   64.98    3.11
   1  -2   8   64.92    3.24
   2   1  -8   72.48    3.20
  -1   2  -8   68.53    3.16
  -2  -1  -8   65.86    3.03
   2   1  -8   67.95    3.21
  -1   2  -8   65.48    3.15
   1  -2  -8   65.87    3.08
  -2  -1  -8   68.73    3.20
   1  -2   8   70.19    3.30
   2   1   8   78.90    3.53
  -2  -1   8   71.52    3.43
   1  -2  -8   70.98    3.24
  -1   2   8   74.21    3.52
  -2  -1  -8   73.53    3.43
   1  -2   8   72.15    3.27
   1  -2  -8   76.79    3.53
  -2  -1  -8   81.17    3.59
  -2  -1  -8   59.01    3.02
  -1   2  -8   79.92    3.59
   2   1  -8   77.14    3.56
  -1   2  -8   71.13    3.57
   2   1  -8   71.95    3.28
  -2  -1  -8   61.58    3.15
   2   1   8   69.16    3.41
  -2  -1  -8   63.80    3.13
  -1   2   8   70.63    3.44
  -1   2   8   69.09    3.30
  -2  -1   8   68.43    3.15
   1  -2  -8   60.98    3.05
   1  -2   8   67.90    3.36
   2   1   8   73.33    3.43
  -1   2   8   67.24    3.36
  -1   2  -8   65.12    3.18
  -1   2   8   68.21    3.42
   2   1  -8   66.43    3.28
   2   1   8   69.42    3.45
   2   1   8   69.60    3.37
   1  -2   8   69.90    3.30
   1  -2   8   69.64    3.35
  -1   2  -9  207.41    7.06
   2   1  -9  216.24    7.17
   1  -2  -9  249.12    7.06
  -1   2  -9  200.14    6.92
  -2  -1  -9  210.92    7.03
  -1   2  -9  175.19    7.10
   1  -2   9  196.68    6.88
  -2  -1  -9  180.44    7.01
   2   1   9  210.42    7.23
  -1   2   9  211.44    7.28
  -2  -1   9  213.07    7.09
  -1   2   9  213.39    7.05
  -2  -1   9  200.53    7.04
   2   1  -9  198.41    7.26
  -1   2  -9  214.00    7.34
  -2  -1  -9  212.92    7.27
   1  -2  -9  209.35    7.23
   1  -2   9  198.79    6.64
   2   1   9  217.70    7.20
  -1   2   9  201.65    6.99
  -2  -1   9  196.82    6.78
  -2  -1   9  201.50    6.81
  -1   2   9  205.75    7.03
   1  -2  -9  198.20    6.98
   2   1   9  218.31    7.20
  -1   2   9  209.21    7.17
   1  -2   9  212.45    7.07
  -1   2  -9  201.88    6.98
  -2  -1  -9  209.86    6.90
   2   1  -9  219.87    7.11
   2   1  -9  204.08    6.88
   1  -2  -9  197.43    6.76
  -2  -1  10  165.54    5.68
  -1   2  10  158.39    5.44
  -2  -1  10  151.65    5.52
   1  -2  10  156.17    5.63
  -2  -1 -10  158.82    5.53
  -1   2 -10  154.43    5.38
   1  -2 -10  152.74    5.30
   2   1 -10  168.63    5.94
  -1   2 -10  169.87    5.90
  -2  -1 -10  157.88    5.61
   1  -2 -10  156.59    5.53
   1  -2  10  142.30    5.30
   2   1 -10  152.42    5.41
   1  -2 -10  158.81    5.22
   2   1 -10  164.87    5.40
  -1   2 -10  163.00    5.59
  -2  -1 -10  156.01    5.42
   2   1 -10  165.43    5.62
   2   1  10  163.81    5.76
   2   1  10  166.35    5.55
  -2  -1  10  151.21    5.25
  -1   2  10  160.66    5.60
   2   1  10  166.33    5.61
   1  -2  10  150.33    5.24
  -2  -1  10  156.79    5.34
  -1   2  10  159.99    5.60
  -1   2  10  163.57    5.76
   1  -2  10  163.69    5.68
   2   1  10  167.36    5.79
  -1   2  11    6.23    1.28
   2   1  11    5.54    1.17
   1  -2  11    4.18    1.37
  -1   2 -11    3.06    0.92
   2   1 -11    4.28    0.99
  -2  -1 -11    3.54    0.87
   1  -2 -11    3.90    0.95
   2   1 -11    4.75    1.04
  -2  -1 -11    4.00    1.09
  -1   2 -11    4.11    1.10
   2   1  11    4.44    1.01
  -1   2  11    4.27    1.02
   1  -2  11    4.17    1.25
   2   1  11    4.68    1.37
  -1   2  11    3.52    1.32
  -2  -1  11    4.91    1.04
   1  -2  11    4.60    1.06
  -2  -1 -11    3.22    0.85
  -2  -2   0   65.40    1.93
   2  -2   0   65.03    1.90
  -2   2   0   62.06    2.03
  -2  -2   0   67.17    1.89
  -2  -2   1   54.57    1.65
   2   2  -1   42.51    1.58
  -2   2  -1   53.34    1.68
  -2   2   1   54.06    1.63
  -2  -2  -1   56.95    1.66
   2   2  -1   51.19    1.72
   2  -2  -1   49.45    1.59
  -2   2   1   49.86    1.56
  -2  -2   1   52.68    1.55
  -2   2   1   48.90    1.68
   2  -2  -1   51.42    1.63
  -2   2   2  124.49    3.79
  -2  -2   2  126.45    3.72
  -2  -2  -2  139.91    3.85
   2  -2   2  128.03    3.81
   2  -2  -2  125.73    3.69
   2   2  -2  117.93    3.93
  -2  -2  -2  131.69    3.78
   2   2   2  115.45    3.77
  -2   2   2  121.86    3.76
   2  -2  -2  124.91    3.60
  -2   2  -2  121.04    3.61
  -2   2  -2  127.13    3.91
  -2  -2   2  134.25    3.80
  -2   2   2  124.61    3.74
  -2  -2   2  141.87    3.82
  -2  -2   2  129.60    3.74
   2   2   2  125.24    3.55
   2  -2   2  137.51    3.80
   2  -2   2  128.88    3.75
  -2  -2   2  134.60    3.75
   2   2   2  127.59    3.76
  -2  -2  -2  114.95    3.56
  -2   2   2  124.08    3.75
   2  -2   2  133.11    3.85
   2   2   2  112.69    3.69
  -2   2  -2  130.40    3.87
   2   2  -2  118.88    3.92
  -2   2   3   10.27    0.90
   2   2   3   11.01    0.94
  -2  -2   3   11.96    0.83
   2  -2   3   10.65    0.79
  -2  -2  -3   13.56    0.96
   2   2   3   11.68    0.88
  -2   2  -3    9.79    0.59
   2  -2  -3    9.67    0.66
  -2  -2  -3   12.50    0.79
   2   2  -3   11.27    1.05
  -2   2  -3   13.62    1.09
   2  -2  -3   11.00    0.78
  -2   2   3   11.25    0.85
  -2   2  -3   11.52    0.98
   2   2  -3   10.38    0.73
   2  -2  -3   11.77    0.67
  -2  -2   3   10.75    0.80
   2  -2   3    9.47    0.55
   2  -2   3   10.99    0.83
  -2  -2   3   11.45    0.85
  -2   2   3   10.69    0.86
   2   2   3    9.70    0.62
  -2  -2   3   10.28    0.88
  -2  -2  -3   10.29    0.63
   2  -2   3   11.80    0.86
  -2  -2   3   11.38    0.83
  -2   2   3   10.15    0.85
   2   2   3   12.25    0.92
  -2   2  -3   11.44    1.00
   2  -2  -3   10.65    0.82
   2   2  -3   11.64    1.08
  -2   2   3   11.43    0.95
   2   2   3   10.75    0.78
  -2  -2   4  182.26    5.33
   2  -2   4  182.74    5.30
  -2   2   4  173.96    5.41
   2   2  -4  174.04    5.47
  -2  -2  -4  177.70    5.43
  -2   2  -4  175.73    5.55
   2  -2  -4  164.17    5.00
   2  -2  -4  170.23    5.27
  -2   2   4  172.65    5.24
   2  -2  -4  145.46    5.02
  -2  -2   4  184.85    5.39
   2   2   4  193.71    5.45
  -2   2   4  174.27    5.34
  -2  -2   4  176.38    5.33
   2   2   4  163.28    5.05
   2   2   4  181.89    5.43
  -2  -2  -4  165.41    5.13
   2  -2   4  192.57    5.42
  -2   2   4  174.56    5.36
  -2  -2   4  179.64    5.37
   2  -2  -4  189.18    5.38
   2   2  -4  177.00    5.56
  -2   2  -4  167.30    4.98
   2  -2  -4  178.53    5.36
   2   2  -4  184.17    5.40
  -2   2   4  177.03    5.42
   2  -2  -5   59.98    2.41
  -2  -2   5   60.56    2.46
   2  -2   5   64.10    2.43
  -2  -2  -5   66.70    2.61
   2   2  -5   58.20    2.57
  -2   2  -5   62.67    2.71
  -2   2   5   56.83    2.30
   2   2  -5   62.17    2.36
   2   2   5   58.87    2.49
  -2   2   5   59.45    2.57
   2  -2   5   57.26    2.16
   2   2  -5   64.36    2.49
   2  -2  -5   65.89    2.43
   2   2  -5   57.92    2.65
  -2  -2   5   63.00    2.50
   2  -2  -5   62.04    2.46
  -2  -2  -5   58.28    2.23
   2   2   5   60.86    2.56
  -2   2   5   60.44    2.50
   2  -2   5   65.06    2.52
  -2  -2   5   62.92    2.49
   2  -2   5   56.89    2.38
   2  -2   5   55.52    2.08
   2   2   5   63.62    2.51
  -2   2   5   60.20    2.48
  -2  -2   5   58.62    2.48
  -2  -2  -6  309.20    9.36
  -2  -2   6  335.66    9.73
  -2   2   6  319.15    9.72
   2  -2  -6  319.23    9.67
   2  -2   6  337.58    9.75
   2   2   6  332.57    9.83
   2   2  -6  318.75    9.36
  -2  -2  -6  284.04    9.53
  -2  -2   6  338.82    9.71
   2  -2   6  307.96    9.54
  -2  -2   6  316.59    9.65
  -2   2   6  324.83    9.71
  -2   2  -6  297.44    9.83
   2   2  -6  276.89    9.63
  -2   2   6  317.21    9.68
   2   2  -6  317.23    9.97
   2   2   6  322.20    9.64
   2   2  -6  330.22    9.60
  -2  -2  -6  325.13    9.75
  -2  -2   6  340.56    9.68
   2  -2  -6  295.42    9.52
   2  -2   6  325.76    9.60
  -2   2  -7  202.75    6.68
  -2  -2  -7  204.34    6.77
   2   2  -7  200.25    7.07
   2   2   7  207.44    6.73
   2   2  -7  215.20    6.56
  -2  -2  -7  166.70    6.49
  -2   2   7  213.35    6.89
  -2  -2   7  212.24    6.82
  -2   2   7  199.71    6.80
  -2   2  -7  200.37    6.70
  -2   2   7  201.20    6.86
  -2  -2   7  216.45    6.87
  -2  -2  -7  188.12    6.37
   2   2  -7  218.24    6.98
   2   2   7  220.16    7.01
   2  -2   7  211.51    6.89
  -2  -2   7  207.54    6.78
   2  -2  -7  204.99    6.66
   2  -2   7  200.94    6.74
  -2   2  -7  199.19    6.69
   2  -2  -7  199.21    6.76
   2   2  -7  199.62    6.78
   2  -2  -7  188.81    6.54
  -2  -2  -7  199.77    6.76
  -2   2  -7  205.05    6.85
   2  -2   7  214.15    6.71
  -2  -2  -7  197.49    6.83
  -2  -2   7  220.00    6.81
   2  -2  -7  192.83    6.61
   2   2   7  218.43    7.03
   2   2   7  198.70    6.67
   2  -2   7  208.07    6.85
  -2   2  -7  213.41    7.00
  -2  -2  -7  187.71    6.65
   2  -2  -7  206.93    6.92
   2   2  -7  209.05    7.04
  -2  -2  -7  184.38    6.52
  -2  -2  -7  220.35    6.98
  -2  -2   7  198.38    6.70
  -2   2   7  193.42    6.76
   2   2   7  206.45    6.86
  -2  -2   7  193.11    6.48
  -2  -2  -7  198.58    6.76
  -2   2  -7  195.10    6.64
   2  -2  -7  202.45    6.72
   2   2  -7  201.19    6.73
  -2  -2  -7  192.03    6.55
   2   2  -7  197.17    6.77
  -2   2  -7  211.66    6.99
   2  -2   7  185.35    6.58
   2  -2  -7  199.36    6.74
  -2  -2   7  190.68    6.69
  -2   2  -7  206.95    7.04
  -2   2   7  212.58    6.85
   2   2  -7  186.46    6.77
  -2   2  -8   40.60    2.35
  -2  -2  -8   45.14    2.47
  -2  -2   8   42.29    2.24
  -2   2   8   44.80    2.50
  -2  -2   8   37.94    2.31
  -2  -2   8   41.73    2.56
  -2   2   8   44.86    2.68
  -2   2  -8   40.27    2.36
   2   2  -8   40.68    2.49
   2  -2  -8   43.04    2.42
   2  -2   8   42.62    2.59
   2   2   8   41.57    2.61
  -2  -2  -8   43.32    2.44
   2  -2  -8   40.43    2.21
  -2   2  -8   41.46    2.43
  -2   2   8   44.35    2.70
   2   2   8   41.52    2.67
   2  -2   8   41.63    2.43
   2  -2  -8   37.38    2.27
  -2  -2  -8   36.25    2.47
  -2  -2   8   46.13    2.57
   2  -2  -8   40.20    2.28
   2  -2   8   40.64    2.42
   2  -2   8   45.44    2.57
  -2  -2  -8   36.33    2.24
  -2  -2  -8   48.71    2.72
   2   2  -8   40.22    2.66
   2  -2  -8   46.06    2.66
  -2   2  -8   41.47    2.61
   2   2   8   45.27    2.65
  -2   2   8   44.99    2.69
  -2  -2   8   42.75    2.54
  -2  -2   8   46.54    2.38
  -2  -2  -8   42.90    2.40
  -2   2   8   43.56    2.57
   2  -2   8   40.91    2.54
   2  -2   8   41.30    2.58
  -2  -2   8   43.35    2.57
  -2   2  -8   41.62    2.33
   2   2  -8   42.39    2.56
   2   2   8   41.43    2.62
  -2   2   8   40.99    2.61
   2   2   8   42.05    2.62
  -2   2   8   38.30    2.58
  -2  -2   8   41.68    2.53
   2   2   8   40.45    2.45
  -2   2  -8   43.09    2.34
   2   2  -8   40.83    2.39
   2  -2  -8   40.80    2.36
  -2  -2  -8   41.90    2.26
   2   2  -8   33.80    2.38
  -2   2  -8   40.37    2.69
  -2   2  -9   30.32    2.07
   2   2  -9   30.61    2.19
   2  -2  -9   25.69    1.79
  -2  -2  -9   29.38    2.05
  -2   2  -9   26.21    2.01
  -2  -2   9   32.30    2.14
  -2   2  -9   33.56    2.43
  -2   2   9   33.54    2.42
   2  -2   9   33.30    2.16
   2   2   9   31.06    2.42
  -2  -2  -9   28.89    2.22
  -2   2   9   28.75    2.13
  -2  -2   9   29.22    2.26
  -2   2  -9   33.21    2.37
   2  -2  -9   33.92    2.36
   2   2  -9   38.54    2.53
  -2  -2   9   32.95    1.98
   2  -2   9   28.73    1.93
   2   2   9   30.54    2.34
  -2   2   9   30.03    2.24
  -2  -2   9   26.57    1.90
   2  -2  -9   26.05    1.99
  -2   2  -9   28.03    1.98
   2   2  -9   29.21    2.06
   2  -2  -9   29.09    2.03
  -2  -2  -9   28.03    1.89
  -2   2   9   28.99    2.12
  -2  -2   9   29.08    1.87
   2  -2   9   30.77    2.14
   2   2  -9   32.19    2.06
   2  -2  -9   31.38    1.96
  -2   2   9   29.52    2.33
  -2  -2   9   31.35    2.26
   2  -2   9   29.65    2.25
   2   2   9   29.53    2.30
  -2  -2  10   36.12    2.19
  -2   2  10   33.88    2.04
  -2  -2  10   31.48    2.18
   2   2 -10   28.36    2.26
  -2   2 -10   33.19    2.23
   2   2  10   34.37    2.31
   2   2  10   33.64    2.23
  -2   2  10   30.74    2.16
  -2  -2 -10   32.78    2.10
   2  -2 -10   32.43    1.98
   2  -2  10   27.91    1.86
   2  -2 -10   33.81    2.05
   2   2 -10   33.70    2.08
  -2   2 -10   33.64    2.01
  -2  -2 -10   34.10    1.92
  -2  -2  10   34.97    2.26
   2  -2  10   33.93    2.24
  -2   2  10   34.77    2.34
   2   2  10   34.28    2.36
  -2  -2 -10   32.48    2.00
  -2   2 -10   33.99    2.00
   2  -2 -10   33.02    1.76
   2  -2 -10   30.95    1.83
   2   2 -10   29.51    1.85
   2   2  10   34.68    2.19
  -2  -2  10   34.06    1.81
  -2   2  10   31.85    2.08
   2  -2  10   32.27    1.84
   2   2  11  126.55    4.15
  -2   2  11  120.19    4.08
  -2   2 -11  121.67    4.27
  -2  -2 -11  120.19    4.22
  -2  -2  11  123.51    4.21
   2  -2  11  126.40    4.17
  -2  -2  11  123.89    4.27
   2   2  11  127.11    4.38
   2  -2  11  126.15    4.28
  -2   2  11  124.99    4.37
  -2   2 -11  117.16    3.97
  -2  -2 -11  117.32    4.05
  -2   2  11  121.98    4.16
   2   2  11  130.67    4.27
   2  -2  11  112.19    4.04
   2   2 -11  126.29    4.27
  -2   2 -11  125.63    4.16
  -2  -2 -11  118.48    4.04
  -2  -3   0    0.20    0.37
  -2  -3   0    0.15    0.44
  -3   2   0    0.42    0.63
   3  -2   0    0.17    0.34
  -2  -3   0    0.58    0.35
  -3   2   0    0.25    0.52
   3  -2   0    0.23    0.47
   3  -2   1  782.07   21.67
   3  -2  -1  773.94   21.71
  -3   2   1  721.97   21.76
  -2  -3   1  890.48   21.76
   2   3  -1  718.18   21.70
  -2  -3  -1  878.68   21.73
   3  -2  -1  796.82   21.69
   2   3  -1  729.87   21.81
   3  -2   1  766.98   21.69
  -2  -3   1  864.95   21.60
  -3   2   1  800.27   21.68
   2   3   1  744.61   21.58
   3  -2  -1  751.46   21.71
  -3   2  -1  797.20   21.66
  -3   2   2  253.83    7.16
  -2  -3  -2  273.95    7.20
  -2  -3  -2  267.84    7.16
   2   3  -2  213.75    7.35
   3  -2  -2  268.68    7.11
   2   3   2  220.52    7.07
  -3   2  -2  279.95    7.30
   3  -2   2  236.62    7.15
  -3   2  -2  248.70    7.05
  -3   2   2  250.75    7.16
  -3   2  -2  273.41    7.31
  -2  -3   2  256.43    7.04
  -2  -3  -2  265.71    7.20
  -2  -3   2  256.97    7.16
  -2  -3  -2  225.43    6.89
   3  -2   2  250.25    7.14
   3  -2  -2  257.55    7.15
   3  -2   2  245.85    7.10
  -2  -3   2  258.85    7.05
   2   3   2  250.97    7.08
  -3   2   2  245.07    7.12
   2   3   2  203.63    6.96
   3  -2   2  257.83    7.20
  -3   2  -2  267.60    7.17
  -2  -3   3 1101.11   29.88
  -3   2   3 1157.94   30.05
  -2  -3  -3 1219.70   30.11
   2   3   3 1141.68   30.08
   3  -2  -3 1042.87   29.82
  -2  -3  -3 1197.89   30.05
   2   3  -3 1102.53   30.21
   3  -2  -3 1148.59   29.88
   2   3   3 1098.83   29.98
  -3   2   3 1104.03   29.95
  -2  -3  -3 1204.92   30.08
  -3   2   3 1138.55   29.99
   2   3  -3 1157.02   30.15
   3  -2   3  893.87   29.60
  -3   2  -3 1229.85   30.18
  -2  -3   3 1103.84   29.98
   2   3   3  996.52   29.59
  -2  -3   3 1077.16   29.92
  -2  -3  -3 1023.11   29.75
   3  -2   3 1175.07   30.01
  -2  -3   3 1176.47   30.02
  -2  -3   3 1134.92   29.94
  -3   2   3 1154.34   30.01
   2   3   3 1134.34   30.00
   3  -2   3 1154.96   30.00
  -3   2  -3 1207.95   30.12
   2   3  -3 1101.91   30.22
  -3   2   3 1123.02   30.08
   3  -2  -3 1195.37   30.08
   3  -2   3 1176.57   30.12
   2   3   3 1018.06   29.83
  -2  -3   4   21.47    1.23
  -3   2   4   22.27    1.40
   3  -2  -4   24.84    1.21
   2   3   4   20.77    1.41
   3  -2   4   21.71    1.26
  -2  -3  -4   27.26    1.44
   3  -2  -4   21.22    1.05
  -3   2  -4   17.74    0.98
   2   3  -4   23.78    1.68
  -3   2   4   20.46    1.37
  -3   2   4   20.39    1.31
   2   3  -4   19.50    1.16
  -2  -3  -4   23.56    1.37
   2   3  -4   24.22    1.63
  -2  -3   4   21.50    1.29
  -2  -3   4   21.14    1.32
   2   3   4   22.85    1.47
  -3   2   4   20.62    1.31
   3  -2   4   22.07    1.32
   2   3   4   20.56    1.33
  -2  -3  -4   18.47    1.00
  -2  -3   4   22.89    1.31
  -3   2  -4   26.87    1.55
   3  -2  -4   25.81    1.35
  -3   2   4   22.29    1.50
   2   3  -4   27.39    1.78
  -3   2   5  111.67    4.00
   3  -2   5  119.00    3.86
  -2  -3   5  120.92    3.85
   2   3   5  111.99    4.02
   3  -2  -5   97.34    3.71
  -2  -3  -5  114.16    3.99
  -3   2  -5  115.86    4.14
   2   3  -5  104.47    4.03
  -3   2   5  109.35    3.75
  -3   2   5  107.01    3.90
  -2  -3  -5  116.15    3.93
  -3   2  -5  120.74    4.12
   2   3  -5  108.04    3.93
   2   3  -5  102.36    4.14
  -3   2   5  109.43    4.00
   3  -2  -5  119.88    3.93
   2   3   5  116.45    4.00
  -2  -3   5  120.17    3.91
   3  -2  -5  116.83    3.95
   2   3   5  115.84    4.01
   3  -2   5  124.74    4.02
  -2  -3  -5  104.41    3.60
  -3   2   5  108.97    3.93
  -2  -3   5  112.07    3.92
   3  -2   5  111.20    3.81
  -2  -3   5  119.58    3.88
   3  -2   5  108.52    3.57
   2   3   5  113.12    3.99
   2   3   6  119.84    4.49
  -2  -3   6  124.57    4.41
   3  -2  -6  124.19    4.43
  -3   2   6  118.75    4.44
   3  -2   6  130.27    4.50
   2   3  -6  122.59    4.14
  -2  -3  -6  108.03    4.25
  -3   2   6  117.23    4.41
  -2  -3   6  123.65    4.37
  -2  -3   6  120.27    4.39
   3  -2   6  107.81    4.22
  -2  -3  -6  106.39    3.98
  -3   2   6  122.15    4.48
  -3   2  -6  133.69    4.73
   2   3  -6  117.69    4.51
   2   3   6  125.25    4.47
  -3   2  -6  144.84    4.79
   2   3  -6  124.77    4.71
   3  -2  -6  129.51    4.33
   2   3  -6  122.21    4.33
   3  -2   6  122.37    4.32
  -2  -3   6  128.80    4.32
   3  -2  -6  112.68    4.18
  -2  -3  -6  129.44    4.49
  -2  -3   7   58.94    2.65
  -3   2  -7   65.16    2.94
  -3   2   7   68.33    3.00
  -2  -3  -7   87.85    3.24
   2   3   7   85.59    3.32
   2   3  -7   64.80    2.81
   2   3  -7   61.60    3.24
  -3   2   7   69.75    3.14
  -2  -3   7   70.17    3.08
  -2  -3  -7   56.89    2.80
   2   3  -7   65.34    3.05
  -3   2  -7   60.27    2.86
   3  -2  -7   63.85    2.89
   3  -2   7   69.48    3.05
   2   3  -7   62.72    3.00
  -3   2  -7   62.08    3.11
   3  -2   7   67.34    3.02
  -2  -3  -7   66.19    2.97
  -3   2  -7   72.00    3.13
   3  -2  -7   83.83    2.97
   3  -2   7   70.92    3.12
   3  -2   7   68.51    2.97
   3  -2  -7   54.42    2.70
  -2  -3  -7   62.08    3.03
  -2  -3   7   70.17    2.98
  -2  -3  -7   64.46    3.11
  -2  -3  -7   62.90    2.86
   2   3  -7   58.45    3.16
  -3   2  -7   59.94    3.07
  -2  -3  -7   75.38    3.08
   3  -2  -7   61.83    3.05
  -3   2   7   65.47    3.06
  -2  -3   7   67.02    3.01
  -3   2   7   65.41    3.10
  -2  -3  -7   67.47    3.02
   2   3   7   65.18    3.09
  -3   2  -7   64.74    2.83
   2   3   7   69.45    3.20
   3  -2   7   68.35    3.15
  -2  -3   7   67.54    3.09
  -3   2   7   63.84    3.09
   2   3  -7   69.29    3.18
  -3   2   7   63.21    3.05
  -2  -3   7   66.63    3.01
  -3   2  -7   60.88    2.84
   2   3   7   63.51    3.07
   3  -2  -7   67.01    2.94
  -3   2  -7   59.55    2.79
   2   3  -7   64.75    2.98
  -2  -3  -7   62.15    2.79
  -3   2  -7   60.84    3.20
   2   3  -7   55.04    3.05
  -2  -3   7   67.42    3.05
   3  -2   7   62.80    2.86
   3  -2  -7   69.98    3.06
  -3   2   8  351.98   11.19
  -2  -3   8  333.66   10.76
  -2  -3   8  345.00   11.12
   2   3   8  381.61   11.39
   3  -2   8  372.32   11.27
  -3   2   8  352.16   11.30
  -2  -3   8  376.75   11.34
  -3   2   8  364.20   11.41
   2   3   8  369.77   11.50
   2   3  -8  362.30   11.44
  -2  -3   8  360.71   11.19
   3  -2   8  381.85   11.44
  -3   2  -8  332.49   10.97
   3  -2   8  357.28   11.23
   3  -2  -8  360.39   11.14
  -3   2  -8  346.84   11.13
  -2  -3  -8  365.41   11.25
   3  -2  -8  340.49   10.86
  -2  -3  -8  365.64   11.22
  -3   2  -8  365.08   11.33
  -3   2   8  379.10   11.49
   3  -2   8  364.74   11.10
  -2  -3  -8  356.70   11.25
   2   3   8  397.91   11.63
  -2  -3   8  378.40   11.14
  -2  -3  -8  348.32   10.97
   2   3  -8  360.65   11.24
  -3   2  -8  352.70   11.06
   3  -2  -8  360.57   11.21
  -3   2   8  365.66   11.34
   3  -2   8  375.66   11.35
  -3   2  -8  322.58   11.11
  -2  -3  -8  332.38   10.96
  -3   2  -8  379.16   11.46
   2   3  -8  384.51   11.65
   3  -2  -8  366.96   11.41
  -2  -3  -8  325.69   10.94
  -2  -3  -8  381.46   11.48
  -3   2  -8  341.85   11.44
   2   3  -8  328.72   11.22
  -2  -3   8  329.60   11.05
   3  -2   8  378.25   11.33
   3  -2  -8  367.19   11.30
   2   3   8  366.68   11.42
   2   3  -8  360.18   11.68
   2   3   8  352.19   11.23
  -3   2  -8  351.10   11.10
   2   3  -8  349.41   11.29
   2   3   8  371.52   11.33
  -3   2   8  357.27   11.19
  -2  -3  -8  365.56   11.27
  -2  -3   8  353.90   11.13
   3  -2   9  488.35   14.22
  -3   2   9  477.36   14.32
   2   3   9  479.06   14.30
  -2  -3   9  487.59   14.19
  -2  -3   9  475.44   14.25
  -2  -3  -9  502.34   14.22
  -3   2  -9  492.16   14.27
   3  -2  -9  448.27   13.76
   3  -2   9  437.07   13.92
  -3   2  -9  403.13   14.23
   2   3   9  497.08   14.53
  -2  -3  -9  404.65   14.04
  -3   2   9  487.11   14.43
  -3   2   9  490.57   14.27
   2   3  -9  450.17   14.46
   3  -2  -9  458.89   14.34
  -3   2  -9  465.85   14.32
  -3   2   9  460.81   14.10
   2   3   9  503.04   14.34
  -2  -3   9  434.22   14.00
   3  -2  -9  467.64   14.01
  -2  -3  -9  486.91   14.24
   3  -2  -9  493.87   14.22
  -2  -3  -9  473.25   13.99
  -3   2  -9  479.75   14.07
   2   3  -9  494.66   14.30
  -2  -3   9  434.04   13.69
  -3   2   9  481.42   14.18
  -3   2  -9  454.33   14.05
   2   3  -9  499.24   14.37
   2   3  -9  465.68   14.06
   3  -2   9  480.22   14.19
   3  -2  -9  459.69   14.03
  -2  -3 -10   68.10    2.96
  -3   2 -10   69.22    3.02
  -2  -3  10   66.17    3.09
   2   3 -10   71.50    3.38
  -3   2 -10   71.38    3.17
  -3   2  10   65.92    3.05
   2   3  10   75.21    3.23
   3  -2  10   69.78    3.12
   2   3  10   69.15    3.22
  -2  -3  10   70.58    3.10
  -3   2  10   72.82    3.26
   3  -2 -10   63.02    2.79
   3  -2  10   60.91    2.84
  -2  -3 -10   69.03    3.04
  -2  -3  10   61.05    2.78
  -2  -3 -10   67.52    2.84
  -3   2 -10   67.51    2.90
   3  -2 -10   71.58    3.05
   2   3 -10   70.99    3.09
  -3   2  10   69.10    2.99
  -2  -3  10   71.18    3.12
   3  -2 -10   69.42    2.88
   2   3 -10   73.81    2.91
   3  -2  10   64.74    2.76
   2   3  10   71.83    3.19
  -3   2  10   70.22    3.07
  -2  -3 -11   14.03    1.16
  -3   2 -11   14.01    1.14
  -2  -3  11   15.46    1.37
   3  -2  11   14.11    1.23
   2   3 -11   10.59    1.44
   2   3  11   12.59    1.49
  -3   2  11   14.53    1.28
   2   3  11   15.47    1.41
  -3   2 -11   12.54    1.37
  -2  -3 -11   14.42    1.32
  -3   2  11   15.61    1.63
   3  -2  11   15.47    1.48
   2   3  11   15.93    1.56
  -2  -3  11   14.61    1.45
  -2  -3 -11   13.90    1.10
   3  -2 -11   13.66    1.25
  -3   2 -11   13.74    1.14
   2   3 -11   13.67    1.31
   3  -2  11   14.22    1.33
   3  -2 -11   10.92    0.96
  -1  -3   0  612.59   16.36
  -3   1   0  571.81   16.57
  -1  -3   0  642.33   16.42
   3  -1   0  552.87   16.54
   3  -1   0  552.11   16.49
  -3   1   0  545.07   16.52
  -3   1   0  710.15   16.54
   1   3   0  545.29   16.50
  -3   1   0  649.29   16.57
   3  -1   0  580.98   16.55
  -1  -3   1    3.17    0.37
   1   3   1    4.03    0.37
  -3   1   1    3.55    0.57
  -3   1  -1    3.63    0.52
   3  -1  -1    3.18    0.46
   3  -1   1    2.97    0.47
   1   3  -1    3.21    0.97
  -1  -3   1    3.18    0.37
   1   3  -1    3.41    0.28
   1   3   1    2.80    0.32
   1   3  -1    3.80    0.92
   3  -1   1    3.24    0.56
   3  -1  -1    3.84    0.59
  -1  -3  -1    3.61    0.55
   3  -1   1    3.42    0.47
   3  -1  -1    4.00    0.59
  -3   1   2   68.23    2.22
  -1  -3  -2   69.40    2.21
   1   3   2   62.42    2.18
   1   3  -2   58.33    2.54
  -1  -3  -2   73.49    2.20
   1   3   2   64.45    2.09
  -3   1  -2   69.69    2.26
  -3   1  -2   64.04    2.14
  -3   1  -2   76.46    2.32
  -1  -3   2   61.95    2.15
  -1  -3  -2   62.05    2.18
  -1  -3   2   68.15    2.08
   3  -1   2   64.93    2.15
  -1  -3  -2   59.41    2.00
   1   3   2   66.03    2.26
  -1  -3   2   67.12    2.17
   3  -1  -2   65.93    2.18
   1   3   2   64.21    2.11
  -3   1   2   66.58    2.19
  -1  -3   2   71.03    2.10
   1   3   2   59.34    1.97
   1   3  -2   58.56    2.42
   3  -1  -2   67.55    2.10
   3  -1   2   61.44    2.22
  -3   1  -2   83.57    2.25
  -1  -3  -3   84.24    2.62
  -3   1   3   73.00    2.59
   1   3   3   70.17    2.56
  -1  -3   3   67.02    2.37
   3  -1  -3   74.81    2.41
   1   3  -3   75.88    2.85
  -3   1   3   68.87    2.44
  -1  -3   3   66.19    2.43
   1   3  -3   81.94    2.66
  -3   1   3   73.58    2.53
   3  -1  -3   72.58    2.53
  -1  -3  -3   71.10    2.52
  -1  -3  -3   69.48    2.34
   1   3   3   71.98    2.59
  -1  -3   3   76.96    2.52
   3  -1   3   71.35    2.46
  -1  -3   3   74.87    2.47
   3  -1  -3   71.39    2.53
   1   3   3   72.64    2.51
  -3   1   3   73.10    2.54
  -3   1  -3   88.23    2.65
   3  -1   3   74.08    2.59
   1   3  -3   80.95    2.85
  -3   1   3   74.44    2.60
   3  -1  -3   80.12    2.53
   3  -1  -3   74.42    2.59
  -1  -3   4  129.58    4.01
   1   3   4  130.05    4.23
   3  -1   4  133.49    4.13
  -1  -3  -4  142.21    4.23
   3  -1  -4  128.60    4.03
  -3   1  -4  114.10    3.91
   1   3  -4  132.98    4.42
  -3   1   4  120.28    3.97
   1   3  -4  115.18    4.02
  -3   1   4  129.32    4.14
  -1  -3   4  118.14    3.95
   1   3  -4  136.65    4.30
  -1  -3  -4  123.21    4.09
   3  -1  -4  155.71    4.29
   1   3  -4  135.67    4.44
   3  -1  -4  131.92    4.17
   1   3   4  129.13    4.21
  -3   1   4  133.00    4.22
  -3   1  -4  141.69    4.31
   1   3   4  143.43    4.21
  -1  -3   4  138.99    4.13
  -1  -3  -4  124.19    3.94
  -3   1   4  127.67    4.17
  -1  -3   4  133.69    4.14
   1   3   4  109.28    3.71
   1   3   4  133.77    4.24
   1   3   5   23.71    1.55
  -1  -3  -5   20.92    1.25
  -1  -3   5   25.89    1.51
  -3   1   5   21.69    1.52
   3  -1   5   22.88    1.29
  -1  -3   5   21.29    1.49
  -1  -3   5   24.24    1.48
   3  -1   5   21.15    1.38
  -1  -3  -5   24.07    1.47
  -3   1   5   21.95    1.53
  -1  -3  -5   25.26    1.55
   1   3   5   24.63    1.63
  -1  -3   5   25.56    1.43
   3  -1   5   23.67    1.53
   1   3   5   25.62    1.63
   3  -1  -5   26.57    1.49
  -3   1   5   23.34    1.61
   3  -1  -5   25.48    1.59
   1   3  -5   29.72    1.87
  -3   1  -5   28.78    1.72
   1   3  -5   25.56    1.51
  -3   1  -5   27.79    1.75
   1   3  -5   26.84    1.79
   3  -1  -5   27.09    1.46
  -3   1   6  218.80    6.81
  -1  -3   6  234.29    6.79
  -3   1  -6  209.09    6.57
   1   3  -6  220.29    6.90
   3  -1  -6  262.46    7.01
   1   3   6  213.32    6.83
  -3   1   6  221.55    6.80
  -1  -3  -6  181.13    6.49
  -1  -3   6  234.62    6.76
   3  -1   6  197.17    6.51
  -1  -3   6  217.84    6.74
   3  -1   6  193.16    6.32
  -1  -3  -6  199.67    6.44
   1   3  -6  188.58    6.82
  -3   1  -6  206.50    6.90
   3  -1  -6  184.69    6.50
   1   3  -6  194.31    6.52
   1   3   6  217.56    6.79
  -3   1  -6  219.72    6.98
   3  -1  -6  225.43    6.70
   1   3  -6  193.33    6.97
   3  -1   6  199.20    6.39
  -3   1   6  208.87    6.81
  -1  -3  -6  206.35    6.75
   3  -1   6  216.59    6.74
  -1  -3   6  212.04    6.61
  -3   1  -7  158.64    5.60
   1   3  -7  155.46    5.54
  -3   1   7  146.91    5.38
   3  -1   7  148.94    5.39
  -3   1   7  149.53    5.34
  -3   1  -7  149.79    5.39
   1   3   7  158.78    5.49
   3  -1  -7  165.70    5.32
   1   3  -7  163.46    5.86
  -3   1   7  155.06    5.51
   3  -1  -7  160.18    5.53
  -3   1   7  152.00    5.46
   1   3   7  150.43    5.47
   1   3   7  156.31    5.62
  -3   1  -7  140.32    5.16
  -1  -3   7  148.91    5.35
   1   3  -7  164.70    5.64
  -1  -3   7  156.52    5.47
  -3   1   7  153.27    5.52
  -1  -3  -7  146.14    5.13
  -1  -3   7  149.12    5.36
   3  -1  -7  154.19    5.38
   3  -1   7  153.52    5.41
   1   3  -7  150.91    5.46
  -3   1  -7  146.94    5.28
   3  -1  -7  160.12    5.47
  -3   1  -7  153.51    5.49
  -1  -3  -7  146.58    5.35
  -1  -3   7  165.69    5.36
   3  -1   7  156.99    5.47
   3  -1  -7  140.64    5.20
  -3   1   7  159.62    5.62
  -1  -3  -7  149.91    5.44
  -1  -3   7  149.49    5.41
   3  -1   7  161.71    5.52
  -3   1  -7  163.95    5.64
   3  -1  -7  158.53    5.60
  -1  -3  -7  144.80    5.24
  -1  -3  -7  143.87    5.25
   1   3   7  156.73    5.51
  -1  -3   7  149.69    5.34
  -3   1   7  146.84    5.43
  -1  -3  -7  150.04    5.42
  -3   1  -7  144.23    5.32
  -3   1   7  150.14    5.37
   3  -1  -7  153.76    5.40
   1   3  -7  146.09    5.36
  -1  -3  -7  145.69    5.23
  -3   1  -7  143.08    5.21
  -1  -3  -7  157.00    5.44
   1   3  -7  154.93    5.65
  -3   1  -7  155.30    5.68
  -1  -3   7  158.31    5.45
   1   3   7  156.64    5.53
  -1  -3  -7  142.25    5.08
  -1  -3   7  150.68    5.41
   1   3  -8  135.14    5.35
  -3   1   8  139.63    5.27
  -1  -3   8  145.32    4.97
  -3   1   8  155.54    5.31
   1   3  -8  132.53    5.59
   1   3   8  141.62    5.35
  -1  -3   8  152.80    5.40
   1   3  -8  146.81    5.38
  -3   1  -8  143.85    5.18
  -3   1  -8  150.88    5.42
  -1  -3  -8  152.95    5.31
   3  -1   8  139.71    5.29
  -1  -3   8  156.48    5.26
  -3   1   8  153.42    5.53
  -1  -3  -8  129.91    5.24
  -1  -3   8  131.08    5.18
   1   3   8  149.69    5.53
   3  -1  -8  149.67    5.44
   3  -1   8  152.58    5.41
  -3   1  -8  134.50    5.21
  -1  -3  -8  134.61    5.04
  -3   1  -8  152.38    5.50
   3  -1  -8  138.69    5.45
   1   3   8  149.07    5.45
  -3   1  -8  140.40    5.22
   3  -1   8  155.83    5.45
  -3   1   8  140.83    5.24
  -1  -3   8  145.97    5.26
   3  -1  -8  137.40    5.18
   3  -1   8  138.16    5.24
  -1  -3  -8  134.97    4.93
  -3   1  -8  148.84    5.33
  -3   1   8  140.57    5.37
  -1  -3   8  151.39    5.43
   1   3   8  149.46    5.45
  -1  -3   8  147.33    5.33
   1   3   8  144.74    5.52
  -3   1   8  142.19    5.43
   1   3  -8  144.62    5.45
   1   3  -8  118.77    5.33
  -3   1  -8  125.59    5.38
  -1  -3  -8  142.00    5.14
   3  -1  -8  150.83    5.33
  -3   1  -8  140.87    5.13
   1   3  -8  142.22    5.30
  -1  -3  -9   74.90    3.37
  -3   1  -9   73.73    3.46
  -3   1   9   82.37    3.69
  -3   1  -9   78.47    3.75
   3  -1   9   71.99    3.46
   1   3   9   87.89    3.88
  -1  -3  -9   67.66    3.39
  -3   1   9   82.81    3.60
   3  -1  -9   82.04    3.42
   1   3  -9   83.40    3.34
   3  -1   9   79.71    3.49
  -3   1  -9   83.68    3.71
  -3   1  -9   67.37    3.25
   3  -1  -9   77.08    3.68
  -1  -3   9   73.12    3.35
   3  -1  -9   68.38    3.27
  -1  -3  -9   76.98    3.48
   3  -1  -9   76.04    3.45
  -3   1  -9   72.30    3.25
   1   3  -9   79.66    3.50
  -1  -3  -9   74.56    3.28
  -3   1   9   80.08    3.65
  -1  -3   9   81.53    3.58
   1   3   9   76.90    3.64
  -3   1   9   73.22    3.38
  -1  -3   9   72.34    3.08
   3  -1   9   79.35    3.64
  -3   1   9   76.96    3.47
   1   3   9   83.05    3.70
  -1  -3   9   79.15    3.55
   1   3  -9   70.66    3.56
  -3   1  10   29.93    1.95
  -3   1  10   28.18    1.89
   1   3  10   29.23    2.01
   3  -1  10   27.96    1.80
   3  -1  10   27.51    1.75
  -3   1  10   28.14    1.96
   1   3  10   32.04    2.16
   3  -1  10   30.02    2.13
   3  -1 -10   26.98    1.74
  -1  -3  10   27.25    1.74
  -1  -3 -10   30.89    1.98
  -3   1 -10   29.71    1.89
  -1  -3 -10   27.95    1.82
  -3   1  10   30.06    2.15
   1   3  10   32.50    2.24
  -1  -3  10   29.80    2.03
   3  -1 -10   28.14    1.78
   1   3 -10   25.00    1.61
  -1  -3  10   29.21    2.11
   1   3 -10   31.85    1.99
  -3   1 -10   30.60    1.82
  -1  -3 -10   30.01    1.81
   3  -1 -10   31.09    1.94
  -1  -3  11  135.44    4.42
   3  -1  11  125.11    4.18
  -3   1  11  120.25    4.17
   3  -1 -11  124.94    4.04
   1   3  11  134.48    4.43
  -1  -3  11  123.22    4.30
  -1  -3 -11  128.03    4.26
   3  -1 -11  134.26    4.42
  -3   1 -11  129.15    4.22
   1   3 -11  139.23    4.50
   1   3  11  135.28    4.53
  -1  -3  11  132.13    4.39
  -3   1  11  134.39    4.56
   3  -1  11  127.09    4.12
   1   3  11  141.65    4.50
  -3   1  11  126.12    4.23
  -3   1 -11  128.46    4.26
  -1  -3 -11  122.76    4.19
  -3   1 -11  131.84    4.46
  -1  -3 -11  125.69    4.35
   1   3 -11  126.59    4.23
   3   0   0    1.99    0.35
   0   3   0    0.30    0.64
  -3   0   0    0.35    0.33
   3   0   0    1.31    0.44
   0  -3   0    0.34    0.29
   0  -3   0    0.28    0.42
  -3   0   0    0.21    0.43
   3   0   0    0.55    0.29
  -3   0   0    0.39    0.50
  -3   0   1 1010.07   25.70
  -3   0  -1  998.48   25.71
   0   3   1  943.64   25.52
   0  -3   1 1008.94   25.52
   3   0  -1  934.56   25.63
   0   3  -1  938.70   25.86
   0   3   1  957.83   25.70
   0  -3  -1  844.56   25.58
   3   0   1  810.15   25.62
   3   0   1  917.58   25.73
   0  -3  -1 1046.85   25.67
   0   3  -1 1015.62   25.69
   3   0  -1  981.94   25.68
   0   3  -1  785.41   25.78
   3   0  -1  892.76   25.69
   0   3  -1  835.57   25.77
   3   0  -1  897.40   25.69
   0   3   1  951.34   25.66
   0   3   2   59.12    2.04
   0  -3  -2   60.25    2.03
  -3   0  -2   69.45    2.13
   0   3  -2   59.34    2.42
   3   0   2   57.65    2.09
  -3   0  -2   58.09    2.03
   0  -3  -2   60.09    2.01
  -3   0  -2   70.66    2.08
   3   0   2   56.46    2.06
   0   3   2   59.44    2.08
   3   0  -2   60.26    2.00
   0   3  -2   62.96    2.31
   3   0   2   60.92    2.05
  -3   0   2   61.06    2.05
   0   3   2   59.31    1.95
   3   0  -2   63.08    2.04
   0  -3   2   61.54    1.95
  -3   0   2   58.40    2.04
   0  -3  -2   56.91    1.92
   3   0   2   56.86    1.94
   0  -3   3  507.79   13.25
  -3   0   3  504.51   13.33
   3   0   3  523.88   13.36
   0   3   3  485.38   13.26
   3   0  -3  477.14   13.34
   3   0   3  479.13   13.20
   0   3   3  526.24   13.41
   0  -3  -3  470.15   13.19
  -3   0   3  481.15   13.31
   0  -3   3  538.27   13.32
   0   3  -3  493.87   13.34
   3   0  -3  403.07   12.89
   3   0  -3  455.48   13.32
   0   3  -3  460.27   13.35
   0  -3  -3  446.63   13.22
  -3   0   3  501.46   13.31
   0  -3   3  454.17   13.16
   0  -3  -3  504.95   13.32
   0   3   3  485.75   13.33
   0  -3   3  489.75   13.14
   0   3  -3  475.30   13.51
   3   0   3  492.84   13.35
  -3   0  -3  530.86   13.39
   3   0  -3  439.37   13.37
   3   0  -3  457.11   13.29
   3   0   3  527.55   13.40
   3   0  -3  465.86   13.18
   0   3  -3  485.79   13.56
  -3   0  -3  472.64   13.23
  -3   0   4  255.74    7.46
   0  -3   4  265.26    7.40
   0  -3  -4  240.11    7.28
   3   0   4  259.76    7.51
   3   0  -4  259.86    7.48
   0   3   4  253.21    7.42
  -3   0   4  244.70    7.41
   0  -3   4  255.27    7.41
   0  -3   4  203.43    7.13
  -3   0   4  251.59    7.43
   0  -3  -4  223.12    7.28
   0   3  -4  232.09    7.39
   3   0  -4  265.39    7.41
   0  -3  -4  267.64    7.47
  -3   0   4  251.57    7.47
   0   3   4  249.13    7.48
   3   0   4  258.67    7.47
   0  -3   4  250.37    7.27
   0   3  -4  273.95    7.75
   0   3   4  251.98    7.49
   3   0   4  243.06    7.46
   3   0  -4  253.38    7.48
  -3   0  -4  283.80    7.60
   3   0  -4  255.52    7.50
   3   0  -4  241.19    7.33
  -3   0  -4  281.89    7.60
  -3   0  -4  223.03    7.25
   3   0   4  248.44    7.54
   0   3  -4  253.72    7.70
   0  -3  -5   21.92    1.25
  -3   0   5   19.62    1.42
   0  -3   5   22.09    1.41
   0   3   5   19.96    1.42
   3   0   5   20.94    1.46
  -3   0   5   19.58    1.38
   3   0   5   20.83    1.28
   0  -3   5   21.51    1.39
  -3   0   5   19.59    1.40
   0  -3  -5   20.95    1.28
  -3   0   5   19.24    1.43
   0  -3   5   19.73    1.29
   0  -3  -5   23.46    1.42
   3   0   5   21.28    1.42
   0   3   5   17.62    1.45
   0   3  -5   23.01    1.29
   0   3  -5   21.17    1.65
   3   0  -5   22.83    1.50
   3   0  -5   20.31    1.42
  -3   0  -5   21.42    1.49
   0   3   5   18.82    1.48
  -3   0  -5   19.63    1.47
   0   3  -5   18.63    1.59
   3   0  -5   15.97    1.25
   0  -3   6   33.11    1.91
  -3   0   6   34.15    1.98
   0   3   6   32.33    1.97
   3   0   6   31.17    1.96
   3   0  -6   32.70    1.91
  -3   0  -6   31.18    1.65
   0  -3  -6   23.82    1.58
  -3   0   6   35.59    1.99
   0  -3  -6   30.60    1.68
   0  -3   6   33.31    1.89
   0   3   6   34.00    1.98
   0  -3   6   33.01    1.89
   3   0   6   32.38    1.70
  -3   0   6   27.55    1.80
   0   3  -6   37.22    2.19
   3   0  -6   35.01    1.86
  -3   0  -6   36.43    2.07
   3   0  -6   33.44    2.00
   3   0  -6   37.49    1.88
   0   3  -6   35.65    2.16
   3   0   6   33.86    1.78
   0   3   6   33.13    2.00
   3   0   6   35.28    1.98
   0  -3   6   34.83    1.81
   0   3   6   33.51    2.04
   0  -3  -6   33.76    1.89
  -3   0   6   35.53    2.01
   3   0   7  305.62    9.90
   0   3  -7  304.91   10.13
  -3   0   7  312.77    9.88
  -3   0  -7  344.41   10.13
   3   0  -7  321.37    9.90
   3   0   7  312.80    9.71
   0   3   7  337.24   10.11
   0   3  -7  295.28   10.25
  -3   0   7  346.93   10.17
   0   3  -7  358.07   10.27
  -3   0   7  338.47   10.21
   3   0   7  354.50   10.33
   0   3   7  310.18   10.03
   0   3   7  338.37   10.23
   0  -3   7  335.93   10.01
   3   0  -7  357.55   10.27
  -3   0  -7  320.23    9.73
  -3   0   7  330.52   10.09
   0  -3   7  359.46   10.16
   0  -3  -7  302.71    9.78
   3   0   7  322.85    9.97
   0  -3   7  327.39   10.01
   3   0  -7  324.64   10.07
  -3   0  -7  326.14    9.93
   0   3  -7  320.90    9.95
  -3   0  -7  338.18   10.14
   0  -3  -7  332.18   10.04
  -3   0   7  343.82   10.22
   3   0   7  323.25   10.15
   0  -3  -7  293.44    9.92
   0  -3   7  319.36    9.88
   3   0   7  353.35   10.17
   0  -3   7  343.71   10.11
   0   3  -7  286.42   10.12
  -3   0  -7  300.72   10.01
   0  -3  -7  323.49    9.89
   0  -3  -7  321.65   10.17
  -3   0  -7  328.10   10.18
   3   0  -7  278.43   10.04
   0   3   7  322.67   10.09
  -3   0   7  318.75    9.93
  -3   0  -7  330.11   10.06
   0  -3   7  323.25    9.97
  -3   0   7  325.44   10.05
   0  -3  -7  333.20    9.96
   3   0  -7  339.70   10.05
  -3   0  -7  326.20    9.87
   0  -3  -7  346.05   10.11
   0   3  -7  257.25   10.03
  -3   0  -7  287.53   10.08
   3   0  -7  234.89    9.69
   0   3   7  325.85   10.15
   0  -3  -7  325.09    9.84
   0  -3   7  356.94   10.11
   0  -3   7  323.71   10.04
  -3   0   8   42.90    2.58
   0   3  -8   47.05    2.69
  -3   0   8   41.25    2.36
   0   3   8   44.98    2.65
   0   3  -8   50.26    3.01
   0  -3   8   38.95    2.49
   3   0  -8   42.37    2.48
  -3   0  -8   40.74    2.34
  -3   0  -8   36.69    2.37
   0   3  -8   34.96    2.23
   0  -3  -8   39.83    2.35
  -3   0   8   41.63    2.65
  -3   0  -8   48.34    2.79
   0  -3   8   44.03    2.41
   3   0   8   44.12    2.65
   0  -3  -8   44.38    2.50
   0  -3  -8   36.36    2.15
   0   3   8   38.94    2.66
   3   0   8   39.91    2.47
   0  -3  -8   49.07    2.71
  -3   0  -8   46.14    2.71
   3   0  -8   49.52    2.79
   0  -3  -8   37.32    2.16
   0   3  -8   53.50    2.91
  -3   0  -8   39.36    2.41
   0  -3   8   39.07    2.46
  -3   0  -8   41.14    2.39
   0   3   8   44.71    2.69
  -3   0   8   42.36    2.51
   3   0   8   40.89    2.61
   3   0   8   41.01    2.40
   3   0  -8   44.08    2.41
   0  -3   8   39.50    2.45
   0  -3  -8   47.18    2.31
  -3   0  -8   38.00    2.37
  -3   0  -8   38.94    2.22
   3   0  -8   40.27    2.38
   0  -3  -8   40.49    2.27
   0   3  -8   49.46    2.84
   0  -3   8   42.99    2.55
   3   0   8   44.93    2.67
   3   0  -8   42.57    2.51
   0  -3   8   42.95    2.56
   0   3  -8   38.52    2.50
   3   0   8   45.75    2.74
   0   3   8   42.51    2.62
   0   3   8   37.69    2.62
  -3   0   8   41.21    2.60
  -3   0   8   44.12    2.65
  -3   0   9   21.67    2.03
   0   3   9   22.31    2.11
   0  -3   9   21.90    1.92
   3   0   9   24.09    2.09
   0  -3   9   21.09    1.57
   0   3   9   21.13    1.94
  -3   0   9   23.17    1.79
   0  -3  -9   41.06    2.08
   0   3  -9   23.58    1.69
  -3   0  -9   22.26    1.81
  -3   0  -9   23.02    2.04
   3   0   9   23.24    2.01
   0  -3  -9   22.41    1.83
   0   3   9   24.98    2.16
  -3   0   9   23.21    2.08
  -3   0   9   23.73    1.98
  -3   0   9   23.25    1.94
   3   0  -9   27.22    2.15
  -3   0  -9   26.28    2.05
   0   3  -9   26.54    2.19
  -3   0  -9   37.23    2.00
   0   3   9   25.93    2.19
   0   3   9   23.87    2.07
   3   0   9   25.92    2.12
  -3   0   9   20.96    1.90
   0  -3   9   25.79    2.03
   3   0  -9   25.81    1.87
   0  -3  -9   29.02    1.85
  -3   0  -9   22.90    1.69
   0  -3   9   22.71    1.77
   0  -3  -9   21.55    1.84
   0   3  -9   21.54    2.03
   0  -3  -9   23.19    1.59
   3   0   9   23.58    1.85
   0   3  -9   22.21    1.63
   3   0  -9   25.95    1.82
  -3   0 -10  129.97    4.66
   0  -3 -10  118.84    4.46
   0  -3  10  125.16    4.76
   0   3 -10  136.07    5.03
   3   0 -10  134.50    4.96
   3   0  10  128.84    4.52
  -3   0  10  124.69    4.50
   0   3  10  131.71    4.81
   3   0  10  135.64    4.88
   0  -3  10  111.19    4.43
   3   0 -10  113.02    4.36
   0  -3 -10  130.77    4.68
   0  -3 -10  127.79    4.59
  -3   0 -10  120.33    4.46
   3   0 -10  130.14    4.68
   0   3  10  135.15    4.90
   0  -3  10  128.47    4.70
  -3   0  10  127.10    4.81
   3   0  10  133.41    4.85
   3   0 -10  129.95    4.54
  -3   0  10  132.58    4.75
   0  -3  10  113.52    4.16
  -3   0  10  124.29    4.51
   0   3  10  133.93    4.80
  -3   0  11   17.79    1.31
   0  -3  11   20.19    1.43
   3   0 -11   16.89    1.12
   0   3  11   18.55    1.52
  -3   0 -11   17.03    1.40
   0  -3 -11   16.64    1.31
   0   3 -11   16.06    1.31
  -3   0  11   19.82    1.63
   3   0  11   19.96    1.61
   0   3  11   20.91    1.62
   0  -3  11   19.01    1.49
  -3   0 -11   17.57    1.24
   0  -3 -11   16.43    1.12
   0  -3  11   19.12    1.59
   3   0  11   19.76    1.29
   0   3  11   20.24    1.46
  -3   0  11   17.90    1.16
   3   0 -11   19.48    1.36
   0  -3 -11   18.05    1.26
  -3   0 -11   18.37    1.18
  -1   3   0  600.89   17.72
   1  -3   0  637.57   17.62
   3   1   0  613.95   17.48
  -1   3   0  608.61   17.46
  -1   3   1   18.66    0.73
   3   1  -1   17.70    0.79
   1  -3   1   17.60    0.71
  -3  -1   1   20.42    0.90
   1  -3  -1   16.51    0.70
   3   1   1   16.73    0.77
  -1   3  -1   20.19    0.98
  -1   3   1   18.27    0.73
   3   1  -1   19.30    0.96
  -3  -1   1   22.22    0.91
  -1   3  -1   15.91    1.46
  -1   3   1   19.13    0.93
  -3  -1   1   19.80    0.84
   1  -3  -2  181.32    5.22
  -3  -1   2  198.21    5.30
  -1   3   2  177.86    5.25
  -1   3  -2  185.14    5.56
  -3  -1  -2  196.81    5.30
   3   1  -2  197.86    5.38
   1  -3  -2  183.11    5.18
   3   1   2  168.66    5.29
  -3  -1   2  185.36    5.29
   1  -3  -2  176.21    5.21
   1  -3   2  185.03    5.28
   3   1   2  171.08    5.12
   3   1  -2  180.30    5.26
   1  -3   2  171.77    5.18
  -1   3   2  178.38    5.19
   3   1   2  182.67    5.28
   3   1   2  162.47    5.26
   3   1  -2  171.44    5.30
  -1   3   2  180.50    5.31
  -3  -1   3    3.45    0.72
  -1   3   3    1.68    0.68
   1  -3   3    1.84    0.53
  -1   3  -3    2.17    0.99
  -3  -1  -3    1.73    0.51
   3   1   3    1.56    0.67
   1  -3  -3    1.81    0.59
   3   1  -3    2.01    0.68
  -3  -1  -3    1.74    0.65
  -1   3  -3    4.32    0.70
   3   1   3    1.34    0.63
   1  -3   3    1.37    0.47
   1  -3  -3    1.34    0.55
  -1   3  -3    1.37    0.84
   3   1   3    1.55    0.48
  -3  -1   3    2.01    0.70
   1  -3  -3    1.90    0.54
   1  -3   3    1.75    0.61
  -1   3   3    1.78    0.63
   3   1   3    3.33    0.72
   3   1  -3    1.70    0.64
   3   1  -3    2.25    0.76
   3   1  -3    2.25    0.75
   3   1   4 2330.35   60.26
  -3  -1  -4 2270.59   60.23
   3   1  -4 1955.26   60.05
  -1   3  -4 2141.52   60.37
  -3  -1  -4 2240.27   60.07
   1  -3  -4 2335.10   60.11
   1  -3   4 2356.44   60.13
  -3  -1  -4 2110.82   59.92
   3   1  -4 2313.77   60.24
   3   1   4 2404.24   60.26
  -1   3   4 2226.69   60.13
   3   1  -4 2360.74   60.14
  -1   3  -4 2193.70   60.20
   1  -3  -4 1977.29   59.91
   1  -3   4 1927.28   59.80
   1  -3   4 2367.71   60.13
  -3  -1   4 2335.48   60.17
   1  -3  -4 2150.09   60.10
  -3  -1   4 2322.52   60.17
  -1   3   4 2298.15   60.21
   1  -3   4 2336.09   60.01
   3   1  -4 2060.62   60.19
   3   1  -4 2334.50   60.22
   1  -3   4 2044.42   59.70
   3   1   4 2226.51   60.15
  -1   3   4 2220.20   60.20
  -3  -1  -5    3.72    0.98
  -1   3  -5    2.40    1.12
   3   1  -5    3.54    0.89
   1  -3  -5    5.08    0.89
   1  -3  -5    3.71    0.75
  -1   3   5    3.01    0.89
   1  -3   5    2.77    0.86
   3   1   5    3.12    0.94
  -3  -1  -5    2.97    0.63
   3   1   5    3.98    0.89
   3   1   5    2.92    0.70
   1  -3   5    2.92    0.87
  -3  -1   5    3.45    0.93
  -1   3   5    2.84    0.92
   1  -3  -5    2.22    0.67
   3   1  -5    3.55    0.89
  -1   3   5    2.68    0.95
   3   1   5    4.00    1.04
  -3  -1   5    3.03    0.94
   1  -3   5    2.73    0.80
   3   1  -5    3.21    0.97
  -1   3   5    3.97    1.06
   3   1  -5    3.82    0.96
  -1   3  -5    3.33    0.72
  -3  -1  -6  202.36    6.05
   1  -3   6  212.82    6.40
  -1   3   6  199.47    6.41
   3   1   6  216.51    6.55
  -1   3   6  190.09    6.12
   1  -3  -6  208.51    6.27
  -1   3   6  196.18    6.36
  -3  -1   6  202.53    6.35
   3   1   6  202.39    6.22
   1  -3   6  199.71    6.30
  -1   3  -6  160.98    6.41
  -3  -1  -6  175.17    6.33
   3   1  -6  154.50    6.11
   3   1   6  200.07    6.24
  -1   3   6  192.85    6.39
   3   1  -6  165.18    6.36
   3   1  -6  207.28    6.37
   1  -3   6  197.67    6.18
  -1   3   6  199.00    6.47
   3   1   6  213.54    6.50
  -3  -1   6  204.50    6.39
   1  -3  -6  175.82    6.19
   3   1  -7  501.00   15.01
  -3  -1  -7  477.78   14.79
  -1   3  -7  493.62   14.99
  -1   3  -7  510.35   15.27
  -3  -1  -7  498.07   15.07
  -3  -1   7  482.04   14.81
  -3  -1   7  476.84   14.88
  -3  -1  -7  444.72   14.86
   3   1  -7  556.19   15.31
  -3  -1  -7  455.69   14.59
   1  -3   7  501.31   14.96
  -1   3   7  500.10   15.06
  -1   3  -7  549.22   15.23
  -1   3   7  511.53   15.20
   1  -3   7  529.54   15.13
   3   1   7  534.91   15.32
   1  -3  -7  516.36   14.92
   1  -3   7  501.96   15.01
   3   1   7  495.96   14.92
  -3  -1  -7  498.02   14.90
  -1   3  -7  491.04   15.02
   3   1  -7  523.49   15.10
  -3  -1  -7  515.08   15.11
  -1   3  -7  503.27   15.06
   1  -3  -7  486.05   14.93
  -3  -1   7  555.88   15.19
   1  -3   7  557.68   14.94
   1  -3  -7  496.19   14.94
  -3  -1  -7  501.50   15.18
   3   1   7  537.28   15.29
   3   1   7  516.64   15.05
   1  -3   7  531.01   15.13
  -3  -1  -7  533.96   15.25
  -1   3  -7  522.62   15.32
   1  -3  -7  522.03   15.25
   1  -3  -7  470.33   14.80
   3   1  -7  500.34   15.25
  -3  -1  -7  484.09   15.03
  -1   3  -7  479.26   15.28
   3   1  -7  465.24   14.89
  -1   3  -7  488.40   14.84
  -1   3   7  498.12   15.08
  -3  -1   7  500.40   14.86
  -3  -1  -7  505.75   15.08
   1  -3   7  511.41   14.97
   1  -3  -7  514.36   14.93
  -1   3   7  517.45   15.16
   1  -3   7  527.06   15.05
   1  -3   7  475.60   14.95
   3   1   7  524.21   14.90
  -1   3  -7  520.10   15.47
   3   1  -7  519.05   15.32
   3   1  -7  531.52   14.96
  -1   3   7  532.48   15.15
  -1   3  -8  501.53   15.53
  -3  -1   8  501.21   15.31
  -3  -1   8  484.26   15.05
  -3  -1   8  471.63   15.08
  -1   3   8  509.75   15.48
  -1   3  -8  516.19   15.33
   3   1  -8  509.09   15.39
   3   1   8  492.32   15.14
   1  -3   8  516.22   15.33
   1  -3  -8  506.61   15.12
  -3  -1  -8  492.61   15.07
   3   1  -8  527.17   15.35
  -1   3  -8  503.45   15.27
   1  -3  -8  493.33   15.19
  -3  -1  -8  522.18   15.37
  -1   3  -8  498.24   15.24
   1  -3   8  541.20   15.43
   3   1   8  538.87   15.56
  -3  -1  -8  501.10   15.43
   1  -3  -8  445.69   15.08
   1  -3   8  536.94   15.14
  -3  -1   8  534.27   15.46
   1  -3  -8  517.56   15.50
  -3  -1  -8  544.72   15.57
  -1   3  -8  516.57   15.58
   3   1  -8  513.20   15.58
  -3  -1  -8  470.49   15.16
  -1   3  -8  463.96   15.50
   1  -3  -8  489.71   15.11
   1  -3   8  539.56   15.38
  -3  -1  -8  528.81   15.41
   1  -3   8  507.09   15.22
  -1   3   8  531.21   15.43
  -3  -1  -8  514.33   15.36
  -1   3   8  518.12   15.32
   3   1   8  538.91   15.47
  -3  -1   8  499.62   15.08
  -1   3   8  503.39   15.37
  -1   3  -8  508.22   15.39
   1  -3   8  533.41   15.43
   1  -3   8  529.07   15.29
   3   1   8  536.87   15.68
   3   1   8  528.99   15.46
  -1   3   8  516.43   15.54
   3   1  -8  539.09   15.55
   1  -3  -9   45.90    2.60
  -1   3  -9   49.49    2.69
   1  -3  -9   42.49    2.41
  -3  -1  -9   47.73    2.59
  -1   3  -9   44.22    2.50
   3   1   9   51.82    2.91
  -3  -1  -9   49.35    2.81
  -3  -1   9   51.93    2.79
  -1   3   9   50.61    2.95
  -1   3   9   46.56    2.54
  -3  -1   9   47.29    2.73
  -1   3  -9   55.29    3.01
  -3  -1  -9   40.65    2.38
  -3  -1   9   47.89    2.74
   3   1  -9   56.88    3.01
   3   1   9   52.17    2.92
  -3  -1   9   48.15    2.58
  -1   3   9   49.97    2.78
   1  -3   9   50.55    2.71
  -3  -1   9   45.81    2.46
  -1   3   9   47.64    2.69
   1  -3   9   45.66    2.32
  -3  -1  -9   47.74    2.41
  -1   3  -9   48.40    2.62
   3   1  -9   49.86    2.64
  -1   3   9   48.00    2.83
   1  -3   9   48.65    2.69
   3   1   9   51.84    2.89
  -1   3  -9   50.01    2.94
   1  -3  -9   49.97    2.47
   3   1   9   46.92    2.45
   3   1  -9   54.51    2.66
  -3  -1 -10   45.38    2.36
   1  -3 -10   43.09    2.14
  -1   3 -10   40.50    2.16
   1  -3  10   45.25    2.60
  -3  -1  10   41.73    2.39
   3   1 -10   32.44    2.40
  -1   3 -10   36.48    2.51
   3   1  10   42.14    2.39
  -1   3  10   42.11    2.51
   3   1  10   45.20    2.63
  -3  -1  10   41.37    2.17
  -3  -1  10   42.77    2.16
  -1   3  10   47.93    2.51
   1  -3  10   41.06    1.98
   3   1 -10   44.42    2.39
  -1   3 -10   47.51    2.40
  -3  -1 -10   44.94    2.20
   3   1  10   46.34    2.62
  -1   3  10   45.44    2.65
   1  -3  10   46.48    2.50
   1  -3 -10   43.99    2.03
   3   1 -10   38.79    2.19
  -3  -1  10   47.32    2.48
   1  -3 -10   43.33    2.32
  -3  -1 -10   45.41    2.44
   3   1 -10   42.43    2.17
   1  -3  10   36.95    2.16
   1  -3  11   34.26    1.76
  -3  -1  11   33.56    1.72
   3   1 -11   32.51    1.46
  -1   3  11   34.26    1.82
   3   1  11   33.54    1.63
  -1   3 -11   33.91    1.79
  -3  -1 -11   32.89    1.78
   1  -3  11   32.80    1.78
  -3  -1 -11   32.55    1.64
   1  -3 -11   32.62    1.67
   3   1 -11   34.82    1.76
  -3  -1 -11   32.78    1.55
  -1   3 -11   34.46    1.75
   3   1  11   35.69    1.74
  -1   3  11   35.68    1.83
   3   1  11   34.10    1.94
   1  -3  11   33.86    1.79
  -1   3  11   36.02    1.95
  -3  -2   0    0.74    0.45
  -2   3   0    0.27    0.80
  -3  -2   0    0.38    0.43
   2  -3   0    0.33    0.39
  -3  -2   0    0.49    0.48
   3   2   0    0.30    0.23
  -2   3   0    0.17    0.40
  -2   3   1  126.66    3.86
   2  -3   1  123.22    3.82
  -3  -2   1  147.96    3.95
   2  -3  -1  142.00    3.94
  -2   3   1  141.43    4.03
  -3  -2   1  148.08    4.02
  -2   3  -1  138.48    4.06
  -3  -2  -1  153.92    3.85
   3   2   1  111.06    3.80
   3   2  -1  125.40    3.94
   2  -3  -1  134.44    3.88
  -2   3   1  131.44    4.00
   2  -3   1  136.80    3.95
  -3  -2   2  183.54    5.09
  -2   3   2  175.96    5.09
   3   2   2  163.21    4.87
   3   2   2  160.94    5.11
   2  -3   2  186.85    5.13
  -3  -2   2  180.06    5.13
  -2   3   2  183.77    5.16
  -3  -2  -2  188.29    5.16
   3   2  -2  191.14    5.25
  -3  -2   2  193.24    5.18
  -2   3   2  171.01    5.03
   3   2   2  149.00    5.05
   3   2  -2  171.64    5.21
   2  -3  -2  160.24    5.00
   3   2   2  185.61    5.12
  -2   3   2  173.29    5.04
  -3  -2   2  187.83    5.09
  -3  -2  -2  155.05    4.80
   2  -3   2  181.53    5.03
  -2   3  -2  196.27    5.28
  -2   3   2  182.08    5.18
   3   2  -2  166.86    5.22
   2  -3   3  252.27    7.29
  -3  -2   3  270.97    7.44
   2  -3  -3  253.35    7.36
  -2   3   3  259.89    7.48
   2  -3   3  267.52    7.48
  -3  -2   3  266.26    7.48
   2  -3  -3  279.92    7.48
  -2   3   3  249.20    7.40
  -2   3   3  258.46    7.46
   2  -3  -3  233.08    7.24
  -2   3  -3  263.85    7.62
  -3  -2   3  270.13    7.45
  -2   3  -3  268.24    7.32
   3   2  -3  228.14    7.15
  -3  -2  -3  260.84    7.46
   3   2   3  251.93    7.50
   3   2  -3  249.00    7.53
   2  -3  -3  235.07    7.23
  -3  -2   3  275.62    7.46
   2  -3   3  272.63    7.43
  -3  -2  -3  248.25    7.18
   3   2   3  265.06    7.50
  -2   3   3  255.72    7.41
   3   2   3  248.45    7.41
  -2   3  -3  284.66    7.69
   2  -3  -3  265.50    7.49
   3   2  -3  259.55    7.61
   2  -3   4  128.24    4.02
  -2   3   4  133.84    4.25
   2  -3  -4  132.82    4.08
  -3  -2   4  137.14    4.17
  -3  -2   4  126.00    4.17
   2  -3  -4  130.09    4.13
   3   2   4  108.91    3.79
  -2   3   4  127.75    4.13
  -2   3   4  120.44    4.10
  -2   3  -4  125.91    4.29
  -3  -2   4  126.62    4.15
   2  -3  -4  106.72    3.82
  -2   3  -4  160.81    4.61
   3   2   4  131.67    4.24
   2  -3  -4  119.60    3.73
  -3  -2  -4  115.93    4.05
   3   2  -4  149.84    4.32
  -3  -2  -4  158.90    4.38
   3   2  -4  134.42    4.26
  -3  -2  -4  115.91    3.82
  -3  -2   4  130.17    4.15
   3   2   4  134.59    4.26
  -2   3   4  122.00    4.12
   2  -3   4  132.93    4.15
   3   2  -4  142.13    4.42
  -2   3  -4  153.92    4.52
  -2   3   4  132.96    4.29
   3   2   4  119.78    4.07
   3   2  -4  128.22    4.26
   2  -3  -4  132.40    4.14
  -2   3   5  235.59    7.24
   2  -3   5  226.71    6.96
   2  -3  -5  216.86    6.99
  -3  -2   5  243.59    7.13
  -3  -2   5  243.96    7.18
   2  -3   5  232.50    7.08
   2  -3  -5  234.12    7.11
  -2   3   5  224.12    7.11
   3   2   5  251.63    7.23
  -2   3   5  220.02    6.99
  -3  -2   5  246.16    7.16
   3   2  -5  215.88    7.08
  -2   3  -5  223.89    7.36
   3   2  -5  199.43    7.06
  -3  -2  -5  227.01    7.19
  -2   3   5  218.00    7.12
  -3  -2  -5  225.36    6.80
   3   2   5  248.52    7.30
  -3  -2   5  257.47    7.20
   3   2  -5  241.93    7.27
   2  -3   5  247.42    7.17
  -2   3   5  241.90    7.24
   3   2  -5  210.93    7.28
   3   2  -5  223.88    7.20
   2  -3   6    5.35    1.03
  -3  -2   6    4.31    1.08
  -2   3   6    3.38    1.18
   3   2  -6    4.31    0.93
  -3  -2  -6    3.04    1.10
  -2   3   6    4.29    1.06
  -3  -2  -6    4.77    1.16
   2  -3  -6    4.90    1.01
  -2   3  -6    6.42    1.34
   3   2  -6    6.16    1.15
  -2   3   6    3.20    1.14
   3   2   6    4.03    1.03
  -3  -2   6    3.97    1.12
   2  -3   6    3.58    1.05
  -3  -2   6    2.67    1.09
   3   2  -6    5.78    1.23
  -2   3   6    4.20    1.29
   3   2  -6    4.04    1.02
   3   2   6    3.17    1.13
  -3  -2   6    2.41    1.05
  -2   3   6    3.24    1.12
  -3  -2  -6    3.18    0.71
   2  -3  -6    3.15    0.93
   3   2   6    3.05    1.17
   2  -3   6    3.47    1.09
  -2   3  -7   30.07    2.30
  -3  -2  -7   37.19    2.24
  -2   3  -7   37.59    2.11
  -3  -2   7   38.71    2.04
  -3  -2   7   40.53    2.22
  -2   3   7   40.32    2.47
  -3  -2  -7   30.18    2.13
  -3  -2   7   40.43    2.40
  -2   3  -7   34.60    2.22
   3   2   7   39.72    2.48
  -3  -2   7   38.70    2.35
  -3  -2   7   40.48    2.38
   3   2  -7   40.36    2.45
   2  -3   7   40.43    2.40
  -2   3   7   40.11    2.44
   2  -3   7   39.94    2.34
  -2   3   7   36.71    2.40
   2  -3   7   39.91    2.33
   2  -3  -7   30.83    2.02
   3   2  -7   32.27    2.19
  -2   3  -7   35.95    2.20
  -3  -2  -7   36.08    2.21
  -2   3  -7   45.84    2.42
   2  -3  -7   36.84    2.10
   3   2   7   39.23    2.55
   2  -3  -7   27.73    2.01
  -3  -2   7   41.75    2.37
  -3  -2  -7   33.22    2.33
   2  -3   7   37.26    2.12
   2  -3   7   44.20    2.45
  -2   3  -7   26.45    2.26
  -3  -2  -7   34.61    2.08
  -3  -2  -7   33.01    2.23
  -3  -2  -7   34.91    2.34
   3   2  -7   27.87    2.30
   2  -3  -7   29.05    2.25
  -3  -2   7   43.81    2.39
  -3  -2   7   34.65    2.15
   2  -3   7   38.21    2.33
  -2   3   7   43.69    2.50
  -3  -2  -7   46.10    2.38
   2  -3   7   38.67    2.29
  -3  -2   7   41.26    2.38
   2  -3  -7   35.62    2.14
  -3  -2  -7   42.75    2.09
  -2   3  -7   37.89    2.16
   2  -3  -7   36.35    2.13
   3   2  -7   36.81    2.17
   3   2  -7   23.27    2.04
  -2   3  -7   26.84    2.39
   3   2  -7   41.74    2.18
  -2   3   7   34.76    2.45
   3   2   7   38.48    2.30
   3   2  -7   25.08    2.28
   3   2  -8  135.42    5.02
  -2   3  -8  123.56    4.85
   2  -3  -8  135.90    4.98
  -3  -2  -8  126.77    4.73
  -3  -2   8  127.95    5.03
  -2   3  -8  136.17    5.25
  -2   3   8  128.42    5.04
  -3  -2   8  128.43    4.71
   2  -3  -8  129.70    4.92
  -3  -2   8  124.80    4.85
  -2   3   8  129.97    5.17
  -2   3  -8  133.15    4.98
   3   2  -8  137.45    5.11
   2  -3   8  134.60    5.02
   2  -3  -8  130.16    4.86
  -3  -2  -8  137.68    5.08
  -2   3  -8  121.48    4.79
   2  -3   8  132.89    5.08
  -2   3   8  132.23    5.03
  -3  -2  -8  131.21    5.12
   2  -3   8  133.05    4.82
   3   2   8  141.59    5.30
  -3  -2   8  141.43    5.09
   2  -3   8  133.21    5.00
   3   2   8  136.98    5.15
  -3  -2   8  130.34    4.76
  -2   3   8  138.09    5.11
  -3  -2  -8  132.19    5.04
  -3  -2  -8  146.38    5.27
  -2   3  -8  135.17    5.25
  -3  -2  -8  124.29    4.76
   2  -3  -8  136.21    5.20
  -3  -2  -8  122.86    4.88
   3   2  -8  133.70    5.29
   2  -3  -8  123.30    4.76
  -3  -2  -8  131.92    4.97
  -2   3  -8  127.76    5.00
  -3  -2   8  133.60    5.13
   2  -3   8  130.73    5.09
   2  -3   8  129.69    4.98
  -2   3  -8  126.36    4.96
  -2   3   8  128.39    5.12
   3   2   8  131.75    5.13
   3   2  -8  138.24    5.24
   3   2   8  136.20    5.28
  -2   3   8  132.12    5.20
  -3  -2   8  131.24    5.03
   3   2   8  128.67    4.91
   2  -3   8  134.69    5.07
   2  -3  -8  127.99    4.91
   3   2  -8  116.24    4.82
  -2   3  -8  128.74    5.31
  -2   3   9   68.29    3.18
  -3  -2   9   61.58    2.80
  -2   3  -9   66.66    3.11
   3   2  -9   62.82    3.12
  -3  -2  -9   67.82    3.09
  -2   3  -9   66.01    3.05
   2  -3  -9   65.83    2.87
  -2   3   9   68.62    3.39
  -3  -2  -9   57.51    3.08
   3   2   9   65.23    3.32
  -3  -2   9   62.14    3.04
  -2   3   9   62.72    3.00
  -3  -2   9   60.20    3.12
  -2   3  -9   66.31    3.27
   3   2  -9   63.49    3.31
  -3  -2  -9   59.15    2.87
   2  -3   9   66.45    3.11
   3   2   9   63.17    3.23
  -2   3   9   63.87    3.18
  -3  -2   9   61.28    2.81
   2  -3  -9   63.14    3.02
  -3  -2   9   57.48    2.82
   3   2  -9   69.16    3.12
  -3  -2  -9   61.61    2.84
  -2   3  -9   69.30    3.08
   2  -3  -9   69.79    3.09
  -2   3   9   62.52    3.20
  -3  -2   9   67.94    3.21
   3   2   9   63.08    3.22
   2  -3   9   65.07    3.12
  -2   3  -9   53.58    3.20
   2  -3   9   62.75    3.06
   3   2  -9   66.06    3.04
   2  -3  -9   61.09    2.88
  -2   3  10  153.83    5.43
   2  -3  10  150.20    5.26
   3   2  10  157.24    5.47
  -3  -2  10  148.27    5.31
  -2   3 -10  151.69    5.44
   3   2 -10  156.40    5.61
   3   2  10  152.95    5.29
   2  -3  10  150.54    5.28
  -2   3  10  153.49    5.34
   3   2  10  156.86    5.42
  -3  -2  10  141.31    5.22
  -2   3 -10  153.10    5.23
  -3  -2 -10  150.36    5.05
   3   2 -10  158.59    5.34
  -3  -2  10  155.75    5.36
  -2   3  10  155.12    5.35
  -3  -2  10  136.42    4.84
   2  -3  10  139.75    4.80
   2  -3 -10  146.65    4.97
   3   2 -10  157.82    5.20
   3   2 -10  139.83    4.96
  -3  -2 -10  147.41    5.26
   2  -3  10  134.14    5.07
   2  -3 -10  144.29    5.10
  -2   3 -10  148.48    5.14
  -3  -2 -10  149.09    5.20
   2  -3 -10  136.04    4.87
   2  -3  11   14.31    1.34
   3   2  11   13.13    1.32
  -2   3  11   12.21    1.35
   2  -3  11   12.91    1.29
   3   2  11   12.89    1.46
  -2   3  11   13.80    1.46
  -2   3  11   13.58    1.25
   3   2  11   12.39    1.25
  -3  -2 -11   14.84    1.15
  -3  -2  11   14.26    1.26
   2  -3  11   14.10    1.25
  -3  -2 -11   12.72    0.98
  -2   3 -11   12.80    1.15
   3   2 -11   13.40    1.21
  -2   3 -11   12.40    1.26
  -3  -2 -11   10.90    1.23
  -3  -3   0 5295.94  128.39
  -3   3   0 4490.66  128.38
  -3  -3   0 4818.02  128.37
   3  -3   0 4391.85  128.34
  -3  -3   0 4937.80  128.42
  -3   3   0 5086.62  128.61
   3  -3   0 4282.44  128.42
  -3   3   0 4873.14  128.72
  -3   3   0 4477.05  128.47
  -3  -3   0 5147.58  128.38
   3  -3   0 4433.66  128.33
  -3   3  -1  137.56    4.26
  -3   3  -1  133.10    4.34
   3  -3   1  139.89    4.33
   3  -3  -1  151.87    4.37
  -3   3   1  143.69    4.29
  -3  -3   1  149.78    4.30
  -3  -3  -1  155.31    4.34
  -3   3   1  141.58    4.31
  -3  -3   1  153.29    4.28
  -3   3  -1  160.08    4.47
  -3   3   1  159.65    4.49
  -3  -3   1  170.57    4.43
  -3  -3  -1  151.01    4.33
   3  -3   1  131.63    4.24
  -3   3   1  171.55    4.60
   3  -3  -1  157.24    4.38
   3  -3  -1  140.40    4.20
   3   3  -1  124.13    4.41
  -3  -3   1  143.64    4.31
   3  -3  -1  131.11    4.32
   3  -3  -1  147.83    4.36
  -3   3  -2  300.26    7.38
  -3   3   2  266.07    7.36
   3  -3  -2  252.64    7.32
  -3   3   2  252.99    7.24
  -3  -3   2  266.86    7.19
   3   3   2  256.59    7.22
  -3  -3   2  275.90    7.20
  -3   3   2  262.10    7.22
   3  -3   2  268.95    7.19
   3   3  -2  265.97    7.39
  -3  -3  -2  286.78    7.34
   3   3   2  210.00    7.14
  -3  -3   2  280.97    7.32
  -3   3   2  254.67    7.33
  -3  -3  -2  275.70    7.29
  -3   3  -2  278.78    7.48
   3  -3  -2  252.05    7.20
   3   3  -2  199.26    7.38
   3  -3   2  266.62    7.25
   3  -3   2  274.29    7.28
  -3  -3  -2  221.39    6.89
   3   3   2  239.10    7.23
   3   3   2  237.86    6.91
   3   3   3   39.21    1.59
   3  -3   3   44.85    1.81
   3   3  -3   43.04    2.08
   3  -3  -3   44.54    1.74
  -3   3  -3   48.58    1.91
  -3  -3   3   41.73    1.40
  -3  -3   3   43.09    1.65
   3  -3  -3   39.36    1.52
  -3  -3  -3   48.79    1.83
  -3   3   3   41.69    1.76
  -3   3   3   39.62    1.69
   3  -3   3   43.33    1.68
   3   3   3   42.58    1.74
  -3  -3   3   45.17    1.68
  -3  -3   3   42.81    1.74
  -3   3  -3   44.71    1.95
  -3   3   3   38.98    1.68
  -3  -3   3   42.74    1.67
  -3   3   3   39.99    1.81
  -3  -3  -3   42.49    1.70
   3  -3  -3   34.46    1.54
   3   3  -3   38.46    2.00
   3   3   3   42.97    1.74
   3   3   3   35.59    1.28
  -3  -3   3   43.54    1.75
  -3  -3  -3   37.49    1.35
   3  -3   3   41.03    1.70
   3   3   4  913.77   28.55
   3   3  -4 1013.51   28.91
   3  -3  -4 1086.61   28.75
  -3   3   4 1052.21   28.82
  -3   3  -4 1058.34   28.89
   3   3   4 1088.77   28.86
  -3  -3  -4 1076.45   28.80
  -3   3   4 1007.31   28.74
   3  -3  -4  874.15   28.48
  -3  -3   4 1077.09   28.63
   3  -3   4 1021.80   28.55
  -3  -3   4 1087.12   28.69
  -3   3   4 1022.76   28.70
   3  -3   4 1121.62   28.74
   3   3   4 1105.72   28.80
   3   3  -4 1100.43   28.93
  -3   3   4 1033.47   28.68
  -3  -3   4 1080.46   28.66
  -3   3  -4 1050.70   28.88
  -3  -3  -4 1073.11   28.77
  -3   3   4 1015.26   28.66
   3  -3  -4  913.93   28.39
  -3  -3  -4 1078.83   28.72
   3   3   4 1076.15   28.77
   3   3  -4  989.62   28.82
  -3  -3   4 1074.98   28.74
  -3  -3  -4  961.30   28.34
   3   3   4 1157.28   28.94
   3  -3   4 1090.76   28.74
   3  -3  -4 1033.35   28.74
   3  -3  -5  107.85    3.52
   3   3  -5   90.55    3.73
  -3   3   5   97.88    3.66
  -3   3  -5   97.45    3.71
   3   3  -5  101.20    3.58
  -3  -3   5   93.45    3.40
   3   3   5  100.42    3.67
  -3   3   5   93.74    3.56
  -3  -3  -5  102.55    3.61
   3  -3  -5   84.43    3.25
   3  -3   5   93.68    3.31
  -3  -3   5   97.35    3.48
   3   3  -5  101.82    3.64
  -3   3   5   92.82    3.49
   3   3   5  100.26    3.62
   3  -3   5   94.01    3.49
  -3   3   5   92.20    3.40
  -3  -3   5   94.64    3.45
  -3   3   5   92.09    3.46
  -3  -3  -5   95.72    3.52
  -3  -3  -5   85.05    3.06
  -3  -3   5   90.97    3.49
   3   3   5  105.06    3.67
   3  -3   5   92.08    3.40
   3  -3  -5   98.28    3.51
   3   3  -5   92.70    3.59
  -3   3  -5   98.59    3.77
  -3   3   6  700.45   20.41
   3   3   6  774.32   20.88
  -3   3   6  733.16   20.76
  -3  -3   6  779.52   20.73
   3   3  -6  762.01   20.88
   3  -3   6  774.07   20.77
  -3  -3  -6  750.46   20.72
   3  -3   6  703.57   20.56
  -3  -3   6  754.08   20.72
  -3  -3  -6  656.37   20.16
   3   3   6  756.18   20.81
   3  -3  -6  782.97   20.77
  -3  -3  -6  705.07   20.74
   3  -3   6  721.85   20.49
  -3  -3   6  733.52   20.57
   3  -3  -6  622.79   20.34
  -3   3   6  713.97   20.79
   3   3   6  764.34   20.80
  -3   3  -6  698.56   20.92
   3   3  -6  681.16   20.87
   3   3  -6  772.33   20.74
  -3   3   6  742.98   20.82
  -3   3  -6  661.90   20.84
   3   3  -6  619.44   20.58
  -3  -3  -6  760.50   20.75
  -3   3  -6  713.87   20.76
  -3   3  -6  718.03   20.84
  -3  -3  -6  780.34   20.79
  -3   3   6  738.54   20.72
  -3  -3  -6  647.08   20.56
   3   3  -6  706.05   20.51
  -3  -3   6  768.72   20.69
   3  -3   7  145.02    5.22
  -3  -3   7  132.53    5.02
  -3   3  -7  152.98    5.44
   3   3  -7  142.38    5.15
  -3   3  -7  135.52    5.02
  -3  -3   7  130.41    4.78
  -3  -3  -7  149.33    5.21
  -3  -3   7  132.73    5.02
  -3  -3   7  142.80    5.15
  -3   3   7  142.01    5.26
  -3  -3  -7  119.77    4.99
  -3   3   7  133.80    5.18
  -3   3   7  139.97    5.29
   3   3   7  142.96    5.38
  -3  -3   7  139.39    5.13
   3  -3   7  149.39    5.28
  -3  -3   7  147.79    5.25
  -3   3  -7  142.31    5.14
   3  -3  -7  147.11    5.13
   3  -3   7  141.03    5.13
  -3   3  -7  130.72    5.02
   3   3  -7  139.55    5.19
   3  -3  -7  134.57    4.91
  -3  -3  -7  140.09    5.13
  -3   3  -7  145.75    5.28
   3  -3   7  140.11    4.97
  -3  -3   7  147.69    5.13
  -3  -3  -7  149.16    5.29
  -3   3   7  142.33    5.23
   3  -3   7  152.32    5.27
  -3  -3  -7  155.61    5.38
  -3  -3  -7  130.50    4.99
  -3  -3  -7  135.29    5.12
   3  -3  -7  148.66    5.33
  -3   3  -7  150.67    5.37
   3   3  -7  154.51    5.53
   3   3   7  143.52    5.27
  -3  -3   7  141.81    5.13
  -3  -3  -7  149.62    5.22
  -3   3   7  147.69    5.23
   3  -3   7  124.40    5.00
  -3  -3   7  137.60    5.16
   3  -3  -7  143.96    5.19
  -3  -3  -7  134.52    4.89
   3   3  -7  143.74    5.16
  -3   3  -7  134.67    5.01
   3  -3  -7  146.80    5.15
   3   3  -7  130.07    5.18
  -3   3  -7  157.03    5.60
   3   3   7  155.51    5.34
   3   3  -7  150.19    5.17
  -3   3  -7  168.34    5.71
   3   3  -7  154.00    5.58
  -3   3  -8  455.30   13.74
   3   3  -8  473.21   13.90
  -3  -3  -8  455.62   13.60
   3  -3  -8  475.89   13.88
  -3   3   8  454.75   13.87
  -3  -3   8  454.18   13.46
   3  -3  -8  449.76   13.73
  -3  -3   8  440.25   13.75
   3   3   8  478.66   14.00
  -3   3   8  463.75   14.07
  -3  -3   8  461.73   13.95
  -3   3   8  454.98   13.94
  -3  -3   8  460.20   13.83
   3   3  -8  488.17   14.17
  -3   3  -8  440.80   13.72
   3   3   8  474.68   14.18
   3  -3   8  471.44   13.83
   3  -3   8  472.75   14.01
   3  -3   8  455.66   13.87
   3  -3  -8  443.38   13.72
   3   3  -8  448.38   13.91
  -3   3  -8  460.28   13.77
  -3  -3  -8  489.83   13.96
  -3   3  -8  455.51   13.74
   3  -3  -8  442.45   13.56
  -3  -3  -8  478.41   13.89
  -3   3  -8  458.49   13.95
   3  -3   8  489.93   14.00
  -3   3   8  479.05   13.95
  -3  -3   8  463.63   13.77
  -3  -3  -8  409.07   13.81
   3   3   8  474.63   14.21
   3  -3   8  468.84   13.59
  -3  -3  -8  443.03   13.73
   3   3  -8  434.13   14.11
   3  -3  -8  447.43   13.97
  -3  -3  -8  448.54   13.68
  -3   3  -8  450.47   13.98
  -3   3  -8  389.44   13.98
   3   3  -8  351.00   13.56
   3   3  -8  427.30   14.10
   3   3   8  441.55   13.85
  -3   3  -8  436.68   14.02
  -3  -3   8  465.16   13.92
   3  -3  -8  465.01   13.90
   3  -3   8  474.04   13.90
   3   3   8  491.68   14.11
   3   3   8  459.07   13.93
   3  -3   8  483.31   13.87
  -3  -3  -8  473.67   13.99
  -3   3   8  450.73   13.85
   3  -3  -9   36.07    2.24
  -3  -3  -9   37.72    2.39
  -3  -3   9   37.72    2.26
   3   3  -9   40.57    2.53
  -3   3  -9   39.53    2.34
  -3  -3  -9   37.19    2.29
   3  -3  -9   33.22    2.01
  -3   3  -9   37.33    2.36
  -3  -3  -9   39.90    2.49
  -3   3   9   41.85    2.72
   3   3   9   42.89    2.82
  -3   3   9   35.42    2.32
   3   3  -9   40.11    2.39
  -3   3  -9   37.64    2.22
  -3  -3  -9   36.41    2.11
   3  -3  -9   36.33    2.30
   3   3  -9   50.42    2.87
  -3  -3  -9   35.35    2.18
  -3  -3  -9   33.27    2.11
  -3   3  -9   48.57    2.70
  -3   3  -9   44.48    2.82
   3  -3  -9   43.52    2.32
   3  -3   9   41.77    2.45
   3   3  -9   46.86    2.49
  -3  -3   9   37.97    2.03
  -3   3   9   37.84    2.45
   3  -3   9   39.23    2.48
  -3   3   9   39.58    2.60
   3   3   9   38.03    2.55
  -3  -3   9   39.84    2.58
  -3   3   9   37.34    2.60
   3   3   9   43.35    2.69
   3  -3   9   40.68    2.50
  -3  -3   9   38.69    2.52
  -3  -3  10    7.80    1.47
   3   3 -10    7.11    1.49
  -3   3 -10    7.05    1.35
  -3   3  10    6.52    1.48
   3  -3  10    6.60    1.40
   3   3  10    8.08    1.55
   3   3  10    7.44    1.51
  -3   3  10    6.76    1.28
   3  -3  10    6.83    0.98
  -3  -3 -10    6.79    1.04
   3   3 -10    6.41    1.19
  -3   3 -10    7.33    1.15
   3  -3 -10    6.62    1.15
  -3  -3 -10    5.93    1.10
  -3   3 -10    8.13    1.23
  -3  -3 -10    5.69    1.20
  -3  -3  10    6.04    1.04
   3  -3  10    9.35    1.21
   3  -3 -10    6.65    1.11
  -3   3  10    9.18    1.18
  -3  -3  10    8.68    1.35
   3  -3 -10    6.52    1.07
   3   3 -10    5.29    1.12
   3  -3  10    8.00    1.41
  -3  -3  10    7.53    1.46
   3   3  10    8.22    1.54
  -3   3  10    6.85    1.52
  -3   3 -11  178.64    5.53
  -3  -3 -11  181.43    5.62
  -3  -3  11  177.98    5.73
   3   3 -11  191.37    6.01
   3  -3  11  181.82    5.67
   3   3  11  187.35    5.73
  -3   3  11  173.00    5.64
   3   3 -11  192.69    5.80
   3  -3 -11  178.77    5.72
  -3  -3 -11  169.31    5.42
  -3   3 -11  179.78    5.59
   3  -3  11  171.48    5.61
  -3   3 -11  180.70    5.80
  -3  -3 -11  174.79    5.71
  -3   3  11  179.22    5.73
   3   3  11  193.75    5.80
   3   3  11  181.19    5.80
   3  -3  11  177.00    5.67
  -3  -4   0    0.20    0.41
  -4   3   0    0.09    0.59
  -3  -4   0    0.18    0.54
   3   4   0    0.28    0.47
  -4   3   0    0.17    0.81
  -3  -4   0    0.31    0.49
  -3  -4   0    0.26    0.57
  -3  -4   0    0.30    0.44
   4  -3   0    0.18    0.39
  -3  -4   0    0.28    0.53
  -4   3   0    0.44    0.73
   4  -3   0    0.29    0.57
   4  -3  -1  192.03    5.81
   4  -3   1  209.32    5.82
  -4   3  -1  191.24    5.75
  -3  -4  -1  213.84    5.75
  -4   3   1  190.71    6.01
  -4   3  -1  228.06    5.89
  -4   3   1  228.52    5.99
  -3  -4   1  212.53    5.86
  -4   3   1  184.49    5.76
  -3  -4   1  208.03    5.79
  -3  -4   1  194.88    5.74
   4  -3   1  203.14    5.82
   3   4  -1  165.04    5.94
   4  -3  -1  174.94    5.55
   4  -3  -1  203.40    5.80
   4  -3  -1  197.85    5.81
   4  -3  -2    5.80    0.72
  -4   3  -2    5.82    0.78
  -3  -4  -2    4.38    0.67
  -4   3   2    4.36    1.00
  -4   3  -2    3.72    0.61
   4  -3   2    5.16    0.68
  -4   3   2    4.42    0.73
   4  -3  -2    4.49    0.68
   3   4   2    6.41    0.69
  -3  -4   2    4.69    0.62
   3   4  -2    3.32    1.41
   4  -3  -2    5.41    0.68
   4  -3   2    4.57    0.70
  -4   3   2    5.18    1.08
   3   4  -2    3.29    0.89
  -4   3  -2    5.57    0.94
  -3  -4  -2    5.57    0.79
   3   4   2    3.76    0.54
  -3  -4   2    5.97    0.77
  -4   3  -2    4.99    0.35
  -3  -4   2    4.80    0.61
  -4   3   2    5.55    0.77
   4  -3   2    4.73    0.71
   3   4   2    4.42    0.50
   4  -3   3 2354.90   60.21
  -4   3  -3 2357.52   60.12
   3   4  -3 2012.61   60.33
   3   4   3 1934.59   59.83
  -4   3   3 2326.49   60.13
   3   4   3 2310.59   60.04
   4  -3   3 2272.86   60.02
  -3  -4   3 2252.53   59.95
  -4   3   3 2267.29   60.06
   4  -3  -3 2305.76   59.96
  -4   3   3 2295.90   59.93
  -3  -4  -3 2333.74   60.10
   3   4   3 2047.22   59.99
  -4   3  -3 2298.86   60.25
   4  -3   3 2202.16   60.09
   3   4  -3 2076.46   60.35
  -4   3   3 2162.49   59.77
  -3  -4  -3 2312.31   60.12
  -4   3  -3 2474.26   60.31
  -3  -4   3 2259.57   60.09
  -3  -4  -3 2420.96   60.15
   4  -3  -3 1883.31   59.72
  -3  -4   3 2221.34   59.90
  -4   3   3 2228.90   60.09
  -3  -4  -3 1959.78   59.65
   4  -3  -3 2337.73   60.12
   4  -3   3 2341.43   60.09
  -4   3  -4  155.63    4.62
   3   4   4  128.41    4.18
   4  -3  -4  143.20    4.49
   3   4  -4  145.60    4.89
  -4   3   4  139.49    4.50
  -3  -4   4  144.02    4.35
  -4   3   4  124.97    4.41
   3   4   4  134.97    4.45
   4  -3   4  136.77    4.42
   4  -3  -4  134.12    4.17
  -4   3   4  146.86    4.67
  -4   3  -4  161.09    4.77
   3   4  -4  139.01    4.77
  -4   3  -4  111.35    4.03
   3   4   4  122.94    4.41
   3   4  -4  161.38    4.81
   3   4  -4  110.06    4.10
  -3  -4  -4  136.50    4.47
  -3  -4   4  121.25    4.32
  -4   3  -4  141.36    4.65
  -3  -4   4  142.46    4.33
  -4   3   4  132.68    4.50
   4  -3   4  137.85    4.27
  -3  -4   4  135.91    4.26
   3   4   4  138.93    4.59
  -3  -4  -4  152.36    4.55
  -3  -4   4  139.63    4.43
  -3  -4  -4  110.63    3.95
   3   4   4  151.81    4.71
   4  -3   4  134.98    4.39
   3   4  -5  902.39   24.01
  -4   3  -5  863.47   24.05
   4  -3  -5  913.98   23.97
   3   4   5  919.62   24.10
   3   4  -5  842.43   24.21
  -3  -4   5  844.56   23.87
   3   4   5  924.66   24.17
   4  -3  -5  891.99   23.99
  -3  -4  -5  720.83   23.37
  -3  -4  -5  820.75   23.87
  -3  -4   5  896.75   23.81
  -4   3   5  795.51   23.87
  -3  -4   5  888.35   23.83
   3   4   5  853.28   23.97
   4  -3   5  894.00   23.95
  -4   3   5  808.76   23.76
   3   4  -5  774.77   24.00
   4  -3   5  824.06   23.68
  -3  -4  -5  889.57   23.98
  -3  -4   5  810.92   23.69
  -4   3   5  835.40   23.97
   3   4   5  893.37   24.10
  -4   3  -6  255.70    7.99
   3   4  -6  252.25    8.10
   3   4   6  259.03    7.93
   3   4  -6  248.64    7.80
   3   4  -6  246.86    7.62
  -3  -4   6  249.34    7.65
  -3  -4  -6  211.62    7.57
   4  -3  -6  235.78    7.59
  -3  -4   6  254.96    7.69
  -4   3   6  223.54    7.71
   3   4  -6  244.87    7.88
   4  -3   6  247.61    7.77
  -4   3   6  213.76    7.61
   3   4   6  245.73    7.81
  -4   3  -6  231.43    7.75
   4  -3   6  245.71    7.75
  -3  -4  -6  242.34    7.76
   3   4   6  262.49    8.02
  -3  -4   6  239.00    7.49
   4  -3   6  230.97    7.44
  -4   3   6  242.58    7.85
  -3  -4  -6  230.57    7.62
  -3  -4  -6  233.69    7.69
   3   4  -6  221.84    7.78
   3   4   6  257.84    7.94
  -3  -4   6  239.00    7.70
   4  -3   6  226.61    7.55
   4  -3  -6  249.72    7.78
   4  -3   6  230.50    7.71
   4  -3   6  234.56    7.65
   4  -3  -6  242.69    7.66
  -3  -4  -6  242.92    7.72
  -3  -4   7   20.93    1.77
   3   4  -7   19.00    1.67
  -4   3  -7   21.87    1.90
   4  -3   7   26.39    1.88
  -4   3   7   26.16    1.88
  -4   3  -7   20.69    1.68
  -3  -4   7   22.04    1.73
   4  -3  -7   21.78    1.64
  -3  -4   7   23.48    1.80
  -3  -4  -7   17.53    1.64
  -4   3  -7   21.43    1.73
   3   4  -7   22.06    1.83
  -4   3  -7   19.62    1.63
  -3  -4  -7   21.15    1.51
   4  -3  -7   30.45    1.85
  -4   3  -7   22.14    1.62
   4  -3  -7   21.90    1.49
  -3  -4  -7   22.21    1.68
  -4   3  -7   20.93    1.81
   4  -3   7   22.04    1.66
  -3  -4  -7   23.92    1.85
  -3  -4   7   23.00    1.74
  -4   3   7   25.35    2.07
   3   4   7   24.33    2.12
   4  -3   7   24.37    1.83
   4  -3  -7   20.21    1.65
   4  -3   7   23.17    1.84
  -4   3   7   21.03    1.85
  -4   3  -7   23.29    1.87
  -3  -4  -7   21.45    1.76
   3   4  -7   20.42    2.00
  -3  -4  -7   21.23    1.66
   4  -3  -7   21.91    1.82
  -4   3  -7   21.93    2.11
   3   4  -7   20.69    1.91
   3   4  -7   19.95    1.75
   3   4  -7   19.85    2.05
   3   4   7   23.88    2.09
   4  -3  -7   22.19    1.78
  -3  -4   7   22.10    1.85
   4  -3   7   20.10    1.72
  -4   3   7   22.90    1.96
  -4   3   7   21.81    1.90
  -4   3  -7   25.59    1.74
  -3  -4   7   23.48    1.86
   4  -3   7   21.68    1.87
  -3  -4   7   24.75    1.87
   3   4   7   25.11    2.04
  -3  -4   7   22.08    1.81
   3   4   7   21.39    1.88
  -3  -4  -7   24.33    1.77
  -4   3   7   24.54    1.97
  -3  -4   8  293.67    9.60
  -3  -4   8  310.68    9.95
  -4   3   8  303.59    9.91
  -4   3  -8  304.28    9.76
   4  -3  -8  273.71    9.53
  -3  -4   8  267.66    9.54
  -3  -4   8  301.24    9.78
  -3  -4  -8  309.80    9.85
  -3  -4   8  302.00    9.77
   3   4   8  311.55    9.94
  -4   3   8  308.86    9.97
   4  -3   8  317.35    9.84
  -3  -4  -8  306.29    9.56
   4  -3  -8  310.75    9.84
   3   4  -8  304.96    9.84
  -4   3  -8  292.50    9.62
  -4   3  -8  303.07    9.68
   3   4  -8  315.79    9.97
   3   4   8  310.92    9.90
   4  -3   8  319.94    9.89
  -3  -4  -8  309.46    9.93
  -4   3   8  308.78    9.90
   4  -3  -8  283.82    9.39
  -3  -4  -8  309.00    9.80
  -4   3  -8  303.52    9.97
  -4   3   8  312.68    9.94
   4  -3   8  326.02   10.04
  -3  -4   8  322.76    9.64
  -3  -4  -8  302.25    9.89
   4  -3   8  316.25    9.56
   3   4  -8  331.41   10.37
  -3  -4  -8  291.32    9.69
   4  -3  -8  319.09   10.04
  -4   3  -8  326.17   10.00
  -3  -4  -8  290.67    9.67
   3   4  -8  286.61    9.84
  -4   3  -8  317.35   10.26
   3   4  -8  331.60   10.42
   3   4   8  319.47   10.09
   3   4   8  316.08   10.05
   4  -3   8  308.59    9.88
   4  -3  -8  321.89    9.83
  -3  -4  -8  315.79    9.90
   3   4  -9  392.06   11.65
  -4   3  -9  356.37   11.26
  -4   3  -9  398.24   11.65
  -3  -4  -9  392.54   11.46
  -4   3  -9  325.23   11.58
   3   4   9  390.13   11.90
  -4   3   9  358.60   11.65
  -3  -4  -9  315.91   11.33
   4  -3   9  406.79   11.67
  -4   3   9  386.87   11.49
   4  -3  -9  362.37   11.33
   4  -3   9  371.55   11.50
  -4   3  -9  336.05   11.29
  -3  -4  -9  356.39   11.25
  -4   3  -9  366.37   11.50
  -3  -4  -9  354.97   11.18
   3   4  -9  358.07   11.79
  -4   3   9  364.31   11.47
   3   4   9  378.04   11.50
   4  -3   9  379.39   11.47
  -3  -4   9  342.90   11.30
  -3  -4  -9  388.30   11.51
   4  -3  -9  347.49   11.14
  -4   3   9  371.84   11.51
   3   4  -9  376.56   11.52
  -3  -4  -9  367.34   11.19
   4  -3  -9  394.75   11.54
  -4   3  -9  369.63   11.29
  -3  -4   9  378.23   11.54
  -3  -4   9  385.07   11.42
   3   4   9  375.93   11.54
   4  -3   9  374.79   11.42
  -4   3   9  378.84   11.62
   4  -3 -10   43.16    2.00
  -3  -4 -10   49.66    2.45
  -3  -4 -10   47.18    2.32
  -4   3 -10   49.93    2.45
   4  -3 -10   49.10    2.31
   3   4 -10   54.42    2.43
  -4   3  10   44.73    2.29
  -3  -4  10   50.34    2.46
   4  -3  10   51.23    2.49
   3   4  10   49.75    2.57
  -3  -4  10   52.33    2.49
  -4   3  10   50.85    2.65
   3   4 -10   55.00    2.80
   4  -3  10   50.95    2.53
   3   4  10   56.26    2.71
  -4   3  10   50.47    2.58
   4  -3  10   46.88    2.08
  -4   3  10   46.09    2.47
  -3  -4  10   46.91    2.49
   4  -3 -10   51.16    2.43
  -3  -4 -10   47.60    2.19
  -4   3 -10   48.63    2.28
   3   4 -10   51.27    2.49
  -3  -4  10   42.66    2.21
   4  -3 -11   96.39    3.23
  -4   3  11  105.83    3.64
  -4   3 -11  100.44    3.39
  -3  -4 -11  104.08    3.43
  -3  -4  11  100.51    3.52
   3   4 -11   91.46    3.71
   3   4  11  103.39    3.62
   4  -3  11   97.44    3.47
   3   4  11   97.63    3.54
   3   4 -11  107.45    3.58
  -4   3 -11   99.40    3.28
  -3  -4 -11   94.80    3.18
   4  -3 -11  101.26    3.50
   4  -3  11   94.49    3.42
  -4   3  11   97.89    3.50
  -3  -4 -11  101.66    3.51
  -4   3 -11  106.82    3.64
  -4   2   0 5500.02  139.70
  -2  -4   0 5409.44  139.42
  -4   2   0 5632.88  139.65
   4  -2   0 4465.56  139.51
  -2  -4   0 5366.73  139.52
   4  -2   0 4671.11  139.62
  -2  -4   0 5174.26  139.45
  -2  -4   0 5184.53  139.64
   4  -2   0 4805.13  139.63
  -4   2   0 5529.32  139.72
   2   4   0 4837.49  139.53
  -4   2   1    2.01    0.72
   2   4  -1    0.77    0.81
  -4   2  -1    0.13    0.61
  -2  -4  -1    0.63    0.57
  -4   2  -1    0.30    0.70
  -4   2  -1    0.52    0.55
   4  -2  -1    0.19    0.52
   2   4  -1   -0.12    1.01
  -2  -4   1    0.93    0.50
   4  -2   1    0.30    0.51
   4  -2   1    0.87    0.49
  -2  -4  -1    1.36    0.48
   4  -2   1    0.74    0.52
  -2  -4  -1    0.41    0.42
  -4   2  -1    0.31    0.58
  -2  -4   1    0.41    0.56
  -2  -4  -1    0.25    0.54
  -4   2   1    0.44    0.60
   2   4   1    0.95    0.34
  -2  -4   1    0.40    0.40
   4  -2  -1    0.30    0.51
  -4   2  -1    0.17    0.55
  -2  -4   2   29.92    1.31
   2   4   2   22.18    1.03
  -4   2  -2   34.32    1.29
   4  -2  -2   31.78    1.36
   4  -2  -2   28.54    1.28
  -2  -4  -2   27.73    1.03
  -4   2  -2   26.42    1.23
  -4   2   2   24.67    1.44
   4  -2  -2   29.74    1.31
   2   4  -2   16.70    1.44
  -4   2  -2   38.79    1.45
   2   4  -2   31.83    1.92
   4  -2   2   26.92    1.30
   2   4   2   29.32    1.16
  -2  -4  -2   32.85    1.35
  -4   2   2   33.76    1.38
  -2  -4   2   27.92    1.15
   4  -2   2   30.20    1.29
   2   4   2   28.23    1.20
  -4   2   2   31.10    1.33
  -4   2  -3  280.50    7.66
  -2  -4   3  257.35    7.33
  -2  -4   3  235.79    7.41
   2   4  -3  277.15    7.68
  -2  -4  -3  249.46    7.47
   2   4   3  226.30    7.18
  -4   2  -3  294.20    7.55
   4  -2   3  260.71    7.56
   2   4  -3  262.95    7.86
   4  -2  -3  267.93    7.51
  -2  -4   3  265.45    7.45
  -2  -4  -3  224.14    7.15
   4  -2   3  250.29    7.43
  -4   2   3  246.63    7.46
  -4   2  -3  238.29    7.37
   4  -2  -3  235.21    7.38
  -4   2  -3  285.61    7.64
  -2  -4  -3  268.04    7.48
   2   4  -3  238.24    7.82
   2   4   3  251.24    7.36
  -2  -4  -3  278.29    7.55
   2   4   3  245.28    7.50
  -4   2   3  250.53    7.50
  -2  -4   3  255.13    7.27
  -4   2   3  255.98    7.47
  -2  -4   3  263.04    7.35
   4  -2   3  254.33    7.45
   2   4   3  252.23    7.41
  -2  -4  -4   13.04    1.16
  -2  -4   4   11.39    1.04
   2   4  -4   12.82    1.45
   2   4  -4   19.40    1.20
   4  -2   4   13.89    1.18
   4  -2  -4   16.16    1.19
   2   4  -4   19.28    1.76
  -2  -4  -4   12.14    0.81
  -2  -4   4   13.95    1.17
   4  -2   4   16.77    1.13
  -2  -4   4   14.10    1.09
   2   4   4   16.18    1.37
  -4   2   4   11.63    1.31
  -4   2  -4   12.51    0.87
   4  -2  -4   20.63    1.07
   2   4  -4   12.84    1.65
  -2  -4   4   13.77    1.01
  -4   2   4   13.71    1.27
   4  -2   4   12.79    1.09
   2   4   4   19.80    1.36
   4  -2  -4   14.63    0.95
  -2  -4  -4   16.58    1.21
   4  -2   4   15.43    1.19
  -4   2   4   13.50    1.19
  -2  -4   4   14.15    1.09
   2   4   4   14.78    1.18
  -4   2   5   18.61    1.43
  -2  -4  -5   17.39    1.39
   2   4  -5   23.91    1.86
   2   4   5   19.24    1.58
   4  -2  -5   19.97    1.39
  -4   2  -5   26.70    1.65
   2   4  -5   19.92    1.45
  -4   2   5   17.80    1.45
  -2  -4   5   20.23    1.38
   4  -2   5   22.49    1.53
   2   4   5   18.51    1.45
  -4   2   5   15.52    1.39
  -2  -4  -5   16.63    1.05
   2   4   5   18.51    1.52
  -2  -4   5   20.06    1.38
  -2  -4   5   18.56    1.46
   4  -2  -5   18.12    1.07
   2   4  -5   23.20    1.79
  -2  -4   5   18.99    1.28
   2   4   5   19.19    1.58
  -4   2   5   19.55    1.56
   4  -2   5   19.68    1.35
  -2  -4  -5   21.55    1.49
   2   4   6  502.02   14.90
   4  -2  -6  535.39   14.79
   2   4  -6  454.75   15.04
   2   4  -6  492.85   14.70
  -4   2  -6  472.41   14.89
  -2  -4   6  571.44   15.02
   4  -2  -6  507.16   14.71
  -4   2  -6  521.84   14.92
  -2  -4  -6  527.44   14.80
   4  -2  -6  469.23   14.69
  -2  -4   6  517.09   14.78
  -2  -4  -6  478.16   14.76
   4  -2   6  508.60   14.67
   2   4   6  528.81   15.01
  -2  -4   6  521.18   14.56
  -2  -4   6  634.00   15.63
  -2  -4  -6  491.34   14.84
  -4   2  -6  461.17   14.90
   2   4  -6  422.48   14.80
  -2  -4   6  515.59   14.79
   4  -2   6  482.21   14.61
  -2  -4  -6  482.03   14.33
   4  -2  -6  550.25   14.93
   4  -2   6  548.84   14.94
  -4   2   6  489.77   14.83
  -4   2   6  480.05   14.72
  -2  -4   6  526.41   14.75
   2   4   6  511.58   14.89
   2   4  -6  469.41   14.51
  -2  -4   6  522.46   14.72
  -2  -4  -6  449.98   14.58
  -2  -4  -6  516.55   14.83
  -4   2   7   91.01    3.91
  -2  -4   7   95.22    3.81
  -2  -4   7   90.66    3.71
  -4   2  -7   87.09    3.55
  -4   2   7   86.94    3.83
   4  -2   7   96.16    3.93
   2   4   7   88.03    3.84
   2   4   7   94.86    3.97
   4  -2   7   91.01    3.83
  -4   2  -7  105.14    4.07
  -2  -4   7   88.74    3.71
   2   4  -7   90.01    3.83
  -4   2  -7   91.19    3.75
  -4   2   7   90.70    3.74
  -2  -4   7   78.66    3.61
  -2  -4  -7   81.44    3.55
  -2  -4   7   94.55    3.77
  -4   2  -7   83.10    3.67
  -4   2  -7   86.15    3.60
   4  -2  -7   97.81    3.78
   4  -2   7   94.41    3.79
  -2  -4  -7   90.18    3.74
  -4   2  -7   91.24    3.85
  -2  -4  -7   88.00    3.72
   2   4   7  104.67    4.17
   4  -2   7   93.37    3.75
  -2  -4  -7   96.37    3.86
  -2  -4   7   92.13    3.62
  -4   2   7   86.51    3.84
   4  -2   7   96.99    3.89
   2   4  -7  102.92    4.23
  -2  -4  -7   86.04    3.69
   4  -2  -7   94.54    3.90
  -4   2  -7  107.05    4.00
  -2  -4  -7   89.30    3.66
  -4   2  -7   83.42    3.60
  -4   2   7   94.60    3.85
  -2  -4   7   88.51    3.68
  -2  -4  -7   91.30    3.79
   2   4   7   91.99    3.84
   2   4  -7  101.20    4.31
   2   4   7   95.80    4.01
  -2  -4   7   87.02    3.76
   4  -2  -7   94.73    3.86
  -4   2  -7   83.64    3.51
  -2  -4  -7   93.17    3.59
   4  -2  -7   95.24    3.73
   2   4  -7   90.04    3.77
  -4   2  -7  105.50    4.19
   2   4  -7  100.88    4.10
  -2  -4   8  587.31   16.61
   2   4   8  561.87   16.60
   2   4   8  584.68   16.84
  -4   2   8  554.22   16.63
   2   4  -8  604.45   16.92
  -4   2   8  564.47   16.75
   4  -2   8  588.28   16.79
  -2  -4   8  574.81   16.49
   4  -2   8  591.85   16.63
  -4   2   8  564.74   16.52
  -4   2  -8  572.89   16.57
  -2  -4  -8  587.61   16.61
  -2  -4   8  535.86   16.49
   4  -2  -8  523.83   16.26
  -2  -4  -8  566.63   16.36
   4  -2  -8  604.83   16.63
  -4   2  -8  537.15   16.30
   2   4  -8  554.41   16.58
   2   4  -8  548.06   16.63
  -4   2  -8  532.78   16.33
   4  -2  -8  539.22   16.46
   4  -2   8  562.82   16.58
  -2  -4  -8  595.38   16.60
  -4   2  -8  581.87   16.73
  -2  -4  -8  515.43   16.47
   4  -2   8  543.23   16.37
  -2  -4   8  545.27   16.27
  -4   2   8  563.93   16.76
   2   4  -8  516.39   16.52
  -2  -4   8  547.04   16.30
  -4   2   8  606.61   16.78
   4  -2   8  604.54   16.73
   4  -2  -8  539.96   16.66
  -2  -4  -8  512.47   16.27
  -4   2  -8  518.45   16.51
   2   4  -8  509.40   16.80
  -4   2  -8  553.07   16.61
  -2  -4  -8  524.86   16.35
   2   4  -8  426.92   16.39
  -4   2  -8  503.19   16.68
   2   4  -8  510.55   16.92
   2   4   8  575.64   16.71
  -4   2  -8  547.37   16.39
  -4   2   8  543.34   16.48
  -2  -4   8  565.92   16.41
   2   4   8  589.69   16.65
   4  -2  -8  596.27   16.76
  -2  -4   8  537.71   16.46
   2   4   8  578.88   16.74
  -2  -4  -8  584.60   16.63
  -2  -4  -9  164.96    5.98
  -2  -4   9  161.81    5.90
   4  -2  -9  148.70    5.64
   2   4  -9  180.57    6.21
   4  -2   9  173.99    6.06
   4  -2  -9  175.26    5.97
  -2  -4  -9  161.04    5.87
  -4   2  -9  164.52    6.04
  -4   2   9  177.04    6.29
  -2  -4  -9  154.95    5.95
  -4   2  -9  165.27    6.27
  -4   2   9  169.81    6.07
  -4   2  -9  164.38    5.94
   4  -2  -9  179.55    6.23
  -2  -4  -9  154.66    5.72
  -4   2  -9  178.09    6.18
   2   4  -9  190.20    6.55
  -4   2  -9  153.15    5.87
  -4   2   9  169.28    6.04
   2   4   9  172.68    6.10
   2   4  -9  171.43    6.05
  -2  -4  -9  164.08    5.76
   4  -2  -9  167.25    5.98
  -4   2  -9  159.73    5.74
  -4   2   9  163.10    5.97
  -2  -4   9  168.67    6.11
  -4   2   9  175.40    6.17
  -2  -4   9  171.47    6.00
   2   4   9  170.02    6.13
   4  -2   9  176.02    6.09
  -4   2 -10    1.80    0.81
   4  -2 -10    1.80    0.92
  -2  -4 -10    2.47    0.85
   2   4 -10    2.57    1.00
  -4   2  10    2.36    1.04
  -2  -4  10    2.62    1.24
   2   4 -10    1.66    1.25
  -2  -4  10    3.75    1.14
   2   4  10    5.56    1.42
  -4   2  10    1.76    1.19
  -2  -4  10    3.46    0.92
  -2  -4 -10    2.05    1.00
  -4   2  10    2.46    1.35
  -2  -4  10    2.39    1.18
   2   4  10    3.14    1.31
   4  -2  10    2.78    1.24
  -4   2 -10    1.24    0.97
  -2  -4 -10    1.68    0.87
  -4   2  10    2.77    1.04
   2   4 -10    1.42    1.09
   2   4 -10    1.95    0.88
   4  -2 -10    2.15    0.88
  -4   2  11  241.96    7.42
  -4   2 -11  236.43    7.20
  -2  -4 -11  231.78    7.15
  -2  -4  11  241.47    7.31
   4  -2  11  230.46    7.11
   4  -2 -11  247.14    7.05
   2   4  11  262.12    7.41
  -4   2 -11  244.13    7.38
  -2  -4 -11  233.71    7.26
  -4   2  11  230.49    7.18
   2   4  11  248.86    7.34
   4  -2  11  243.12    7.33
   4  -2 -11  243.92    7.31
   2   4 -11  259.49    7.42
  -4   2 -11  233.87    7.03
  -2  -4 -11  228.89    7.05
   4  -2  11  216.87    7.05
   4  -1   0    0.16    0.43
  -4   1   0    0.11    0.61
   4  -1   0    0.27    0.56
  -1  -4   0    0.42    0.36
   1   4   0    0.30    0.40
   4  -1   0    0.41    0.52
  -4   1   0    0.12    0.54
  -4   1   0    0.34    0.50
   1   4   0    0.46    0.70
  -4   1   0    0.17    0.60
  -1  -4   0    0.54    0.54
   4  -1   0    0.24    0.46
  -4   1   0    0.25    0.55
  -1  -4  -1 1356.64   37.25
  -4   1   1 1359.75   37.27
  -1  -4   1 1407.21   37.04
  -4   1  -1 1357.06   37.30
   1   4   1 1233.36   37.04
  -4   1  -1 1312.71   37.25
   1   4  -1 1324.12   37.19
  -4   1   1 1426.20   37.04
  -4   1  -1 1527.02   37.33
  -1  -4  -1 1391.22   37.25
   1   4  -1 1292.39   37.40
   4  -1  -1 1327.01   37.28
  -1  -4  -1 1402.53   36.94
   1   4   1 1407.67   37.29
   4  -1   1 1282.45   37.24
  -1  -4   1 1475.07   37.20
   1   4  -1 1197.27   37.45
   4  -1  -1 1288.37   37.21
   4  -1   1 1152.39   37.21
   1   4  -1 1346.66   37.34
  -1  -4  -1 1525.98   37.24
   4  -1  -1 1269.67   37.25
  -4   1   2    1.01    0.66
   1   4   2    0.70    0.60
  -1  -4  -2    0.35    0.38
  -4   1   2    0.62    0.63
   4  -1  -2    4.33    0.62
  -1  -4   2    0.95    0.45
   1   4   2    0.88    0.51
  -4   1  -2    0.41    0.57
  -1  -4  -2    0.78    0.60
   4  -1   2    0.37    0.63
  -1  -4   2    0.97    0.45
   1   4   2    0.93    0.65
   1   4   2    1.58    0.41
   1   4  -2    0.84    1.30
  -1  -4  -2    1.00    0.55
  -4   1  -2    0.72    0.62
   1   4  -2    0.91    1.04
   4  -1  -2    2.25    0.45
  -4   1  -2    0.82    0.50
   4  -1  -2    2.43    0.66
  -1  -4  -3 2698.14   69.35
   1   4   3 2458.63   69.33
  -1  -4   3 2484.69   69.07
  -4   1   3 2554.16   69.35
   4  -1  -3 2571.81   69.34
   1   4   3 2553.35   69.23
  -1  -4   3 2625.33   69.18
  -4   1   3 2656.53   69.35
  -4   1  -3 2567.81   69.30
  -4   1   3 2378.77   69.20
  -1  -4  -3 2581.26   69.29
   1   4  -3 2541.25   69.41
  -1  -4   3 2384.64   69.23
   4  -1  -3 2624.54   69.36
  -1  -4   3 2570.84   69.28
  -1  -4  -3 2356.20   69.09
  -1  -4   3 2641.06   69.17
   4  -1   3 2547.82   69.26
   1   4  -3 2553.06   69.66
  -4   1  -3 2699.12   69.40
  -4   1  -3 2531.72   69.31
   4  -1   3 2563.89   69.39
   4  -1  -3 2380.92   69.19
   1   4   3 2658.74   69.40
   1   4  -3 2404.38   69.58
   1   4   4   68.91    2.61
  -1  -4   4   68.09    2.31
  -1  -4  -4   71.22    2.56
  -4   1   4   65.30    2.53
  -1  -4   4   68.94    2.42
   1   4   4   68.06    2.48
   4  -1  -4   65.73    2.52
  -4   1   4   57.44    2.40
  -4   1   4   64.81    2.52
   1   4  -4   70.73    2.73
   1   4  -4   57.30    2.47
  -1  -4   4   55.77    2.30
  -1  -4  -4   61.42    2.44
   1   4  -4   69.59    2.96
   4  -1   4   64.25    2.58
   4  -1  -4   66.55    2.46
   4  -1  -4   75.37    2.64
  -4   1  -4   72.05    2.62
   4  -1  -4   62.07    2.27
  -4   1  -4   58.95    2.29
   4  -1   4   69.93    2.61
   1   4  -4   65.95    2.94
   4  -1   4   58.86    2.37
  -1  -4  -4   58.97    2.23
  -1  -4   4   65.19    2.39
  -1  -4   4   63.59    2.48
   1   4   4   69.93    2.66
  -4   1  -5 1162.44   36.92
   4  -1  -5 1157.90   36.90
   1   4  -5 1270.05   37.45
  -1  -4   5 1368.65   37.12
  -1  -4  -5 1316.68   36.95
  -1  -4   5 1429.64   37.24
  -1  -4  -5 1277.04   37.08
  -4   1   5 1403.91   37.26
   4  -1   5 1391.40   37.22
  -1  -4  -5 1359.82   37.24
  -1  -4   5 1340.19   36.98
   1   4   5 1417.61   37.36
   1   4  -5 1374.91   37.57
  -4   1  -5 1454.16   37.40
   4  -1  -5 1232.10   37.20
   1   4   5 1465.03   37.39
   4  -1  -5 1460.07   37.34
   1   4   5 1353.48   37.24
  -4   1   5 1394.94   37.30
  -1  -4   5 1407.17   37.16
   1   4  -6  129.39    4.87
  -4   1  -6  136.44    4.84
  -1  -4  -6  111.25    4.34
  -1  -4   6  135.57    4.54
  -1  -4   6  128.54    4.59
   4  -1   6  126.51    4.28
   4  -1   6  116.48    4.33
  -1  -4  -6  117.57    4.24
  -4   1  -6  122.83    4.33
  -4   1   6  124.45    4.64
  -1  -4   6  137.53    4.57
   1   4   6  123.85    4.64
   4  -1  -6  142.29    4.65
   1   4  -6  134.88    4.99
   1   4  -6  136.87    4.47
   4  -1   6  122.13    4.28
   1   4   6  132.35    4.75
  -1  -4  -6  129.34    4.62
   4  -1   6  138.74    4.63
  -1  -4   6  132.52    4.41
   1   4   6  129.21    4.77
  -1  -4   7  225.56    7.52
  -4   1   7  222.50    7.58
   1   4  -7  214.03    7.68
   4  -1   7  213.95    7.55
  -4   1  -7  254.76    7.77
  -4   1   7  230.51    7.55
   1   4   7  231.81    7.77
   1   4  -7  245.74    8.12
   4  -1  -7  240.89    7.58
  -1  -4   7  240.69    7.61
  -1  -4  -7  238.03    7.50
  -4   1  -7  220.01    7.38
   4  -1  -7  236.83    7.61
  -4   1  -7  225.54    7.60
  -4   1  -7  217.99    7.43
   4  -1  -7  227.83    7.61
   1   4   7  232.45    7.66
  -4   1   7  230.67    7.59
  -1  -4  -7  248.40    7.72
  -1  -4   7  225.37    7.49
  -4   1  -7  234.51    7.62
  -4   1  -7  232.60    7.71
  -1  -4  -7  242.89    7.67
  -1  -4   7  238.97    7.65
   4  -1   7  256.32    7.77
  -4   1   7  238.74    7.82
  -1  -4   7  232.42    7.38
   1   4   7  226.61    7.83
  -1  -4  -7  218.32    7.58
   4  -1   7  243.39    7.66
  -1  -4  -7  235.91    7.54
  -1  -4  -7  215.48    7.44
   4  -1  -7  208.83    7.63
  -4   1  -7  226.91    7.67
  -4   1  -7  216.38    7.77
   1   4  -7  200.15    7.72
  -4   1   7  245.63    7.82
   1   4  -7  251.85    7.92
  -4   1   7  244.04    7.74
   1   4   7  235.26    7.81
   1   4   7  226.55    7.65
  -1  -4   7  222.33    7.49
  -4   1  -7  218.55    7.29
  -1  -4   7  247.18    7.67
  -1  -4  -7  237.61    7.65
   4  -1  -7  256.53    7.86
   1   4   7  241.61    7.74
  -1  -4  -7  272.05    7.43
  -1  -4   7  234.20    7.64
  -1  -4  -7  226.08    7.35
   4  -1   7  247.01    7.66
  -1  -4   7  239.31    7.63
   4  -1  -7  220.93    7.56
  -4   1   8  135.13    5.40
   1   4  -8  151.69    5.69
  -4   1   8  151.58    5.45
  -4   1  -8  146.97    5.50
  -1  -4  -8  144.73    5.49
  -1  -4   8  145.65    5.51
   1   4  -8  151.15    5.60
  -4   1  -8  148.48    5.35
   4  -1   8  149.27    5.50
  -1  -4  -8  144.77    5.14
   4  -1  -8  157.47    5.54
   1   4   8  147.42    5.68
  -1  -4   8  133.93    5.41
   4  -1  -8  158.61    5.68
  -4   1  -8  147.81    5.56
  -1  -4  -8  148.74    5.43
  -4   1  -8  158.64    5.80
   4  -1   8  154.99    5.55
  -4   1   8  160.28    5.76
  -1  -4  -8  141.36    5.47
  -4   1   8  151.88    5.65
   4  -1   8  153.89    5.56
  -1  -4  -8  133.15    5.16
  -4   1  -8  158.58    5.68
  -1  -4  -8  136.54    5.27
   4  -1  -8  155.56    5.74
  -4   1  -8  139.58    5.49
  -4   1  -8  144.55    5.42
   4  -1   8  152.40    5.63
  -1  -4   8  144.55    5.38
   1   4   8  147.80    5.58
  -4   1   8  149.84    5.49
  -1  -4  -8  152.52    5.34
   4  -1  -8  154.57    5.51
   1   4  -8  144.74    5.52
  -4   1  -8  139.46    5.22
   1   4  -8  172.10    6.19
   1   4   8  161.38    5.74
   1   4  -8  151.05    5.77
  -4   1   8  146.94    5.61
   1   4  -8  154.86    5.73
   1   4   8  141.85    5.72
  -1  -4   8  149.91    5.53
  -4   1   8  152.77    5.68
  -1  -4   8  153.19    5.48
   1   4   8  153.30    5.64
  -4   1  -9  293.34    9.04
   1   4  -9  300.27    9.38
  -1  -4  -9  292.35    9.09
   4  -1  -9  300.57    9.28
   1   4  -9  305.69    9.45
  -1  -4  -9  304.22    9.23
  -4   1  -9  302.79    9.36
   4  -1   9  283.22    9.16
  -1  -4  -9  242.47    9.05
  -4   1   9  293.29    9.42
  -4   1  -9  255.58    9.30
  -4   1   9  308.93    9.40
   4  -1  -9  283.43    9.16
   4  -1   9  290.72    9.21
   1   4  -9  281.33    9.03
  -4   1  -9  294.07    9.35
  -4   1  -9  269.66    9.10
   4  -1  -9  279.85    9.38
   1   4   9  295.74    9.37
  -1  -4   9  294.69    9.19
  -4   1   9  305.49    9.41
  -1  -4  -9  304.96    9.31
  -1  -4   9  280.00    9.16
   4  -1  -9  272.83    8.92
  -4   1   9  281.21    9.15
   1   4   9  294.29    9.33
   4  -1   9  311.39    9.42
   1   4   9  304.30    9.40
  -4   1   9  281.04    9.17
  -4   1  -9  298.36    9.32
   1   4  -9  222.05    9.14
  -1  -4 -10   63.11    2.78
  -4   1 -10   62.81    2.88
  -4   1  10   60.97    2.80
  -4   1  10   61.65    2.84
   4  -1  10   66.98    3.06
   4  -1  10   62.88    2.63
   1   4  10   71.45    3.18
  -1  -4  10   58.35    2.73
  -1  -4 -10   60.77    2.86
   4  -1 -10   65.42    2.89
   1   4 -10   66.25    2.97
  -4   1 -10   60.26    2.65
  -1  -4 -10   61.31    2.73
  -4   1  10   65.37    2.93
   1   4 -10   66.15    2.61
   4  -1 -10   67.47    2.85
  -1  -4  10   64.58    3.03
   1   4  10   67.12    3.10
  -4   1  10   65.40    3.07
  -1  -4  10   63.47    2.90
  -1  -4 -11   97.24    3.28
  -4   1 -11   97.50    3.39
  -1  -4  11  100.02    3.50
  -4   1  11   89.81    3.26
   4  -1  11   92.12    3.17
  -4   1  11   90.31    3.24
   1   4  11  100.67    3.57
  -1  -4  11   94.28    3.47
   1   4  11   94.60    3.55
   4  -1 -11   93.67    3.20
   1   4 -11   92.86    3.26
  -4   1 -11   95.05    3.51
  -1  -4 -11   96.01    3.30
   1   4 -11  101.56    3.54
   4  -1 -11  101.17    3.47
  -4   1 -11   94.25    3.18
   1   4  11   95.96    3.55
  -1  -4  11   95.67    3.41
  -4   0   0  548.29   14.29
  -4   0   0  503.94   14.22
   0  -4   0  591.64   14.08
   4   0   0  484.78   14.07
   0  -4   0  512.51   14.21
   4   0   0  463.69   14.04
   4   0   0  463.40   14.14
  -4   0   0  510.52   14.05
   0   4   0  463.80   14.25
   0  -4   0  520.74   14.19
  -4   0   0  576.06   14.24
   4   0   0  521.16   14.12
  -4   0   1   13.92    0.89
   0  -4  -1   13.86    0.81
   0  -4   1   14.56    0.82
   0  -4   1   14.49    0.56
  -4   0  -1   14.72    0.88
   0   4   1   13.73    0.58
  -4   0  -1   12.66    0.87
   4   0   1   14.17    0.64
   0   4  -1   14.45    0.93
   4   0  -1   14.75    0.89
   0   4  -1   12.92    1.35
   4   0   1   13.32    0.48
   4   0  -1   14.12    0.88
   0   4  -1   12.02    1.30
   0  -4  -1   14.79    0.53
   4   0   1   13.53    0.86
   0   4   1   15.15    0.88
   4   0   1   13.62    0.80
   0  -4   1   14.77    0.77
   4   0  -1   14.17    0.74
   0   4  -1   14.52    1.32
   4   0   1   12.97    0.78
   0   4   1   13.98    0.85
   4   0  -1   15.41    0.90
   0  -4  -2  243.01    6.89
   0   4   2  228.17    6.84
  -4   0   2  252.41    6.94
   0  -4   2  243.69    6.75
   4   0   2  254.99    6.96
   0   4   2  227.73    6.76
   4   0  -2  244.79    6.90
  -4   0  -2  255.87    6.95
   0  -4  -2  241.85    6.87
   4   0   2  239.98    6.99
   0   4   2  242.96    6.98
   0  -4  -2  244.94    6.80
   4   0   2  200.36    6.71
   0   4  -2  213.42    7.25
  -4   0  -2  288.49    6.98
   4   0  -2  229.02    6.78
   4   0   2  228.24    6.95
   0   4   2  235.07    6.93
   4   0  -2  252.37    7.00
   0  -4   3  123.55    3.97
   0  -4  -3  146.51    4.27
   0   4   3  131.52    4.25
   4   0  -3  140.75    4.28
  -4   0   3  138.92    4.27
   4   0   3  144.19    4.32
   0  -4   3  139.46    4.14
   0   4   3  125.66    4.14
  -4   0  -3  132.97    4.25
   0  -4  -3  129.71    4.17
   0  -4   3  119.66    4.10
   0   4  -3  140.25    4.31
   4   0  -3  138.24    4.34
   4   0  -3  142.14    4.22
   4   0   3  133.14    4.30
  -4   0  -3  160.18    4.33
   0   4  -3  145.04    4.64
  -4   0  -3  160.34    4.39
   4   0   3  135.03    4.33
   4   0  -3  133.59    4.04
   0   4  -3  145.47    4.73
   4   0   3  128.84    4.12
   0  -4   3  142.37    4.24
   0  -4  -3  122.38    4.09
   0   4  -4 1113.54   30.36
   4   0  -4 1001.04   29.79
  -4   0  -4 1045.51   29.90
   4   0   4 1107.79   30.17
   0  -4   4 1145.11   30.01
   0  -4  -4 1075.66   29.86
   4   0   4 1079.85   29.87
  -4   0   4 1096.38   30.00
   0   4  -4 1016.92   30.02
   0  -4   4  943.24   29.76
  -4   0   4 1096.78   30.03
   4   0  -4 1168.81   30.07
   0  -4  -4  996.44   29.86
   0   4  -4 1136.82   30.08
   0  -4  -4 1073.09   29.99
   0  -4   4 1056.81   29.75
   0   4   4 1090.32   30.06
   0   4  -4 1164.79   30.35
   4   0  -4 1092.34   30.12
   4   0  -4 1021.43   29.98
   4   0   4 1111.06   30.10
  -4   0   4 1104.04   30.05
   4   0  -4 1166.75   30.12
   4   0   4 1136.02   30.13
   0  -4   4 1201.99   29.95
   0   4   4 1073.17   29.96
  -4   0  -5   40.67    1.95
   0   4  -5   55.13    2.63
   4   0  -5   50.05    2.07
   0  -4  -5   44.41    1.98
   4   0   5   40.47    1.94
   0  -4   5   44.89    2.15
   0  -4  -5   40.62    1.98
  -4   0   5   49.81    2.25
   0   4  -5   42.93    2.13
   4   0  -5   51.89    2.17
   0  -4   5   50.97    2.01
   0  -4  -5   54.24    2.24
   4   0   5   54.01    2.31
  -4   0   5   53.19    2.32
   0   4   5   50.64    2.35
   0   4  -5   46.31    2.04
   4   0  -5   53.38    2.31
   4   0  -5   51.17    2.30
   0   4  -5   53.16    2.60
   0   4   5   51.14    2.35
  -4   0   5   49.48    2.25
   4   0  -5   48.76    2.22
   0   4   5   47.17    2.21
   0  -4   5   52.20    2.18
   4   0   5   49.34    2.32
  -4   0  -6  105.06    4.04
   4   0  -6   94.25    3.66
   0   4  -6  101.95    4.17
   0  -4  -6   92.45    3.56
   0  -4  -6   95.00    3.63
   4   0   6  101.33    3.69
   0  -4   6  102.02    3.86
   0   4   6  100.78    3.88
   0  -4   6  105.64    3.81
  -4   0   6  101.89    3.93
   4   0   6  112.76    4.07
  -4   0  -6   96.56    3.52
   0   4   6   98.52    3.88
   0  -4   6  102.69    3.82
   4   0  -6  112.13    4.02
   0   4   6  103.26    4.02
   0   4  -6  111.94    4.29
   4   0  -6  118.49    3.96
   4   0   6  107.26    3.74
   4   0   6  101.78    4.00
   0  -4  -6  101.15    3.84
  -4   0   6  111.85    4.03
   0  -4   6  107.83    3.65
   0   4   6  105.68    4.04
  -4   0  -7  384.80   11.58
  -4   0   7  358.18   11.34
   0   4  -7  401.07   12.00
   4   0   7  361.64   11.17
   0   4   7  375.18   11.63
   4   0  -7  413.62   11.52
   0   4   7  359.51   11.29
   4   0  -7  383.55   11.52
  -4   0  -7  353.51   11.27
   0  -4   7  379.11   11.49
   0  -4  -7  362.22   11.26
   4   0   7  356.96   11.41
  -4   0   7  355.50   11.47
   0  -4   7  344.97   11.33
   4   0   7  358.64   11.42
   0   4  -7  361.40   11.63
   0  -4  -7  369.77   11.45
   0   4  -7  359.41   11.36
  -4   0  -7  373.16   11.56
   0  -4   7  386.88   11.23
  -4   0   7  394.95   11.69
   4   0   7  405.52   11.64
   0  -4  -7  357.74   11.41
   0   4   7  392.44   11.79
   4   0   7  384.86   11.52
   0  -4   7  369.24   11.50
   0  -4  -7  379.04   11.68
   0   4  -7  381.67   11.80
   4   0  -7  377.76   11.67
  -4   0  -7  388.91   11.63
   0  -4  -7  366.42   11.35
   0  -4   7  356.16   11.33
  -4   0  -7  369.65   11.51
  -4   0   7  360.89   11.37
   0   4   7  365.10   11.51
   0  -4  -7  362.29   11.21
   0   4   7  376.77   11.60
   0  -4   7  358.56   11.45
   0  -4   7  402.68   11.48
  -4   0   7  370.12   11.53
   0   4  -7  409.97   11.79
   0  -4   7  386.34   11.41
   4   0  -7  407.94   11.76
   0   4   7  369.58   11.65
  -4   0   7  380.51   11.62
   4   0   7  410.34   11.80
   0  -4   7  394.63   11.51
   0   4   7  357.64   11.48
  -4   0  -7  349.09   11.19
   4   0  -7  374.33   11.46
   0  -4  -7  365.05   11.35
  -4   0  -7  373.99   11.70
   0   4  -7  357.90   11.77
   4   0   8    6.38    1.59
  -4   0   8    5.06    1.47
   0   4  -8    6.35    1.44
   4   0  -8    5.01    1.36
   0  -4   8    6.05    1.43
   0   4   8    5.60    1.58
  -4   0   8    5.78    1.56
   0  -4   8    6.23    1.47
   0   4   8    6.03    1.61
  -4   0  -8    4.70    1.26
  -4   0   8    8.23    1.34
   0  -4  -8    5.81    1.31
  -4   0  -8   10.08    1.23
   0  -4  -8    6.73    1.19
   4   0  -8    4.48    1.18
   4   0  -8    5.06    1.34
  -4   0  -8    4.63    1.27
   0  -4  -8    5.75    1.23
   4   0   8    4.68    1.48
  -4   0   8    6.45    1.59
   0  -4   8    6.29    1.48
   0  -4   8    5.18    1.45
   0   4   8    5.51    1.60
   4   0   8    6.75    1.40
  -4   0  -8    5.21    1.45
   0   4  -8    4.73    1.60
   0  -4  -8    7.77    1.18
  -4   0   8    7.34    1.52
   4   0  -8    8.81    1.59
  -4   0  -8    8.06    1.42
  -4   0  -8    4.51    1.54
   0   4  -8    7.47    1.70
   0  -4  -8    5.11    1.29
  -4   0  -8    7.81    1.32
   4   0  -8    5.86    1.27
   0  -4   8    6.02    1.33
   4   0   8    5.52    1.36
   0  -4  -8    5.65    1.11
  -4   0   8    8.02    1.61
   0   4  -8    8.60    1.55
   4   0   8    6.28    1.60
   0  -4   8    8.28    1.48
  -4   0   8    6.18    1.51
   0   4   8    6.66    1.63
   0   4   8    6.12    1.67
   0   4  -8    5.79    1.72
  -4   0   9   34.86    2.14
   4   0  -9   35.00    2.18
   0  -4  -9   34.78    2.12
  -4   0  -9   32.84    1.97
   0  -4  -9   33.22    2.09
   0   4  -9   30.48    1.96
  -4   0  -9   33.01    2.19
   0  -4  -9   30.91    2.13
   4   0   9   36.72    2.36
  -4   0  -9   33.68    2.42
  -4   0   9   36.86    2.45
  -4   0   9   35.16    2.34
   0   4  -9   36.58    2.00
   0  -4  -9   34.91    1.94
   4   0   9   33.31    2.17
   4   0  -9   36.83    2.23
   0   4  -9   41.41    2.59
   4   0  -9   39.72    2.52
  -4   0  -9   31.95    2.12
   0   4  -9   34.24    2.48
   0  -4   9   32.95    2.19
   0  -4  -9   34.21    2.22
   0   4   9   36.00    2.52
  -4   0   9   36.96    2.45
   4   0   9   37.04    2.48
   0  -4   9   34.35    2.31
   4   0   9   38.78    2.50
   0   4   9   36.50    2.51
   0  -4   9   35.64    2.29
  -4   0   9   34.17    2.24
  -4   0   9   31.55    2.25
  -4   0  -9   32.49    2.21
   0  -4 -10  120.31    4.32
  -4   0 -10  115.72    4.15
   4   0 -10  121.52    4.41
   0   4 -10  110.54    4.61
   4   0 -10  110.79    4.54
   4   0  10  117.72    4.23
   4   0  10  127.86    4.62
  -4   0  10  110.76    4.20
   0   4  10  122.62    4.58
   0  -4  10  119.46    4.52
  -4   0  10  118.33    4.54
   0   4  10  121.65    4.57
   0  -4  10  116.37    4.36
   4   0  10  119.07    4.56
  -4   0  10  125.80    4.52
  -4   0  10  112.69    4.22
   4   0 -10  116.16    4.30
   0  -4  10  105.22    4.21
   0  -4 -10  123.09    4.41
   0  -4 -10  118.42    4.25
  -4   0 -10  120.10    4.40
  -4   0 -11  150.24    4.77
   0  -4 -11  133.37    4.55
   0  -4  11  151.55    4.86
  -4   0  11  139.70    4.72
  -4   0  11  126.57    4.45
   4   0  11  148.25    4.68
   0   4  11  159.92    4.97
   0  -4  11  143.80    4.80
   0   4  11  161.04    4.95
   4   0 -11  156.91    4.63
  -4   0 -11  146.75    4.86
   0   4 -11  149.74    4.76
   4   0 -11  154.41    4.86
  -4   0 -11  145.12    4.52
   0  -4 -11  146.28    4.72
   0  -4  11  144.99    4.76
   0   4  11  147.95    4.90
   4   0  11  154.24    4.97
   1  -4   0    0.10    0.48
   1  -4   0    0.43    0.40
  -1   4   0    0.38    0.71
  -1   4   0    0.40    0.86
   4   1   0    0.41    0.30
  -1   4   0    0.62    1.00
   1  -4   0    0.20    0.48
  -4  -1   0    0.60    0.59
   1  -4  -1 3846.03  102.11
   4   1   1 3078.58  102.05
   1  -4  -1 3379.33  101.94
  -1   4   1 3927.86  102.20
  -4  -1  -1 3901.20  102.18
  -4  -1   1 4121.67  101.90
   4   1  -1 3718.36  102.14
  -1   4  -1 3931.38  102.25
  -1   4   1 3798.05  101.94
   4   1  -1 3323.59  102.03
   1  -4   1 3827.73  101.92
  -1   4  -1 3132.81  102.34
  -1   4   1 3952.68  102.15
  -4  -1   1 4377.79  102.16
  -1   4   2   84.35    2.51
   1  -4  -2   66.02    2.45
  -1   4   2   73.37    2.36
  -4  -1   2   83.47    2.57
   1  -4  -2   67.96    2.23
   1  -4  -2   74.70    2.45
   4   1   2   72.72    2.58
   1  -4   2   80.09    2.52
  -4  -1  -2   81.92    2.57
   4   1   2   68.37    2.54
   4   1  -2   76.41    2.62
  -1   4   2   72.97    2.37
   4   1  -2   82.21    2.52
   1  -4   2   74.84    2.36
   4   1   2   81.76    2.58
  -4  -1  -2   86.59    2.55
   4   1  -2   72.44    2.49
  -1   4   2   77.89    2.58
  -1   4  -2   74.97    2.79
   1  -4  -3  467.71   12.56
   1  -4   3  416.24   12.31
  -1   4   3  446.48   12.59
  -4  -1   3  464.12   12.62
   4   1   3  412.94   12.39
  -4  -1   3  452.26   12.61
  -1   4   3  435.63   12.47
   1  -4  -3  443.68   12.51
  -4  -1  -3  468.04   12.64
   1  -4  -3  412.82   12.44
  -1   4  -3  446.53   12.56
   4   1   3  464.68   12.66
  -1   4   3  444.72   12.51
   4   1  -3  456.35   12.63
   1  -4   3  466.59   12.49
   4   1  -3  444.59   12.46
   4   1   3  468.97   12.70
  -1   4  -3  472.61   12.99
   4   1   3  429.50   12.61
   4   1  -3  427.01   12.59
  -1   4   4   89.63    3.32
  -4  -1   4   99.16    3.45
   1  -4  -4   99.90    3.32
   1  -4   4   96.32    3.38
   4   1   4  105.81    3.57
  -1   4  -4  107.33    3.90
   4   1  -4  110.59    3.37
  -4  -1  -4   89.64    3.30
   4   1  -4  107.50    3.53
   1  -4  -4   88.18    3.20
   1  -4   4   75.68    3.08
  -1   4  -4  112.63    3.48
  -1   4  -4   96.46    3.57
   4   1  -4   96.96    3.46
  -1   4   4   91.02    3.36
   1  -4   4  101.16    3.34
   4   1   4  105.07    3.55
  -4  -1   4  106.54    3.51
  -1   4   4  111.04    3.57
   1  -4  -4  112.69    3.44
   1  -4   4  101.41    3.20
   4   1  -4  107.10    3.55
   4   1   4   98.53    3.45
   4   1  -4  110.77    3.64
   1  -4   5  637.70   16.95
  -1   4   5  598.34   16.90
   4   1   5  522.59   16.56
   4   1   5  626.64   16.99
   1  -4  -5  622.32   16.85
  -4  -1   5  618.20   16.98
  -4  -1  -5  656.53   17.11
  -1   4  -5  580.30   17.26
   4   1  -5  527.56   16.75
  -4  -1  -5  583.95   16.82
   1  -4   5  661.59   16.93
   4   1   5  633.53   17.14
  -1   4   5  595.37   16.93
   4   1  -5  616.59   17.07
  -4  -1  -5  562.91   16.56
   1  -4  -5  486.10   16.57
  -1   4  -5  541.75   16.95
   4   1  -5  633.38   16.96
   4   1   5  665.45   17.12
  -1   4   5  588.56   17.01
  -4  -1   5  652.23   17.04
   1  -4   5  590.18   16.68
   1  -4  -5  579.71   16.87
   4   1  -5  585.52   17.02
  -1   4   5  624.95   17.08
   4   1  -5  625.36   17.06
  -1   4  -5  562.57   16.62
  -1   4  -6    2.78    1.34
   1  -4  -6    5.31    1.02
   4   1  -6    2.37    0.91
  -4  -1  -6    3.56    1.12
  -1   4   6    5.59    1.16
   1  -4   6    4.16    1.05
  -4  -1  -6    4.64    0.73
   4   1   6    4.65    1.23
   1  -4  -6    4.66    0.93
  -1   4   6    4.79    1.13
   4   1   6    4.41    1.01
   1  -4   6    5.07    1.07
  -1   4   6    4.85    1.15
  -1   4   6    4.59    1.26
   4   1   6    4.30    1.09
   4   1  -6    3.08    1.08
   4   1  -6    4.83    1.09
  -1   4   6    5.09    1.23
   1  -4   6    4.18    0.92
   4   1   6    5.23    1.23
  -4  -1   6    3.48    1.11
   1  -4   7  733.07   21.48
   1  -4  -7  717.75   21.30
   4   1   7  727.83   21.38
  -1   4  -7  702.81   21.64
  -4  -1   7  728.92   21.51
  -1   4  -7  759.37   21.69
   1  -4   7  733.35   21.37
  -4  -1  -7  810.76   21.67
  -4  -1   7  732.71   21.31
  -4  -1   7  697.63   21.32
  -1   4   7  734.48   21.26
  -1   4   7  785.56   21.62
  -4  -1  -7  625.43   21.31
   4   1  -7  766.42   21.50
  -4  -1  -7  741.13   21.22
   4   1  -7  738.13   21.49
  -4  -1  -7  717.57   21.27
  -4  -1  -7  798.84   21.63
   1  -4  -7  791.08   21.49
  -1   4  -7  744.65   21.51
  -1   4   7  739.51   21.69
  -4  -1  -7  712.33   21.58
  -4  -1   7  807.44   21.64
   1  -4  -7  651.14   21.25
   1  -4   7  737.52   21.17
   4   1   7  821.98   21.75
   4   1   7  812.06   21.54
   1  -4   7  791.08   21.60
   4   1  -7  652.27   21.51
   1  -4  -7  769.87   21.41
  -4  -1  -7  740.89   21.56
  -4  -1  -7  731.51   21.56
  -4  -1  -7  738.30   21.34
   1  -4  -7  726.06   21.61
  -1   4  -7  652.31   21.56
  -1   4  -7  622.97   21.61
  -1   4   7  785.73   21.70
  -1   4   7  730.56   21.50
   1  -4   7  734.21   21.36
   1  -4   7  787.57   21.54
   4   1   7  824.24   21.88
  -1   4  -7  833.94   21.83
   1  -4   7  750.88   21.48
   1  -4   7  784.54   21.46
   1  -4  -7  779.38   21.37
  -1   4   7  765.67   21.66
   4   1  -7  772.35   21.50
   4   1  -7  632.26   21.50
   4   1   7  736.90   21.34
  -4  -1   7  719.18   21.31
  -1   4   7  758.80   21.55
   1  -4   7  759.63   21.39
  -4  -1  -7  804.77   21.67
  -4  -1   8  132.41    4.99
  -4  -1  -8  142.07    5.29
   1  -4  -8  133.93    5.21
  -1   4   8  137.73    5.40
   4   1  -8  141.38    5.27
  -1   4  -8  141.56    5.28
  -4  -1   8  133.16    5.27
  -1   4  -8  147.91    5.55
  -1   4   8  130.84    5.40
   4   1  -8  137.71    5.38
  -1   4   8  140.19    5.33
   1  -4   8  143.43    5.24
   1  -4   8  144.09    5.19
  -1   4  -8  133.74    5.32
   4   1   8  146.24    5.58
  -4  -1  -8  132.53    5.16
  -1   4  -8  133.47    5.13
   1  -4  -8  135.85    5.09
   4   1   8  134.83    5.10
   1  -4   8  135.75    5.23
  -1   4   8  153.94    5.57
  -4  -1   8  147.93    5.41
   1  -4  -8  123.95    5.04
  -4  -1  -8  145.97    5.44
   4   1   8  150.60    5.51
   1  -4  -8  153.29    5.49
   4   1  -8  142.77    5.51
  -4  -1  -8  153.76    5.45
  -1   4  -8  150.97    5.61
  -4  -1  -8  123.97    5.11
   1  -4   8  140.66    5.14
  -1   4   8  137.59    5.34
   4   1   8  142.28    5.39
  -4  -1   8  138.14    5.10
  -4  -1  -8  134.96    5.23
   4   1  -8  143.29    5.19
  -4  -1  -8  129.77    4.87
   1  -4  -8  127.37    4.93
   1  -4   8  119.35    5.07
   1  -4   8  143.64    5.23
  -1   4  -8  146.19    5.67
  -1   4   8  140.53    5.43
   1  -4  -8  141.01    5.05
   4   1   8  131.63    5.05
   1  -4   8  140.34    5.21
  -4  -1   9  355.71   11.43
   4   1  -9  378.64   11.50
  -4  -1  -9  367.43   11.20
  -1   4  -9  376.87   11.57
  -4  -1   9  358.83   11.24
   1  -4  -9  373.27   11.34
  -1   4  -9  376.63   11.38
  -4  -1  -9  371.13   11.48
   4   1   9  385.24   11.69
  -4  -1   9  381.78   11.56
  -4  -1  -9  342.08   11.54
  -4  -1   9  384.44   11.64
  -4  -1   9  346.85   11.21
   4   1   9  392.70   11.66
   1  -4   9  380.33   11.40
  -1   4   9  373.68   11.57
  -4  -1  -9  342.72   11.28
   4   1  -9  370.07   11.74
  -1   4  -9  371.57   11.77
   4   1  -9  372.28   11.47
   1  -4  -9  363.05   11.21
   4   1   9  338.68   11.20
   4   1   9  394.63   11.67
  -1   4   9  390.29   11.65
   1  -4   9  389.97   11.42
  -4  -1  -9  389.37   11.62
   1  -4  -9  381.73   11.49
  -1   4  -9  317.03   11.60
  -4  -1  10  130.84    4.72
  -4  -1  10  144.72    5.10
   1  -4 -10  138.03    4.61
   4   1 -10  152.27    5.02
   1  -4 -10  130.57    4.75
  -1   4 -10  140.38    4.78
  -4  -1 -10  140.32    4.98
  -4  -1 -10  123.46    4.65
   4   1 -10  142.75    5.26
  -1   4 -10  148.61    5.30
  -1   4  10  142.99    5.15
   4   1  10  145.85    4.98
   4   1  10  144.67    5.17
  -4  -1 -10  135.15    4.73
   4   1 -10  142.45    5.01
  -1   4 -10  152.36    5.11
   1  -4  10  132.53    4.89
   1  -4 -10  131.94    4.90
  -4  -1 -10  138.48    5.03
   1  -4  10  141.34    5.11
  -1   4 -10  146.07    5.13
   1  -4  10  141.75    4.97
   4   1  10  145.23    5.19
  -1   4  10  145.63    5.20
  -4  -1 -11   15.71    1.20
   1  -4 -11   14.13    0.97
  -4  -1  11   16.49    1.29
   1  -4  11   17.59    1.37
   1  -4  11   16.87    1.39
  -1   4  11   16.55    1.57
   4   1  11   17.04    1.52
  -1   4  11   15.64    1.52
   4   1  11   16.42    1.28
  -1   4  11   15.92    1.38
  -1   4 -11   16.76    1.33
  -4  -1 -11   16.14    1.34
   4   1 -11   14.56    1.11
  -1   4 -11   15.92    1.27
   4   1 -11   16.61    1.27
  -4  -1 -11   15.54    0.99
   1  -4 -11   16.50    1.19
   1  -4  11   16.65    1.49
  -2   4   0   14.21    0.62
   2  -4   0   12.02    0.62
   4   2   0   10.15    0.52
  -4  -2   0   12.61    0.77
  -4  -2   0   13.83    0.73
  -2   4   0    9.89    1.03
  -2   4  -1    2.46    1.30
  -2   4  -1    2.21    1.25
  -4  -2  -1    2.10    0.53
  -2   4   1    2.12    0.47
   2  -4   1    3.63    0.42
  -4  -2  -1    2.65    0.56
   4   2  -1    3.43    0.49
  -4  -2   1    2.79    0.63
  -4  -2   1    3.33    0.54
  -2   4   1    2.31    0.70
   4   2   1    2.25    0.48
   2  -4  -1    2.39    0.55
   4   2  -1    2.42    0.54
   2  -4  -1    2.61    0.45
  -2   4   1    2.98    0.87
  -2   4  -1    3.11    0.79
  -4  -2  -1    4.01    0.47
   2  -4   1    4.20    0.56
  -2   4   1    3.46    0.83
  -4  -2   2  127.84    3.45
   4   2  -2  109.47    3.38
  -2   4   2  103.74    3.28
   4   2   2  122.69    3.48
   2  -4   2  116.84    3.28
   2  -4  -2   99.61    3.28
  -4  -2   2  127.81    3.46
  -4  -2  -2  126.00    3.46
  -2   4   2  102.22    3.34
  -2   4   2  107.49    3.47
  -4  -2   2  125.27    3.32
   4   2  -2   86.89    3.45
  -2   4  -2  108.88    3.62
  -4  -2  -2   96.08    2.98
   2  -4  -2  108.30    3.23
   2  -4  -2  114.17    3.39
  -4  -2   2  124.25    3.46
   4   2   2  106.91    3.48
   2  -4   2  126.82    3.45
  -4  -2   2  129.71    3.53
   4   2  -2  104.50    3.51
   4   2   2   96.30    3.40
  -2   4   2  110.60    3.29
  -4  -2  -2  111.28    3.47
   4   2   3   44.61    1.88
   4   2  -3   41.48    1.81
  -4  -2  -3   40.72    1.71
  -4  -2   3   45.91    1.79
  -2   4   3   39.75    1.68
   4   2  -3   43.54    1.78
   2  -4   3   42.97    1.67
  -4  -2  -3   37.08    1.35
   4   2   3   45.40    1.84
   2  -4   3   43.30    1.51
   2  -4  -3   42.20    1.67
  -2   4   3   41.10    1.78
  -4  -2   3   44.55    1.79
   4   2   3   39.12    1.74
   4   2  -3   42.06    1.94
  -2   4  -3   49.38    2.16
  -2   4   3   39.75    1.67
   4   2   3   38.70    1.47
  -4  -2   3   44.55    1.81
   2  -4  -3   43.72    1.72
   2  -4   3   46.19    1.79
  -2   4  -3   45.34    1.68
  -2   4  -3   40.40    2.04
   4   2  -3   47.99    2.04
  -2   4   3   41.66    1.87
  -4  -2  -3   42.72    1.80
  -4  -2  -4 1253.75   33.91
   4   2  -4 1171.70   33.84
   4   2   4 1336.16   34.08
  -2   4  -4 1261.20   34.29
  -2   4   4 1210.43   33.86
   4   2  -4 1291.87   34.02
   4   2   4 1379.12   34.08
  -4  -2   4 1349.59   33.97
  -4  -2  -4 1096.17   33.50
   2  -4   4 1371.04   33.89
  -2   4   4 1204.74   33.94
  -4  -2   4 1296.35   33.94
   2  -4  -4 1195.88   33.79
   2  -4   4 1212.01   33.64
   4   2  -4 1175.78   33.99
   4   2   4 1221.61   33.90
  -2   4   4 1287.20   34.05
   4   2  -4 1366.47   34.11
  -2   4  -4 1271.02   34.21
  -4  -2   4 1383.87   34.01
  -2   4   4 1193.80   33.83
   2  -4  -4 1321.22   33.92
   2  -4   4 1003.54   33.51
  -2   4  -4 1219.47   34.09
   2  -4  -4 1123.84   33.61
  -2   4   4 1287.15   33.94
   4   2  -5  113.93    4.38
  -2   4  -5  134.04    4.87
   2  -4  -5  125.97    4.37
  -4  -2  -5  145.54    4.67
   2  -4   5  126.25    4.25
  -4  -2   5  133.28    4.52
  -2   4   5  134.46    4.63
  -2   4   5  132.84    4.66
   4   2  -5  129.11    4.64
   4   2  -5  148.50    4.71
  -2   4  -5  142.98    4.85
  -2   4   5  126.60    4.46
  -4  -2   5  136.30    4.55
   2  -4   5  143.67    4.51
  -4  -2  -5  123.74    4.06
   4   2  -5  145.74    4.68
  -2   4   5  124.07    4.48
   4   2   5  139.51    4.70
   2  -4  -5  138.37    4.49
  -2   4   5  123.95    4.46
   4   2   5  147.33    4.69
   2  -4   5  132.19    4.47
  -4  -2   5  137.22    4.57
   4   2  -5  132.70    4.58
  -2   4  -5  123.28    4.60
   2  -4   6  132.28    4.72
  -2   4  -6  127.86    4.74
  -2   4  -6  127.88    4.81
  -4  -2  -6  134.86    4.73
  -2   4   6  128.97    4.82
   4   2  -6  138.56    4.78
   4   2   6  137.98    4.75
  -2   4  -6  138.71    5.02
   4   2  -6  128.70    4.81
   2  -4   6  141.51    4.82
  -2   4   6  123.36    4.63
   4   2  -6  136.50    4.60
  -4  -2  -6  124.29    4.67
  -4  -2   6  136.08    4.69
  -4  -2  -6  136.13    4.80
   2  -4  -6  116.99    4.45
   4   2   6  141.19    4.89
   2  -4   6  136.93    4.43
  -2   4   6  122.69    4.75
   2  -4  -6  131.28    4.59
   2  -4   6  138.40    4.71
  -2   4   6  130.19    4.57
   4   2  -6  111.58    4.49
  -2   4  -6  121.91    4.93
  -4  -2   6  131.35    4.73
  -2   4   6  123.87    4.69
   4   2  -6  130.15    4.78
   4   2   6  146.97    4.93
   2  -4   6  133.59    4.65
  -4  -2  -6  135.66    4.71
   4   2   6  131.66    4.71
  -4  -2   6  130.72    4.67
   2  -4  -6  136.10    4.62
   2  -4   6  123.15    4.60
   2  -4   6  131.82    4.63
  -2   4  -7  304.51    9.78
  -4  -2   7  302.25    9.64
  -2   4  -7  303.88    9.85
   2  -4   7  284.09    9.42
  -4  -2  -7  313.40    9.67
  -4  -2   7  298.33    9.32
   2  -4  -7  301.02    9.54
  -4  -2   7  283.28    9.46
  -4  -2   7  294.76    9.48
  -2   4   7  309.26    9.72
  -4  -2  -7  271.81    9.48
   4   2  -7  305.84    9.61
   2  -4  -7  307.25    9.49
   2  -4   7  300.56    9.59
   2  -4   7  294.80    9.55
   2  -4  -7  296.61    9.49
  -4  -2  -7  306.16    9.60
  -2   4  -7  299.47    9.67
   2  -4  -7  282.22    9.40
   4   2   7  337.84    9.96
   2  -4  -7  272.00    9.31
  -2   4   7  327.21    9.87
   2  -4   7  297.69    9.27
  -4  -2   7  329.28    9.69
  -4  -2  -7  311.52    9.75
   2  -4   7  317.11    9.66
  -4  -2  -7  277.24    9.42
   2  -4  -7  308.22    9.75
   2  -4  -7  287.94    9.41
  -4  -2  -7  328.04    9.79
  -4  -2  -7  288.55    9.60
   4   2  -7  319.16    9.87
  -2   4  -7  320.85    9.87
  -2   4   7  292.91    9.63
  -4  -2  -7  303.47    9.65
   2  -4   7  304.36    9.50
   4   2   7  323.45    9.66
   4   2  -7  294.63    9.81
   4   2  -7  331.47    9.66
  -2   4   7  317.36    9.86
  -2   4   7  297.81    9.64
  -4  -2   7  317.36    9.72
  -2   4   7  311.19    9.73
   2  -4   7  318.64    9.64
   4   2   7  335.39    9.94
  -4  -2   7  311.04    9.63
   2  -4   7  291.63    9.45
  -4  -2  -7  282.44    9.24
   2  -4  -7  309.13    9.55
   4   2  -7  298.24    9.53
  -2   4  -7  301.18    9.99
  -4  -2  -8   28.32    2.07
  -4  -2   8   25.70    1.80
  -4  -2   8   28.82    1.94
   2  -4  -8   26.52    1.97
  -2   4  -8   26.37    1.94
  -4  -2  -8   25.71    1.73
   2  -4  -8   26.22    1.89
   4   2  -8   25.23    1.92
   4   2  -8   25.31    2.04
  -2   4  -8   25.42    2.00
   2  -4   8   27.65    2.05
   2  -4  -8   29.64    1.91
  -2   4  -8   33.39    2.33
  -4  -2   8   29.03    2.23
  -4  -2  -8   27.93    1.98
   2  -4  -8   24.08    1.83
  -2   4  -8   28.37    2.04
  -4  -2  -8   24.15    2.07
  -4  -2   8   31.57    2.20
  -2   4   8   28.80    2.29
   4   2   8   29.33    2.34
   2  -4   8   27.85    2.12
   2  -4  -8   23.87    2.06
  -2   4  -8   25.32    2.17
   4   2  -8   22.39    2.12
  -4  -2  -8   24.98    1.83
  -4  -2  -8   25.89    2.01
  -2   4  -8   22.33    2.28
   2  -4  -8   25.45    1.82
   2  -4   8   28.45    2.10
   4   2   8   26.16    2.05
  -4  -2   8   25.96    1.94
   2  -4   8   26.78    2.05
  -4  -2  -8   30.01    2.07
   4   2   8   28.16    2.28
  -2   4  -8   27.94    2.06
   4   2   8   27.31    2.33
  -2   4   8   24.79    2.21
   4   2  -8   27.91    2.14
   2  -4   8   27.89    2.08
   2  -4   8   29.21    2.11
  -4  -2   8   26.62    2.16
  -2   4   8   27.73    2.22
  -4  -2   8   27.22    2.18
   4   2   8   27.03    2.23
  -4  -2   9   66.45    3.25
   4   2  -9   66.65    3.12
  -4  -2  -9   59.88    2.81
  -2   4  -9   65.40    3.12
   4   2  -9   62.64    3.18
  -2   4  -9   65.64    3.18
  -2   4  -9   61.16    3.05
  -4  -2  -9   60.59    3.06
   2  -4  -9   60.50    2.88
  -4  -2  -9   67.26    3.29
  -4  -2   9   68.48    3.17
   4   2   9   67.44    3.47
  -4  -2   9   67.07    3.23
   2  -4   9   63.87    3.16
   4   2  -9   71.69    3.20
   2  -4  -9   64.61    2.96
  -2   4  -9   77.55    3.49
  -4  -2  -9   60.09    2.97
   4   2  -9   76.75    3.55
  -2   4  -9   68.27    3.55
  -4  -2   9   61.02    2.83
   2  -4   9   65.48    3.14
  -4  -2   9   68.01    3.30
  -2   4   9   68.40    3.39
   4   2   9   73.29    3.47
  -2   4   9   65.84    3.32
  -4  -2   9   59.88    2.86
   2  -4   9   64.05    3.10
   4   2   9   69.19    3.37
  -4  -2   9   61.73    2.89
   2  -4  -9   61.54    3.04
  -4  -2  -9   62.65    3.13
   4   2 -10   51.77    2.55
  -4  -2 -10   50.45    2.29
  -2   4 -10   54.96    2.57
  -4  -2 -10   47.79    2.28
  -2   4 -10   46.15    2.66
   4   2 -10   44.22    2.73
  -4  -2 -10   51.49    2.60
   2  -4 -10   53.87    2.46
   2  -4  10   46.15    2.46
  -4  -2  10   50.34    2.61
   4   2  10   51.99    2.65
   2  -4  10   49.52    2.57
  -2   4  10   51.12    2.78
   4   2  10   55.16    2.80
  -4  -2  10   62.01    2.72
  -2   4  10   53.84    2.71
  -4  -2  10   47.78    2.19
   2  -4 -10   48.75    2.26
   4   2 -10   50.38    2.50
  -2   4 -10   51.91    2.45
  -4  -2 -10   54.86    2.55
   2  -4 -10   48.30    2.26
  -2   4  10   55.13    2.81
   4   2  10   52.79    2.79
   2  -4  10   50.24    2.56
  -4  -2  10   57.12    2.74
  -4  -2 -11  141.01    4.64
  -4  -2  11  142.86    4.71
   2  -4  11  147.59    4.74
   4   2  11  149.56    4.75
  -2   4  11  150.80    4.82
   2  -4  11  141.96    4.69
   4   2  11  149.97    4.61
  -2   4  11  144.85    4.77
  -4  -2 -11  140.29    4.72
   2  -4  11  140.96    4.59
   4   2  11  145.61    4.83
  -2   4 -11  148.35    4.71
   4   2 -11  149.39    4.75
  -4  -2 -11  125.95    4.32
   4   2 -11  151.07    4.52
   3  -4   0    0.30    0.44
  -4  -3   0    0.31    0.49
  -3   4   0    0.38    0.90
  -4  -3   0    0.38    0.53
  -4  -3   0    0.24    0.45
   3  -4   0    0.42    0.49
  -3   4   0    1.04    0.92
  -3   4   0    0.35    0.94
  -4  -3   0    0.41    0.52
  -4  -3   0    0.30    0.57
   4   3   0    0.30    0.25
  -3   4   0    0.39    0.48
  -4  -3   0    0.25    0.53
  -3   4  -1  416.07   12.84
   3  -4   1  496.18   12.96
  -3   4   1  462.70   13.12
  -3   4  -1  472.95   13.13
  -4  -3  -1  517.08   13.00
  -4  -3  -1  535.27   12.89
  -4  -3   1  505.90   12.97
  -4  -3  -1  481.85   12.99
  -4  -3   1  500.46   12.95
   3  -4  -1  443.95   12.98
   4   3  -1  373.46   12.94
   4   3   1  379.69   12.79
   3  -4  -1  476.04   12.92
   3  -4  -1  459.96   12.87
   3  -4  -1  462.55   12.72
  -3   4   1  446.75   13.04
  -3   4   1  506.78   13.21
   3  -4  -1  489.83   12.98
  -3   4  -1  437.73   13.18
   3  -4   1  418.77   12.81
  -4  -3   1  474.43   12.89
  -3   4   1  460.71   12.88
  -4  -3  -1  530.15   12.98
  -3   4   2    2.00    0.67
  -4  -3   2    2.70    0.67
   3  -4  -2    1.70    0.50
  -4  -3   2    2.16    0.65
  -3   4   2    1.68    0.63
   3  -4   2    2.16    0.57
   4   3   2    2.31    0.69
  -3   4   2    2.07    0.81
   4   3  -2    2.25    0.85
  -4  -3   2    2.55    0.70
   3  -4   2    2.31    0.67
  -4  -3  -2    2.78    0.42
  -3   4   2    1.98    0.91
   3  -4  -2    2.24    0.53
   4   3   2    1.81    0.52
   3  -4   2    2.01    0.64
   3  -4   2    2.75    0.59
   3  -4  -2    2.00    0.55
   4   3  -2    2.20    1.15
  -4  -3  -2    2.52    0.67
  -3   4  -2    2.45    1.14
  -4  -3   2    4.20    0.51
  -3   4   2    2.04    0.87
  -3   4  -2    2.19    0.93
   3  -4  -3  384.70   11.96
  -4  -3   3  432.47   12.12
  -3   4   3  416.21   12.16
   3  -4   3  425.38   11.90
  -3   4   3  410.90   12.10
   4   3   3  433.57   12.20
  -4  -3   3  462.99   12.16
   3  -4   3  469.93   12.11
  -3   4  -3  417.38   11.92
  -4  -3   3  455.25   12.26
   4   3  -3  463.12   12.42
  -3   4  -3  453.44   12.45
  -3   4   3  449.25   12.27
  -4  -3  -3  367.47   11.69
  -4  -3   3  460.64   12.21
   3  -4   3  470.31   12.23
   3  -4  -3  449.77   12.19
   3  -4  -3  436.83   12.00
   4   3  -3  382.19   12.25
  -3   4  -3  470.93   12.54
  -4  -3  -3  445.53   12.21
   4   3   3  449.06   12.26
  -4  -3   3  461.61   11.91
   4   3  -3  387.40   12.33
  -3   4  -3  451.21   12.37
   4   3   3  411.92   12.11
  -4  -3   4  114.33    3.69
   3  -4  -4  104.82    3.51
   3  -4   4  102.01    3.43
  -3   4   4  108.21    3.77
  -4  -3   4  115.28    3.72
  -3   4   4  104.24    3.68
   4   3  -4  114.04    3.81
   3  -4   4  110.74    3.66
   4   3   4  107.56    3.81
  -3   4  -4  109.67    3.96
  -3   4   4  103.58    3.65
  -3   4   4  111.72    3.82
  -4  -3   4  111.66    3.75
   3  -4  -4  113.47    3.72
  -4  -3  -4   91.63    3.20
   3  -4   4  113.63    3.74
   4   3  -4  109.34    3.84
  -4  -3  -4  103.04    3.65
   4   3   4  108.13    3.80
   4   3   4  104.54    3.62
  -3   4  -4  125.02    4.06
  -3   4   4  112.04    3.92
  -4  -3   4  111.31    3.34
   4   3  -4  124.68    4.06
  -4  -3   5  457.28   12.59
   3  -4   5  393.28   12.30
   4   3   5  475.46   12.90
  -4  -3  -5  467.76   12.76
  -3   4   5  432.56   12.74
   3  -4  -5  380.70   12.36
  -3   4   5  434.50   12.61
  -3   4   5  424.88   12.60
  -4  -3  -5  425.91   12.69
   4   3  -5  414.30   12.72
   3  -4   5  431.24   12.59
  -4  -3  -5  363.83   12.07
   3  -4  -5  464.05   12.69
   4   3   5  510.12   12.97
  -4  -3   5  442.46   12.67
  -3   4   5  425.41   12.63
   4   3  -5  462.86   12.81
   3  -4   5  461.21   12.64
   4   3   5  464.17   12.86
  -4  -3   5  468.98   12.68
  -3   4   5  469.47   12.87
   4   3  -5  407.38   12.82
  -3   4  -5  440.89   12.89
   4   3  -5  460.67   12.82
   4   3  -5  388.40   12.60
  -4  -3   6  197.32    6.35
  -3   4   6  181.41    6.33
   4   3  -6  198.82    6.48
  -4  -3   6  190.12    6.26
   3  -4   6  194.11    6.29
  -3   4   6  172.05    6.23
   4   3   6  198.14    6.52
   4   3  -6  170.23    6.15
   3  -4  -6  190.45    6.24
   3  -4   6  184.63    6.25
   3  -4  -6  193.46    6.25
  -3   4  -6  184.75    6.39
   3  -4   6  187.13    6.37
  -3   4  -6  188.61    6.50
  -3   4   6  177.14    6.27
  -4  -3   6  178.71    6.24
   3  -4   6  195.33    6.43
  -3   4   6  177.78    6.17
  -4  -3   6  176.43    6.15
  -3   4  -6  177.14    6.37
   3  -4   6  192.84    6.33
   3  -4   6  196.91    6.03
  -3   4   6  187.69    6.43
   3  -4  -6  169.30    5.99
  -4  -3   6  198.72    6.26
  -4  -3  -6  200.89    6.44
  -4  -3  -6  200.72    6.41
  -4  -3   6  220.46    6.88
   3  -4  -6  192.65    6.40
  -4  -3  -6  183.90    6.36
  -3   4   6  182.05    6.30
  -4  -3  -6  170.29    6.26
   4   3  -6  195.53    6.27
   3  -4   6  176.48    6.19
  -4  -3   6  188.58    6.31
   3  -4  -6  192.65    6.31
   4   3   6  202.84    6.50
  -4  -3  -6  183.98    6.32
  -3   4   6  195.74    6.55
   4   3  -6  204.30    6.47
   4   3  -6  203.35    6.62
  -3   4  -6  207.70    6.70
   4   3   6  198.89    6.47
  -3   4  -6  201.67    6.72
   4   3  -6  176.64    6.23
  -3   4  -7  158.68    5.54
  -4  -3   7  157.78    5.43
  -4  -3   7  151.85    5.25
  -3   4  -7  139.75    5.48
   3  -4   7  136.54    5.15
   3  -4   7  148.53    5.39
  -4  -3  -7  157.89    5.40
  -4  -3   7  140.65    4.95
  -4  -3   7  148.23    5.27
  -4  -3   7  142.74    5.24
   3  -4  -7  146.98    5.22
  -4  -3  -7  125.76    5.14
   4   3  -7  146.56    5.32
   3  -4   7  151.57    5.33
   3  -4  -7  145.76    5.21
   4   3  -7  123.68    5.42
  -3   4  -7  140.73    5.59
   4   3  -7  157.45    5.42
   4   3   7  150.69    5.46
   3  -4  -7  144.29    5.10
  -3   4  -7  152.53    5.47
  -4  -3  -7  151.67    5.30
  -4  -3   7  153.50    5.31
  -3   4   7  150.67    5.52
   3  -4   7  140.26    4.96
  -4  -3  -7  143.92    5.36
   3  -4   7  158.03    5.45
  -3   4   7  151.37    5.34
   3  -4  -7  138.21    5.33
  -3   4  -7  141.48    5.38
   4   3  -7  127.68    5.41
  -4  -3  -7  142.04    5.20
  -4  -3  -7  146.07    5.35
  -4  -3  -7  157.43    5.41
   3  -4   7  150.22    5.28
   3  -4  -7  156.25    5.32
  -4  -3   7  152.71    5.35
  -4  -3   7  151.91    5.41
  -3   4   7  153.03    5.47
   4   3  -7  157.63    5.54
   3  -4   7  150.60    5.34
   4   3   7  160.75    5.61
  -4  -3   7  150.05    5.32
  -3   4   7  141.21    5.35
   3  -4  -7  151.98    5.29
   4   3  -7  146.70    5.24
  -4  -3  -7  137.64    4.95
   4   3  -7  110.30    4.99
  -3   4  -7  129.57    5.54
  -4  -3  -8   48.88    2.71
  -4  -3   8   46.74    2.39
   3  -4  -8   48.50    2.60
  -4  -3   8   47.13    2.57
  -4  -3   8   46.15    2.54
   3  -4  -8   51.25    2.66
  -3   4  -8   46.55    2.58
  -4  -3  -8   48.21    2.39
   4   3  -8   48.39    2.61
  -3   4  -8   53.83    2.73
   4   3  -8   52.89    2.78
   3  -4  -8   50.91    2.62
   3  -4   8   50.82    2.79
  -3   4  -8   49.44    2.78
  -4  -3  -8   51.57    2.66
   3  -4  -8   49.12    2.47
  -4  -3  -8   48.92    2.79
  -3   4   8   53.97    3.03
  -4  -3   8   51.05    2.75
   4   3   8   55.32    3.13
  -3   4  -8   54.60    3.01
  -4  -3   8   46.91    2.82
  -3   4   8   47.94    2.66
   3  -4   8   51.83    2.80
   4   3  -8   54.79    3.05
  -3   4  -8   56.74    2.96
  -4  -3  -8   46.91    2.62
  -4  -3  -8   48.63    2.57
   3  -4  -8   49.94    2.84
  -3   4  -8   50.45    3.09
  -4  -3   8   54.00    2.85
  -3   4  -8   46.51    2.65
   3  -4   8   51.76    2.76
   3  -4   8   53.39    2.75
  -3   4   8   50.84    2.93
   4   3   8   52.74    2.95
   3  -4   8   52.20    2.74
   3  -4  -8   45.21    2.58
   3  -4   8   52.14    2.72
  -4  -3  -8   50.18    2.75
   4   3   8   49.89    2.88
   4   3   8   52.32    2.90
   4   3  -8   51.64    3.00
  -3   4  -9  167.57    5.73
   4   3  -9  170.28    5.89
  -4  -3  -9  162.95    5.70
  -3   4  -9  163.95    5.81
   3  -4  -9  158.43    5.45
   4   3   9  169.20    6.13
  -4  -3  -9  148.66    5.76
  -4  -3   9  168.04    5.83
  -3   4  -9  159.24    5.67
   4   3  -9  165.63    5.77
   3  -4  -9  167.78    5.76
  -4  -3  -9  159.22    5.44
  -3   4   9  146.94    5.44
   4   3  -9  158.66    6.03
  -4  -3  -9  146.59    5.48
  -4  -3  -9  152.50    5.55
  -3   4  -9  159.03    5.86
  -3   4  -9  137.40    5.92
   4   3   9  168.84    5.94
  -3   4   9  161.19    5.88
   3  -4   9  163.38    5.67
  -4  -3   9  166.90    5.81
   4   3  -9  155.68    5.76
   3  -4  -9  167.50    5.63
   3  -4   9  158.13    5.77
   3  -4  -9  164.84    5.64
  -4  -3   9  146.90    5.51
   3  -4   9  166.30    5.72
   4   3   9  170.68    5.87
  -3   4   9  159.98    5.85
  -4  -3   9  155.10    5.77
  -3   4  10  151.46    5.44
   3  -4  10  158.04    5.63
  -4  -3 -10  163.33    5.70
  -4  -3  10  167.63    5.75
   4   3 -10  186.59    5.79
   3  -4 -10  165.22    5.50
   4   3  10  171.54    5.80
   4   3  10  177.28    5.85
  -3   4  10  172.32    5.86
   3  -4  10  165.11    5.66
   3  -4  10  167.83    5.63
  -3   4  10  171.80    5.88
  -4  -3  10  170.23    5.76
   4   3  10  172.51    5.89
  -3   4  10  175.11    5.87
   3  -4 -10  151.21    5.28
  -3   4 -10  167.77    5.67
  -4  -3 -10  167.35    5.65
  -4  -3  10  159.01    5.70
  -3   4 -10  171.24    5.82
   4   3 -10  177.84    6.09
  -4  -3 -10  156.41    5.37
  -3   4 -10  166.71    5.65
   3  -4 -10  168.31    5.71
   4   3 -10  173.78    5.76
  -3   4  11   25.78    1.61
  -4  -3  11   26.68    1.55
  -4  -3 -11   25.42    1.41
  -3   4 -11   25.48    1.28
  -4  -3  11   26.01    1.52
  -3   4  11   24.83    1.57
   4   3  11   27.84    1.59
   3  -4  11   27.19    1.53
  -3   4  11   25.17    1.62
   4   3  11   25.56    1.61
   3  -4  11   25.26    1.59
  -4  -3 -11   27.02    1.54
   4   3 -11   27.97    1.52
  -3   4 -11   26.67    1.41
   3  -4 -11   26.56    1.46
   4   3  11   26.06    1.66
   3  -4  11   27.25    1.49
  -4  -4   0 1108.06   27.00
  -4   4   0 1136.31   27.49
   4  -4   0 1034.95   27.04
   4  -4   0  995.85   26.89
  -4  -4   0 1008.55   26.92
  -4  -4   0 1143.86   27.02
   4   4   0  787.21   26.62
  -4  -4   0 1072.55   26.97
   4  -4   0 1031.61   27.00
  -4   4   0 1029.31   27.08
   4  -4   0 1010.37   26.88
  -4  -4   0 1114.95   26.95
  -4   4   0  924.70   26.92
  -4  -4   0 1105.09   26.93
  -4   4  -1   10.55    1.21
  -4   4   1    8.35    1.46
   4  -4   1   10.48    0.73
   4  -4  -1   12.81    0.86
  -4   4  -1   10.37    0.94
   4  -4   1   10.53    0.84
  -4   4  -1   10.06    0.82
  -4  -4  -1   11.44    0.89
  -4  -4  -1   13.69    0.77
   4  -4  -1   11.06    0.85
  -4  -4   1   10.99    0.82
   4  -4  -1   10.14    0.80
   4  -4  -1   11.32    0.60
   4   4  -1   10.05    1.12
   4  -4  -1   10.17    0.65
  -4  -4  -1   11.15    0.83
  -4  -4   1   11.51    0.79
  -4  -4   1   10.43    0.81
  -4   4   1    9.17    0.82
  -4  -4  -1   11.71    0.85
  -4   4   2  401.83   11.49
  -4  -4   2  435.83   11.44
   4  -4   2  424.52   11.47
   4  -4  -2  445.93   11.53
  -4   4  -2  434.72   11.76
  -4   4   2  432.43   11.70
  -4   4  -2  415.11   11.55
   4  -4  -2  448.75   11.63
   4  -4   2  436.46   11.60
  -4   4   2  412.23   11.54
  -4  -4   2  438.34   11.62
  -4  -4  -2  472.38   11.32
  -4   4  -2  345.16   11.28
  -4  -4  -2  430.75   11.54
  -4   4   2  429.23   11.73
  -4  -4   2  448.41   11.53
   4  -4  -2  424.75   11.48
   4   4   2  351.45   11.52
   4  -4   2  438.56   11.58
   4  -4  -2  450.53   11.60
   4   4   2  388.86   11.45
   4  -4   2  421.56   11.41
  -4   4   2  400.14   11.47
  -4  -4   2  432.35   11.45
  -4  -4   3  225.97    6.62
  -4   4   3  217.07    6.73
   4  -4   3  218.65    6.70
  -4  -4  -3  223.25    6.74
  -4   4   3  229.89    6.78
   4   4   3  205.80    6.75
   4   4  -3  193.57    7.03
   4  -4  -3  224.61    6.61
  -4   4  -3  237.38    7.04
  -4   4  -3  243.82    6.87
   4   4  -3  217.96    7.10
   4   4   3  198.59    6.58
  -4   4   3  215.45    6.59
   4   4  -3  240.66    7.06
  -4  -4  -3  229.12    6.27
  -4   4  -3  230.95    7.02
  -4  -4  -3  245.03    6.84
  -4  -4   3  216.37    6.77
  -4   4   3  227.97    6.92
   4  -4   3  222.06    6.74
  -4  -4   3  228.96    6.65
   4  -4   3  219.26    6.62
   4   4   3  220.58    6.71
  -4   4   3  214.39    6.68
  -4  -4  -4   47.82    2.14
   4   4   4   48.22    2.25
   4  -4   4   44.06    1.81
  -4   4   4   46.10    2.16
  -4  -4   4   42.97    1.93
  -4  -4  -4   38.94    1.92
  -4   4  -4   48.74    2.39
   4   4  -4   41.62    2.33
   4   4   4   47.83    2.14
   4  -4  -4   41.44    1.74
  -4   4   4   39.24    2.02
   4  -4  -4   44.79    2.04
  -4   4  -4   46.30    2.23
   4   4   4   42.24    1.91
   4   4  -4   43.44    2.48
  -4   4   4   45.85    2.30
  -4   4  -4   45.94    2.33
  -4  -4  -4   53.40    2.20
  -4   4   4   51.69    1.90
  -4   4   4   44.95    2.28
  -4  -4   4   49.20    2.10
   4   4   4   47.92    2.31
   4  -4   4   46.22    2.06
  -4   4   4   47.17    2.09
  -4  -4   4   50.09    2.03
   4  -4   4   49.37    2.02
   4   4   4   51.26    2.16
  -4  -4   5   12.25    1.19
   4   4   5   17.15    1.58
  -4   4   5   13.82    1.39
  -4  -4  -5   13.47    1.32
   4  -4   5   13.62    1.09
  -4  -4  -5   12.45    1.37
   4   4  -5   15.40    1.51
  -4   4  -5   11.29    1.42
   4   4  -5   11.80    1.54
  -4   4   5   13.69    1.57
   4   4  -5    8.70    1.39
  -4  -4   5   14.46    1.37
   4  -4  -5   16.29    1.33
   4   4   5   14.85    1.51
  -4  -4   5   16.22    1.32
  -4   4   5   14.19    1.36
   4   4  -5   18.51    1.42
   4  -4   5   14.92    1.31
   4   4   5   15.46    1.40
  -4   4   5   13.53    1.51
   4  -4  -6  186.70    6.03
   4  -4   6  220.73    6.24
  -4  -4   6  178.15    6.02
   4  -4   6  168.79    6.06
  -4   4   6  181.87    6.08
  -4  -4   6  193.31    6.17
  -4  -4   6  173.09    6.04
  -4  -4  -6  186.07    5.99
   4  -4   6  193.49    6.22
  -4  -4  -6  161.39    5.97
   4   4  -6  170.32    6.02
  -4   4   6  169.96    5.96
  -4   4  -6  179.04    6.20
   4  -4   6  190.04    6.13
  -4   4   6  176.71    6.18
   4   4   6  191.69    6.36
  -4  -4   6  185.59    5.93
   4  -4   6  166.89    5.74
  -4  -4  -6  168.16    6.06
  -4  -4   6  213.07    6.72
   4  -4  -6  159.33    5.99
  -4  -4  -6  178.88    6.10
  -4  -4  -6  183.16    6.07
   4   4  -6  134.03    5.87
  -4  -4  -6  185.54    6.12
  -4  -4   6  187.33    6.12
   4  -4   6  178.94    6.00
   4   4   6  191.24    6.33
   4  -4  -6  190.07    6.15
   4   4  -6  159.22    6.23
   4   4   6  188.49    6.28
   4   4  -6  178.25    6.20
  -4   4  -6  172.12    6.23
  -4   4   6  161.50    5.99
  -4  -4   6  186.93    6.05
  -4   4   6  169.50    6.08
   4   4  -6  187.27    6.23
  -4  -4   6  184.12    6.00
   4  -4   6  183.16    6.06
   4   4   6  189.05    6.25
   4  -4  -7  285.65    9.04
   4  -4   7  278.28    9.07
   4  -4   7  289.09    9.22
  -4  -4   7  268.42    8.95
  -4   4  -7  296.42    9.38
  -4  -4   7  291.78    9.20
  -4   4  -7  260.34    8.88
  -4  -4   7  266.50    9.00
  -4  -4   7  283.19    9.09
   4  -4  -7  266.40    8.85
  -4  -4  -7  255.56    8.82
   4   4  -7  289.29    9.15
  -4   4  -7  255.76    8.88
   4  -4  -7  271.00    8.65
  -4  -4   7  289.65    9.13
  -4  -4   7  282.33    9.05
  -4   4   7  269.76    9.17
   4  -4   7  294.98    9.14
   4   4   7  304.17    9.38
   4   4  -7  303.39    9.37
  -4   4   7  267.08    9.12
   4  -4  -7  288.72    9.07
  -4  -4  -7  269.23    8.71
   4   4  -7  271.42    8.98
  -4   4  -7  286.75    9.27
   4  -4  -7  272.70    8.79
   4  -4   7  289.07    9.19
  -4   4   7  278.86    9.10
  -4   4   7  291.31    9.32
  -4  -4  -7  302.21    9.22
  -4  -4   7  297.86    8.96
  -4  -4  -7  284.76    9.12
   4   4  -7  303.52    9.52
  -4   4  -7  302.05    9.22
  -4  -4  -7  269.45    9.00
   4  -4  -7  287.62    9.20
  -4   4  -7  297.11    9.54
   4   4  -7  259.33    9.02
   4  -4   7  264.47    8.97
  -4  -4   7  286.80    9.10
   4  -4  -7  294.33    9.19
   4   4  -7  300.41    9.51
   4   4  -7  324.74    9.31
  -4   4  -7  299.76    9.53
   4   4   7  312.40    9.40
  -4  -4  -7  260.09    8.93
  -4  -4  -7  295.05    9.20
   4   4  -8  158.83    6.70
   4   4   8  193.34    6.75
  -4  -4   8  173.54    6.31
   4  -4  -8  181.43    6.29
  -4  -4   8  178.06    6.41
  -4   4   8  180.27    6.61
  -4  -4   8  198.24    6.54
   4  -4   8  192.91    6.45
   4   4   8  196.14    6.67
   4  -4   8  189.89    6.57
   4  -4  -8  185.06    6.43
   4   4  -8  184.57    6.55
  -4   4  -8  186.99    6.40
  -4   4  -8  188.71    6.36
   4  -4  -8  169.87    6.01
  -4  -4  -8  198.46    6.60
   4  -4  -8  180.25    6.16
  -4   4  -8  188.63    6.69
  -4  -4  -8  196.75    6.49
  -4   4   8  199.25    6.84
  -4  -4   8  184.41    6.30
  -4  -4  -8  175.98    6.51
   4  -4   8  197.97    6.65
  -4   4   8  191.64    6.53
   4   4  -8  179.92    6.83
  -4  -4  -8  180.30    6.41
  -4  -4  -8  185.07    6.42
  -4   4  -8  184.37    6.55
  -4  -4  -8  198.02    6.64
   4  -4   8  190.07    6.47
   4   4   8  188.04    6.57
   4   4  -8  189.26    6.49
   4  -4  -8  196.43    6.53
  -4   4  -8  179.30    6.33
  -4  -4  -8  182.62    6.16
   4  -4   8  197.70    6.52
  -4   4  -8  168.94    6.76
  -4  -4   8  170.89    6.24
  -4  -4   8  187.54    6.60
  -4   4  -8  188.22    6.79
  -4   4  -9   88.56    3.63
   4   4  -9   88.97    3.84
   4  -4  -9   79.72    3.30
  -4  -4  -9   86.07    3.62
  -4   4  -9   88.96    3.84
   4   4   9  101.46    4.27
  -4  -4  -9   82.67    3.75
   4  -4   9   90.21    3.85
  -4   4   9   84.10    3.61
   4   4  -9   86.04    3.67
   4  -4  -9   90.02    3.73
  -4  -4  -9   80.81    3.35
  -4   4  -9   84.36    3.54
  -4   4  -9   79.61    3.62
  -4   4  -9   92.03    3.83
  -4  -4   9   85.69    3.71
  -4  -4  -9   83.01    3.53
  -4  -4  -9   79.43    3.50
   4   4  -9   97.89    4.21
  -4   4  -9   82.31    4.03
  -4   4   9   90.30    3.92
   4  -4   9   91.95    3.70
   4   4   9   89.05    3.87
  -4  -4   9   93.02    3.81
   4  -4   9   87.96    3.76
   4  -4  -9   91.28    3.65
  -4  -4   9   79.83    3.52
   4  -4  -9   79.64    3.44
   4   4   9   88.17    3.82
   4  -4   9   87.74    3.70
  -4   4   9   85.03    3.85
  -4  -4   9   84.68    3.81
  -4   4  10   43.12    2.19
  -4  -4  10   44.70    2.18
  -4  -4 -10   51.34    2.47
   4   4 -10   44.88    2.71
  -4   4  10   46.32    2.61
   4  -4  10   50.43    2.49
   4   4  10   51.08    2.66
   4   4  10   48.05    2.52
   4  -4 -10   45.82    2.25
   4   4 -10   46.98    2.39
  -4  -4  10   46.80    2.48
   4   4 -10   51.80    2.45
   4  -4 -10   50.75    2.42
  -4  -4 -10   47.85    2.13
  -4   4 -10   48.66    2.30
  -4  -4  10   47.83    2.45
  -4   4  10   52.11    2.57
  -4   4  10   51.86    2.69
  -4  -4  10   52.23    2.51
   4   4  10   48.49    2.57
   4  -4  10   49.76    2.44
  -4  -4 -10   51.39    2.36
  -4   4 -10   52.14    2.47
  -4   4 -11  112.05    3.77
  -4  -4 -11  117.37    3.88
   4  -4  11  115.08    3.81
   4   4  11  118.78    3.96
  -4  -4  11  119.10    3.96
   4   4 -11  134.85    4.28
   4   4  11  127.78    4.05
   4  -4  11  112.80    3.90
  -4  -4  11  117.07    3.85
  -4   4  11  113.15    3.96
   4   4 -11  128.85    4.00
   4  -4 -11  116.68    3.93
  -4   4 -11  118.34    3.75
  -4   4  11  120.91    4.03
  -4  -5   0    0.54    0.60
   5  -4   0    0.36    0.44
   5  -4   0    0.31    0.64
  -4  -5   0    0.08    0.58
  -5   4   0    0.18    0.66
  -4  -5   0    0.58    0.48
   4   5   0    0.33    0.45
  -4  -5   0    3.34    0.66
  -5   4   0    0.68    1.00
   5  -4   0    0.17    0.59
  -4  -5   0    0.24    0.65
  -5   4   0    0.17    0.67
  -4  -5   1  769.95   21.40
  -4  -5  -1  802.60   21.44
  -5   4   1  693.46   21.35
   5  -4  -1  792.83   21.47
   5  -4  -1  759.24   21.43
   4   5  -1  674.97   21.62
  -4  -5   1  815.50   21.32
  -5   4   1  736.65   21.33
   5  -4  -1  748.19   21.26
  -5   4   1  868.96   21.85
  -5   4  -1  808.76   21.45
  -4  -5  -1  862.80   21.44
  -4  -5  -1  795.34   21.35
  -5   4  -1  649.98   21.25
  -4  -5   1  865.93   21.31
  -4  -5   1  790.49   21.26
  -5   4   1  808.70   21.64
  -4  -5  -1  799.13   21.41
   5  -4   1  824.78   21.45
  -5   4  -1  718.13   21.37
  -5   4  -1  702.69   21.20
  -5   4   2   40.31    1.86
  -4  -5   2   45.88    1.80
   5  -4   2   41.52    1.81
   4   5   2   38.61    1.73
   5  -4  -2   46.00    1.87
   5  -4  -2   37.63    1.50
   5  -4  -2   47.70    1.81
   4   5  -2   35.57    1.93
   5  -4  -2   48.54    1.85
  -5   4   2   38.01    2.42
   5  -4   2   44.94    1.78
  -5   4  -2   49.78    2.12
  -4  -5   2   46.43    1.68
  -5   4  -2   35.34    1.61
  -4  -5  -2   45.18    1.80
  -5   4   2   41.08    2.30
   4   5   2   40.30    1.72
   5  -4   2   41.59    1.72
  -4  -5   2   47.62    1.71
   4   5  -2   36.72    2.15
  -4  -5   2   48.50    1.92
  -5   4  -2   49.26    1.86
   5  -4   2   45.88    1.89
   5  -4  -2   45.96    1.88
  -5   4   3  783.40   21.87
  -4  -5   3  817.92   21.67
   5  -4   3  758.66   21.87
   5  -4  -3  834.37   21.83
   5  -4  -3  840.28   21.96
  -5   4   3  664.98   21.78
  -4  -5  -3  825.17   21.89
   4   5   3  681.20   21.80
   4   5  -3  729.00   22.29
  -5   4  -3  829.04   22.04
   5  -4   3  823.60   21.86
   5  -4  -3  831.77   21.80
  -5   4   3  780.82   22.05
  -5   4  -3  665.88   21.57
  -5   4   3  768.42   21.83
  -4  -5   3  829.97   21.72
   4   5   3  774.45   21.79
   5  -4   3  775.75   21.75
  -4  -5   3  815.70   21.93
  -5   4  -3  815.37   22.14
  -4  -5  -3  796.12   21.89
   4   5  -3  731.55   22.13
   4   5  -3  773.75   22.32
   4   5   3  680.52   21.60
   5  -4  -3  851.53   21.98
  -5   4  -3  894.63   21.91
  -4  -5   4  165.33    5.21
   5  -4   4  163.33    5.16
   4   5   4  177.82    5.66
  -4  -5  -4  187.29    5.58
  -5   4   4  165.99    5.50
  -4  -5   4  165.25    5.42
   5  -4   4  172.11    5.47
   5  -4  -4  161.73    5.22
  -5   4  -4  193.70    5.78
   4   5  -4  168.96    5.88
   4   5   4  140.58    5.39
  -4  -5  -4  159.84    5.40
  -5   4   4  163.21    5.62
  -5   4   4  162.08    5.43
  -4  -5   4  168.64    5.30
   5  -4   4  166.90    5.39
   4   5   4  171.74    5.47
  -4  -5  -4  177.05    5.52
  -4  -5   4  150.10    5.38
  -5   4  -4  176.41    5.76
   4   5  -4  175.47    5.99
  -5   4  -4  176.65    5.59
   4   5   5  672.98   19.09
  -4  -5  -5  669.45   18.91
  -5   4   5  632.26   18.91
   5  -4   5  641.93   18.52
  -4  -5   5  636.99   18.57
  -5   4   5  616.12   18.84
  -4  -5  -5  634.39   18.82
   4   5  -5  687.05   19.30
  -5   4  -5  661.97   19.11
   4   5  -5  580.31   18.98
   5  -4  -5  681.43   18.97
   4   5   5  725.06   19.30
  -4  -5   5  661.14   18.82
   4   5  -5  643.34   19.25
  -5   4  -5  657.52   18.98
  -5   4   5  636.15   18.85
  -4  -5   5  691.52   18.75
   4   5  -5  690.28   19.03
   5  -4   5  674.86   18.85
   4   5   5  649.51   18.89
  -4  -5   6   98.03    3.90
  -5   4  -6  101.23    4.12
  -5   4  -6   99.28    3.99
   5  -4   6   93.75    3.96
  -5   4  -6   96.64    3.89
  -4  -5  -6   99.59    3.86
  -4  -5   6  104.40    4.02
  -4  -5   6  103.05    3.98
   5  -4   6  107.00    4.03
  -4  -5  -6   91.93    3.80
  -4  -5  -6   91.59    3.90
   4   5  -6  106.24    4.04
  -5   4   6   96.93    3.99
  -4  -5   6  100.60    3.86
   4   5  -6  102.33    4.08
  -4  -5   6   96.40    3.81
  -5   4   6   88.80    3.92
   4   5   6   99.63    4.07
   5  -4   6  101.98    3.96
  -5   4  -6   94.85    4.00
  -4  -5  -6   95.80    3.79
  -5   4  -6   97.67    4.04
  -5   4   6  104.72    4.16
  -4  -5   6   98.17    3.68
   5  -4   6   91.27    3.61
  -4  -5  -6  106.81    4.07
   4   5   6  114.40    4.37
   5  -4   6  101.59    4.00
  -5   4   6   98.63    3.99
  -4  -5  -6   98.68    3.94
  -4  -5  -6   94.33    3.88
  -4  -5   6  113.27    4.50
   5  -4  -6   95.45    3.89
   4   5  -6   95.39    4.08
  -4  -5   6   99.80    3.95
   5  -4   6   96.94    3.88
   4   5   6  109.51    4.32
   5  -4  -6  107.38    4.07
   5  -4   6   95.47    3.89
  -4  -5  -6   88.07    3.55
   5  -4  -6   99.73    3.86
   4   5  -6  113.93    4.25
   4   5  -6  106.87    4.42
  -5   4  -6  108.61    4.26
   4   5   6  110.86    4.34
   5  -4   7  222.24    7.38
  -4  -5   7  228.43    7.48
   5  -4   7  211.80    7.42
  -4  -5   7  225.75    7.31
  -5   4  -7  216.81    7.28
  -4  -5  -7  225.01    7.34
  -4  -5   7  225.83    7.41
  -4  -5   7  221.38    7.39
  -4  -5  -7  208.32    7.18
  -4  -5  -7  201.14    7.18
  -5   4  -7  206.80    7.33
   5  -4  -7  206.34    6.98
  -5   4  -7  200.12    7.06
  -4  -5   7  226.88    7.33
  -5   4   7  214.10    7.46
   4   5  -7  230.44    7.59
   4   5   7  216.62    7.54
  -5   4   7  215.76    7.42
  -4  -5   7  224.69    7.27
   5  -4   7  228.65    7.41
  -5   4  -7  226.51    7.58
  -5   4   7  232.38    7.49
   5  -4   7  246.96    7.57
  -4  -5   7  216.28    7.05
  -4  -5  -7  210.94    7.38
  -5   4   7  215.68    7.55
   4   5   7  231.60    7.78
  -4  -5  -7  255.66    7.50
  -5   4  -7  202.41    7.21
   5  -4  -7  207.67    7.30
  -4  -5  -7  222.44    7.33
   4   5   7  217.86    7.31
  -4  -5  -7  235.93    7.48
   4   5  -7  193.38    7.59
   4   5   7  241.64    7.77
   4   5  -7  234.15    7.56
   5  -4  -7  233.89    7.52
  -4  -5   7  225.98    7.38
   5  -4   7  209.51    7.24
   5  -4  -7  227.98    7.34
   4   5  -7  207.10    7.24
  -4  -5  -7  214.76    7.01
   4   5  -7  163.47    7.15
  -5   4  -8  151.03    5.65
  -4  -5   8  165.16    5.85
  -4  -5   8  147.47    5.66
  -4  -5  -8  138.86    5.50
  -5   4  -8  160.23    5.64
   5  -4  -8  152.77    5.30
   4   5  -8  168.29    5.97
  -4  -5   8  151.44    5.64
  -4  -5   8  165.78    5.99
  -5   4  -8  160.96    6.02
  -4  -5  -8  157.34    5.71
  -4  -5  -8  154.49    5.89
  -5   4   8  163.13    6.14
   4   5   8  184.22    6.49
   5  -4  -8  166.63    5.86
   5  -4   8  167.79    5.92
  -5   4   8  163.52    5.87
   5  -4   8  170.70    6.00
  -5   4   8  142.83    5.61
   4   5  -8  185.40    6.47
  -5   4  -8  174.29    5.87
  -4  -5  -8  159.70    5.75
  -4  -5  -8  151.32    5.72
  -4  -5  -8  167.26    5.93
   4   5   8  152.17    5.78
  -5   4   8  166.00    5.99
   5  -4   8  155.13    5.78
   4   5   8  164.29    5.93
  -4  -5   8  164.36    5.79
   5  -4   8  159.30    5.75
  -5   4   8  164.39    6.01
   4   5  -8  184.05    6.47
   4   5   8  173.21    6.27
   5  -4  -8  152.10    5.42
   5  -4  -8  163.91    5.83
  -5   4  -8  150.92    5.57
  -4  -5  -8  152.92    5.46
   4   5  -8  158.29    5.79
  -4  -5   9  207.22    7.00
  -4  -5   9  185.78    6.54
  -4  -5   9  212.77    6.86
  -5   4   9  215.93    7.15
   4   5   9  209.07    6.98
   5  -4   9  204.20    6.80
  -5   4   9  192.55    6.75
   4   5  -9  210.00    7.04
  -5   4  -9  198.43    6.68
  -5   4  -9  216.08    7.13
  -4  -5  -9  223.96    6.90
  -4  -5  -9  170.92    6.80
  -5   4  -9  175.85    7.08
  -5   4   9  206.64    6.87
   5  -4   9  224.02    7.11
  -5   4  -9  203.92    6.82
  -5   4  -9  192.01    6.92
   4   5  -9  209.53    7.35
  -4  -5  -9  198.00    6.78
  -5   4   9  213.90    7.08
   4   5   9  205.83    6.87
   5  -4   9  216.34    6.92
   5  -4  -9  202.12    6.40
   5  -4  -9  211.49    6.89
   5  -4   9  208.29    6.96
  -4  -5   9  194.63    6.78
  -5   4   9  214.54    7.07
  -4  -5  -9  184.73    6.53
  -5   4  -9  200.54    6.70
   5  -4  -9  227.67    7.02
   4   5  -9  218.02    6.97
  -4  -5  -9  204.36    6.59
  -4  -5  10  146.89    5.29
   5  -4 -10  147.41    5.06
  -4  -5 -10  157.36    5.48
  -4  -5  10  165.92    5.52
   5  -4 -10  168.72    5.46
   4   5 -10  186.72    5.64
   5  -4  10  168.53    5.51
  -5   4  10  167.95    5.65
   4   5  10  161.31    5.55
   5  -4  10  164.84    5.45
   4   5  10  170.52    5.73
  -5   4  10  160.53    5.65
  -4  -5 -10  167.44    5.45
  -5   4 -10  168.21    5.62
  -4  -5  10  159.42    5.55
   4   5 -10  178.02    6.01
  -5   4 -10  158.94    5.29
  -4  -5 -10  155.40    5.14
   5  -4 -10  166.14    5.54
   4   5 -10  171.91    5.58
  -5   4  11   55.63    2.27
  -5   4 -11   56.95    2.14
  -4  -5 -11   61.12    2.18
  -5   4 -11   60.36    2.34
  -4  -5  11   58.96    2.24
   4   5 -11   55.95    2.44
  -4  -5 -11   54.51    2.15
   4   5  11   58.57    2.38
   5  -4  11   56.28    2.12
   5  -4 -11   57.97    2.22
   4   5 -11   61.91    2.25
  -5   4  11   57.94    2.28
   4   5  11   61.78    2.35
   5  -4  11   54.25    2.20
  -3  -5   0 4693.41  121.79
  -5   3   0 4508.79  122.08
  -3  -5   0 4541.98  121.90
   5  -3   0 4378.54  122.07
  -3  -5   0 4594.71  121.88
  -5   3   0 4512.44  122.02
   5  -3   0 4585.52  122.01
  -3  -5   0 4824.05  122.04
  -3  -5   0 4280.65  121.80
  -5   3   0 4692.97  122.19
  -3  -5   0 4689.57  122.06
  -5   3   1   46.78    1.88
  -3  -5   1   49.76    1.88
  -3  -5  -1   50.37    1.80
  -5   3  -1   47.16    1.82
   5  -3   1   53.94    1.90
  -5   3  -1   45.95    1.85
   5  -3   1   53.50    1.92
   5  -3  -1   45.08    1.85
  -5   3  -1   41.41    1.79
  -3  -5  -1   51.11    1.77
  -3  -5   1   54.75    1.69
  -5   3  -1   50.83    1.97
  -3  -5   1   53.71    1.89
   3   5  -1   50.62    2.08
  -5   3  -1   52.70    2.08
  -5   3   1   50.37    2.04
   5  -3   1   50.52    1.89
  -3  -5   1   51.27    1.78
   5  -3  -1   48.68    1.91
   5  -3  -1   50.62    1.88
   5  -3   1   53.89    1.89
   3   5  -1   44.22    2.27
  -5   3   1   48.45    1.73
   3   5   1   40.82    1.62
  -5   3  -1   46.14    1.88
  -5   3   2  165.33    5.17
  -3  -5  -2  186.43    5.23
  -3  -5   2  175.46    4.94
   5  -3   2  176.45    5.16
  -5   3  -2  201.60    5.29
   5  -3  -2  186.51    5.22
   3   5  -2  124.91    5.15
   5  -3  -2  187.24    5.26
  -5   3  -2  183.59    5.06
  -5   3  -2  152.04    5.03
  -5   3   2  165.80    5.39
  -3  -5  -2  192.76    5.14
  -3  -5   2  185.53    5.22
  -3  -5  -2  190.31    5.23
   5  -3  -2  176.99    5.21
  -3  -5   2  176.59    5.11
   5  -3  -2  149.51    4.81
   3   5   2  148.24    4.99
  -3  -5   2  179.30    4.98
   3   5   2  159.80    5.00
  -5   3   2  167.18    5.18
   5  -3   2  166.67    5.10
  -3  -5   3  268.09    7.49
  -3  -5  -3  280.56    7.82
  -5   3   3  260.30    7.78
  -5   3   3  232.57    7.61
  -5   3  -3  282.58    7.90
  -3  -5  -3  265.49    7.73
   5  -3   3  270.27    7.77
   3   5   3  231.84    7.62
   3   5  -3  250.82    8.37
   5  -3  -3  254.02    7.70
  -5   3  -3  278.76    7.74
   3   5  -3  271.71    8.33
   5  -3  -3  289.45    7.86
   3   5   3  230.38    7.41
  -5   3   3  242.40    7.88
  -5   3  -3  235.71    7.57
  -5   3  -3  273.20    7.97
  -3  -5  -3  269.66    7.78
  -3  -5   3  259.52    7.75
   5  -3  -3  269.05    7.79
   5  -3   3  245.10    7.71
   3   5   3  287.43    8.03
  -5   3   3  258.39    7.75
  -3  -5   3  266.48    7.56
   5  -3   3  263.51    7.70
   3   5   3  258.01    7.65
  -5   3   4 3311.23   85.79
  -3  -5   4 3221.25   85.43
   3   5   4 3384.55   85.87
  -3  -5  -4 3348.61   85.78
  -5   3  -4 3438.18   85.90
   3   5   4 3238.65   85.62
   3   5  -4 3074.28   86.07
   5  -3  -4 3177.55   85.50
  -5   3  -4 2687.37   85.35
   5  -3   4 3258.59   85.80
   5  -3   4 3227.28   85.85
  -5   3  -4 3128.45   85.73
   5  -3  -4 3266.13   85.78
   3   5  -4 3319.78   86.18
  -5   3   4 3060.23   85.68
  -3  -5   4 2984.74   85.61
   3   5  -4 3487.02   86.04
  -3  -5  -4 3102.94   85.69
   3   5  -4 2615.09   85.41
   5  -3  -4 3373.65   85.80
  -3  -5   4 3424.04   85.71
  -3  -5  -4 2778.56   85.16
   5  -3   4 3132.32   85.68
  -5   3   4 3150.22   85.72
  -3  -5   4 3156.03   85.51
   5  -3   4 3392.31   85.71
   3   5   4 3184.55   85.67
   5  -3   5    5.01    0.98
   3   5   5    4.94    1.20
  -3  -5   5    4.20    0.87
  -5   3   5    3.52    1.14
  -5   3   5    4.66    1.26
  -5   3  -5    1.81    1.06
   3   5  -5    1.83    1.39
   5  -3  -5    4.46    0.97
   3   5   5    5.16    1.26
   5  -3  -5    6.71    0.80
  -5   3  -5    3.13    1.22
  -3  -5  -5    3.37    1.02
   3   5  -5    2.41    1.39
   3   5   5    5.41    1.24
  -3  -5   5    5.84    1.11
   3   5   5    5.04    1.09
  -3  -5   5    4.85    0.98
  -5   3   5    5.97    1.14
   5  -3   5    5.48    1.11
  -3  -5  -5    4.46    1.06
   3   5  -5    4.74    1.40
   5  -3  -6  160.90    5.49
  -3  -5  -6  155.67    5.30
  -5   3  -6  159.40    5.69
  -3  -5   6  160.44    5.56
  -5   3  -6  163.10    5.65
   3   5  -6  137.45    5.45
   5  -3   6  155.11    5.64
  -3  -5  -6  170.33    5.57
  -5   3  -6  164.84    5.61
  -3  -5   6  175.95    5.69
  -3  -5  -6  158.53    5.47
  -3  -5   6  175.90    5.72
  -3  -5  -6  153.84    5.49
   5  -3   6  165.71    5.62
  -5   3  -6  152.36    5.65
  -5   3  -6  167.23    5.72
   5  -3   6  160.56    5.35
  -5   3   6  162.39    5.74
  -3  -5   6  155.55    5.26
   3   5   6  174.21    5.89
  -3  -5  -6  155.47    5.58
  -5   3   6  163.49    5.70
   5  -3   6  172.38    5.71
  -3  -5  -6  168.07    5.60
   5  -3  -6  143.69    5.50
  -3  -5  -6  158.96    5.57
   3   5  -6  130.81    5.64
   5  -3   6  150.93    5.45
   5  -3  -6  171.54    5.72
  -3  -5   6  166.29    5.62
  -3  -5   6  160.67    5.40
  -5   3   6  160.52    5.65
  -3  -5   6  172.62    5.54
   3   5  -6  167.62    5.77
   3   5   6  156.74    5.64
  -5   3   6  157.76    5.60
  -3  -5   6  164.43    5.45
   5  -3   6  175.77    5.72
   3   5   6  168.51    5.87
  -5   3  -6  158.25    5.73
   3   5  -6  155.60    5.97
   3   5  -6  155.09    5.65
   5  -3  -6  166.47    5.60
  -5   3  -7  122.08    4.80
   5  -3  -7  143.61    5.08
   3   5  -7  134.02    5.07
  -3  -5  -7  125.49    4.78
   5  -3   7  139.93    5.15
   5  -3   7  139.22    5.19
   3   5  -7  133.31    5.09
  -3  -5   7  133.81    5.03
  -5   3   7  140.71    5.16
  -5   3  -7  136.20    5.08
  -3  -5   7  134.86    5.06
  -3  -5   7  142.26    5.15
  -3  -5  -7  122.74    4.86
  -5   3  -7  124.44    5.10
  -5   3  -7  127.72    4.86
  -3  -5  -7  121.96    4.87
  -3  -5  -7  135.89    5.06
  -5   3  -7  131.69    5.18
  -5   3   7  134.58    5.20
   5  -3   7  148.27    5.28
  -3  -5   7  143.63    4.84
  -3  -5  -7  140.03    5.16
   3   5   7  152.23    5.59
   5  -3   7  139.16    4.90
  -5   3   7  146.96    5.38
  -3  -5  -7  135.27    5.06
  -5   3  -7  145.83    5.16
  -5   3   7  137.56    5.01
   5  -3  -7  138.58    5.17
  -3  -5  -7  132.78    5.05
   3   5  -7  135.91    5.31
   3   5  -7  147.51    5.69
   3   5   7  149.63    5.48
   3   5  -7  157.10    5.23
  -3  -5   7  135.44    5.10
   5  -3  -7  141.18    5.24
  -5   3   7  133.27    5.22
  -3  -5   7  144.04    5.10
   3   5   7  138.09    5.29
   3   5   7  132.58    5.12
   3   5  -7  140.88    5.34
  -5   3  -7  130.42    4.85
  -5   3   7  138.19    5.22
  -3  -5   7  142.48    5.04
   5  -3   7  143.61    5.26
   3   5   7  135.35    5.09
  -5   3   7  146.12    5.25
  -3  -5  -7  142.88    5.16
   3   5  -8  559.57   18.87
  -3  -5   8  644.21   18.88
  -3  -5   8  659.91   19.15
  -5   3  -8  656.28   19.06
  -5   3   8  665.73   19.16
  -3  -5  -8  668.61   19.09
  -3  -5   8  641.84   19.06
  -3  -5   8  608.32   18.86
   3   5   8  637.44   19.07
  -5   3  -8  651.31   18.82
   5  -3  -8  600.32   18.52
   3   5  -8  654.26   19.20
  -3  -5  -8  664.27   18.81
   5  -3  -8  692.04   19.11
  -5   3  -8  611.46   18.75
   3   5  -8  679.76   19.15
  -3  -5  -8  672.66   19.03
  -5   3  -8  664.24   19.24
   3   5   8  703.18   19.57
  -3  -5  -8  608.25   19.02
   5  -3   8  679.28   19.16
   5  -3  -8  629.24   19.00
  -5   3   8  696.73   19.26
   5  -3   8  725.40   19.31
  -5   3  -8  660.75   19.04
   5  -3  -8  646.19   19.14
  -3  -5  -8  654.73   19.01
   3   5  -8  622.02   19.43
  -3  -5  -8  645.53   18.92
   3   5  -8  504.67   18.87
  -5   3  -8  594.29   19.24
  -3  -5   8  670.32   18.94
  -5   3   8  644.38   19.14
   3   5   8  657.00   19.11
   3   5   8  689.39   19.42
   3   5  -8  598.45   19.46
   3   5   8  658.57   19.18
   3   5   8  659.95   19.03
  -3  -5  -8  704.05   19.24
  -5   3   8  665.50   19.12
  -5   3   9  123.18    4.90
  -5   3   9  144.30    5.41
   3   5   9  139.27    5.29
   5  -3   9  148.31    5.26
  -3  -5   9  150.78    5.20
  -3  -5  -9  135.14    4.92
   5  -3  -9  145.07    5.22
   3   5  -9  144.07    5.26
  -5   3  -9  134.83    4.94
   3   5  -9  149.71    5.42
  -5   3   9  144.50    5.33
   3   5   9  141.43    5.24
   5  -3   9  153.86    5.37
  -3  -5  -9  143.03    5.16
  -5   3  -9  142.10    5.35
   5  -3   9  150.24    5.39
  -5   3   9  140.93    5.26
  -5   3  -9  134.41    5.48
  -3  -5  -9  132.85    5.18
  -5   3  -9  133.39    5.24
  -5   3  -9  152.86    5.25
   3   5  -9  162.10    5.86
  -3  -5  -9  133.77    5.06
  -3  -5   9  129.55    4.87
  -3  -5   9  143.49    5.33
  -5   3   9  146.77    5.33
   5  -3   9  145.98    5.31
   5  -3  -9  153.01    5.25
  -3  -5  -9  138.19    5.21
  -3  -5   9  135.55    5.12
   5  -3  -9  130.76    4.73
  -5   3  -9  134.12    5.09
  -3  -5 -10   20.75    1.64
   5  -3 -10   19.87    1.31
  -3  -5 -10   25.27    1.59
  -5   3 -10   22.32    1.68
   5  -3 -10   22.20    1.55
   3   5 -10   22.15    1.57
  -5   3  10   22.83    1.61
  -3  -5  10   23.99    1.69
   3   5  10   21.45    1.81
   5  -3  10   22.31    1.73
  -3  -5  10   22.02    1.70
   3   5 -10   20.90    1.96
  -5   3 -10   22.03    1.51
  -5   3  10   21.13    1.78
   5  -3  10   22.85    1.76
   3   5  10   23.64    1.83
  -5   3  10   23.08    1.74
  -3  -5  10   20.40    1.76
   3   5 -10   23.25    1.82
  -3  -5 -10   21.55    1.39
   3   5 -10   24.28    1.72
   5  -3 -10   25.87    1.68
  -5   3 -10   21.67    1.42
  -3  -5  10   23.69    1.55
  -3  -5  11  174.01    5.49
  -5   3  11  180.05    5.74
  -5   3 -11  179.30    5.61
  -3  -5 -11  180.69    5.58
  -3  -5  11  178.31    5.68
   3   5 -11  205.37    6.05
   3   5  11  199.17    5.82
  -5   3  11  177.23    5.64
   5  -3 -11  189.89    5.52
   3   5  11  176.71    5.58
   5  -3  11  179.15    5.62
   3   5 -11  194.06    5.76
   5  -3 -11  181.83    5.65
  -5   3 -11  178.98    5.75
  -2  -5   0    1.60    0.40
   5  -2   0    1.55    0.63
  -5   2   0    0.27    0.67
   5  -2   0    0.50    0.47
  -5   2   0    0.07    0.69
  -5   2   0    3.11    0.67
   2   5   0    0.39    0.69
   5  -2   0    0.10    0.59
  -2  -5   0    1.23    0.44
   2   5   0    0.75    0.46
  -5   2   0    0.38    0.66
  -5   2   0    0.30    0.69
  -5   2   1  299.54    8.44
  -2  -5  -1  326.00    8.46
  -2  -5  -1  320.16    8.37
   5  -2   1  289.43    8.41
   5  -2  -1  292.10    8.41
  -5   2  -1  290.97    8.42
  -2  -5  -1  324.65    8.29
  -5   2  -1  257.42    8.36
  -2  -5  -1  311.86    8.42
   2   5  -1  293.28    8.26
  -5   2  -1  316.97    8.52
   2   5  -1  310.72    8.65
  -5   2   1  288.07    8.43
   5  -2   1  301.31    8.46
   5  -2  -1  316.91    8.43
   2   5  -1  251.14    8.16
   5  -2   1  311.22    8.50
  -2  -5   1  315.77    8.31
   2   5  -1  269.56    8.72
   2   5   1  289.84    8.46
  -5   2  -1  295.68    8.46
   2   5   1  258.08    8.13
  -5   2   2  258.01    7.59
  -2  -5  -2  263.92    7.58
   5  -2  -2  297.28    7.65
  -5   2  -2  281.28    7.57
   2   5   2  231.10    7.36
   5  -2   2  274.58    7.60
   2   5   2  215.45    7.22
   5  -2  -2  281.11    7.67
  -5   2  -2  242.48    7.40
  -5   2  -2  253.00    7.52
  -2  -5  -2  279.34    7.60
  -2  -5   2  287.22    7.61
  -2  -5   2  288.55    7.53
   5  -2  -2  287.27    7.62
   2   5   2  293.46    7.76
  -2  -5   2  267.02    7.33
   2   5   2  250.42    7.38
   5  -2   2  279.87    7.60
  -5   2   2  268.83    7.62
  -2  -5  -3  790.02   22.14
  -5   2   3  803.29   22.17
   2   5   3  788.54   22.15
  -2  -5   3  783.33   21.82
   2   5   3  708.86   21.93
   5  -2  -3  784.31   22.10
  -5   2  -3  807.31   22.17
   5  -2   3  791.10   22.17
   2   5  -3  715.65   22.57
   2   5  -3  776.62   22.56
   5  -2  -3  841.75   22.23
   5  -2   3  765.34   22.19
  -5   2  -3  811.93   22.06
  -5   2  -3  798.69   22.06
  -5   2   3  818.68   22.17
  -2  -5   3  787.87   22.10
  -2  -5  -3  799.94   22.13
  -2  -5   3  795.76   21.90
  -5   2  -3  869.78   22.32
   2   5  -3  797.31   22.32
   5  -2   3  832.86   22.13
   2   5   3  854.79   22.35
   5  -2  -3  829.02   22.18
  -2  -5  -3  694.67   21.77
  -5   2   3  822.94   22.17
  -2  -5   3  820.03   21.93
   5  -2   3  870.25   22.18
   2   5   3  752.09   22.00
   2   5   4  237.87    7.21
  -5   2   4  240.74    7.20
  -2  -5   4  226.60    6.78
  -2  -5  -4  250.19    7.16
   5  -2  -4  203.86    6.95
  -5   2  -4  195.83    6.83
   2   5  -4  235.46    7.61
  -5   2  -4  267.43    7.31
   2   5  -4  241.08    7.61
   5  -2  -4  247.98    7.21
   5  -2   4  236.53    7.22
  -5   2  -4  250.51    7.14
  -5   2   4  225.98    7.05
  -2  -5   4  242.11    6.91
   2   5  -4  270.11    7.43
  -2  -5  -4  238.29    7.08
  -2  -5   4  200.30    6.93
   2   5  -4  187.03    6.97
   5  -2  -4  248.09    7.17
  -2  -5   4  244.43    7.08
  -2  -5  -4  210.57    6.68
   5  -2   4  234.08    7.04
  -5   2   4  233.51    7.12
   5  -2   4  242.14    7.15
   2   5   4  229.41    7.02
  -2  -5   4  242.63    6.95
  -5   2  -5  578.48   19.88
  -5   2  -5  749.50   20.50
   5  -2  -5  679.48   19.96
   2   5  -5  666.82   20.59
  -2  -5  -5  679.91   20.18
   2   5  -5  796.09   20.62
  -2  -5   5  740.73   20.13
  -5   2   5  723.74   20.33
  -2  -5   5  739.82   20.15
   2   5   5  702.35   20.27
   5  -2   5  748.18   20.41
  -2  -5   5  740.70   20.28
   2   5   5  765.33   20.57
  -2  -5  -5  643.96   19.82
   2   5  -5  739.46   20.76
   2   5   5  774.64   20.53
   5  -2  -5  751.31   20.40
  -5   2  -5  765.26   20.43
   5  -2   5  732.69   20.19
   2   5   5  708.67   20.42
  -2  -5  -5  737.44   20.34
  -5   2   5  732.27   20.40
  -2  -5   5  689.17   19.95
  -2  -5   6  419.73   12.38
   5  -2   6  407.28   12.37
   2   5  -6  371.06   12.37
   5  -2   6  383.00   12.37
   2   5  -6  392.90   12.35
  -2  -5   6  406.81   12.33
  -5   2  -6  430.94   12.56
  -2  -5  -6  420.49   12.35
  -5   2   6  408.91   12.33
  -5   2  -6  411.34   12.44
  -2  -5   6  415.74   12.41
  -2  -5   6  447.75   12.59
  -2  -5  -6  393.00   12.24
  -2  -5  -6  377.95   12.17
  -2  -5   6  418.77   12.24
  -2  -5  -6  409.58   12.17
   5  -2  -6  409.28   12.30
  -5   2  -6  390.23   12.45
  -2  -5  -6  421.54   12.36
  -5   2  -6  413.79   12.48
  -5   2   6  409.59   12.50
  -2  -5   6  404.83   12.28
   5  -2   6  443.18   12.49
   2   5   6  463.18   12.74
  -2  -5  -6  412.42   12.40
  -2  -5   6  409.57   12.03
   5  -2   6  389.41   12.23
  -2  -5  -6  412.09   12.36
  -2  -5  -6  391.38   12.30
   5  -2  -6  396.89   12.36
  -2  -5   6  485.80   13.16
   2   5  -6  374.39   12.64
  -5   2   6  410.84   12.46
  -2  -5   6  415.61   12.27
   2   5   6  416.19   12.47
  -5   2   6  396.58   12.39
   5  -2   6  429.52   12.57
   5  -2   6  385.77   12.17
  -2  -5   6  409.17   12.38
   2   5   6  446.29   12.69
   5  -2  -6  455.04   12.52
   2   5  -6  426.70   12.89
   2   5  -6  428.74   12.43
  -5   2   6  404.61   12.35
   5  -2   7  135.36    4.90
  -2  -5   7  132.17    4.81
   5  -2   7  130.47    4.94
   2   5  -7  117.37    4.86
  -5   2  -7  136.17    4.95
  -5   2   7  129.25    4.86
  -2  -5  -7  135.44    4.90
  -2  -5   7  128.84    4.80
  -2  -5  -7  121.47    4.66
  -2  -5  -7  106.92    4.51
  -5   2  -7  122.61    4.60
  -5   2  -7  124.93    4.86
   2   5   7  130.46    4.93
  -2  -5   7  131.85    4.89
   5  -2  -7  140.34    5.05
  -5   2  -7  131.43    4.95
  -2  -5  -7  129.73    4.80
   2   5   7  136.47    5.18
   5  -2   7  132.69    4.79
  -2  -5  -7  126.45    4.85
   5  -2   7  143.13    5.02
  -5   2   7  137.82    5.04
  -5   2  -7  134.40    4.89
  -2  -5  -7  123.46    4.74
   5  -2  -7  131.80    4.93
  -2  -5  -7  127.46    4.79
  -2  -5  -7  134.28    4.89
  -2  -5   7  132.08    4.73
  -5   2   7  127.23    4.88
  -5   2  -7  127.36    4.76
   2   5   7  126.90    4.84
   2   5   7  141.45    5.19
   2   5  -7  133.30    5.34
  -5   2   7  131.84    5.02
  -2  -5   7  139.16    4.85
   5  -2   7  141.95    5.10
   2   5   7  130.63    5.05
  -5   2   7  122.12    4.91
  -2  -5   7  136.79    4.78
   2   5   7  130.47    4.90
  -2  -5  -7  128.03    4.64
  -5   2  -7  116.24    4.52
   5  -2  -7  127.60    4.77
   2   5  -7  121.49    5.08
  -5   2   8  126.41    4.95
  -5   2  -8  123.92    4.96
  -2  -5  -8  108.23    4.54
  -2  -5  -8  121.80    4.91
  -2  -5   8  135.21    5.02
  -2  -5   8  112.64    4.69
  -2  -5  -8  120.64    4.69
   5  -2  -8  128.91    4.90
  -5   2  -8  119.78    4.63
   2   5  -8  126.61    4.99
  -5   2  -8  121.33    4.70
   2   5  -8  136.71    5.19
   5  -2   8  129.59    5.01
   5  -2  -8  136.44    5.01
   5  -2   8  133.90    5.08
   2   5  -8  137.99    5.14
  -2  -5   8  124.45    4.83
  -2  -5  -8  127.07    4.92
  -5   2  -8  121.73    4.99
  -5   2   8  138.59    5.26
   5  -2   8  139.51    4.90
  -2  -5  -8  130.42    5.03
   2   5   8  145.41    5.50
  -5   2   8  128.50    5.09
   5  -2   8  138.16    5.11
  -2  -5  -8  119.90    4.72
   5  -2  -8  137.47    5.17
  -2  -5  -8  126.05    4.85
  -5   2  -8  148.91    5.14
  -5   2  -8  144.91    5.42
   2   5  -8  128.96    5.27
  -5   2  -8  116.01    4.75
   2   5   8  125.93    5.00
  -5   2   8  128.88    5.03
   2   5  -8  149.49    5.70
   2   5   8  138.08    5.37
  -5   2   8  124.38    5.07
  -2  -5   8  129.30    4.89
   2   5   8  125.19    5.06
   2   5   8  128.92    5.14
  -5   2   9  135.95    5.16
   2   5  -9  140.56    5.35
  -2  -5   9  138.19    5.16
  -2  -5  -9  143.23    5.22
  -5   2  -9  139.08    5.24
  -2  -5  -9  146.94    5.14
  -5   2   9  139.82    5.39
  -2  -5  -9  123.42    5.06
  -5   2  -9  127.71    5.39
  -5   2   9  146.02    5.30
   5  -2   9  145.37    5.29
  -2  -5  -9  141.74    5.00
  -5   2  -9  132.07    4.88
   5  -2  -9  147.10    5.19
   2   5  -9  139.18    5.24
  -2  -5  -9  132.11    4.98
  -5   2  -9  130.44    5.16
  -5   2  -9  140.71    5.18
   5  -2  -9  137.05    5.27
  -2  -5   9  146.21    5.35
  -2  -5   9  149.85    5.15
  -5   2   9  143.38    5.37
   2   5   9  131.64    5.23
   5  -2   9  147.13    5.28
   5  -2   9  139.64    5.20
   5  -2  -9  140.85    5.16
  -5   2   9  137.17    5.20
   2   5   9  140.93    5.22
  -5   2  -9  144.55    5.21
  -2  -5  10   41.34    2.18
  -2  -5 -10   44.22    2.31
  -5   2  10   43.31    2.31
  -5   2 -10   42.40    2.03
  -2  -5 -10   41.11    2.07
   2   5 -10   48.38    2.42
   5  -2 -10   45.18    2.29
  -2  -5  10   46.05    2.36
  -5   2 -10   39.52    2.16
  -2  -5  10   46.10    2.29
   2   5  10   44.49    2.42
   5  -2  10   44.16    2.43
  -5   2  10   47.04    2.55
  -2  -5  10   43.68    2.44
  -5   2  10   43.55    2.34
   2   5  10   45.98    2.50
   5  -2 -10   48.81    2.31
   2   5 -10   50.85    2.22
  -5   2  10   44.02    2.38
   2   5  10   49.75    2.63
  -5   2 -10   44.23    2.33
  -2  -5 -10   43.96    2.20
   2   5 -10   50.60    2.54
  -2  -5 -11   65.44    2.44
  -5   2 -11   68.74    2.54
   5  -2  11   63.29    2.35
  -2  -5  11   66.07    2.58
  -5   2 -11   69.54    2.67
  -5   2  11   63.30    2.44
  -2  -5 -11   64.71    2.32
   5  -2 -11   69.24    2.55
   2   5 -11   73.03    2.68
  -5   2  11   67.50    2.69
   5  -2  11   65.59    2.62
   2   5  11   62.61    2.61
   5  -2 -11   65.46    2.41
   2   5  11   69.50    2.76
  -1  -5   0 3590.93   98.71
  -5   1   0 4049.14   98.86
  -5   1   0 4064.67   98.78
   5  -1   0 2880.05   98.56
  -5   1   0 3849.64   98.77
   1   5   0 3398.03   98.75
  -5   1   0 4370.78   98.67
  -5   1   0 3723.80   98.64
   5  -1   0 3546.06   98.72
   5  -1   0 3450.32   98.63
   5  -1   0 3299.76   98.74
  -1  -5   0 3807.96   98.52
   1   5   0 3479.26   98.61
  -1  -5  -1  182.45    5.27
  -5   1   1  185.24    5.32
  -5   1  -1  171.35    5.32
   1   5   1  161.22    4.95
  -1  -5   1  176.96    4.94
   5  -1  -1  165.54    5.27
  -5   1  -1  169.47    5.28
  -5   1  -1  205.12    5.34
   5  -1  -1  196.35    5.36
  -5   1   1  166.54    5.20
   1   5  -1  189.05    5.59
   1   5  -1  182.15    5.26
   5  -1   1  174.46    5.25
   1   5  -1  190.71    5.50
   1   5  -1  177.84    5.67
   5  -1  -1  179.67    5.24
   5  -1   1  181.78    5.29
  -1  -5   1  201.29    5.19
  -1  -5  -1  172.47    4.90
   1   5   1  184.61    5.32
   1   5   2   55.83    2.12
  -1  -5  -2   69.60    2.26
  -5   1   2   59.15    2.24
  -1  -5   2   58.98    1.94
   1   5   2   57.89    1.99
  -5   1   2   76.67    2.34
   5  -1   2   61.35    2.29
   5  -1  -2   66.34    2.31
  -5   1  -2   78.80    2.32
  -1  -5   2   58.73    1.94
  -1  -5  -2   62.82    2.20
   5  -1  -2   76.55    2.38
   5  -1   2   51.55    2.02
   1   5  -2   47.76    2.80
   1   5   2   51.57    1.92
  -5   1  -2   84.18    2.29
   1   5  -2   38.70    2.51
   5  -1   2   57.32    2.24
   1   5   2   61.19    2.30
   5  -1  -2   67.01    2.22
   1   5   3  247.54    7.46
  -1  -5  -3  266.29    7.48
  -5   1   3  251.40    7.51
  -1  -5   3  239.49    7.10
  -5   1   3  251.26    7.49
   5  -1  -3  257.18    7.50
  -1  -5   3  247.45    7.24
   1   5   3  231.73    7.29
   5  -1  -3  261.09    7.28
  -5   1  -3  290.21    7.46
   1   5   3  256.99    7.57
   1   5  -3  258.67    7.94
   5  -1   3  245.81    7.53
  -5   1  -3  240.69    7.43
  -1  -5  -3  245.44    7.41
  -1  -5   3  243.01    7.38
   1   5  -3  268.49    7.65
   5  -1  -3  256.76    7.58
   1   5  -3  250.24    8.09
  -5   1  -3  285.37    7.56
   5  -1   3  241.01    7.38
   1   5   3  262.63    7.64
  -1  -5  -3  229.35    7.20
  -1  -5   3  245.68    7.23
   1   5  -4  702.09   20.32
  -5   1  -4  806.12   20.03
  -5   1  -4  631.45   19.68
  -1  -5   4  751.16   19.84
   5  -1   4  687.74   19.75
  -1  -5   4  723.37   19.67
  -1  -5  -4  660.37   19.57
  -1  -5   4  598.06   19.65
   1   5  -4  612.10   19.84
  -1  -5  -4  700.75   19.78
   1   5  -4  782.08   20.08
   1   5   4  780.64   20.01
  -1  -5   4  697.79   19.51
  -1  -5  -4  751.98   19.91
  -5   1   4  703.25   19.94
   5  -1   4  721.45   20.00
   5  -1  -4  651.41   19.69
   5  -1  -4  755.52   20.02
   1   5  -4  718.11   20.29
  -5   1  -4  763.61   19.92
  -5   1   4  726.68   19.90
   5  -1  -4  701.30   19.90
  -1  -5   4  742.54   19.69
   1   5   4  662.90   19.74
   5  -1  -5    7.08    0.92
  -5   1  -5    5.87    0.81
   1   5  -5   12.05    1.68
   1   5  -5   11.07    1.42
  -1  -5   5    5.09    0.83
  -1  -5  -5    8.28    1.04
   1   5  -5    7.90    1.12
  -1  -5  -5    6.51    0.82
  -1  -5   5    9.03    1.06
  -1  -5   5    7.50    1.11
   5  -1  -5    8.71    1.13
   1   5   5   10.96    1.22
  -5   1   5    7.47    1.14
  -1  -5   5    9.01    1.04
   5  -1  -5    9.34    1.15
   1   5   5    8.49    1.32
   1   5  -5   11.77    1.66
   1   5   5    8.60    1.26
   5  -1   5    8.11    1.14
  -1  -5  -5   14.48    1.26
  -1  -5   5    8.05    0.88
  -1  -5  -6   51.51    2.38
   5  -1  -6   50.51    2.43
  -1  -5   6   60.17    2.65
   5  -1   6   53.75    2.57
   1   5  -6   53.16    2.59
   5  -1   6   53.14    2.61
  -1  -5   6   54.05    2.58
   1   5  -6   44.93    2.57
  -5   1  -6   52.36    2.64
  -5   1   6   52.08    2.51
  -5   1  -6   55.12    2.65
   1   5  -6   56.98    2.50
   5  -1  -6   51.31    2.57
   1   5  -6   47.90    2.91
   1   5   6   56.16    2.83
  -1  -5  -6   46.19    2.35
  -5   1  -6   54.36    2.67
  -1  -5   6   62.06    2.84
   5  -1  -6   48.87    2.46
  -5   1  -6   52.53    2.59
  -1  -5  -6   51.42    2.50
   5  -1   6   54.40    2.62
  -1  -5  -6   52.54    2.57
  -1  -5   6   54.19    2.28
   1   5   6   52.34    2.77
  -1  -5   6   52.38    2.52
   5  -1   6   58.30    2.67
  -1  -5  -6   57.34    2.56
  -5   1   6   60.81    2.76
  -1  -5   6   63.96    3.14
   1   5  -6   45.16    2.83
  -1  -5  -6   60.36    2.58
  -1  -5   6   71.34    2.80
  -1  -5  -6   49.23    2.20
   5  -1   6   50.92    2.40
   5  -1   6   53.81    2.38
  -1  -5   6   58.67    2.52
  -5   1   6   51.94    2.61
   1   5   6   57.43    2.70
  -5   1   6   59.18    2.74
  -1  -5   6   57.83    2.54
  -5   1   6   56.70    2.68
  -5   1  -6   48.30    2.22
  -5   1  -7  121.55    4.63
  -1  -5  -7  129.52    4.80
   5  -1  -7  135.09    4.93
  -1  -5   7  135.14    4.97
   5  -1   7  138.19    5.05
  -1  -5  -7  135.36    4.72
   1   5  -7  135.98    5.18
  -1  -5   7  130.66    4.93
  -5   1   7  126.15    4.98
   1   5  -7  131.31    5.08
   5  -1   7  135.34    5.06
  -5   1  -7  135.08    5.07
  -5   1   7  130.16    4.92
  -1  -5  -7  136.52    5.01
  -1  -5   7  126.75    4.87
  -1  -5  -7  122.78    4.76
  -5   1  -7  130.05    5.02
  -5   1  -7  126.56    4.72
   5  -1  -7  135.37    5.00
  -1  -5   7  142.72    4.94
  -5   1   7  133.70    5.12
   1   5   7  129.44    5.12
   1   5  -7  142.00    5.29
  -5   1   7  134.14    5.08
  -1  -5   7  135.32    4.88
   1   5   7  133.42    5.02
  -1  -5   7  140.79    4.95
  -5   1  -7  129.48    5.03
  -1  -5  -7  136.67    4.98
  -5   1   7  148.26    5.28
  -1  -5  -7  129.90    4.98
   1   5   7  137.75    5.29
   5  -1   7  140.32    5.04
  -5   1   7  134.84    5.11
   5  -1   7  143.27    5.11
  -1  -5  -7  123.09    4.81
   5  -1  -7  137.99    5.13
  -5   1  -7  148.41    5.11
  -1  -5  -7  126.71    4.88
   1   5  -7  132.08    5.34
  -1  -5   7  137.89    4.87
  -1  -5  -7  139.34    5.03
  -5   1  -7  123.95    4.91
  -5   1   7  135.71    5.02
   1   5   7  127.37    4.97
  -1  -5   7  128.54    4.98
   5  -1  -7  138.85    5.14
   1   5   7  135.64    5.08
   5  -1  -7  143.57    5.09
   1   5   7  145.08    5.31
   1   5  -7  150.25    5.60
   1   5   7  134.39    5.03
  -5   1   8  599.97   17.60
  -5   1  -8  644.21   17.85
  -1  -5  -8  608.71   17.72
   1   5   8  595.99   17.78
  -5   1  -8  565.64   17.35
   1   5  -8  607.85   17.83
   5  -1   8  597.45   17.66
  -1  -5  -8  593.14   17.29
   5  -1  -8  596.64   17.66
   1   5  -8  562.07   17.80
  -1  -5   8  584.17   17.47
  -5   1   8  567.67   17.55
   5  -1   8  574.18   17.62
  -5   1  -8  620.71   17.82
  -1  -5  -8  637.01   17.68
   1   5   8  631.46   18.11
  -5   1  -8  567.16   17.82
   5  -1   8  615.70   17.65
  -5   1   8  616.93   17.86
  -1  -5  -8  519.38   17.49
   5  -1   8  638.05   17.77
  -5   1   8  639.79   17.91
  -5   1  -8  594.95   17.67
  -5   1  -8  567.74   17.69
   5  -1  -8  582.92   17.76
  -1  -5  -8  590.80   17.54
  -5   1  -8  621.50   17.70
  -1  -5   8  602.65   17.47
  -5   1   8  598.94   17.60
   1   5   8  584.56   17.66
   1   5   8  621.87   17.97
   1   5  -8  542.98   18.14
  -1  -5  -8  612.43   17.51
   5  -1  -8  616.68   17.65
  -5   1  -8  596.38   17.35
   1   5  -8  603.42   17.76
   1   5  -8  486.41   17.70
   1   5   8  595.17   17.70
  -5   1   8  615.12   17.77
  -1  -5   8  615.39   17.53
  -1  -5   9  149.48    5.51
  -1  -5  -9  150.70    5.53
  -5   1   9  154.60    5.70
  -1  -5   9  149.32    5.42
   1   5   9  151.99    5.66
  -1  -5   9  155.89    5.69
   1   5  -9  161.28    5.78
  -1  -5  -9  159.44    5.51
  -5   1  -9  149.57    5.59
   5  -1   9  160.07    5.50
  -5   1  -9  147.39    5.76
  -1  -5  -9  129.46    5.38
  -5   1   9  152.07    5.73
   1   5   9  158.44    5.94
  -5   1   9  161.09    5.69
  -5   1  -9  136.51    5.45
   5  -1  -9  160.75    5.76
  -5   1   9  152.89    5.53
   5  -1   9  167.32    5.80
  -5   1  -9  154.68    5.61
   5  -1  -9  154.19    5.54
   5  -1   9  151.92    5.55
   1   5   9  157.76    5.76
  -5   1   9  147.95    5.47
  -1  -5  -9  151.56    5.38
   1   5  -9  157.95    5.70
   5  -1  -9  158.34    5.55
  -5   1  -9  145.51    5.20
   1   5  -9  135.22    5.70
  -1  -5 -10   21.34    1.53
  -5   1 -10   21.54    1.67
   5  -1 -10   21.28    1.60
  -5   1 -10   20.73    1.36
   1   5 -10   23.52    1.73
  -1  -5 -10   21.55    1.50
  -5   1  10   22.17    1.72
  -5   1  10   20.48    1.70
   5  -1  10   23.71    1.88
   1   5  10   23.69    2.03
   5  -1  10   20.05    1.49
  -5   1 -10   18.80    1.51
  -1  -5  10   19.38    1.53
  -1  -5 -10   21.98    1.65
   5  -1 -10   22.08    1.58
  -1  -5  10   19.96    1.82
  -5   1  10   19.32    1.59
   1   5  10   24.77    1.86
  -5   1  10   23.26    1.91
   1   5  10   20.30    1.83
  -1  -5  10   21.64    1.70
  -1  -5  11  123.69    4.35
   1   5  11  140.22    4.53
  -5   1 -11  149.36    4.77
   1   5 -11  138.00    4.46
  -5   1  11  150.30    4.81
  -1  -5 -11  144.13    4.54
  -5   1 -11  149.25    4.68
   1   5 -11  160.36    4.84
   5  -1 -11  150.90    4.69
  -1  -5 -11  141.30    4.51
  -1  -5  11  147.09    4.71
  -5   1  11  134.55    4.51
   1   5 -11  168.27    5.04
  -5   1  11  137.05    4.43
   5  -1  11  139.89    4.43
  -1  -5  11  141.84    4.68
   1   5  11  146.78    4.68
   1   5  11  158.61    4.88
   5  -1 -11  158.93    4.59
  -5   0   0    0.23    0.67
   5   0   0    0.36    0.44
   0   5   0    0.09    0.84
  -5   0   0    0.26    0.41
   0   5   0    0.29    0.98
   5   0   0    1.17    0.43
   5   0   0    1.00    0.57
   0  -5   0    0.29    0.58
   5   0   0    0.09    0.59
   0  -5   0    0.32    0.41
   0   5   0    0.66    0.66
   0  -5   0    0.14    0.58
  -5   0   0    0.65    0.70
   0   5   0    0.54    0.47
  -5   0   0    0.30    0.59
   5   0   0    0.54    0.51
   0  -5  -1   27.91    1.18
   0  -5   1   26.53    1.18
  -5   0   1   26.78    1.26
   5   0   1   22.60    1.13
   0   5  -1   30.49    1.69
  -5   0   1   21.97    1.04
   0   5  -1   25.12    1.28
   0   5   1   24.11    0.84
   5   0  -1   27.81    1.27
   5   0   1   24.23    1.00
   0   5  -1   23.96    1.69
   5   0   1   20.99    1.13
   5   0  -1   25.95    1.09
   0  -5   1   27.37    1.12
   0   5  -1   30.32    1.77
   5   0   1   22.08    1.20
   0  -5  -1   30.43    0.88
  -5   0  -1   34.61    1.34
  -5   0  -1   29.81    1.30
   0  -5   1   22.67    0.80
   0   5   1   22.31    0.83
   0   5   1   23.90    1.17
   5   0  -1   27.09    1.25
   0   5   2   79.91    2.64
   0  -5  -2   83.15    2.70
  -5   0   2   86.01    2.79
   5   0   2   68.88    2.52
   0   5  -2   69.48    3.28
  -5   0  -2   98.39    2.76
   0   5  -2   66.78    3.14
   5   0  -2   87.76    2.82
   0  -5  -2   78.47    2.66
   5   0   2   77.42    2.78
   0   5   2   83.19    2.81
   5   0   2   84.65    2.83
   0  -5  -2   76.40    2.56
  -5   0  -2   77.98    2.74
   0  -5   2   78.18    2.45
   0   5   2   76.66    2.48
   5   0  -2   84.70    2.70
  -5   0   2   85.34    2.77
   5   0  -2   76.42    2.50
   0   5   2   83.24    2.78
   5   0  -2   85.82    2.84
   0  -5  -3  747.33   21.14
   0   5   3  729.26   21.14
   0   5  -3  734.72   21.63
  -5   0  -3  854.39   21.25
   5   0   3  793.13   21.29
   0  -5  -3  735.87   21.07
   0  -5   3  709.67   21.05
   5   0  -3  814.65   21.31
   0  -5  -3  745.21   21.01
   0  -5   3  820.50   21.16
   5   0   3  721.71   21.05
  -5   0  -3  777.36   21.22
   5   0   3  719.15   21.23
   5   0  -3  697.99   21.00
   0   5   3  770.25   21.25
   5   0  -3  736.01   21.17
   0  -5   3  788.64   20.97
   0   5   3  716.54   21.00
  -5   0   3  801.50   21.22
   5   0   3  811.86   21.27
   0   5  -4    5.79    1.20
   5   0   4    4.72    0.92
   0   5  -4    4.98    1.20
   0  -5  -4    5.47    0.82
   0  -5   4    4.29    0.76
   5   0  -4    6.41    1.06
   5   0   4    4.52    0.75
   0  -5   4    5.54    0.88
   0  -5   4    6.42    0.82
   0   5   4    6.14    0.91
   5   0  -4    5.40    0.88
   5   0   4    5.92    1.01
   0  -5  -4    4.64    0.69
  -5   0   4    5.46    0.97
   0  -5   4    5.38    0.65
   0   5   4    4.77    0.98
   5   0  -4    8.52    1.17
   5   0  -4    7.77    0.91
   0   5  -4    6.66    1.67
   0  -5  -4    6.55    0.91
  -5   0  -4    8.65    1.07
   5   0   4    5.84    1.00
  -5   0  -4    4.21    0.74
   0  -5  -5  333.80   10.74
   0  -5   5  304.48   10.59
   0   5  -5  328.26   10.95
   5   0  -5  407.56   11.16
   0  -5   5  387.13   10.92
  -5   0   5  385.08   11.09
   5   0   5  407.39   11.23
   0   5   5  361.48   10.96
   0   5   5  355.20   10.90
   0  -5   5  399.10   11.01
   0  -5   5  386.13   10.85
   0  -5  -5  369.78   10.79
  -5   0  -5  334.84   10.80
   0   5  -5  375.70   11.45
   5   0  -5  358.68   10.96
   0   5   5  389.59   11.18
   5   0  -5  416.34   11.22
   0   5  -5  398.27   11.46
   0   5   5  378.80   11.11
   5   0   5  428.07   11.17
   0  -5  -5  372.83   10.97
  -5   0   5  387.56   11.12
   0  -5   5  366.57   10.64
   5   0  -6   69.37    2.94
   0  -5  -6   68.08    2.90
   0  -5   6   74.25    3.08
   0   5  -6   73.03    3.25
   0   5  -6   72.45    3.17
  -5   0  -6   73.62    3.16
   0  -5  -6   69.90    3.07
   0  -5   6   74.05    3.21
  -5   0  -6   71.97    3.16
   5   0  -6   69.34    3.00
   0  -5   6   79.69    3.34
   0  -5  -6   69.34    3.00
   0  -5  -6   60.19    2.73
   5   0   6   75.49    3.20
  -5   0   6   70.57    3.21
   0  -5  -6   75.58    3.08
   0  -5   6   73.01    2.76
   0   5   6   75.74    3.32
   0  -5   6   77.97    3.58
   0  -5  -6   76.35    3.23
   0  -5  -6   68.63    3.00
   0   5  -6   64.57    3.40
   0   5   6   78.99    3.35
   5   0  -6   83.75    3.23
   5   0  -6   74.50    3.16
  -5   0   6   73.17    3.17
   5   0  -6   74.69    3.21
   0   5   6   70.31    3.11
  -5   0  -6   59.22    2.58
  -5   0   6   71.51    3.13
   0  -5   6   72.58    2.99
   5   0   6   75.38    3.31
   0  -5  -6   74.46    3.04
   0  -5  -6   67.56    2.79
   0  -5   6   70.97    2.96
   0   5   6   70.33    3.10
   0  -5   6   68.54    3.07
   5   0   6   74.37    3.00
   0   5  -6   73.12    3.49
   0  -5  -7    3.62    1.04
   5   0   7    8.42    1.67
   0   5  -7    6.04    1.53
   0  -5   7    7.38    1.47
  -5   0   7    8.25    1.67
  -5   0   7    8.43    1.61
   0  -5   7    8.63    1.48
   0   5   7    7.07    1.59
   0   5   7    6.56    1.62
   0  -5  -7    3.95    1.14
  -5   0  -7    4.21    1.02
   5   0  -7    7.70    1.28
   0  -5   7   11.67    1.58
   0  -5  -7   19.39    1.48
   5   0   7    8.31    1.45
   5   0   7    8.43    1.42
   0  -5   7   11.76    1.56
   0   5  -7    5.09    1.52
  -5   0   7    9.16    1.64
   0   5  -7   10.52    1.63
  -5   0  -7    3.46    1.36
  -5   0   7    7.12    1.37
   0  -5  -7    5.33    1.35
   0  -5  -7    9.33    1.27
   0  -5   7   19.47    1.74
   0   5   7    5.40    1.53
  -5   0  -7   11.57    1.56
   5   0  -7    4.42    1.31
  -5   0  -7    9.65    1.29
   0  -5  -7    5.06    1.26
  -5   0  -7    4.69    1.32
   0   5  -7    8.41    1.32
   5   0   7   11.29    1.56
   0   5   7    9.34    1.75
   5   0   7   13.43    1.70
  -5   0   7    9.12    1.69
   0  -5  -7    3.65    1.21
   5   0  -7    4.98    1.46
  -5   0   7   11.18    1.62
  -5   0  -7    6.65    1.46
   0   5  -7    5.02    1.64
  -5   0  -7    7.67    1.64
   0  -5  -7    7.57    1.43
   0   5  -7    4.54    1.76
   5   0   7    6.48    1.33
   0   5  -7   25.09    2.23
   5   0  -7    5.24    1.26
   0   5   7   12.22    1.90
   0   5   7    6.20    1.57
   0  -5   7    6.91    1.54
   0  -5   7    8.61    1.50
  -5   0   7    6.98    1.60
   0  -5   7    7.81    1.46
   0   5   7    6.80    1.59
  -5   0  -7    5.73    1.30
  -5   0   8  106.33    4.27
  -5   0  -8  113.10    4.53
   0  -5  -8  109.86    4.44
   0   5   8  109.21    4.62
  -5   0  -8   87.14    4.29
   0  -5   8  110.70    4.37
  -5   0  -8  102.90    4.05
   5   0  -8  109.79    4.35
   0  -5  -8  104.41    4.24
   0   5  -8  108.96    4.44
  -5   0  -8  109.00    4.42
   0   5  -8  100.13    4.15
   0  -5  -8  109.73    4.36
   0   5   8  116.76    4.84
   5   0   8  114.47    4.57
  -5   0   8  117.32    4.68
   0  -5  -8   96.02    4.26
  -5   0  -8  118.23    4.73
   0  -5   8  102.09    4.41
   5   0   8  114.47    4.42
  -5   0   8  115.07    4.58
  -5   0  -8  105.90    4.48
   5   0  -8  117.91    4.65
  -5   0  -8  117.96    4.55
   0  -5  -8  102.97    4.23
   0   5  -8  118.08    4.84
   0   5  -8  108.83    4.82
   0  -5   8  114.30    4.46
  -5   0   8  104.25    4.49
   0  -5   8  113.69    4.38
   0   5   8  107.79    4.53
   0   5   8  105.80    4.63
  -5   0   8  106.28    4.43
   0  -5   8  105.35    4.28
   0   5  -8  114.40    4.69
   5   0   8  105.63    4.35
  -5   0  -8  111.43    4.43
   0  -5   8  107.27    4.29
  -5   0   8  108.45    4.38
   0   5   8  108.65    4.54
   0  -5  -8  108.07    4.14
   5   0  -8  112.39    4.44
   0  -5   8  111.21    4.45
   5   0   8  110.91    4.40
   0   5  -8  105.94    4.92
   0   5   8  119.88    4.80
   0  -5   9   70.57    3.29
   0  -5  -9   76.04    3.36
  -5   0   9   71.91    3.34
   0  -5  -9   77.03    3.26
  -5   0  -9   75.27    3.40
  -5   0  -9   62.99    3.42
  -5   0   9   75.56    3.50
   0   5   9   76.99    3.72
   5   0   9   74.57    3.42
  -5   0   9   77.20    3.50
   0  -5   9   74.05    3.28
  -5   0   9   78.34    3.54
   0   5   9   73.52    3.51
   5   0   9   81.40    3.59
   5   0  -9   68.53    3.44
  -5   0  -9   66.18    3.26
   0   5  -9   71.35    3.63
  -5   0   9   70.55    3.28
   0  -5   9   77.47    3.31
   5   0   9   77.74    3.54
  -5   0  -9   78.76    3.46
   0  -5  -9   74.99    3.02
   5   0  -9   73.96    3.34
   5   0   9   68.04    3.22
   0   5  -9   72.19    3.04
  -5   0   9   75.77    3.27
   0   5   9   79.95    3.57
   0  -5  -9   79.47    3.27
  -5   0  -9   72.06    3.03
   5   0  -9   77.89    3.32
   0   5  -9   56.19    3.44
   0  -5 -10  133.07    4.78
  -5   0 -10  141.18    4.96
   0  -5 -10  137.11    4.82
  -5   0 -10  126.79    4.56
   5   0 -10  143.24    4.93
  -5   0  10  142.08    5.00
   0   5  10  150.77    5.21
   5   0  10  148.54    5.14
   5   0  10  142.15    4.78
   0   5 -10  156.92    5.38
   5   0 -10  147.59    5.16
  -5   0 -10  125.77    4.71
   0  -5  10  140.64    5.05
  -5   0  10  129.57    4.74
   5   0 -10  146.74    4.95
   0  -5  10  129.66    4.83
   0  -5 -10  133.78    4.87
  -5   0  10  142.21    5.09
   0  -5  10  137.97    4.82
   0   5  10  136.61    5.03
   5   0  10  145.96    5.15
   0  -5  11   26.53    1.46
  -5   0 -11   32.12    1.76
   0   5 -11   31.68    1.61
  -5   0  11   30.37    1.78
   0  -5 -11   30.21    1.44
  -5   0 -11   30.71    1.62
   0   5  11   30.29    2.55
   0  -5  11   39.39    2.17
   5   0  11   32.95    1.86
  -5   0  11   31.64    1.62
   0  -5  11   32.56    1.73
   0   5 -11   27.52    1.77
   0   5  11   30.34    1.95
   0  -5  11   30.92    1.88
   5   0 -11   28.51    1.53
   5   0 -11   33.42    1.64
   0  -5 -11   30.97    1.53
   5   0  11   30.78    1.54
  -1   5   0 4770.36  126.36
  -5  -1   0 5174.07  126.40
  -1   5   0 5611.92  126.63
   1  -5   0 4840.10  126.19
   1  -5   0 5034.05  126.33
   5   1   0 4345.00  126.10
  -1   5   0 4205.78  126.19
   1  -5   0 4844.95  126.30
  -1   5   0 5123.35  126.56
   5   1   0 3947.58  126.16
  -5  -1   1  261.75    7.05
  -5  -1   1  224.69    7.03
  -1   5  -1  286.43    7.55
   5   1  -1  270.19    7.35
   5   1   1  240.14    7.18
   5   1   1  244.67    7.31
   1  -5   1  288.70    7.33
   1  -5  -1  242.22    7.34
   1  -5   1  252.32    7.01
  -1   5   1  216.24    7.03
   5   1  -1  278.59    7.26
  -1   5  -1  232.85    7.70
  -5  -1   1  291.49    7.39
  -1   5   1  259.61    7.34
   1  -5   1  266.51    7.33
  -5  -1  -1  298.53    7.27
   1  -5  -1  245.92    7.29
  -5  -1  -1  297.87    7.46
  -1   5  -1  233.13    7.36
  -1   5   1  300.58    7.50
  -1   5   2  420.63   12.13
   5   1  -2  453.65   12.45
   5   1   2  439.73   12.45
   5   1   2  470.71   12.55
   1  -5  -2  432.40   12.29
   5   1   2  413.94   12.24
  -1   5   2  407.95   12.13
   1  -5   2  476.42   12.13
   5   1  -2  448.63   12.32
   5   1   2  374.59   12.14
   5   1  -2  465.80   12.48
  -1   5   2  446.61   12.40
  -5  -1   2  489.85   12.37
   5   1  -2  434.40   12.25
   1  -5  -2  418.59   12.29
  -5  -1  -2  480.46   12.35
  -1   5   2  402.64   12.23
  -5  -1  -2  466.16   12.43
   5   1  -3  162.01    5.22
   1  -5  -3  155.71    4.93
   1  -5  -3  152.98    4.60
   5   1   3  156.78    4.89
   1  -5  -3  163.75    4.97
  -1   5   3  149.30    4.89
   1  -5   3  157.20    4.88
   5   1   3  177.70    5.19
   5   1  -3  167.61    5.10
  -1   5   3  153.37    4.91
  -1   5  -3  169.68    5.66
   5   1   3  178.92    5.23
  -5  -1  -3  203.02    5.21
  -1   5   3  168.37    5.19
   5   1   3  156.73    5.12
  -1   5  -3  169.87    5.53
   5   1  -3  161.41    5.04
  -1   5   3  160.50    5.05
  -5  -1   3  179.64    5.16
   1  -5  -3  168.12    5.03
  -5  -1  -3  172.88    5.15
   5   1   4  240.97    6.87
   5   1  -4  224.22    6.76
  -1   5   4  209.10    6.57
   1  -5   4  240.87    6.58
  -5  -1  -4  215.39    6.65
   5   1   4  242.43    6.90
  -1   5  -4  220.28    7.17
  -5  -1  -4  249.27    6.84
   1  -5  -4  221.85    6.59
  -1   5   4  213.00    6.56
   1  -5   4  223.27    6.67
   5   1   4  198.16    6.42
   5   1   4  218.55    6.76
   5   1  -4  228.56    6.90
   5   1  -4  193.49    6.63
  -5  -1   4  229.53    6.77
   1  -5   4  218.12    6.31
   1  -5  -4  222.88    6.65
  -1   5   4  225.91    6.77
   5   1  -4  260.26    6.92
   1  -5  -4  193.38    6.45
  -1   5  -4  209.14    6.88
  -1   5  -4  225.14    6.73
   1  -5   4  180.06    6.38
   1  -5  -5  172.11    6.19
  -1   5  -5  193.69    6.63
   5   1  -5  225.91    6.69
  -5  -1  -5  188.22    6.41
  -1   5  -5  209.33    7.02
   5   1   5  209.16    6.78
  -1   5   5  223.22    6.67
  -1   5   5  217.23    6.78
   5   1  -5  211.10    6.59
   5   1   5  202.59    6.64
   5   1  -5  233.82    6.82
   5   1  -5  219.32    6.69
  -1   5   5  204.75    6.52
  -5  -1  -5  186.49    6.05
   1  -5   5  220.78    6.47
   5   1   5  230.97    6.83
   1  -5  -5  212.31    6.43
  -1   5   5  201.45    6.49
   1  -5   5  209.49    6.54
   1  -5  -5  203.58    6.48
   5   1   5  225.60    6.77
  -5  -1   5  215.16    6.66
   1  -5   5  196.81    6.16
  -1   5   5  205.40    6.66
   1  -5   6  843.14   23.88
   1  -5  -6  805.53   23.75
   1  -5   6  808.82   23.81
  -1   5  -6  779.84   24.05
  -1   5  -6  783.02   23.99
  -5  -1   6  821.04   23.92
  -5  -1  -6  904.73   24.11
   1  -5  -6  860.71   23.93
   1  -5   6  925.88   24.17
  -1   5   6  838.81   23.89
   1  -5   6  960.42   24.29
  -5  -1  -6  885.06   24.06
   5   1  -6  774.59   23.80
   1  -5  -6  850.61   23.88
   5   1   6  908.35   24.13
  -5  -1   6  861.01   24.02
  -1   5   6  822.38   24.04
   1  -5  -6  746.68   23.73
   1  -5   6  940.90   24.53
   1  -5  -6  790.81   23.95
   5   1  -6  724.27   23.87
   1  -5  -6  871.77   23.92
  -1   5  -6  758.28   24.20
   1  -5  -6  842.10   23.74
  -1   5   6  812.71   23.87
   1  -5   6  853.66   23.75
   1  -5   6  840.34   23.88
   5   1   6  878.96   23.95
   5   1  -6  819.36   23.81
  -1   5   6  797.21   23.90
   1  -5   6  899.96   23.86
   5   1   6  929.88   24.28
   5   1  -6  901.71   24.13
   5   1  -6  868.15   24.08
  -1   5   6  851.51   24.12
   5   1  -6  752.44   23.87
   5   1  -7  339.31   10.52
  -5  -1  -7  316.88   10.18
   5   1   7  329.39   10.48
   1  -5  -7  344.72   10.45
   1  -5   7  351.21   10.62
  -1   5  -7  343.22   10.87
  -5  -1   7  332.61   10.61
  -1   5  -7  343.67   10.80
   1  -5   7  312.66   10.43
   5   1   7  326.67   10.50
  -5  -1  -7  346.65   10.71
  -5  -1   7  336.35   10.40
   1  -5  -7  337.93   10.58
  -5  -1   7  304.96   10.36
   1  -5   7  361.58   10.85
   5   1  -7  353.74   10.61
  -1   5   7  343.00   10.66
  -5  -1  -7  301.74   10.54
   1  -5   7  366.93   10.56
  -1   5   7  326.39   10.70
   5   1   7  362.70   10.98
  -1   5   7  327.52   10.56
   1  -5   7  339.53   10.40
   1  -5  -7  339.41   10.52
  -1   5  -7  328.35   10.56
  -5  -1  -7  332.02   10.57
   1  -5  -7  320.77   10.43
  -5  -1  -7  353.07   10.81
  -5  -1   7  380.52   10.81
  -1   5   7  372.66   10.92
   5   1   7  386.92   10.91
   5   1   7  343.64   10.52
  -1   5  -7  356.40   10.92
  -5  -1  -7  361.09   10.71
   5   1  -7  345.33   10.78
  -5  -1  -7  323.40   10.64
   1  -5  -7  336.25   10.49
  -5  -1  -7  307.44   10.39
  -1   5  -7  335.30   11.04
  -5  -1   7  330.38   10.45
  -5  -1  -7  339.54   10.67
  -1   5   7  320.26   10.56
   1  -5   7  336.35   10.40
   1  -5   7  356.85   10.48
   1  -5   7  336.47   10.57
   1  -5  -7  313.83   10.30
   5   1  -7  349.33   10.75
   5   1   7  360.73   10.55
  -1   5   7  359.77   10.90
  -1   5   7  320.33   10.47
  -1   5   8  583.25   16.42
  -5  -1   8  541.40   16.00
  -5  -1  -8  563.84   16.33
   1  -5  -8  569.30   16.24
   1  -5   8  563.09   16.11
  -1   5   8  533.01   16.31
  -5  -1  -8  424.98   15.91
   5   1  -8  573.78   16.27
  -1   5  -8  535.32   16.26
   1  -5  -8  540.63   15.98
   5   1   8  522.18   16.02
   1  -5   8  558.27   16.18
   1  -5   8  519.69   15.98
  -1   5  -8  530.20   16.48
  -5  -1   8  528.79   16.18
  -5  -1  -8  546.22   16.21
  -1   5  -8  535.29   16.10
   1  -5  -8  565.06   16.14
   1  -5  -8  468.81   15.88
  -5  -1  -8  539.56   16.34
  -1   5   8  555.77   16.52
  -5  -1   8  558.65   16.36
   5   1   8  601.65   16.51
  -5  -1   8  572.57   16.37
   1  -5   8  556.80   16.23
   5   1   8  571.58   16.09
   5   1  -8  525.51   16.35
  -5  -1  -8  534.89   16.21
  -5  -1  -8  511.36   15.93
  -1   5  -8  534.59   16.44
  -5  -1   8  537.71   16.00
   1  -5   8  543.67   15.99
  -5  -1  -8  565.96   16.34
  -1   5   8  581.31   16.53
   5   1  -8  573.41   16.19
  -5  -1  -8  524.01   15.78
   5   1  -8  555.21   16.13
  -1   5  -8  467.99   16.39
  -1   5   8  539.32   16.23
   1  -5   8  550.71   16.00
   1  -5  -9   41.96    2.49
   1  -5   9   42.05    2.48
   5   1   9   44.03    2.78
  -1   5   9   44.35    2.73
  -5  -1   9   39.66    2.57
  -1   5  -9   45.96    2.65
  -5  -1  -9   44.75    2.60
  -5  -1   9   43.90    2.61
  -5  -1   9   46.91    2.75
  -1   5   9   44.48    2.90
   5   1   9   46.74    2.78
  -5  -1  -9   44.74    2.67
   5   1  -9   50.55    2.78
  -1   5  -9   54.01    2.93
  -5  -1  -9   40.42    2.47
   5   1   9   42.87    2.76
   1  -5   9   41.34    2.48
  -5  -1   9   40.08    2.43
  -5  -1  -9   40.52    2.44
  -1   5  -9   38.95    2.30
   1  -5  -9   38.17    2.29
  -1   5   9   46.57    2.69
  -5  -1   9   40.45    2.32
   5   1   9   39.72    2.33
   1  -5  -9   42.84    2.24
   5   1  -9   49.05    2.60
   5   1  -9   43.56    2.45
  -5  -1  -9   40.57    2.13
  -1   5  -9   44.35    2.91
  -5  -1 -10   25.01    1.72
   1  -5 -10   23.00    1.53
   1  -5 -10   24.88    1.66
   5   1 -10   25.17    1.68
  -5  -1 -10   24.57    1.45
  -5  -1  10   25.51    1.81
  -1   5  10   26.26    2.11
   5   1  10   25.29    1.99
  -1   5 -10   21.82    1.95
   5   1 -10   22.24    1.90
  -5  -1 -10   23.68    1.63
  -5  -1  10   23.25    1.52
   5   1 -10   25.13    1.75
   1  -5 -10   23.75    1.40
   1  -5  10   22.72    1.69
   1  -5 -10   25.10    1.71
   1  -5  10   25.51    2.01
  -1   5 -10   24.53    1.81
  -1   5  10   23.69    2.01
   1  -5  10   23.13    1.76
   5   1  10   23.83    1.99
   1  -5 -11  231.29    7.48
  -5  -1 -11  272.33    7.80
   5   1  11  278.24    7.79
  -5  -1  11  261.64    7.80
   1  -5  11  270.82    7.86
   1  -5  11  252.22    7.79
  -1   5  11  277.04    7.96
   1  -5  11  213.31    7.52
  -1   5 -11  277.48    7.91
   1  -5 -11  255.86    7.74
   5   1 -11  274.10    7.82
   1  -5  11  259.74    7.59
   5   1  11  275.00    7.96
   5   1 -11  285.04    7.73
   2  -5   0    0.68    0.52
  -5  -2   0    0.52    0.65
   5   2   0    0.52    0.32
  -5  -2   0    0.33    0.52
  -5  -2   0    0.16    0.56
  -2   5   0    0.54    0.96
  -2   5   0    0.27    0.88
  -2   5   1  567.09   14.54
  -2   5   1  571.09   14.56
  -2   5  -1  529.39   14.51
   5   2  -1  477.32   14.31
  -5  -2   1  532.41   14.04
   2  -5  -1  469.14   14.13
   2  -5   1  564.02   14.29
   2  -5  -1  439.36   14.24
   5   2   1  469.74   14.21
  -5  -2  -1  537.54   14.34
   2  -5   1  487.86   14.01
   5   2  -1  445.12   14.14
  -2   5  -1  453.11   14.69
  -2   5   1  538.94   14.34
  -5  -2   1  550.19   14.28
  -5  -2   1  554.82   14.35
  -5  -2  -1  591.83   14.25
   2  -5  -1  494.14   14.20
  -2   5   1  524.16   14.42
   5   2  -2   38.77    1.73
   2  -5  -2   37.59    1.32
   5   2   2   33.64    1.38
   2  -5  -2   37.31    1.53
   5   2   2   36.37    1.66
  -2   5   2   34.53    1.40
   5   2  -2   36.11    1.50
   5   2   2   37.66    1.65
   2  -5   2   32.02    1.35
  -5  -2   2   40.43    1.61
  -2   5  -2   35.50    2.30
  -5  -2   2   39.01    1.48
  -2   5  -2   36.37    1.96
  -2   5   2   37.02    1.69
   5   2  -2   32.97    1.64
  -5  -2  -2   42.71    1.60
  -2   5   2   37.41    1.50
   2  -5  -2   34.57    1.47
  -5  -2   2   40.97    1.63
  -5  -2  -2   36.75    1.60
   5   2  -3  571.93   14.81
  -2   5   3  491.59   14.41
  -2   5  -3  533.53   14.47
   5   2   3  487.94   14.28
   2  -5  -3  548.74   14.55
  -5  -2   3  547.93   14.60
   2  -5   3  585.87   14.65
   2  -5  -3  492.26   14.21
  -5  -2   3  562.00   14.60
  -2   5   3  503.41   14.42
   5   2  -3  525.76   14.58
   5   2   3  569.19   14.68
  -5  -2  -3  448.62   14.03
   2  -5   3  558.97   14.42
   5   2  -3  432.81   14.37
   5   2   3  533.47   14.75
   5   2  -3  458.08   14.58
  -2   5  -3  545.84   14.90
  -5  -2   3  575.06   14.44
  -2   5   3  525.92   14.67
   5   2   3  492.79   14.60
   2  -5  -3  482.39   14.42
  -5  -2   3  560.27   14.61
  -2   5   3  487.88   14.50
  -5  -2  -3  622.02   14.69
  -2   5   3  557.93   14.70
  -5  -2  -3  569.52   14.67
  -2   5  -4   33.36    1.68
  -2   5   4   30.77    1.58
   5   2  -4   37.34    1.89
   2  -5   4   23.21    1.31
  -2   5  -4   32.16    1.98
   2  -5  -4   33.54    1.58
  -5  -2   4   33.08    1.72
   2  -5  -4   30.35    1.24
  -5  -2   4   34.91    1.71
   5   2   4   32.03    1.78
   5   2  -4   32.89    1.68
   2  -5   4   35.01    1.56
  -5  -2  -4   26.38    1.13
  -2   5   4   31.35    1.59
  -5  -2  -4   31.43    1.57
   5   2  -4   33.02    1.61
   5   2   4   34.92    1.81
  -2   5  -4   35.89    2.26
   5   2  -4   34.83    1.82
   5   2   4   30.44    1.66
   5   2  -4   36.77    1.96
  -2   5  -4   37.67    2.20
  -2   5   4   31.05    1.70
   2  -5   4   30.54    1.31
  -5  -2   4   34.50    1.74
   2  -5  -4   31.94    1.57
  -2   5   4   30.42    1.83
  -2   5   5  199.38    6.57
   5   2  -5  227.79    6.79
  -2   5  -5  196.82    6.79
  -5  -2   5  213.52    6.67
   2  -5  -5  208.94    6.57
   2  -5   5  211.43    6.61
  -2   5  -5  200.77    7.00
  -5  -2  -5  199.74    6.55
   5   2   5  224.95    6.88
   5   2  -5  226.71    6.89
   5   2   5  206.57    6.69
   5   2  -5  194.47    6.66
  -2   5   5  230.75    6.91
  -2   5  -5  206.52    6.97
  -5  -2   5  218.06    6.70
  -2   5   5  192.63    6.58
   5   2  -5  216.47    6.76
   2  -5   5  235.00    6.62
   5   2   5  226.59    6.90
  -2   5   5  211.13    6.70
   2  -5  -5  179.78    6.44
  -5  -2   5  223.12    6.70
  -2   5   5  200.27    6.71
   2  -5   5  200.00    6.24
   2  -5  -6  100.72    3.74
  -5  -2   6   97.35    3.89
  -2   5  -6   93.11    3.90
   2  -5   6  102.75    3.92
  -2   5  -6   95.39    4.01
  -5  -2  -6   92.37    3.84
  -5  -2   6   90.62    3.79
   2  -5  -6   86.33    3.69
  -5  -2   6   90.94    3.72
   2  -5   6  102.76    3.95
  -2   5   6   90.83    3.83
   2  -5   6  100.04    3.98
   5   2  -6   95.89    3.77
  -5  -2  -6  103.93    3.93
  -2   5  -6   90.20    3.84
   2  -5  -6   92.04    3.68
   5   2  -6   99.75    3.85
  -2   5   6   91.31    3.81
   5   2   6  105.16    4.11
  -5  -2   6  104.34    3.92
  -2   5   6  100.26    4.01
   2  -5  -6   94.44    3.65
  -5  -2  -6  105.91    4.02
   5   2  -6  109.66    4.08
   2  -5  -6   92.61    3.73
   2  -5  -6  104.78    3.94
  -5  -2  -6   99.02    3.91
  -2   5  -6  105.36    4.34
   2  -5  -6   93.21    3.67
   2  -5   6   90.61    3.76
   5   2   6   99.83    3.94
   2  -5  -6   92.97    3.68
   5   2  -6   90.29    3.64
  -5  -2   6  101.66    3.91
  -2   5   6   89.39    3.82
  -5  -2   6   95.24    3.83
   5   2   6  102.73    4.10
   5   2  -6  103.16    3.95
   2  -5   6   92.62    3.70
  -2   5  -6  111.23    4.31
  -2   5   6   98.31    4.08
   5   2  -6  108.20    4.05
   5   2  -6  110.31    4.09
   5   2  -7  138.22    5.11
  -5  -2  -7  137.96    4.84
   2  -5  -7  155.50    5.24
   2  -5   7  144.26    5.22
   2  -5  -7  140.90    5.08
  -2   5  -7  138.32    5.38
   2  -5   7  137.03    5.15
  -2   5  -7  136.54    5.44
  -5  -2   7  145.53    5.32
  -5  -2  -7  145.10    5.31
  -5  -2   7  144.58    5.01
  -2   5   7  146.56    5.35
  -5  -2   7  149.06    5.25
  -5  -2   7  133.87    5.11
   2  -5  -7  147.27    5.20
   2  -5   7  155.33    5.46
   5   2  -7  143.03    5.20
  -2   5   7  140.22    5.28
  -5  -2  -7  127.37    5.17
  -5  -2   7  151.85    5.39
  -2   5   7  136.95    5.34
   2  -5   7  145.99    5.17
   2  -5   7  143.73    5.07
  -5  -2   7  145.52    5.28
   5   2   7  156.74    5.60
  -2   5   7  136.01    5.23
   5   2  -7  153.32    5.45
   2  -5  -7  146.32    5.14
  -2   5  -7  141.21    5.29
   5   2   7  159.66    5.61
   2  -5  -7  121.27    4.92
  -5  -2   7  156.18    5.37
  -5  -2  -7  153.86    5.45
  -2   5   7  146.75    5.45
   2  -5   7  165.98    5.38
  -2   5  -7  130.34    5.33
   5   2  -7  129.10    5.32
  -5  -2  -7  137.50    5.11
   2  -5  -7  139.34    5.09
  -5  -2  -7  138.06    5.26
  -2   5  -7  122.73    5.51
  -5  -2   7  142.35    5.07
  -5  -2  -7  147.21    5.32
  -2   5   7  143.72    5.33
   2  -5   7  143.58    5.11
   2  -5   7  140.98    5.24
   2  -5   7  154.29    5.17
   5   2   7  144.09    5.26
   2  -5  -7  141.55    5.08
   5   2  -7  118.90    5.24
  -2   5   7  150.55    5.56
   5   2   7  144.60    5.29
  -2   5  -7  140.99    5.63
   5   2  -7  141.47    5.37
  -2   5   7  138.04    5.17
  -2   5  -8  158.11    6.01
   2  -5   8  147.87    5.50
  -5  -2   8  149.84    5.73
  -5  -2  -8  153.41    5.73
  -5  -2   8  145.95    5.35
  -2   5   8  160.47    5.81
   2  -5  -8  151.02    5.61
  -5  -2   8  141.01    5.44
  -5  -2  -8  121.68    5.43
  -2   5  -8  158.08    5.71
   5   2  -8  153.48    5.67
  -5  -2  -8  146.49    5.24
   5   2  -8  154.07    5.57
  -2   5  -8  153.29    5.66
   2  -5  -8  149.24    5.47
  -2   5  -8  158.83    5.74
  -5  -2  -8  157.18    5.62
  -2   5   8  170.22    6.05
  -5  -2  -8  156.83    5.83
  -5  -2   8  164.59    5.80
   5   2   8  177.69    6.13
   2  -5   8  153.79    5.69
   2  -5  -8  153.23    5.50
   2  -5   8  160.45    5.75
  -5  -2   8  153.30    5.70
  -5  -2  -8  142.58    5.46
   5   2  -8  165.66    6.00
  -2   5  -8  161.17    5.96
  -5  -2  -8  148.54    5.67
  -2   5  -8  155.04    6.13
   5   2   8  157.67    5.65
  -2   5  -8  163.59    6.23
   5   2  -8  158.72    5.69
   5   2   8  163.53    5.91
   2  -5   8  159.44    5.56
  -5  -2   8  146.49    5.42
  -5  -2  -8  154.88    5.74
   2  -5   8  150.92    5.57
  -2   5   8  152.52    5.76
  -5  -2   8  155.65    5.76
   2  -5   8  154.28    5.51
   5   2  -9  229.23    7.80
   2  -5   9  236.43    7.75
   2  -5  -9  227.62    7.51
   2  -5  -9  235.18    7.69
  -2   5   9  231.82    7.86
   2  -5   9  237.77    7.61
   5   2   9  248.73    7.99
  -5  -2   9  242.24    7.88
  -5  -2   9  215.12    7.71
  -2   5  -9  238.16    7.83
  -5  -2  -9  267.35    8.00
  -5  -2   9  247.39    7.86
   5   2   9  239.58    8.08
  -2   5   9  236.89    8.10
  -5  -2   9  234.47    7.73
  -5  -2  -9  211.03    7.76
  -2   5  -9  235.10    7.97
   5   2  -9  218.93    7.92
  -5  -2  -9  225.14    7.64
  -5  -2  -9  245.40    7.89
   5   2   9  250.95    7.95
   2  -5   9  229.97    7.60
   2  -5  -9  231.26    7.56
  -2   5  -9  240.51    7.75
  -5  -2  -9  239.73    7.74
  -5  -2   9  213.90    7.42
  -2   5   9  251.21    8.01
  -5  -2   9  225.41    7.43
  -5  -2  -9  231.95    7.39
   5   2  -9  237.98    7.71
  -2   5  -9  245.26    7.82
  -2   5  -9  191.93    7.91
  -2   5 -10  114.91    4.23
   5   2 -10  114.03    4.29
  -5  -2 -10   94.69    3.76
   5   2 -10  107.35    3.97
  -2   5 -10  108.92    4.04
  -5  -2 -10   96.88    3.59
   5   2 -10  117.81    4.12
   2  -5 -10  103.13    3.69
  -5  -2  10  104.68    4.09
  -2   5  10  107.16    4.17
   2  -5  10  104.54    3.89
   5   2  10  112.89    4.23
   2  -5  10   98.48    3.95
  -2   5 -10  101.25    3.81
  -5  -2 -10  103.44    3.94
   2  -5 -10   98.97    3.71
  -5  -2  10  103.28    4.02
  -2   5 -10  106.56    4.05
  -2   5  10  112.00    4.27
   5   2  10  107.84    4.11
  -2   5  11   16.02    1.51
  -5  -2  11   15.12    1.30
  -5  -2 -11   16.54    1.18
   2  -5  11   13.17    1.06
   2  -5  11   17.20    1.31
  -5  -2  11   16.27    1.26
   5   2 -11   12.74    1.09
   5   2  11   14.40    1.22
  -2   5  11   15.10    1.50
   2  -5  11   16.36    1.41
   5   2  11   16.31    1.26
   5   2 -11   16.22    1.17
  -2   5 -11   14.89    1.16
   5   2  11   14.50    1.39
   2  -5  11   16.75    1.34
  -3   5   0   40.07    1.52
  -5  -3   0   50.03    1.79
   3  -5   0   44.75    1.55
  -5  -3   0   52.09    1.81
  -3   5   0   42.49    2.04
   5   3   0   40.91    1.40
  -3   5   0   50.03    2.12
  -5  -3   0   52.96    1.60
  -5  -3   0   46.68    1.65
  -5  -3   0   50.82    1.76
  -3   5   0   48.85    2.11
   3  -5   0   41.56    1.58
  -5  -3   0   51.17    1.68
   3  -5  -1  136.15    4.53
  -5  -3  -1  168.32    4.69
  -3   5   1  143.60    4.56
  -5  -3   1  151.02    4.58
  -3   5  -1  168.45    5.40
  -3   5   1  180.80    5.13
  -3   5  -1  144.26    5.08
  -3   5   1  159.38    4.80
   3  -5   1  159.10    4.65
  -5  -3   1  161.23    4.75
  -3   5   1  170.52    4.97
  -5  -3  -1  173.77    4.75
  -5  -3  -1  171.52    4.62
  -3   5   1  179.79    5.07
  -3   5  -1  162.09    4.98
  -3   5   1  166.52    5.02
   3  -5  -1  159.08    4.63
   5   3   1  122.00    4.58
  -3   5  -1  171.42    5.13
   3  -5   1  160.09    4.71
   3  -5  -1  148.49    4.62
   5   3  -1  129.50    4.61
   5   3  -1  154.54    4.57
   3  -5   1  155.80    4.47
  -5  -3  -1  167.12    4.73
  -3   5  -2 3168.22   77.49
   5   3  -2 2102.04   77.00
   5   3  -2 2421.69   77.10
  -3   5   2 3002.23   77.19
  -3   5  -2 2841.75   77.23
  -3   5   2 3211.11   77.20
  -5  -3  -2 3125.33   76.78
  -5  -3   2 3182.52   77.21
   5   3  -2 2721.81   77.18
   3  -5  -2 2797.86   76.88
   5   3   2 2658.45   77.20
   5   3   2 2493.42   76.78
  -3   5   2 2694.03   76.92
   3  -5   2 2957.68   76.86
   5   3  -2 2844.61   77.00
   5   3   2 2831.45   77.08
  -5  -3   2 3051.40   77.07
  -3   5   2 2829.30   76.98
  -5  -3  -2 3131.56   77.09
  -5  -3   2 3131.85   77.08
   3  -5  -2 2560.58   76.87
  -5  -3  -3  194.62    5.33
   3  -5   3  149.33    4.80
  -5  -3   3  180.97    5.23
  -3   5   3  163.57    5.21
   3  -5  -3  144.45    4.99
  -5  -3  -3  162.33    5.22
  -3   5  -3  186.26    5.77
   5   3   3  176.99    5.37
   5   3  -3  171.53    5.35
  -3   5  -3  186.84    5.59
   5   3  -3  159.64    5.42
   5   3   3  154.88    5.21
  -3   5   3  178.37    5.45
  -5  -3   3  176.11    4.99
  -5  -3  -3  176.89    5.30
  -3   5   3  172.11    5.42
   5   3  -3  199.20    5.61
  -3   5  -3  163.83    5.02
  -5  -3   3  180.97    5.27
   3  -5  -3  157.10    4.96
   3  -5   3  170.67    5.23
   3  -5  -3  177.46    5.24
   5   3   3  142.52    4.79
  -5  -3   3  175.35    5.21
  -3   5   3  159.10    5.11
   5   3   3  185.37    5.33
   5   3  -3  182.28    5.27
   3  -5   3  164.44    5.05
  -3   5   4  424.20   12.99
   3  -5  -4  377.94   12.73
  -5  -3   4  470.39   12.99
   3  -5   4  412.97   12.57
   5   3   4  478.90   13.23
  -5  -3  -4  450.36   13.01
   5   3  -4  383.94   12.88
  -3   5  -4  429.53   13.21
  -5  -3   4  475.96   12.66
   5   3   4  447.93   13.01
   5   3  -4  483.79   13.25
   5   3  -4  411.98   13.08
  -3   5   4  468.60   13.14
   5   3  -4  482.83   13.34
  -3   5  -4  434.23   13.26
  -5  -3   4  470.25   13.04
   3  -5  -4  457.83   12.67
   3  -5  -4  487.07   13.05
   5   3   4  489.34   13.17
  -5  -3   4  483.51   13.03
  -3   5   4  427.28   12.90
   5   3  -4  479.30   13.10
   3  -5   4  482.36   12.91
  -3   5   5    4.16    1.11
  -5  -3   5    3.25    0.99
   3  -5   5    3.38    0.73
  -3   5   5    4.03    1.25
   5   3  -5    5.02    1.25
  -3   5   5    4.12    1.29
   5   3  -5    2.14    1.09
  -3   5  -5    2.62    1.25
   5   3   5    3.32    1.07
   3  -5  -5    3.46    0.78
  -5  -3  -5    4.98    0.88
   5   3  -5    1.81    0.95
  -5  -3   5    4.49    1.08
   3  -5   5    3.34    0.97
   5   3   5    4.27    1.14
   3  -5   5    3.54    0.92
   5   3  -5    4.86    1.02
  -5  -3   5    4.33    1.05
  -3   5   5    3.52    1.02
   5   3   5    5.28    1.19
   3  -5  -5    4.56    0.90
  -3   5  -5    2.83    1.19
  -5  -3  -5    2.65    1.08
   5   3  -5    4.73    1.12
   5   3   5    3.34    0.94
   3  -5  -6  777.24   21.63
   5   3  -6  729.48   21.49
   3  -5  -6  739.11   21.55
  -3   5  -6  749.57   21.86
  -3   5  -6  755.50   21.80
  -5  -3   6  764.97   21.59
   3  -5   6  757.20   21.71
  -5  -3   6  745.67   21.66
  -3   5   6  718.35   21.67
  -5  -3   6  739.98   21.61
  -5  -3   6  753.14   21.72
   3  -5  -6  730.28   21.52
  -5  -3  -6  686.71   21.42
   3  -5  -6  725.84   21.49
   3  -5   6  812.13   21.83
  -3   5   6  717.68   21.59
   5   3  -6  731.70   21.56
  -5  -3  -6  727.49   21.65
   5   3  -6  780.00   21.69
  -3   5  -6  754.50   21.81
   3  -5  -6  756.86   21.51
  -5  -3  -6  748.33   21.56
  -3   5  -6  734.81   21.78
   3  -5   6  797.71   21.67
  -5  -3  -6  764.61   21.71
  -3   5   6  728.97   21.71
  -5  -3   6  792.43   21.61
   3  -5  -6  732.49   21.66
  -3   5  -6  695.20   21.62
  -5  -3  -6  743.66   21.68
  -3   5  -6  684.60   21.91
   3  -5   6  754.02   21.60
  -5  -3   6  783.25   21.67
   3  -5  -6  790.20   21.64
   5   3   6  830.30   21.95
  -3   5   6  715.59   21.59
   5   3  -6  649.51   21.69
   5   3  -6  804.95   21.86
  -3   5  -6  746.99   21.93
   5   3   6  798.59   21.84
  -3   5   6  786.00   21.91
  -5  -3   6  792.77   21.71
  -3   5   6  724.98   21.62
   5   3  -6  826.66   21.88
   3  -5   6  812.17   21.59
  -5  -3   6  757.35   21.59
  -3   5   6  679.00   21.50
   5   3   6  839.50   21.97
   5   3  -7  210.44    7.06
  -5  -3  -7  197.60    6.71
   3  -5  -7  216.12    7.15
   3  -5   7  216.25    7.19
   3  -5  -7  213.87    7.08
  -5  -3   7  216.80    7.26
   3  -5   7  200.67    7.06
  -5  -3   7  201.51    6.99
  -3   5  -7  218.34    7.38
  -3   5  -7  214.49    7.44
  -3   5   7  208.26    7.27
  -5  -3  -7  217.95    7.22
  -5  -3   7  201.51    6.78
  -5  -3   7  196.47    7.04
   3  -5  -7  194.42    7.01
  -5  -3   7  202.54    7.13
   3  -5   7  222.53    7.34
   5   3  -7  201.53    7.10
  -5  -3   7  223.60    7.26
  -3   5   7  211.87    7.30
   5   3  -7  223.04    7.41
  -5  -3   7  214.02    7.17
  -3   5   7  198.89    7.16
   5   3   7  229.34    7.53
   3  -5   7  232.10    7.17
   3  -5   7  212.13    6.99
  -3   5   7  218.15    7.28
  -5  -3  -7  221.93    7.28
  -3   5  -7  215.59    7.34
   3  -5  -7  203.62    6.96
   3  -5   7  219.51    7.23
  -5  -3   7  223.13    7.17
  -3   5   7  226.37    7.46
  -5  -3  -7  214.13    7.28
  -5  -3  -7  200.19    7.05
   5   3  -7  214.55    7.42
  -3   5  -7  210.88    7.29
  -5  -3  -7  209.59    7.20
  -5  -3  -7  188.31    7.03
   3  -5   7  208.17    7.14
   5   3   7  228.38    7.38
   3  -5  -7  209.67    7.11
   3  -5  -7  195.30    6.68
   5   3  -7  203.53    7.34
  -3   5  -7  236.77    7.71
   5   3   7  238.62    7.44
   5   3  -7  219.79    7.42
  -3   5  -7  216.25    7.63
  -5  -3   8   10.62    1.72
   3  -5   8    8.70    1.43
  -3   5  -8   11.61    1.74
  -5  -3  -8   13.17    1.56
  -3   5   8    8.68    1.60
  -5  -3   8    8.82    1.26
  -5  -3   8   11.20    1.35
   3  -5  -8   12.29    1.51
  -5  -3  -8    6.38    1.39
  -3   5  -8    8.38    1.45
   5   3  -8    9.58    1.52
   3  -5  -8   11.12    1.40
   5   3  -8    8.46    1.30
  -5  -3  -8    7.96    1.08
  -3   5  -8   13.80    1.48
   3  -5  -8   15.18    1.39
  -5  -3  -8    9.15    1.34
  -3   5  -8   12.33    1.60
   5   3   8   11.24    1.88
  -3   5   8   10.31    1.85
  -5  -3   8    9.62    1.54
   3  -5   8    8.65    1.50
   3  -5  -8   11.33    1.37
   3  -5   8    9.78    1.54
  -5  -3   8   17.11    1.71
  -3   5  -8    9.42    1.64
  -5  -3  -8    9.09    1.49
  -5  -3  -8    9.36    1.38
   5   3  -8   17.55    1.91
  -3   5  -8    5.38    1.78
  -5  -3  -8    7.08    1.53
   5   3   8   10.92    1.72
  -3   5  -8   10.71    1.83
   5   3  -8    9.52    1.40
   3  -5   8   12.30    1.58
   5   3   8    9.86    1.73
  -5  -3  -8   12.54    1.53
   3  -5   8    8.59    1.50
  -5  -3   8   12.73    1.74
  -3   5   8    9.50    1.72
   3  -5   8    9.29    1.47
   3  -5  -9  113.01    4.45
  -5  -3   9  121.34    4.68
  -3   5   9  119.55    4.80
   3  -5   9  114.88    4.44
   5   3   9  130.32    4.87
   5   3  -9  130.17    4.78
   3  -5  -9  118.63    4.45
   3  -5   9  124.09    4.71
  -3   5  -9  121.69    4.60
   5   3  -9  129.06    4.74
  -3   5  -9  121.56    4.69
  -5  -3  -9  121.30    4.57
   3  -5  -9  115.10    4.35
  -5  -3  -9  110.02    4.66
  -3   5   9  118.96    4.91
   5   3   9  127.35    5.06
  -5  -3   9  122.05    4.68
  -5  -3  -9  120.56    4.68
   5   3   9  123.57    4.74
   3  -5   9  118.15    4.51
  -5  -3   9  112.77    4.65
  -5  -3   9  108.90    4.36
   5   3  -9  125.18    4.60
   3  -5  -9  121.69    4.60
  -3   5  -9  121.08    4.61
  -5  -3  -9  116.32    4.24
  -3   5  -9  107.92    4.94
  -3   5   9  109.40    4.48
   5   3  -9  133.37    5.03
  -3   5  -9  129.37    4.82
  -5  -3  -9  118.16    4.52
  -5  -3  -9  110.57    4.40
  -5  -3  10  364.09   10.68
  -3   5  10  360.43   10.75
   3  -5  10  342.88   10.42
   5   3  10  356.09   10.74
   5   3 -10  369.58   10.63
  -3   5 -10  357.75   10.62
   3  -5 -10  361.03   10.66
  -5  -3 -10  338.30   10.18
  -3   5 -10  336.63   10.63
   5   3 -10  339.56   10.85
  -3   5  10  331.32   10.48
   5   3 -10  360.42   10.68
   3  -5 -10  350.20   10.39
   3  -5 -10  331.89   10.24
  -3   5 -10  365.61   10.60
  -5  -3 -10  362.43   10.60
   5   3  10  359.81   10.65
   3  -5  10  345.68   10.47
  -3   5  10  356.77   10.77
   3  -5  10  321.85   10.55
   5   3 -11   89.88    2.90
  -5  -3  11   87.26    2.98
  -5  -3 -11   86.01    2.94
  -5  -3  11   82.30    3.00
   3  -5  11   83.40    3.01
   3  -5  11   84.27    3.01
   5   3  11   91.87    3.09
  -3   5  11   88.03    3.14
   3  -5  11   81.60    2.76
   5   3  11   84.12    3.06
   5   3  11   89.41    3.01
  -5  -3 -11   77.85    2.81
  -3   5  11   86.68    3.11
   5   3 -11   89.12    2.96
  -3   5 -11   84.87    2.91
   3  -5 -11   86.36    2.98
   3  -5  11   69.63    2.75
  -5  -4   0    0.25    0.53
   4  -5   0    0.39    0.57
  -4   5   0    0.58    1.11
  -5  -4   0    0.40    0.59
   4  -5   0    0.28    0.50
  -5  -4   0    0.04    0.62
  -5  -4   0    0.70    0.60
   5   4   0    0.79    0.27
  -4   5   0    0.40    0.56
  -4   5   0    0.84    1.62
  -5  -4   0    0.24    0.63
  -5  -4   0    1.11    0.65
  -5  -4  -1 1208.17   31.80
  -4   5   1 1051.08   31.69
   4  -5  -1  978.45   31.53
  -5  -4   1 1171.29   31.74
   4  -5  -1 1187.59   31.78
   5   4  -1  977.68   31.81
   5   4   1  998.45   31.61
   4  -5   1 1215.17   31.79
  -4   5  -1 1046.58   31.70
   4  -5  -1 1213.33   31.54
  -4   5   1 1141.55   32.07
  -5  -4  -1 1244.46   31.86
  -5  -4   1 1256.36   31.81
  -5  -4  -1 1389.49   31.77
  -5  -4  -1 1257.89   31.82
  -4   5  -1 1243.87   32.09
  -5  -4   1 1184.98   31.78
   4  -5   1 1240.52   31.62
  -4   5  -1 1206.16   32.10
  -4   5   1 1096.00   32.12
  -5  -4  -2   76.76    2.66
  -4   5   2   63.72    2.57
   4  -5  -2   65.03    2.34
  -5  -4   2   73.38    2.59
   4  -5   2   75.28    2.66
   4  -5  -2   65.58    2.47
   5   4   2   73.47    2.73
   4  -5  -2   73.47    2.19
  -5  -4   2   81.76    2.66
   4  -5  -2   73.38    2.52
   4  -5   2   75.85    2.67
  -4   5  -2   72.52    2.84
  -5  -4  -2   79.71    2.69
  -4   5   2   81.58    3.04
  -5  -4  -2   86.87    2.42
   5   4  -2   80.06    2.93
  -4   5   2   82.61    3.00
   5   4  -2   54.36    2.57
  -5  -4   2   79.20    2.77
   4  -5   2   68.07    2.45
   5   4   2   83.22    2.68
  -4   5   2   71.33    2.57
  -4   5  -2   73.13    3.10
   4  -5   2   78.64    2.53
  -4   5   2   84.39    3.19
   4  -5  -3   22.00    1.17
   4  -5   3   27.22    1.16
  -5  -4  -3   20.67    1.43
  -5  -4   3   32.46    1.48
  -4   5   3   26.24    1.51
   4  -5  -3   26.68    1.29
   4  -5   3   32.77    1.55
  -4   5  -3   23.77    1.76
   5   4   3   28.96    1.48
  -4   5   3   25.32    1.78
   5   4  -3   22.25    1.96
  -4   5   3   28.13    1.94
  -4   5   3   32.27    1.78
   5   4  -3   27.07    1.90
  -4   5  -3   33.01    2.05
  -5  -4  -3   26.18    1.57
  -5  -4   3   31.60    1.61
  -4   5  -3   24.64    1.21
  -5  -4   3   30.27    1.49
  -4   5   3   26.82    1.46
   5   4   3   32.08    1.60
   5   4  -3   43.34    1.71
   4  -5   3   28.65    1.37
  -5  -4  -3   27.19    1.47
  -4   5   3   30.38    1.96
   5   4  -3   22.04    2.02
  -4   5  -3   25.19    1.99
   5   4   3   28.78    1.61
   4  -5   4  188.84    6.02
  -5  -4   4  209.21    6.36
  -4   5   4  200.54    6.48
   4  -5  -4  196.67    6.17
  -5  -4   4  216.57    6.48
   4  -5   4  214.47    6.50
   4  -5  -4  209.32    6.49
   5   4  -4  194.17    6.69
  -4   5  -4  212.33    6.65
   5   4   4  196.66    6.34
  -4   5   4  220.49    6.67
  -4   5  -4  201.34    6.74
  -5  -4  -4  213.15    6.56
   5   4  -4  225.86    6.90
  -4   5   4  202.67    6.28
  -5  -4   4  213.41    6.43
  -4   5   4  202.91    6.40
   5   4   4  204.11    6.53
   5   4  -4  226.16    6.57
   4  -5   4  201.01    6.32
  -4   5   4  208.26    6.45
  -4   5  -4  217.63    6.85
   5   4   4  207.76    6.57
   5   4  -4  180.15    6.51
  -5  -4  -4  195.83    6.41
  -4   5   5  246.84    8.14
  -5  -4   5  259.70    7.95
   5   4   5  274.48    8.38
  -4   5   5  263.22    8.22
  -4   5   5  261.68    8.36
   5   4  -5  240.82    8.27
  -4   5  -5  259.72    8.30
   5   4  -5  284.76    8.40
   5   4   5  285.44    8.47
  -5  -4   5  273.51    8.13
   4  -5  -5  244.45    7.67
   4  -5  -5  269.61    8.15
  -5  -4   5  267.08    8.07
  -4   5   5  243.70    8.03
   5   4  -5  263.08    8.19
   4  -5   5  264.41    8.00
   5   4   5  270.94    8.26
   5   4  -5  220.91    8.00
   5   4   5  263.12    8.24
  -4   5  -5  254.08    8.34
  -5  -4  -5  257.65    8.15
  -5  -4   6  142.55    5.07
   4  -5   6  138.60    5.04
   5   4   6  161.45    5.47
   4  -5  -6  149.69    5.11
  -5  -4   6  136.49    5.11
   4  -5   6  137.07    5.12
  -5  -4   6  135.99    4.99
  -4   5   6  133.97    5.08
  -5  -4  -6  145.01    5.08
  -5  -4   6  148.03    5.16
   4  -5  -6  132.38    4.87
  -5  -4   6  139.29    5.06
   4  -5  -6  128.52    4.86
   4  -5   6  147.68    5.18
  -5  -4  -6  132.08    4.90
  -4   5   6  137.65    5.12
   4  -5  -6  131.75    4.70
   5   4  -6  157.30    5.21
  -5  -4  -6  124.33    5.00
  -4   5  -6  146.48    5.29
  -5  -4  -6  143.42    4.95
   4  -5  -6  138.46    4.85
   4  -5   6  144.42    5.08
  -4   5  -6  134.18    5.21
  -5  -4  -6  145.58    5.15
  -4   5   6  141.51    5.22
  -5  -4   6  141.94    4.93
   5   4   6  115.99    5.18
   4  -5  -6  133.41    5.05
  -4   5  -6  141.11    5.06
  -5  -4  -6  134.46    5.05
  -5  -4   6  168.09    5.69
  -4   5   6  141.49    5.14
  -4   5  -6  149.00    5.37
   5   4   6  160.95    5.43
   5   4  -6  149.47    5.36
   5   4  -6  132.74    5.32
   4  -5  -6  146.45    5.03
   5   4  -6  130.02    4.87
   5   4  -6  120.81    4.89
  -5  -4   6  142.42    5.07
  -4   5   6  134.93    5.08
  -5  -4   6  136.71    4.98
   5   4  -6  152.66    5.25
  -4   5   6  130.37    5.03
   4  -5   6  146.91    4.99
   5   4   6  147.49    5.29
   4  -5  -7  596.73   16.79
  -5  -4  -7  551.53   16.32
   5   4  -7  553.61   16.62
   4  -5   7  580.61   16.78
   4  -5  -7  552.90   16.66
   4  -5   7  564.24   16.84
  -4   5  -7  577.71   16.98
  -5  -4   7  589.90   16.88
  -4   5  -7  545.81   16.97
  -5  -4   7  564.79   16.64
  -4   5   7  588.39   16.91
  -5  -4   7  570.29   16.76
   4  -5  -7  563.94   16.59
  -5  -4   7  577.73   16.83
  -5  -4  -7  531.26   16.53
   4  -5  -7  557.31   16.29
   5   4  -7  547.71   16.70
  -5  -4   7  591.71   16.81
  -4   5   7  558.99   16.86
   4  -5   7  574.07   16.71
   5   4  -7  572.87   16.97
  -5  -4   7  577.39   16.70
  -4   5   7  525.88   16.73
   5   4   7  612.58   17.09
  -4   5   7  570.70   16.83
  -5  -4  -7  589.95   16.88
  -4   5  -7  602.85   17.07
   4  -5  -7  583.28   16.56
   4  -5   7  595.66   16.85
  -4   5   7  576.06   16.98
  -5  -4   7  579.42   16.63
  -5  -4  -7  552.23   16.79
  -5  -4  -7  555.89   16.71
  -5  -4  -7  584.71   16.82
   5   4  -7  506.02   16.88
  -4   5  -7  537.51   16.71
  -5  -4  -7  506.15   16.59
   5   4  -7  563.00   16.70
   4  -5  -7  563.82   16.81
   4  -5   7  550.51   16.70
   4  -5  -7  533.62   16.33
  -4   5  -7  493.91   16.97
  -4   5  -7  549.07   17.02
   5   4   7  632.27   17.15
   5   4  -7  517.75   16.91
   5   4  -7  625.87   17.04
   4  -5   8   57.13    2.88
  -4   5  -8   65.28    3.36
  -5  -4   8   52.52    2.78
  -5  -4   8   57.81    3.13
  -4   5   8   60.52    3.12
  -5  -4  -8   57.75    2.98
  -5  -4  -8   57.06    2.93
   4  -5  -8   51.76    2.73
  -5  -4   8   51.62    2.83
  -5  -4   8   56.90    2.89
  -5  -4  -8   51.51    2.85
   5   4  -8   60.75    3.02
  -4   5  -8   57.42    2.88
   4  -5   8   60.86    3.03
   4  -5  -8   63.26    2.95
   4  -5  -8   50.98    2.45
  -4   5  -8   57.01    3.09
   4  -5  -8   54.95    2.67
  -5  -4   8   63.02    2.95
  -4   5   8   65.27    3.37
  -5  -4  -8   65.08    3.19
   4  -5   8   61.47    3.08
   5   4  -8   76.51    3.57
  -5  -4  -8   52.22    2.83
  -5  -4  -8   59.59    2.99
  -4   5  -8   72.51    3.22
   4  -5   8   57.78    2.92
   5   4   8   57.26    3.08
  -5  -4  -8   58.10    3.01
   5   4  -8   70.26    3.43
   5   4   8   63.36    3.35
   5   4  -8   69.92    3.15
   5   4  -8   54.92    2.83
  -5  -4  -8   52.62    2.55
   4  -5  -8   60.26    2.97
  -4   5  -8   54.03    2.81
  -4   5  -8   68.10    3.60
  -4   5   8   60.56    3.20
  -5  -4   8   61.76    3.10
   4  -5   8   53.80    2.81
   5   4   8   60.43    3.22
   4  -5  -9   76.01    3.10
  -5  -4  -9   78.77    3.15
  -4   5  -9   81.98    3.44
   4  -5  -9   88.34    3.58
   5   4  -9   84.84    3.48
   5   4  -9   85.21    3.62
  -4   5  -9   80.01    3.42
   4  -5  -9   79.26    3.19
  -4   5  -9   84.96    3.67
  -5  -4  -9   87.10    3.49
  -5  -4  -9   81.53    3.62
   5   4   9   90.64    4.05
  -4   5   9   87.72    3.90
   4  -5   9   87.31    3.67
  -5  -4   9   82.94    3.52
   5   4   9   85.29    3.61
   4  -5   9   85.85    3.51
  -4   5   9   73.30    3.36
  -5  -4  -9   79.71    3.39
  -5  -4  -9   75.28    3.37
  -4   5  -9   89.48    3.62
  -4   5  -9   78.38    3.51
   5   4  -9   85.41    3.89
  -5  -4   9   82.79    3.57
   5   4   9   84.82    3.69
  -4   5   9   83.28    3.76
   4  -5   9   82.91    3.41
  -5  -4  -9   84.84    3.60
  -5  -4   9   77.11    3.57
  -4   5  -9   73.29    3.83
  -5  -4   9   78.03    3.36
   4  -5  -9   83.48    3.43
   4  -5   9   83.18    3.57
   5   4 -10  200.91    6.39
  -5  -4 -10  165.39    5.48
  -4   5 -10  182.55    5.88
   4  -5 -10  182.73    5.97
   5   4 -10  184.41    5.94
  -4   5  10  164.93    5.75
  -5  -4  10  155.33    5.61
  -5  -4  10  182.96    5.98
   4  -5  10  176.41    5.84
   5   4  10  180.47    5.93
  -4   5  10  190.87    6.18
   5   4 -10  209.09    6.15
   4  -5 -10  177.73    5.81
  -5  -4 -10  183.29    5.89
  -4   5 -10  183.11    5.99
   4  -5  10  178.37    5.78
   5   4  10  182.57    6.05
  -5  -4  11    2.71    0.76
   5   4 -11    2.63    0.65
   4  -5 -11    2.29    0.65
   4  -5  11    2.14    0.86
  -5  -4 -11    2.16    0.65
   5   4  11    2.74    0.86
  -5  -4  11    2.98    0.77
  -4   5  11    2.86    0.83
   5   4  11    2.41    0.91
  -5  -5   0 2490.73   66.10
  -5  -5   0 2401.79   66.04
   5  -5   0 2502.18   66.15
  -5   5   0 2558.77   66.26
   5  -5   0 2430.77   65.99
  -5  -5   0 2638.73   66.08
  -5   5   0 1971.43   65.93
  -5  -5   0 2506.14   66.11
  -5  -5   0 2571.16   66.04
  -5  -5   0 2668.04   66.01
  -5   5   0 2190.52   66.01
  -5   5   0 2297.91   66.12
  -5  -5   1    7.04    0.87
  -5   5   1    7.24    0.89
  -5  -5  -1    8.23    0.88
  -5   5  -1    5.88    0.73
   5  -5  -1    7.57    0.81
  -5   5   1    7.43    1.27
   5   5  -1    5.64    1.40
   5  -5  -1    7.24    0.54
  -5  -5   1    8.20    0.84
  -5   5  -1    7.47    0.92
   5  -5   1    8.06    0.83
  -5   5  -1    8.90    1.13
  -5  -5  -1    8.75    0.87
  -5  -5   1    8.57    0.83
  -5  -5  -1    8.63    0.81
  -5  -5  -1    9.03    0.92
   5  -5  -1    8.18    0.66
  -5   5   1    6.61    1.35
  -5  -5   1    7.59    0.78
  -5   5   1    6.68    0.87
   5  -5  -1    9.89    0.91
   5  -5   1    8.61    0.72
  -5   5   1    7.45    2.02
  -5   5  -1    7.40    1.43
  -5   5   2  739.42   21.78
  -5  -5  -2  837.98   21.89
   5  -5   2  757.50   21.84
   5  -5  -2  789.99   21.77
   5  -5  -2  744.90   21.45
   5  -5  -2  796.47   21.91
   5  -5  -2  688.76   21.55
  -5  -5   2  851.73   21.80
   5   5   2  695.64   21.89
  -5   5  -2  739.80   21.78
   5  -5   2  832.28   21.90
  -5   5   2  792.14   22.15
  -5  -5   2  834.08   21.73
  -5  -5  -2  837.40   21.85
  -5  -5  -2  877.86   21.61
  -5   5   2  859.73   22.21
  -5  -5   2  878.21   21.98
   5  -5   2  761.86   21.64
   5   5   2  742.05   21.72
   5  -5  -2  864.95   21.86
   5  -5   2  871.68   21.75
  -5   5  -2  803.21   22.04
  -5   5   2  686.50   22.07
  -5   5   3    4.63    0.99
  -5  -5   3    4.67    0.81
   5  -5   3    4.44    0.85
   5  -5  -3    3.84    0.72
  -5   5  -3    4.25    1.11
   5   5  -3    4.31    1.75
  -5   5   3    5.40    1.58
  -5  -5  -3    4.68    0.89
  -5  -5   3    4.41    0.91
  -5  -5  -3    4.96    1.00
  -5  -5  -3    4.68    0.53
   5  -5   3    4.16    0.92
   5   5  -3    5.15    1.41
  -5   5  -3    4.35    1.35
   5   5   3    3.95    0.75
  -5  -5   3    4.29    0.84
  -5   5   3    4.35    0.94
   5  -5   3    3.78    0.76
   5   5   3    4.47    0.90
  -5  -5  -3    5.11    0.84
   5   5   3    4.70    0.92
  -5   5   3    4.19    1.76
   5  -5  -3    4.63    0.73
   5   5  -3    4.65    1.89
  -5   5  -3    6.71    1.41
  -5   5   4 2643.17   76.90
   5  -5   4 2764.67   76.48
  -5  -5   4 2896.02   76.70
   5  -5   4 2952.14   76.97
   5  -5  -4 2749.61   76.69
   5   5  -4 2803.60   77.28
  -5   5  -4 2911.16   76.97
   5   5   4 2444.25   76.64
  -5   5   4 2903.72   77.11
  -5  -5  -4 2886.52   76.97
  -5   5  -4 2881.41   77.23
  -5  -5   4 2895.94   76.79
  -5   5   4 2784.02   76.88
   5   5  -4 2877.31   76.96
   5  -5   4 2928.46   76.80
   5   5   4 2872.05   76.95
   5   5  -4 2436.58   77.03
  -5   5  -4 2760.15   77.12
   5   5   4 2914.11   77.02
  -5  -5  -4 2855.37   76.93
  -5   5   5  161.32    5.60
   5   5   5  170.98    5.81
  -5  -5   5  155.96    5.26
  -5  -5  -5  164.07    5.56
  -5   5   5  139.99    5.60
   5   5  -5  164.37    5.91
  -5   5  -5  174.04    5.70
   5   5  -5  174.01    5.81
  -5  -5   5  151.31    5.43
   5  -5  -5  143.54    5.13
   5  -5  -5  164.39    5.56
   5   5   5  175.92    5.93
  -5  -5   5  162.13    5.39
  -5   5   5  148.75    5.46
   5   5  -5  163.79    5.58
   5  -5   5  162.58    5.40
   5   5   5  160.13    5.60
  -5   5  -5  190.28    6.00
   5   5  -5  152.26    5.64
  -5  -5  -5  166.00    5.58
   5  -5   6  145.29    5.35
   5  -5  -6  162.92    5.55
   5   5   6  166.71    5.87
  -5  -5   6  154.04    5.41
   5  -5   6  152.26    5.50
  -5   5  -6  144.79    5.48
  -5  -5   6  153.98    5.39
  -5   5  -6  150.78    5.58
  -5  -5   6  161.91    5.55
  -5   5   6  145.83    5.45
  -5  -5  -6  158.00    5.40
  -5  -5   6  154.83    5.46
  -5  -5   6  156.94    5.47
  -5  -5  -6  138.98    5.27
   5  -5   6  191.21    5.69
  -5   5   6  133.36    5.45
  -5   5  -6  143.04    5.46
   5  -5  -6  147.20    5.14
   5   5  -6  162.91    5.61
  -5  -5  -6  140.21    5.37
  -5   5  -6  145.16    5.55
  -5  -5  -6  146.40    5.25
   5  -5  -6  142.94    5.13
  -5   5   6  151.50    5.42
  -5   5  -6  150.20    5.68
   5  -5   6  151.27    5.43
  -5  -5  -6  160.86    5.53
   5   5   6  188.02    6.01
  -5  -5   6  155.43    5.19
  -5   5   6  148.72    5.55
  -5   5  -6  157.35    5.35
  -5  -5   6  178.01    6.04
  -5  -5  -6  147.69    5.38
  -5  -5  -6  172.43    5.57
  -5   5   6  146.81    5.49
   5   5   6  164.86    5.82
  -5   5  -6  158.63    5.70
   5   5  -6  156.77    5.80
   5   5  -6  171.41    5.80
  -5  -5  -6  141.39    4.98
   5  -5  -6  154.71    5.38
  -5   5  -6  155.91    5.83
   5   5  -6  135.27    5.36
  -5  -5   6  163.50    5.40
  -5   5   6  139.94    5.44
  -5  -5   6  150.97    5.31
   5   5  -6  157.06    5.57
  -5   5   6  133.18    5.36
   5  -5   6  150.38    5.34
   5   5   6  156.95    5.58
   5  -5   7  312.63   10.00
  -5  -5   7  311.18    9.87
  -5  -5   7  310.49   10.05
   5  -5   7  311.55   10.07
  -5   5   7  322.50   10.12
  -5  -5  -7  322.42    9.97
  -5  -5   7  316.03    9.98
  -5   5   7  294.67    9.92
  -5  -5   7  308.26    9.97
  -5  -5  -7  310.37    9.88
  -5  -5  -7  287.90    9.77
   5   5  -7  331.92   10.05
  -5  -5  -7  277.91    9.79
   5   5  -7  296.35    9.92
   5  -5  -7  304.39    9.56
  -5   5  -7  287.57    9.88
  -5   5  -7  297.58    9.71
  -5  -5   7  318.56    9.94
   5   5  -7  316.43   10.15
  -5  -5   7  327.08    9.91
   5  -5   7  300.94    9.88
   5   5   7  311.98   10.18
  -5   5   7  296.03   10.07
  -5   5   7  303.86   10.00
  -5   5  -7  309.71   10.19
  -5  -5  -7  308.02    9.80
   5  -5  -7  295.94    9.61
   5  -5   7  338.23   10.12
  -5   5   7  314.47    9.96
  -5  -5  -7  323.48   10.07
  -5  -5   7  331.21    9.70
   5   5   7  341.79   10.50
  -5   5   7  325.46   10.26
  -5  -5  -7  307.09    9.94
  -5  -5  -7  312.44    9.94
  -5   5  -7  339.00    9.97
  -5  -5  -7  314.02   10.04
  -5   5   7  311.15   10.07
  -5  -5   7  307.59    9.92
   5  -5  -7  326.47   10.11
   5  -5   7  293.56    9.89
   5  -5  -7  302.64    9.63
  -5  -5  -7  294.95    9.48
   5  -5  -7  316.43    9.95
   5   5  -7  297.31    9.80
   5   5  -7  324.93   10.39
   5   5  -7  368.03   10.39
  -5   5  -7  337.85   10.37
   5   5   7  358.04   10.51
  -5  -5   8  445.67   13.88
  -5  -5   8  449.24   13.88
  -5  -5  -8  489.81   13.97
  -5  -5  -8  412.61   13.66
   5   5  -8  458.87   13.97
   5  -5  -8  434.03   13.36
  -5   5  -8  448.96   13.74
   5  -5  -8  453.77   13.89
   5  -5   8  471.19   14.01
  -5   5  -8  472.51   14.23
   5  -5  -8  454.36   13.57
  -5  -5  -8  415.28   13.90
  -5   5   8  475.13   14.26
   5   5   8  523.85   14.60
   5  -5   8  432.13   13.72
  -5  -5   8  457.85   14.03
  -5  -5   8  460.36   13.78
   5  -5   8  503.91   14.16
  -5  -5  -8  454.56   13.91
  -5  -5  -8  468.89   13.90
  -5   5  -8  444.85   13.81
   5   5  -8  422.91   14.24
  -5   5   8  435.88   13.82
   5   5   8  463.53   13.89
   5  -5   8  471.21   13.83
  -5  -5  -8  493.27   14.14
   5   5  -8  412.59   14.16
   5   5   8  499.34   14.41
   5   5  -8  459.58   13.86
  -5  -5  -8  458.84   13.52
   5  -5  -8  489.31   14.05
  -5   5  -8  447.78   13.76
  -5  -5   8  483.87   13.91
  -5   5   8  464.13   14.08
   5  -5   8  474.63   13.77
   5   5   8  484.89   14.05
   5  -5  -8  448.43   13.50
  -5  -5   9   62.71    3.12
  -5  -5   9   57.05    2.74
   5  -5  -9   65.33    3.02
  -5   5  -9   59.05    2.82
   5   5  -9   64.13    2.94
  -5  -5  -9   61.37    2.62
  -5   5  -9   65.45    2.87
   5   5  -9   66.30    3.12
  -5  -5   9   61.96    2.91
  -5   5   9   56.80    3.00
  -5   5  -9   69.24    3.22
  -5  -5  -9   62.71    3.12
  -5   5   9   68.49    3.44
   5  -5   9   71.46    3.22
  -5  -5  -9   59.51    2.88
   5   5  -9   81.64    3.66
  -5  -5  -9   60.53    2.88
  -5   5   9   58.26    2.85
  -5   5  -9   61.57    3.12
  -5   5  -9   70.49    3.00
  -5   5  -9   66.66    3.48
   5  -5  -9   68.62    3.00
   5  -5   9   63.75    3.08
  -5  -5  -9   56.84    2.72
   5  -5   9   65.73    3.03
   5   5   9   63.79    3.04
   5  -5  -9   56.61    2.63
  -5   5   9   71.62    3.35
   5  -5   9   64.26    2.92
   5   5   9   68.10    3.20
  -5  -5   9   67.98    3.08
   5   5 -10  128.17    4.25
  -5   5 -10  119.41    4.08
   5  -5 -10  124.81    4.28
   5   5 -10  114.01    4.54
  -5  -5  10  106.73    4.00
  -5   5  10  108.89    3.96
  -5   5  10  121.61    4.43
   5   5  10  116.06    4.26
   5  -5  10  115.29    4.08
  -5   5  10  116.80    4.41
   5  -5  10  117.13    4.17
  -5  -5 -10  123.47    4.19
  -5   5 -10  121.86    4.33
   5  -5 -10  121.18    4.15
   5   5 -10  120.67    4.33
   5   5  10  125.24    4.43
   5  -5  11  100.65    3.39
   5   5  11  108.85    3.51
  -5   5  11  103.75    3.49
  -5  -5  11  102.09    3.40
   5  -5 -11  100.99    3.37
   5   5  11  111.11    3.51
  -5  -5 -11  103.09    3.35
  -5   5 -11  105.73    3.50
  -5  -6   0    0.52    0.52
  -6   5   0    0.32    0.75
  -6   5   0    0.27    1.04
  -5  -6   0    0.89    0.71
  -6   5   0    0.13    1.24
   6  -5   0    0.56    0.64
  -5  -6   0    0.33    0.66
   6  -5   0    0.61    0.65
  -5  -6   0    0.63    0.65
  -6   5   0    0.23    0.78
  -5  -6   0    0.28    0.74
  -5  -6   1 1208.92   32.55
  -5  -6  -1 1335.65   32.62
  -6   5   1 1073.09   32.46
  -6   5  -1 1236.75   32.56
  -5  -6  -1 1304.37   32.56
   6  -5   1 1204.04   32.36
  -6   5  -1 1136.54   32.24
  -6   5  -1 1079.52   32.51
   6  -5   1 1183.38   32.52
  -5  -6  -1 1245.81   32.53
  -6   5  -1 1141.00   32.75
  -6   5   1 1164.62   32.86
  -5  -6  -1 1298.08   32.47
   6  -5  -1 1163.87   32.34
  -5  -6  -1 1233.90   32.47
  -6   5  -1  968.74   32.30
  -5  -6   1 1286.54   32.41
   6  -5  -1 1222.16   32.58
  -6   5   1 1133.21   32.46
  -5  -6   1 1185.92   32.37
   5   6  -1 1012.29   32.83
   6  -5  -1 1185.66   32.33
  -6   5   1 1033.98   32.48
  -5  -6   1 1230.10   32.35
  -5  -6  -2  469.93   13.51
  -6   5   2  420.77   13.42
  -5  -6  -2  514.26   13.53
   6  -5  -2  502.16   13.54
  -6   5  -2  465.13   13.56
   6  -5   2  486.66   13.38
   6  -5   2  507.13   13.56
  -6   5  -2  491.39   13.31
   5   6  -2  373.62   13.60
  -5  -6   2  519.45   13.61
  -6   5   2  502.66   13.84
  -6   5  -2  500.89   13.87
  -5  -6  -2  516.35   13.26
  -5  -6   2  469.84   13.25
  -5  -6  -2  496.67   13.44
   6  -5  -2  478.48   13.47
   6  -5  -2  453.13   13.55
  -5  -6   2  460.55   13.37
   6  -5   2  453.34   13.49
   6  -5  -2  459.24   13.15
   5   6   2  406.42   13.47
   5   6   2  396.22   13.26
   6  -5   2  473.64   13.32
  -6   5   3 1309.94   38.35
   6  -5  -3 1415.28   38.30
   5   6  -3 1202.75   38.83
   6  -5   3 1379.15   38.31
   5   6   3 1284.11   38.30
  -6   5  -3 1573.48   38.61
  -6   5   3 1399.80   38.50
   6  -5   3 1479.44   38.52
   5   6   3 1170.92   38.08
   5   6  -3 1337.38   38.94
  -6   5  -3 1327.17   38.24
  -5  -6   3 1436.53   38.45
   5   6  -3 1454.93   38.74
  -5  -6  -3 1442.22   37.92
  -6   5   3 1562.96   38.79
  -5  -6  -3 1518.55   38.44
  -5  -6  -3 1468.61   38.34
  -5  -6   3 1400.32   38.09
  -6   5   3 1415.55   38.71
   6  -5   3 1383.87   38.38
   6  -5  -3 1463.61   38.51
   6  -5  -3 1325.25   38.28
  -5  -6   3 1390.89   38.28
   5   6   3 1245.27   38.20
   6  -5   3 1352.69   38.19
   6  -5   4   74.51    2.88
  -5  -6   4   86.81    3.02
  -6   5   4   82.86    3.37
   5   6   4   86.49    3.53
  -5  -6  -4   90.70    3.39
  -6   5  -4   87.76    3.67
  -5  -6   4   75.24    3.25
   5   6  -4   98.83    4.09
  -6   5  -4  102.39    3.43
  -5  -6  -4   79.84    3.22
   5   6   4   84.35    3.29
   6  -5  -4   86.46    3.07
   5   6  -4   81.94    3.88
  -6   5  -4  107.30    3.72
   6  -5  -4   81.93    3.12
   6  -5   4   78.09    3.25
   5   6   4   90.30    3.67
   6  -5   4   82.14    3.17
   5   6   4   72.26    3.20
  -6   5   4   80.11    3.32
  -5  -6   4   82.66    3.11
  -6   5   4   76.78    3.58
  -5  -6   5  546.95   15.53
   6  -5  -5  503.75   15.08
   6  -5  -5  508.42   15.11
   6  -5   5  493.16   15.07
  -6   5  -5  511.09   15.28
  -5  -6   5  527.95   15.14
  -6   5  -5  506.32   15.19
  -5  -6   5  556.50   15.25
  -6   5   5  490.71   15.21
  -5  -6   5  534.45   15.27
  -5  -6  -5  535.40   15.12
  -5  -6   5  529.25   15.26
  -5  -6  -5  511.00   15.15
  -5  -6  -5  517.58   15.17
   5   6  -5  585.27   15.82
  -6   5   5  492.31   15.30
  -5  -6  -5  518.84   15.00
  -6   5  -5  515.74   15.35
  -6   5  -5  510.66   15.39
  -5  -6   5  489.11   14.78
   5   6   5  544.42   15.52
  -5  -6  -5  536.78   15.26
  -6   5   5  499.83   15.24
  -5  -6  -5  547.57   15.24
  -5  -6   5  579.11   15.71
  -6   5  -5  510.61   15.40
   5   6  -5  449.60   15.34
  -6   5   5  498.58   15.19
   6  -5  -5  472.25   14.88
  -5  -6   5  524.20   15.13
   6  -5   5  503.95   15.20
   5   6   5  567.38   15.69
   5   6  -5  479.08   15.60
  -6   5  -5  508.26   15.22
  -5  -6   5  534.02   14.99
   5   6  -5  519.98   15.25
   5   6   5  495.42   15.14
   6  -5   5  505.90   15.06
  -6   5   5  493.93   15.19
   6  -5  -6   21.05    1.69
  -6   5  -6   20.41    1.80
  -6   5  -6   21.76    1.90
   6  -5   6   22.39    1.83
  -5  -6   6   17.00    1.73
  -5  -6  -6   17.82    1.59
  -6   5   6   18.16    1.79
  -5  -6  -6   16.55    1.64
  -5  -6   6   20.98    1.78
  -5  -6   6   23.72    1.81
  -6   5   6   18.99    2.05
   6  -5   6   18.27    1.66
  -5  -6  -6   16.79    1.65
  -5  -6  -6   21.88    1.82
   5   6  -6   22.19    1.96
  -5  -6   6   19.07    1.72
  -5  -6   6   17.40    1.71
   5   6  -6   18.89    1.79
  -6   5   6   17.30    1.90
   5   6   6   16.86    1.82
   6  -5   6   18.75    1.72
  -6   5   6   19.49    1.87
  -6   5  -6   16.46    1.84
   6  -5  -6   17.04    1.43
  -5  -6  -6   18.13    1.54
  -6   5  -6   17.26    1.82
  -5  -6  -6   25.53    1.98
   5   6   6   23.50    2.21
  -6   5   6   23.57    2.06
  -6   5   6   17.63    1.77
   6  -5   6   18.36    1.76
  -5  -6  -6   18.30    1.70
  -5  -6  -6   20.80    1.80
  -5  -6   6   18.90    2.14
  -6   5   6   17.78    1.94
  -6   5   6   18.95    1.96
  -5  -6  -6   15.43    1.56
   6  -5   6   15.24    1.73
  -5  -6   6   18.97    1.82
   6  -5  -6   19.85    1.77
   5   6   6   18.44    2.05
   6  -5  -6   17.31    1.57
   5   6  -6   24.42    2.16
  -6   5  -6   33.27    2.37
   5   6  -6   21.86    2.12
  -6   5  -6   27.45    2.08
   5   6   6   21.73    2.21
   5   6  -6   27.65    2.39
   6  -5  -7  216.64    6.98
  -5  -6  -7  193.92    6.51
   5   6  -7  199.29    6.82
   6  -5  -7  196.58    6.89
   6  -5   7  204.01    7.00
  -5  -6   7  216.48    7.15
   6  -5   7  196.76    7.03
  -5  -6   7  201.31    6.89
  -6   5  -7  194.02    7.13
  -6   5   7  201.39    7.11
  -5  -6  -7  220.47    6.97
  -5  -6   7  207.98    7.03
  -5  -6  -7  207.62    6.94
  -6   5   7  193.17    6.91
  -5  -6   7  216.11    7.03
  -5  -6  -7  192.89    6.84
   5   6  -7  203.54    7.06
  -5  -6  -7  179.64    6.79
  -6   5  -7  192.86    7.04
  -6   5  -7  186.94    6.61
   6  -5  -7  199.41    6.61
   5   6  -7  208.49    7.18
  -6   5   7  201.11    7.08
  -5  -6   7  214.19    6.87
   5   6   7  198.29    7.08
   6  -5   7  212.10    6.98
  -6   5   7  192.75    7.10
  -5  -6   7  216.02    6.93
  -5  -6  -7  212.00    6.85
  -6   5  -7  205.91    7.23
   6  -5   7  223.71    7.16
  -6   5   7  210.07    7.07
  -5  -6  -7  190.68    6.97
  -6   5   7  197.01    7.18
   5   6   7  224.02    7.52
  -5  -6  -7  203.94    6.96
  -6   5   7  196.35    7.00
  -5  -6  -7  236.50    7.15
  -6   5  -7  174.35    7.13
  -5  -6   7  208.29    6.98
   6  -5   7  189.43    6.91
   6  -5  -7  218.00    7.21
   6  -5  -7  197.36    6.70
   5   6  -7  202.05    7.30
   5   6   7  219.65    7.48
   5   6  -7  171.70    7.22
  -6   5   7  193.36    7.08
   5   6   7  191.84    6.77
  -5  -6   8  332.27   10.32
  -5  -6   8  327.20   10.56
   6  -5   8  315.84   10.26
  -6   5   8  319.13   10.48
  -5  -6   8  323.86   10.44
  -5  -6   8  331.36   10.48
  -5  -6  -8  336.12   10.43
  -5  -6  -8  305.17   10.26
  -6   5  -8  314.49   10.38
   5   6  -8  342.02   10.57
  -6   5  -8  314.58   10.13
   6  -5  -8  321.80    9.99
   6  -5   8  342.33   10.56
   6  -5  -8  326.88   10.11
  -5  -6  -8  348.92   10.49
  -6   5  -8  345.26   10.79
  -6   5   8  327.15   10.75
  -5  -6  -8  320.95   10.51
   5   6   8  381.62   11.20
  -5  -6   8  343.30   10.43
  -6   5   8  306.04   10.30
  -6   5  -8  333.24   10.23
   5   6  -8  341.37   11.02
  -5  -6  -8  324.11   10.37
  -5  -6  -8  324.69   10.46
  -5  -6  -8  341.28   10.57
   5   6   8  325.31   10.29
  -6   5   8  334.88   10.66
  -5  -6   8  342.13   10.36
   5   6   8  325.29   10.43
   6  -5   8  327.34   10.26
  -6   5  -8  316.87   10.16
  -5  -6  -8  322.73   10.01
   6  -5  -8  346.44   10.50
   5   6  -8  335.84   10.40
   5   6  -8  333.64   10.97
   5   6   8  367.12   11.09
  -6   5  -8  312.51   10.79
   6  -5   8  359.60   10.69
  -6   5   8  333.86   10.47
  -5  -6   9  379.75   11.71
  -5  -6   9  368.18   11.38
  -5  -6   9  373.48   11.57
  -6   5   9  351.73   11.49
  -6   5  -9  407.92   11.95
  -5  -6  -9  382.13   11.20
  -6   5  -9  379.12   11.39
   6  -5  -9  417.39   11.77
   5   6  -9  389.27   11.61
  -5  -6   9  388.42   11.62
   6  -5   9  415.38   11.87
   5   6  -9  373.21   12.05
  -6   5  -9  349.23   11.70
  -5  -6  -9  374.89   11.60
  -5  -6  -9  360.34   11.39
   5   6   9  370.19   11.56
   6  -5   9  385.23   11.46
  -5  -6  -9  397.37   11.65
   6  -5  -9  364.44   11.36
   5   6  -9  397.17   11.78
  -6   5   9  410.91   11.96
   5   6   9  364.58   11.41
   6  -5   9  396.36   11.57
   6  -5  -9  377.89   11.18
   6  -5  -9  387.86   11.63
   6  -5   9  384.14   11.72
   6  -5 -10  197.18    6.17
   5   6 -10  229.53    6.44
  -5  -6  10  194.02    6.01
  -6   5  10  201.40    6.36
  -6   5 -10  197.62    6.34
  -5  -6 -10  194.10    6.12
   6  -5  10  190.89    6.02
   5   6  10  185.04    6.10
   5   6 -10  213.65    6.70
  -6   5 -10  166.52    6.01
  -5  -6 -10  202.23    6.27
   6  -5  10  194.04    6.11
  -5  -6  10  174.51    6.01
   6  -5 -10  177.95    5.78
  -6   5  10  198.65    6.40
   5   6  10  206.25    6.40
  -6   5 -10  194.95    5.91
   6  -5 -10  201.02    6.23
   5   6 -10  204.51    6.22
   5   6  11   76.96    2.66
  -4  -6   0  708.89   18.69
  -6   4   0  639.51   18.67
  -4  -6   0  664.43   18.36
  -6   4   0  681.14   18.73
  -4  -6   0  693.36   18.49
  -6   4   0  568.45   18.56
   4   6   0  567.25   18.33
  -4  -6   0  747.93   18.67
   6  -4   0  683.45   18.61
  -6   4   0  691.29   18.85
   6  -4   0  697.99   18.77
  -4  -6   0  697.07   18.54
   6  -4   0  710.69   18.63
  -4  -6   0  697.71   18.64
  -4  -6  -1   37.49    1.64
  -4  -6   1   34.93    1.61
  -6   4   1   31.89    1.62
  -6   4   1   31.51    1.64
   4   6   1   31.59    1.33
  -4  -6   1   35.21    1.34
  -6   4  -1   30.71    1.59
  -6   4  -1   30.72    1.61
   6  -4   1   36.82    1.62
  -4  -6   1   34.06    1.40
  -6   4  -1   27.86    1.51
  -4  -6  -1   37.03    1.50
  -6   4   1   33.39    1.94
  -4  -6  -1   35.63    1.60
  -6   4  -1   34.32    1.79
  -6   4  -1   36.82    1.95
  -4  -6  -1   37.96    1.52
  -6   4  -1   33.55    1.59
   6  -4   1   35.76    1.63
   6  -4  -1   37.12    1.63
  -4  -6   1   35.99    1.48
   4   6  -1   37.23    2.35
  -6   4   1   35.38    1.59
   6  -4  -1   36.46    1.44
  -6   4   2 1233.72   34.30
   4   6   2 1137.64   34.08
   6  -4   2 1252.29   34.20
   6  -4   2 1412.19   34.44
  -6   4  -2 1198.50   34.04
   6  -4  -2 1205.32   34.32
  -6   4  -2 1090.24   34.08
  -4  -6  -2 1312.94   34.22
  -4  -6   2 1298.17   34.03
  -6   4   2 1350.70   34.55
  -6   4  -2 1349.93   34.57
  -4  -6   2 1419.62   34.42
   4   6  -2 1040.21   34.46
  -6   4  -2 1239.46   34.29
  -4  -6  -2 1336.53   34.31
   6  -4  -2 1303.69   34.36
   4   6  -2 1026.70   34.26
   6  -4   2 1288.00   34.25
   6  -4  -2 1250.92   34.33
   6  -4  -2 1337.55   34.42
  -4  -6   2 1297.24   34.21
   4   6   2 1086.74   34.17
  -4  -6   3    1.52    0.63
  -6   4   3    1.46    0.97
  -4  -6   3    1.87    0.73
  -6   4   3    1.61    0.91
   4   6   3    1.36    0.81
   6  -4   3    2.41    0.82
   6  -4  -3    1.19    0.75
  -6   4  -3    2.68    0.87
   4   6  -3    2.60    1.91
   6  -4  -3    1.81    0.79
  -6   4  -3    1.40    0.76
  -4  -6  -3    2.33    0.91
  -4  -6   3    1.57    0.82
  -6   4  -3    2.32    1.14
   6  -4   3    1.70    0.80
   4   6   3    1.83    0.73
   6  -4  -3    2.05    0.78
   4   6  -3    0.50    2.22
  -4  -6   3    1.30    0.85
   6  -4   3    1.36    0.77
   6  -4  -3    1.89    0.80
   4   6   3    1.10    1.09
  -4  -6  -4   65.76    2.90
  -4  -6   4   69.23    2.57
  -6   4   4   68.27    2.93
   4   6   4   70.53    3.04
  -4  -6   4   82.29    2.76
   6  -4   4   81.18    2.91
   4   6   4   69.77    2.84
  -6   4   4   68.59    2.90
   4   6  -4   73.96    3.58
  -6   4  -4   69.98    2.85
  -6   4   4   67.88    3.13
  -4  -6  -4   77.98    2.96
  -4  -6   4   71.86    2.88
  -6   4  -4   75.66    3.19
   6  -4  -4   74.17    2.75
   6  -4   4   77.03    2.94
  -6   4  -4   72.43    3.06
   4   6  -4   66.43    3.48
   4   6   4   62.30    2.77
   6  -4  -4   75.01    2.98
   6  -4   4   72.41    2.91
  -6   4   5  238.20    7.95
  -4  -6   5  250.77    7.72
   4   6   5  243.34    7.90
   6  -4   5  256.09    7.92
   4   6  -5  281.00    8.52
  -4  -6  -5  242.77    7.89
  -4  -6   5  251.28    7.89
   6  -4   5  246.44    7.94
   4   6   5  278.30    8.42
   4   6  -5  228.58    8.28
   6  -4  -5  247.96    7.55
  -6   4  -5  248.79    8.12
   4   6  -5  253.83    8.51
  -6   4  -5  249.19    7.95
   6  -4  -5  270.13    8.07
   6  -4   5  241.49    7.58
   4   6   5  256.55    8.20
  -4  -6  -5  253.46    8.00
  -6   4   5  233.34    7.98
  -4  -6   5  245.74    7.52
   6  -4  -6 1126.27   32.14
  -4  -6  -6 1111.20   31.88
   6  -4   6 1121.60   32.22
   6  -4  -6 1143.00   32.22
  -6   4  -6 1118.69   32.37
   6  -4   6 1082.12   32.26
  -4  -6   6 1161.59   32.20
  -6   4  -6 1126.99   32.29
  -6   4  -6 1107.70   32.24
  -4  -6  -6 1184.96   32.17
  -4  -6  -6 1136.02   32.17
  -6   4   6 1056.60   32.16
  -4  -6   6 1205.10   32.34
  -4  -6   6 1171.94   32.36
  -4  -6  -6 1114.91   32.16
   6  -4   6 1171.58   32.28
  -4  -6   6 1222.40   32.34
  -4  -6  -6 1124.80   32.15
  -6   4   6 1094.74   32.30
  -4  -6   6 1196.16   32.07
   4   6  -6 1202.82   32.47
  -4  -6   6 1140.75   31.99
   4   6   6 1059.82   32.24
   6  -4   6 1185.99   32.31
  -6   4   6 1047.84   32.19
  -6   4  -6 1127.58   32.42
  -4  -6  -6 1179.21   32.16
  -6   4  -6 1150.30   32.41
  -4  -6  -6 1140.10   32.28
   6  -4   6 1141.55   31.83
  -6   4   6 1131.13   32.39
   4   6   6 1237.79   32.66
   6  -4   6 1191.77   32.34
  -6   4   6 1173.74   32.39
   6  -4  -6 1006.82   32.05
  -6   4   6 1049.02   32.15
  -4  -6  -6 1222.02   32.31
  -4  -6  -6 1174.72   32.27
  -6   4  -6 1071.76   32.41
   4   6  -6  966.64   32.30
  -6   4  -6 1029.49   32.24
  -4  -6  -6 1195.93   32.29
   6  -4  -6 1217.01   32.47
   4   6   6 1277.89   32.84
   6  -4   6 1092.76   32.14
  -4  -6   6 1188.39   32.24
   4   6  -6 1092.89   32.73
   4   6   6 1238.34   32.71
   4   6  -6 1264.32   32.60
  -6   4  -6 1134.65   32.34
  -6   4  -7  189.01    6.68
   6  -4  -7  212.62    7.03
  -4  -6  -7  195.42    6.65
   4   6  -7  194.23    6.94
   6  -4   7  210.35    7.11
  -4  -6   7  202.75    6.97
  -4  -6   7  210.80    7.17
   6  -4   7  204.23    7.13
  -6   4  -7  222.32    7.36
  -6   4  -7  201.38    7.02
  -4  -6   7  206.92    7.06
  -4  -6  -7  198.59    6.99
  -4  -6   7  215.45    7.16
  -4  -6  -7  196.44    6.90
  -4  -6  -7  187.83    6.84
  -6   4  -7  199.36    7.13
  -6   4  -7  194.39    6.69
  -6   4   7  200.39    7.21
  -4  -6   7  208.19    6.93
   4   6  -7  227.44    7.37
  -6   4   7  206.97    7.17
  -4  -6   7  207.81    6.88
   6  -4   7  203.32    7.10
   4   6   7  197.68    6.99
   4   6   7  193.55    7.10
  -6   4  -7  211.39    7.26
   6  -4  -7  202.09    6.73
  -6   4   7  218.25    7.22
   6  -4   7  222.48    7.24
  -4  -6  -7  208.85    7.13
  -6   4   7  209.35    7.29
   4   6   7  221.54    7.54
  -4  -6  -7  198.89    6.98
  -4  -6  -7  203.16    7.02
   6  -4  -7  202.90    7.03
  -6   4   7  198.82    6.97
  -6   4  -7  218.45    7.47
   4   6  -7  193.78    7.19
   4   6  -7  222.89    7.72
   4   6  -7  232.28    7.41
   4   6   7  232.04    7.62
  -4  -6  -7  208.26    6.98
   4   6   7  195.84    6.88
  -4  -6   7  212.05    7.06
   6  -4   7  188.37    6.88
   6  -4  -7  218.30    7.27
  -6   4  -8   78.31    3.40
  -4  -6  -8   86.90    3.43
   4   6  -8   85.31    3.68
   6  -4  -8   91.56    3.73
  -6   4   8   77.74    3.67
  -4  -6   8   85.44    3.74
  -4  -6   8   88.94    3.72
  -4  -6  -8   82.09    3.56
   4   6  -8   87.33    3.88
  -6   4  -8   81.62    3.43
  -6   4  -8   93.90    3.83
   6  -4  -8   85.87    3.34
   6  -4   8   86.47    3.87
  -4  -6   8   84.25    3.63
  -4  -6   8   90.18    3.92
  -6   4  -8   91.46    3.96
  -6   4   8   87.13    4.03
  -4  -6  -8   82.15    3.75
   4   6   8   90.17    4.21
   4   6  -8   82.35    4.22
   4   6   8   92.69    4.24
  -6   4   8   86.25    3.85
   6  -4   8   96.78    3.98
   4   6  -8   82.48    4.17
  -4  -6  -8   82.65    3.67
  -6   4   8   77.40    3.56
  -6   4  -8   89.27    3.60
  -4  -6  -8   83.11    3.65
   6  -4   8   85.44    3.79
  -6   4   8   85.69    3.93
  -4  -6   8   89.46    3.69
   4   6   8   85.55    3.75
   6  -4  -8   83.93    3.45
  -4  -6  -8   91.41    3.76
   4   6   8   88.64    3.69
  -4  -6  -8   88.67    3.79
  -6   4   8   84.52    3.91
  -6   4  -8   83.80    3.64
  -4  -6   9   70.09    3.09
  -4  -6   9   72.87    3.44
   4   6   9   72.89    3.33
  -4  -6   9   75.88    3.25
   6  -4   9   77.63    3.30
  -6   4   9   62.13    3.06
   4   6  -9   78.34    3.49
  -6   4   9   73.48    3.42
  -4  -6  -9   63.48    2.93
  -4  -6  -9   72.89    3.17
  -6   4  -9   72.52    3.43
  -6   4   9   71.10    3.27
   6  -4   9   74.09    3.42
  -6   4   9   77.66    3.62
   4   6   9   88.06    3.90
  -4  -6  -9   72.95    3.21
  -6   4  -9   71.94    3.44
   4   6  -9   96.29    4.02
  -6   4   9   74.56    3.49
   4   6   9   70.42    3.19
   6  -4   9   71.52    3.30
  -4  -6   9   72.56    3.26
   6  -4  -9   78.81    3.32
   6  -4   9   76.80    3.40
  -6   4  -9   69.67    2.97
   4   6  -9   74.75    3.30
  -4  -6  -9   66.79    2.90
   6  -4  -9   75.62    3.28
   6  -4  -9   69.63    2.86
  -6   4  -9   68.55    3.07
   6  -4 -10   81.72    3.01
   4   6 -10   91.11    3.41
   6  -4 -10   86.61    3.31
  -6   4  10   90.55    3.57
   4   6 -10   85.32    3.47
  -6   4 -10   99.70    3.55
  -4  -6 -10   89.93    3.29
   4   6  10   80.97    3.30
   6  -4  10   85.95    3.29
  -4  -6 -10   83.80    2.97
   4   6 -10   93.97    3.41
   6  -4 -10   90.31    3.35
  -6   4 -10   83.64    3.01
   4   6  10   89.42    3.51
  -6   4  10   88.23    3.48
  -4  -6  10   85.09    3.45
  -4  -6  10   80.20    3.20
   4   6 -10   85.19    3.73
  -6   4 -10   77.16    3.25
   6  -4  10   84.73    3.36
   4   6  11  175.62    5.37
  -4  -6 -11  166.74    5.17
   6  -4 -11  161.11    5.17
   4   6 -11  178.64    5.25
   4   6 -11  189.83    5.53
   4   6  11  175.04    5.34
  -6   3   0    0.26    0.76
  -6   3   0    0.19    0.74
  -6   3   0    0.02    0.78
  -3  -6   0    0.62    0.48
   3   6   0    0.25    0.76
  -6   3   0    0.08    0.86
  -6   3   0    1.43    0.80
  -3  -6   0    0.37    0.44
   6  -3   0    0.50    0.66
  -3  -6   0    0.19    0.63
  -3  -6   0    0.79    0.49
   6  -3   0    0.26    0.52
  -6   3   1  784.23   21.96
  -3  -6   1  803.95   21.95
  -6   3  -1  791.33   21.98
   3   6   1  619.83   21.58
  -6   3   1  774.32   22.00
  -3  -6   1  823.39   21.62
  -6   3  -1  760.72   21.94
   6  -3  -1  721.39   21.90
  -6   3  -1  673.82   21.85
  -3  -6   1  896.58   21.68
  -3  -6  -1  862.90   21.79
   6  -3   1  820.50   21.98
  -6   3  -1  869.97   22.07
  -6   3   1  799.50   22.04
   3   6  -1  776.27   22.17
  -6   3  -1  789.31   21.98
   6  -3   1  811.59   21.97
  -3  -6  -1  828.47   21.86
  -6   3  -1  794.87   21.75
  -3  -6   1  824.06   21.63
   6  -3  -1  799.51   21.97
  -3  -6   1  780.73   21.77
   3   6  -1  724.41   22.33
   3   6  -1  753.62   21.70
   6  -3   1  826.14   22.00
   6  -3   1  847.09   22.02
  -3  -6   2    1.35    0.52
  -6   3   2    1.11    0.91
  -3  -6  -2    0.74    0.80
   6  -3  -2    1.16    0.75
   3   6   2    1.00    0.63
  -6   3  -2    1.63    0.64
   6  -3  -2    2.95    0.80
  -6   3  -2    0.78    0.80
  -6   3   2    1.26    1.10
  -3  -6  -2    1.60    0.87
   3   6  -2    2.23    1.79
  -6   3  -2    1.01    1.06
  -3  -6   2    1.22    0.75
   6  -3   2    1.31    0.76
   3   6  -2    0.63    1.59
  -6   3  -2    1.77    0.90
  -3  -6  -2    0.92    0.65
   6  -3  -2    1.18    0.78
   6  -3  -2    1.63    0.77
   3   6   2    0.96    0.99
  -3  -6   2    0.69    0.75
   3   6  -2    1.50    1.73
   3   6   2    0.29    0.41
  -6   3   3  353.51   10.43
  -3  -6   3  366.80   10.02
   3   6   3  337.66   10.41
  -3  -6  -3  369.23   10.45
  -3  -6   3  351.67   10.11
   6  -3   3  371.89   10.38
   3   6   3  324.40   10.18
  -6   3   3  363.58   10.44
   6  -3  -3  379.70   10.51
  -6   3  -3  332.16   10.22
   3   6  -3  351.57   11.04
  -6   3  -3  306.61   10.20
  -3  -6   3  361.25   10.39
  -3  -6  -3  367.91   10.40
   3   6   3  334.88   10.18
   6  -3  -3  379.08   10.39
   3   6  -3  308.39   11.05
  -6   3  -3  392.75   10.47
   6  -3   3  376.05   10.43
   6  -3   3  346.61   10.38
   6  -3  -3  354.85   10.43
  -3  -6   3  369.64   10.33
   3   6   3  358.23   10.65
   3   6  -4  162.83    6.07
   6  -3  -4  153.24    5.26
   6  -3   4  171.12    5.48
  -6   3  -4  184.77    5.61
   6  -3  -4  158.57    5.45
   6  -3   4  160.60    5.37
  -3  -6  -4  175.88    5.44
  -3  -6   4  152.16    5.32
   3   6  -4  178.97    5.86
  -3  -6  -4  169.18    5.48
   3   6   4  168.53    5.57
  -6   3   4  160.54    5.49
  -3  -6   4  158.12    5.00
   3   6  -4  175.53    6.14
  -6   3  -4  181.05    5.41
   6  -3   4  165.00    5.55
  -6   3   4  161.62    5.45
  -3  -6   4  162.97    5.16
   6  -3   4  173.19    5.45
   3   6   4  154.91    5.28
   6  -3  -5  436.59   13.81
   3   6  -5  480.98   14.60
  -6   3  -5  488.43   14.31
  -3  -6  -5  483.33   14.10
   3   6  -5  551.55   14.68
  -3  -6   5  403.57   13.89
   6  -3   5  470.27   14.13
  -3  -6   5  481.12   14.10
   6  -3  -5  506.34   14.30
   3   6   5  518.27   14.56
  -6   3   5  479.28   14.19
  -3  -6   5  477.79   13.92
   3   6   5  475.01   14.09
   6  -3   5  516.40   14.25
   3   6  -5  468.13   14.71
   6  -3  -5  509.93   14.32
  -6   3  -5  498.29   14.23
  -3  -6   5  483.30   13.71
   3   6   5  505.88   14.39
   6  -3   5  486.58   13.94
  -3  -6  -5  463.71   14.15
  -6   3   5  476.35   14.26
  -6   3   6  207.40    7.15
  -3  -6   6  211.27    6.89
   3   6  -6  231.49    7.37
  -6   3   6  206.01    7.11
  -3  -6   6  204.34    6.82
   3   6   6  203.52    7.09
   6  -3   6  230.42    7.25
   6  -3   6  206.70    7.05
   6  -3  -6  217.91    7.10
   3   6  -6  210.38    7.13
   3   6  -6  197.29    6.93
  -6   3  -6  223.09    7.26
   6  -3   6  201.76    7.13
  -3  -6   6  214.33    7.05
  -6   3  -6  212.71    7.10
  -6   3  -6  213.30    7.16
  -6   3   6  215.64    7.10
  -3  -6  -6  216.58    7.00
  -3  -6   6  218.59    7.17
  -3  -6   6  221.62    7.16
  -3  -6  -6  206.42    6.97
  -3  -6   6  227.41    7.18
  -3  -6  -6  192.30    6.88
   6  -3  -6  204.68    6.93
  -3  -6  -6  200.57    6.76
  -6   3  -6  192.08    6.68
  -3  -6   6  236.27    7.37
  -6   3  -6  199.51    7.19
  -6   3  -6  209.71    7.17
   6  -3   6  216.80    7.15
  -6   3   6  217.71    7.22
  -6   3   6  218.63    7.26
   3   6   6  222.50    7.42
  -3  -6  -6  222.34    7.15
   6  -3   6  194.35    6.78
  -6   3   6  193.63    6.94
  -3  -6  -6  215.12    7.06
  -3  -6   6  242.82    7.79
   6  -3  -6  210.81    7.03
  -3  -6  -6  208.83    7.03
  -6   3  -6  231.09    7.41
   3   6  -6  212.67    7.49
  -3  -6   6  209.80    7.05
   6  -3   6  200.77    6.92
  -6   3  -6  189.06    7.09
   3   6   6  241.64    7.57
   6  -3  -6  237.25    7.26
   3   6  -6  235.97    7.79
   3   6  -6  246.85    7.36
  -3  -6  -6  213.61    7.04
  -6   3   7  239.62    8.00
  -3  -6   7  250.56    7.74
   3   6  -7  240.94    8.08
  -6   3   7  234.79    7.91
  -3  -6   7  240.98    7.64
   6  -3   7  249.06    8.00
   3   6   7  212.12    7.68
   3   6   7  221.08    7.87
  -6   3  -7  217.08    7.43
   6  -3  -7  241.48    7.76
  -3  -6  -7  235.03    7.55
   6  -3   7  239.15    7.89
  -3  -6   7  236.97    7.77
   3   6  -7  209.30    7.73
  -6   3  -7  237.93    8.03
   6  -3   7  229.28    7.90
  -6   3   7  232.18    7.85
  -6   3  -7  246.94    7.93
  -3  -6   7  242.00    7.88
  -3  -6   7  249.51    7.86
  -3  -6  -7  232.91    7.70
  -3  -6  -7  210.61    7.54
  -6   3  -7  223.06    7.46
  -6   3  -7  236.78    7.96
  -6   3  -7  248.23    8.03
  -3  -6  -7  218.11    7.78
   6  -3   7  238.66    7.60
  -6   3   7  236.91    8.05
   3   6   7  254.26    8.28
   6  -3   7  269.13    8.08
  -6   3   7  253.99    8.05
  -3  -6  -7  248.45    7.86
  -3  -6  -7  256.97    7.86
  -6   3   7  220.70    7.63
   6  -3  -7  219.74    7.76
  -6   3  -7  229.92    7.65
  -3  -6   7  279.71    8.66
   3   6  -7  192.83    7.88
  -6   3  -7  212.46    7.97
  -3  -6  -7  253.30    7.84
   3   6   7  254.91    8.29
   3   6  -7  230.53    8.35
   3   6  -7  243.82    7.91
   3   6   7  223.46    7.67
  -6   3   7  233.24    7.89
   3   6   7  226.72    7.80
   6  -3  -7  256.63    8.09
  -3  -6   7  238.33    7.86
   6  -3   8   63.95    3.13
  -3  -6   8   62.31    3.22
   6  -3   8   63.41    3.18
  -3  -6   8   60.59    2.97
   3   6  -8   63.63    3.11
  -6   3   8   51.76    2.88
  -3  -6  -8   56.39    2.99
  -3  -6   8   58.21    2.94
  -3  -6   8   63.18    3.08
  -3  -6  -8   54.67    2.80
   3   6   8   63.67    3.29
  -6   3   8   62.59    3.27
  -3  -6   8   65.63    3.01
   3   6   8   62.34    3.14
   6  -3  -8   57.89    2.66
   3   6  -8   63.66    3.25
  -6   3  -8   56.40    3.00
  -6   3  -8   55.85    2.71
  -6   3  -8   57.90    3.09
  -3  -6  -8   61.77    2.96
   3   6   8   74.70    3.66
  -3  -6  -8   61.61    3.12
   6  -3   8   65.08    3.24
  -6   3   8   60.76    3.16
   6  -3  -8   70.39    3.20
  -6   3  -8   71.09    3.09
   3   6  -8   78.65    3.75
  -3  -6  -8   56.51    2.94
  -3  -6  -8   60.04    2.90
   3   6   8   58.97    3.01
  -6   3   8   58.53    3.20
  -6   3  -8   57.45    3.00
  -6   3   8   59.29    3.09
  -3  -6  -8   52.58    2.75
   6  -3  -8   62.74    3.00
  -6   3  -8   53.54    2.66
  -3  -6  -8   54.00    2.72
   3   6  -8   63.11    3.08
   3   6  -8   69.84    3.40
   3   6   8   65.63    3.55
   3   6  -8   76.22    3.83
  -6   3   9  150.07    5.42
   3   6   9  135.12    5.16
  -3  -6   9  143.15    5.05
   6  -3   9  140.34    5.16
  -6   3   9  138.64    5.23
  -3  -6  -9  123.75    4.75
   3   6  -9  152.63    5.41
  -6   3  -9  135.68    4.83
   6  -3  -9  150.16    5.20
  -3  -6  -9  137.78    4.90
   3   6  -9  149.92    5.28
  -6   3  -9  148.96    5.35
  -3  -6  -9  150.31    5.14
   6  -3   9  153.31    5.33
  -6   3   9  149.05    5.29
   3   6   9  150.30    5.65
  -3  -6  -9  126.38    5.08
   3   6  -9  149.58    5.68
  -6   3  -9  137.32    5.26
  -3  -6  -9  135.03    5.04
  -3  -6   9  134.84    4.94
  -3  -6   9  151.76    5.35
  -3  -6   9  139.35    5.13
  -3  -6  -9  146.07    5.20
  -3  -6   9  128.79    4.88
   6  -3  -9  147.06    5.20
   6  -3   9  145.92    5.26
   3   6   9  136.70    5.06
  -6   3   9  139.68    5.25
   6  -3  -9  142.41    4.83
  -6   3  -9  141.53    5.10
  -6   3 -10  160.04    5.57
  -3  -6 -10  162.73    5.41
   6  -3 -10  166.54    5.48
  -3  -6 -10  151.84    5.17
   3   6 -10  172.94    5.62
  -6   3 -10  154.20    5.10
   3   6 -10  184.79    5.78
  -6   3  10  167.25    5.70
   3   6 -10  184.84    5.51
   6  -3  10  164.75    5.52
   6  -3 -10  175.96    5.54
  -6   3  10  153.50    5.37
   6  -3 -10  150.92    5.20
  -3  -6 -10  158.45    5.47
   3   6  10  154.96    5.44
   6  -3  10  164.38    5.51
  -3  -6  10  154.92    5.38
   3   6 -10  193.53    6.11
  -6   3 -10  148.90    5.39
  -6   3  10  162.62    5.55
   3   6  10  175.01    5.71
  -3  -6  10  163.80    5.58
   6  -3 -11   25.24    1.26
   3   6 -11   25.03    1.61
  -3  -6 -11   24.30    1.34
   3   6  11   27.51    1.61
   3   6  11   30.37    1.53
  -3  -6 -11   26.16    1.28
  -6   3 -11   26.65    1.35
   6  -3  11   26.12    1.38
  -6   3  11   25.76    1.48
   3   6 -11   29.22    1.43
   6  -3 -11   28.46    1.31
  -6   3  11   24.91    1.48
  -6   2   0   40.10    1.79
  -6   2   0   40.93    1.75
   6  -2   0   41.56    1.57
  -6   2   0   45.75    1.81
   2   6   0   34.99    1.73
  -6   2   0   43.98    1.66
  -6   2   0   35.88    1.67
  -2  -6   0   41.71    1.49
   6  -2   0   40.92    1.76
  -2  -6   0   37.51    1.44
   2   6   0   39.86    1.59
  -2  -6  -1  219.85    6.20
  -6   2   1  211.20    6.22
  -6   2  -1  211.70    6.27
   2   6   1  181.66    5.78
  -2  -6   1  207.42    5.78
   6  -2  -1  222.79    6.19
  -6   2  -1  189.58    6.16
   2   6  -1  197.99    5.99
  -6   2   1  194.46    6.18
  -6   2   1  212.57    5.93
   2   6  -1  223.04    6.57
  -6   2  -1  223.69    6.25
   2   6  -1  205.08    6.06
  -2  -6  -1  230.04    6.11
   6  -2   1  206.65    6.18
  -6   2  -1  208.95    5.96
   6  -2   1  221.66    6.25
  -2  -6   1  223.57    6.03
   6  -2  -1  207.99    6.17
   2   6  -1  218.57    6.74
   6  -2   1  233.23    6.32
   2   6  -1  183.93    5.90
   2   6   1  205.10    6.23
   2   6   2 2347.92   69.04
  -6   2   2 2643.77   69.21
  -2  -6  -2 2622.10   69.17
  -2  -6   2 2578.14   68.82
   2   6   2 2347.54   68.85
   6  -2  -2 2605.62   69.22
  -6   2  -2 2460.64   69.11
  -2  -6  -2 2813.04   69.18
  -6   2   2 2670.44   69.16
  -2  -6   2 2646.36   69.16
  -6   2  -2 3048.34   69.37
   6  -2   2 2486.26   69.04
  -6   2  -2 2610.97   69.05
   2   6   2 2252.08   68.84
   6  -2  -2 2454.93   69.20
   2   6  -2 2789.10   69.75
   6  -2  -2 2657.01   69.19
  -2  -6   2 2593.07   69.05
   2   6   2 2710.34   69.33
   2   6   3  223.36    6.77
  -2  -6   3  207.61    6.29
  -6   2   3  215.23    6.81
  -2  -6  -3  220.01    6.76
  -2  -6   3  211.44    6.42
   6  -2   3  230.98    6.78
   2   6   3  205.99    6.52
  -6   2   3  221.19    6.78
  -6   2  -3  232.90    6.63
   6  -2  -3  253.92    6.92
   2   6  -3  219.27    7.41
   6  -2   3  222.55    6.83
  -6   2  -3  203.90    6.67
  -2  -6  -3  226.99    6.73
  -2  -6   3  226.59    6.72
   2   6   3  193.68    6.44
   2   6  -3  215.12    7.61
   6  -2  -3  228.14    6.77
  -6   2  -3  241.86    6.79
   6  -2   3  233.79    6.81
   6  -2  -3  233.43    6.81
   6  -2   3  217.59    6.71
   2   6   3  242.78    7.03
  -6   2  -4  550.82   16.16
   6  -2  -4  606.73   16.08
   2   6  -4  561.97   16.74
  -2  -6  -4  489.71   15.67
   6  -2  -4  611.82   16.25
   6  -2   4  569.81   16.09
  -2  -6  -4  610.17   16.13
   2   6  -4  587.06   16.45
  -2  -6   4  559.95   15.84
  -2  -6   4  521.24   16.01
  -2  -6  -4  570.53   16.16
   2   6   4  544.78   16.18
  -2  -6   4  539.33   15.68
  -6   2   4  554.33   16.20
   2   6  -4  567.43   16.68
   2   6   4  576.80   16.34
   6  -2   4  575.22   16.28
  -6   2  -4  577.21   16.08
  -6   2   4  569.15   16.17
   6  -2   4  636.80   16.27
  -2  -6   4  579.29   15.87
   2   6   4  525.20   15.95
   6  -2  -5   18.38    1.26
  -6   2  -5    6.04    1.32
  -6   2  -5   14.30    1.12
  -2  -6  -5   10.46    1.31
   2   6  -5   11.14    1.82
  -2  -6   5   15.43    1.27
  -2  -6   5   15.36    1.24
  -2  -6  -5   12.95    1.29
   2   6  -5   14.56    1.69
  -2  -6  -5   15.23    0.98
   6  -2  -5   19.09    1.47
  -2  -6   5   16.66    1.45
   6  -2   5   16.48    1.34
  -6   2   5   15.69    1.48
  -2  -6   5   16.23    1.26
   2   6   5   15.04    1.39
   6  -2   5   17.26    1.57
   6  -2  -5   13.08    1.36
   2   6  -5    9.79    1.87
   2   6   5   16.22    1.61
   6  -2   5   16.37    1.36
  -6   2   5   11.98    1.45
  -6   2   6  379.00   11.91
  -2  -6   6  409.30   11.65
   2   6   6  381.37   11.83
  -6   2   6  357.73   11.80
  -2  -6   6  392.99   11.57
   6  -2   6  430.32   12.10
   2   6   6  361.08   11.67
   6  -2  -6  386.19   11.84
   6  -2   6  387.50   11.84
   2   6  -6  387.44   11.86
   6  -2   6  363.39   11.84
  -2  -6   6  405.31   11.83
  -6   2  -6  412.30   12.01
   2   6  -6  345.49   11.86
  -6   2  -6  406.56   11.98
  -6   2   6  386.11   11.82
  -2  -6  -6  398.08   11.84
  -2  -6   6  407.05   11.91
  -2  -6   6  424.25   12.02
  -2  -6  -6  439.46   11.89
  -2  -6  -6  350.04   11.58
   6  -2  -6  372.24   11.67
  -2  -6  -6  390.90   11.64
  -6   2  -6  354.01   11.42
  -6   2  -6  391.09   12.02
  -2  -6  -6  402.29   11.80
  -2  -6   6  401.42   11.74
  -6   2   6  405.71   12.00
   6  -2   6  423.42   11.98
  -6   2   6  404.18   12.03
   6  -2   6  385.04   11.71
  -2  -6  -6  383.91   11.83
   2   6   6  370.84   12.02
   6  -2  -6  358.62   11.73
  -2  -6  -6  399.51   11.79
  -2  -6  -6  402.56   11.87
  -2  -6   6  449.79   12.55
   2   6  -6  339.46   12.12
  -6   2  -6  382.65   12.01
  -2  -6   6  410.45   11.87
   6  -2   6  358.69   11.59
  -6   2  -6  383.68   11.91
  -2  -6  -6  400.90   11.77
   6  -2  -6  405.93   11.95
   2   6   6  430.44   12.25
   2   6  -6  390.35   11.89
   2   6  -6  386.75   12.42
  -2  -6  -6  411.08   11.87
  -6   2   6  370.90   11.80
  -2  -6   6  374.08   11.53
  -6   2   7  322.59   10.27
  -2  -6   7  331.04    9.98
   2   6  -7  338.83   10.45
  -6   2   7  319.26   10.20
   2   6   7  313.17   10.17
  -2  -6   7  318.87    9.87
   6  -2   7  343.13   10.40
   2   6   7  300.40    9.99
  -6   2  -7  300.75    9.69
   6  -2  -7  323.97   10.03
  -2  -6  -7  318.08    9.88
  -2  -6  -7  309.80    9.70
   6  -2   7  333.34   10.22
  -2  -6   7  310.95   10.02
   6  -2   7  325.26   10.21
   2   6  -7  313.10   10.24
   2   6  -7  304.95   10.09
  -6   2  -7  336.70   10.29
  -6   2   7  320.53   10.11
  -2  -6  -7  318.39   10.10
  -2  -6   7  317.04   10.11
  -2  -6  -7  307.19    9.95
  -2  -6  -7  278.60    9.71
  -6   2  -7  319.42   10.22
  -6   2  -7  283.11    9.66
  -6   2  -7  316.19   10.20
  -2  -6  -7  326.92   10.07
  -6   2   7  336.07   10.33
   6  -2   7  350.22   10.30
  -2  -6  -7  313.02   10.09
   2   6   7  360.35   10.60
   6  -2   7  312.63    9.96
  -2  -6  -7  320.84   10.07
  -6   2  -7  332.16   10.03
  -2  -6  -7  312.62    9.96
   6  -2  -7  324.78   10.14
   2   6  -7  307.44   10.47
   2   6   7  318.89   10.11
  -2  -6   7  318.86   10.10
  -2  -6  -7  324.98   10.06
  -6   2   7  321.56   10.14
  -6   2  -7  307.92   10.01
   2   6   7  299.84    9.95
  -2  -6   7  302.87    9.80
   2   6  -7  342.43   10.84
   2   6   7  365.78   10.64
   6  -2  -7  340.51   10.24
   6  -2   8   75.82    3.59
   2   6  -8   81.44    3.70
  -2  -6   8   79.30    3.49
  -6   2   8   82.00    3.64
  -2  -6  -8   79.60    3.33
  -6   2  -8   88.87    3.74
  -2  -6  -8   79.63    3.59
  -2  -6   8   79.06    3.47
  -2  -6   8   81.07    3.59
  -2  -6  -8   76.96    3.38
   2   6   8   78.11    3.73
  -2  -6  -8   87.76    3.60
  -6   2  -8   82.85    3.70
   2   6   8   86.72    4.05
   6  -2   8   71.25    3.39
  -2  -6  -8   75.81    3.54
  -2  -6   8   80.12    3.46
   2   6   8   75.60    3.60
  -6   2   8   83.64    3.81
  -6   2   8   88.16    3.82
   6  -2   8   86.34    3.74
  -6   2  -8   77.11    3.46
  -2  -6  -8   83.13    3.54
   6  -2  -8   74.68    3.58
   2   6   8   78.72    3.56
  -6   2  -8   78.32    3.47
  -6   2   8   81.10    3.70
   2   6  -8   85.90    3.71
  -6   2  -8   79.72    3.24
   6  -2  -8   84.92    3.55
  -2  -6  -8   85.59    3.42
   2   6   8   86.97    4.05
   2   6  -8   76.17    4.06
   6  -2   8   80.83    3.64
   2   6  -8   62.72    3.71
  -6   2  -8   72.85    3.24
   2   6  -8   81.66    3.77
  -2  -6  -9  139.87    5.16
  -2  -6   9  137.08    5.14
   2   6  -9  151.71    5.43
   6  -2   9  141.67    5.23
   6  -2  -9  147.95    5.21
  -6   2  -9  137.31    5.23
  -2  -6  -9  147.80    5.13
  -2  -6  -9  117.61    4.98
   2   6   9  150.47    5.66
  -6   2   9  140.25    5.38
   6  -2   9  149.99    5.26
  -6   2   9  144.43    5.29
  -6   2  -9  143.47    5.19
  -6   2  -9  131.64    5.19
   6  -2  -9  136.66    5.21
  -2  -6  -9  131.03    5.00
  -6   2   9  139.27    5.20
  -2  -6   9  146.13    5.33
  -2  -6   9  130.65    4.89
   2   6   9  144.60    5.37
  -6   2   9  133.74    5.13
  -6   2  -9  132.72    4.78
   6  -2  -9  142.35    5.12
  -2  -6  -9  139.23    4.94
   2   6  -9  147.54    5.31
  -6   2   9  141.31    5.34
  -2  -6   9  137.78    5.00
   2   6   9  136.15    5.18
   6  -2   9  148.86    5.29
  -6   2  10  380.79   11.22
  -2  -6  10  363.86   11.25
  -6   2 -10  340.63   11.06
   2   6 -10  391.70   11.47
  -6   2  10  403.20   11.45
  -2  -6  10  373.49   11.00
   2   6  10  356.80   11.13
   6  -2  10  385.43   11.28
  -2  -6 -10  391.31   11.04
  -6   2 -10  361.83   10.79
   2   6 -10  401.76   11.41
   6  -2 -10  389.58   11.22
  -2  -6 -10  371.50   11.20
  -2  -6  10  335.93   11.07
  -6   2 -10  381.61   11.30
  -2  -6 -10  387.25   11.15
   2   6  10  389.36   11.42
  -6   2  10  356.12   11.16
   6  -2 -10  367.16   11.18
   2   6 -10  363.84   10.98
  -2  -6  11   91.20    3.21
   6  -2  11   94.78    3.27
  -2  -6 -11   93.93    3.27
   2   6  11   97.51    3.40
  -2  -6 -11   91.31    3.12
  -6   2 -11   90.88    3.20
   6  -2 -11  102.18    3.17
  -6   2  11   91.52    3.32
   2   6  11  101.83    3.39
   2   6 -11  100.13    3.34
   6  -2 -11   93.06    3.16
  -6   1   0    0.18    0.71
   6  -1   0    0.40    0.54
  -6   1   0    0.11    0.65
   1   6   0    0.35    0.47
  -6   1   0    0.24    0.55
   1   6   0    0.14    0.89
   6  -1   0    0.20    0.67
   1   6   0    0.25    0.49
   6  -1   0    0.09    0.67
  -1  -6   0    1.12    0.45
  -1  -6   0    0.25    0.62
  -6   1   0    0.24    0.74
  -1  -6  -1 1354.50   33.30
  -1  -6   1 1337.16   33.31
   1   6   1 1091.98   33.02
  -6   1   1 1366.62   33.36
  -6   1  -1 1303.83   33.38
   1   6   1 1071.60   32.81
   6  -1   1 1120.21   32.96
   1   6   1 1213.61   33.22
   6  -1  -1 1245.84   33.26
   1   6  -1 1174.14   33.12
  -6   1  -1 1270.67   33.33
   6  -1  -1 1225.02   33.33
  -6   1   1 1126.63   33.14
   1   6  -1 1293.49   33.28
   1   6  -1 1377.67   33.71
   1   6  -1 1302.40   33.56
   6  -1   1 1168.25   33.24
   1   6   1 1237.56   33.29
   1   6  -1 1300.84   33.78
   6  -1   1 1344.70   33.33
   6  -1  -1 1282.48   33.24
  -1  -6   1 1313.78   33.12
  -1  -6  -1 1201.17   32.84
  -1  -6  -1 1362.85   33.32
  -6   1   2   47.15    2.01
   1   6   2   47.83    1.85
  -1  -6  -2   44.96    1.91
  -1  -6   2   46.94    1.58
   1   6   2   42.07    1.62
   1   6   2   50.39    2.05
   6  -1  -2   51.81    2.07
  -6   1  -2   45.12    1.96
  -6   1   2   49.03    1.90
   6  -1  -2   52.23    2.07
   6  -1   2   48.72    2.02
  -1  -6  -2   47.99    1.92
   6  -1   2   47.44    1.80
   1   6  -2   35.70    2.64
  -6   1  -2   45.35    1.83
   1   6  -2   40.03    2.95
   6  -1  -2   51.18    1.94
  -1  -6   2   51.36    1.88
   6  -1   2   54.19    2.07
   1   6   2   48.00    2.07
   1   6   3   67.16    2.67
  -6   1   3   67.94    2.76
  -1  -6  -3   72.30    2.70
   1   6   3   62.90    2.46
  -1  -6   3   72.92    2.41
  -6   1   3   71.19    2.75
   1   6   3   91.15    3.00
   1   6  -3   68.52    3.44
   6  -1  -3   72.28    2.83
   6  -1   3   73.59    2.80
  -6   1  -3   85.01    2.82
  -1  -6  -3   72.10    2.65
  -1  -6   3   69.24    2.39
  -1  -6   3   71.15    2.64
  -6   1  -3   82.60    2.76
   1   6  -3   66.11    3.73
   6  -1  -3   72.59    2.70
   6  -1   3   69.78    2.62
   1   6   3   84.95    3.01
   1   6   4  102.62    3.89
  -1  -6  -4  108.14    3.85
  -6   1   4  109.07    3.95
  -6   1   4  107.01    3.91
  -1  -6   4  111.33    3.61
   1   6   4  106.90    3.71
   1   6  -4  113.66    4.49
   6  -1   4  111.13    3.98
   1   6   4  117.95    4.10
  -6   1  -4  109.28    3.86
  -1  -6   4   98.37    3.68
   1   6  -4  125.20    4.17
  -1  -6   4  111.03    3.59
  -1  -6  -4  106.96    3.76
   1   6  -4  111.86    4.58
  -6   1  -4  119.52    3.95
  -1  -6   4  123.44    3.87
   6  -1  -4  118.95    3.95
  -1  -6  -4   98.07    3.53
   6  -1   4  106.89    3.74
  -6   1  -5  384.06   11.17
   6  -1  -5  374.43   10.89
   6  -1   5  383.70   11.25
   1   6  -5  375.67   11.59
  -6   1  -5  329.21   10.79
  -1  -6  -5  349.01   10.85
   1   6  -5  423.06   11.37
  -1  -6   5  290.90   10.66
   1   6  -5  313.50   10.91
  -1  -6   5  371.74   10.77
  -1  -6  -5  342.60   10.64
   6  -1  -5  409.61   11.22
  -1  -6   5  395.82   11.04
  -6   1   5  379.09   11.11
   1   6   5  344.78   10.91
  -1  -6   5  379.08   10.81
   1   6  -5  388.65   11.63
   6  -1   5  382.78   11.23
   6  -1  -5  418.27   11.27
  -1  -6  -5  379.89   11.06
   1   6   5  404.54   11.25
   6  -1   5  414.70   11.13
  -6   1   6  139.85    5.12
   1   6   6  138.83    5.00
  -6   1   6  137.26    5.06
   1   6   6  121.22    4.84
  -1  -6   6  138.47    4.80
   6  -1  -6  135.08    4.84
  -1  -6  -6  134.78    4.80
  -1  -6  -6  131.90    4.71
   1   6  -6  138.85    5.18
  -1  -6   6  138.67    4.96
   6  -1   6  133.11    5.04
  -6   1   6  125.07    4.94
  -6   1  -6  151.11    5.18
   1   6  -6  126.65    5.01
  -6   1  -6  141.95    5.13
  -6   1   6  138.79    4.95
  -1  -6   6  140.35    4.99
  -1  -6  -6  140.58    5.00
  -1  -6  -6  136.36    4.91
  -1  -6   6  143.29    4.82
  -1  -6  -6  122.26    4.69
   6  -1  -6  134.02    4.87
  -1  -6   6  148.58    5.27
  -6   1  -6  138.68    5.15
  -1  -6  -6  139.57    4.93
   6  -1   6  146.14    5.06
  -1  -6  -6  137.22    4.96
   1   6   6  147.48    5.27
  -1  -6   6  134.78    4.89
   6  -1   6  144.12    5.04
  -6   1   6  139.47    5.11
   6  -1  -6  129.56    4.96
  -1  -6  -6  134.99    4.86
  -1  -6   6  150.20    5.54
  -1  -6  -6  137.39    4.98
   1   6  -6  134.75    5.48
  -6   1  -6  155.24    5.26
  -6   1  -6  137.53    5.07
  -1  -6  -6  139.32    4.91
  -1  -6   6  136.46    4.98
   6  -1  -6  148.76    5.15
   1   6   6  135.73    4.95
  -1  -6  -6  120.88    4.50
   6  -1   6  145.21    4.86
  -1  -6   6  129.38    4.73
  -6   1   6  134.46    5.00
  -1  -6  -6  143.16    4.99
   1   6   6  147.52    5.34
   1   6  -6  152.56    4.98
   1   6  -6  149.37    5.62
   6  -1  -6  158.51    5.19
  -1  -6  -7  558.79   16.21
  -6   1  -7  506.46   15.90
   6  -1  -7  568.12   16.29
  -1  -6  -7  555.73   16.06
   6  -1   7  556.23   16.39
   1   6  -7  532.91   16.55
   1   6  -7  523.95   16.43
  -1  -6   7  539.26   16.26
  -6   1   7  518.61   16.25
   6  -1   7  525.16   16.35
  -6   1  -7  587.39   16.58
  -1  -6  -7  529.58   16.10
  -6   1   7  542.18   16.28
  -1  -6   7  556.70   16.34
  -1  -6  -7  581.77   16.43
  -1  -6  -7  539.52   16.21
   1   6   7  574.08   16.52
  -6   1  -7  572.77   16.49
  -6   1  -7  533.50   15.97
  -1  -6   7  563.31   16.16
  -6   1  -7  564.09   16.44
  -1  -6  -7  596.45   16.40
  -6   1   7  590.86   16.61
   1   6   7  575.96   16.69
  -1  -6  -7  509.25   16.26
   6  -1   7  591.19   16.41
  -1  -6   7  569.66   16.28
   6  -1   7  605.70   16.51
  -6   1   7  572.58   16.55
  -1  -6  -7  549.71   16.31
   6  -1  -7  504.43   16.29
  -1  -6  -7  538.60   16.14
  -6   1  -7  568.30   16.29
   1   6  -7  468.57   16.60
  -1  -6   7  566.71   16.21
   1   6   7  515.10   16.36
  -6   1   7  545.23   16.40
  -1  -6   7  550.43   16.09
   1   6   7  514.34   16.22
  -6   1   7  553.88   16.50
   1   6   7  539.41   16.34
  -1  -6   7  551.70   16.34
  -6   1   7  533.08   16.29
   1   6   7  528.11   16.22
  -1  -6   7  545.21   16.07
  -6   1  -7  550.57   16.39
   6  -1  -7  590.36   16.51
   1   6  -7  559.10   16.95
   1   6   7  592.43   16.76
  -6   1  -8   72.35    3.51
  -1  -6  -8   63.43    3.04
  -6   1   8   72.83    3.42
  -1  -6  -8   73.51    3.46
  -1  -6   8   67.71    3.22
  -1  -6  -8   64.10    3.14
   1   6  -8   79.65    3.69
  -1  -6   8   73.21    3.35
   6  -1   8   78.65    3.56
   1   6  -8   75.28    3.67
  -1  -6   8   73.50    3.31
   1   6   8   70.48    3.47
  -6   1   8   72.32    3.61
  -1  -6  -8   73.26    3.37
  -6   1  -8   73.09    3.48
   6  -1   8   73.40    3.47
  -6   1   8   76.21    3.61
  -6   1   8   81.55    3.79
   1   6   8   85.38    3.94
  -1  -6  -8   72.70    3.45
   6  -1   8   83.01    3.58
  -6   1  -8   72.19    3.57
  -6   1  -8   86.57    3.52
  -1  -6  -8   70.07    3.32
   1   6  -8   92.74    4.12
   6  -1  -8   81.48    3.65
  -6   1  -8   71.33    3.39
  -1  -6   8   74.02    3.30
   1   6   8   73.54    3.50
  -6   1   8   79.64    3.60
  -6   1  -8   69.87    3.04
   6  -1  -8   70.24    3.31
  -1  -6  -8   76.95    3.29
   1   6  -8   75.71    3.55
   1   6   8   81.28    3.98
   1   6  -8   88.23    4.25
   1   6  -8   81.06    3.98
  -1  -6  -8   76.42    3.13
   6  -1   8   73.29    3.50
  -1  -6   9  130.13    4.80
  -1  -6   9  142.03    5.18
   6  -1  -9  142.49    5.00
  -6   1  -9  128.20    4.61
   1   6  -9  144.54    5.20
  -1  -6  -9  133.50    4.84
   1   6  -9  142.81    5.26
  -6   1  -9  139.62    5.11
  -1  -6  -9  140.64    4.98
  -6   1  -9  123.39    5.15
  -1  -6  -9  111.39    4.79
   1   6   9  138.61    5.44
   6  -1   9  125.71    4.88
  -6   1   9  134.65    5.20
  -6   1   9  146.44    5.21
   6  -1   9  143.22    5.05
  -6   1   9  129.61    4.98
   1   6   9  147.11    5.36
   6  -1   9  143.10    5.22
   6  -1  -9  131.41    5.10
  -6   1  -9  131.64    5.05
   1   6  -9  141.24    5.46
  -1  -6   9  134.15    5.02
  -1  -6  -9  138.81    5.02
  -6   1  -9  148.98    5.19
   6  -1   9  134.28    5.02
   6  -1  -9  135.82    5.03
   1   6   9  150.45    5.33
  -6   1   9  133.45    4.99
  -6   1   9  139.97    5.21
  -1  -6   9  131.29    4.84
   1   6   9  128.59    5.04
   1   6  -9  107.72    5.11
  -6   1  10  145.85    5.16
   1   6  10  161.46    5.55
  -6   1 -10  156.09    5.34
  -1  -6 -10  150.60    5.17
  -6   1 -10  145.08    4.85
  -1  -6 -10  147.70    5.11
   1   6 -10  166.59    5.49
   6  -1 -10  158.91    5.27
  -6   1  10  154.49    5.34
   6  -1  10  153.15    4.96
   6  -1  10  164.73    5.49
  -6   1 -10  142.14    5.18
   1   6 -10  181.64    5.83
  -1  -6 -10  155.94    5.28
  -1  -6  10  143.51    5.20
   6  -1 -10  150.46    4.88
  -1  -6  10  153.90    5.40
  -1  -6  10  161.30    5.41
   1   6  10  149.28    5.30
   6  -1 -10  164.94    5.37
  -1  -6 -11    7.69    0.77
  -6   1 -11    9.05    0.90
   1   6  11    8.45    1.06
  -6   1  11    7.81    0.83
  -1  -6  11   10.07    0.97
   1   6 -11    6.13    1.07
   1   6  11    9.21    1.27
  -1  -6  11    9.73    1.13
  -6   1  11    8.64    1.10
   6  -1 -11    8.29    0.85
   6  -1 -11    7.87    0.81
  -1  -6 -11    7.21    0.72
   1   6 -11    8.94    0.96
  -6   0   0   94.79    2.98
  -6   0   0   92.38    2.86
   0   6   0   75.13    2.63
   6   0   0   73.88    2.68
  -6   0   0   84.95    2.88
   0   6   0   79.61    2.81
   6   0   0   77.50    2.64
   6   0   0   86.16    2.87
   0  -6   0   78.93    2.79
   0  -6   0   89.20    2.61
   6   0   0  100.65    2.85
   0   6   0   91.99    3.20
   0   6   0   81.43    3.02
   0  -6   0   82.38    2.78
   0  -6   1    1.19    0.64
  -6   0  -1    1.13    0.79
  -6   0   1    1.42    0.76
   0  -6  -1    1.57    0.66
   6   0   1    1.03    0.63
  -6   0  -1    1.59    0.52
   0   6  -1    1.50    1.38
   6   0  -1    1.36    0.73
   0   6   1    1.17    0.72
   6   0   1    1.73    0.42
   0   6  -1    0.86    0.82
   0   6  -1    0.68    0.89
   6   0  -1    1.27    0.76
   0   6  -1    1.40    1.40
  -6   0   1    0.98    0.55
   0  -6  -1    0.92    0.66
   6   0   1    1.13    0.67
   0   6  -1    5.11    1.46
   6   0   1    1.14    0.67
  -6   0  -1    2.20    0.76
   6   0  -1    0.85    0.55
   0   6   2 1248.52   37.60
  -6   0   2 1528.53   37.89
   0  -6  -2 1424.70   37.76
   0   6  -2 1234.10   38.19
   6   0   2 1271.38   37.60
   0   6  -2 1178.21   38.25
  -6   0  -2 1628.22   37.75
   6   0  -2 1539.01   37.91
   0   6   2 1417.41   37.82
  -6   0  -2 1422.76   37.84
   6   0   2 1409.42   37.90
   6   0  -2 1462.11   37.90
   6   0   2 1269.36   37.70
   6   0  -2 1470.20   37.77
   0  -6   2 1373.57   37.39
   0   6   2 1276.91   37.42
   6   0   2 1482.47   38.00
   0  -6   2 1399.84   37.40
   0   6   2 1268.36   37.44
   0  -6  -3   59.12    2.32
   0   6   3   60.11    2.34
   0   6  -3   62.64    3.43
  -6   0  -3   73.64    2.45
   6   0   3   61.60    2.48
   6   0   3   58.25    2.45
   6   0  -3   58.15    2.15
   0   6   3   60.60    2.53
   6   0  -3   63.65    2.57
  -6   0  -3   57.35    2.40
   0  -6  -3   56.57    2.25
   6   0   3   57.42    2.24
   0  -6  -3   57.64    2.15
   0  -6   3   54.51    2.04
   6   0  -3   64.35    2.38
   0  -6   3   57.76    2.06
   6   0   3   66.48    2.50
   0   6   3   58.53    2.15
  -6   0   3   61.58    2.43
   0   6   4   32.42    1.67
   0  -6  -4   22.50    1.47
  -6   0  -4   24.52    1.58
   0   6  -4   24.37    2.31
  -6   0  -4   25.01    1.44
   6   0   4   29.19    1.71
   6   0  -4   41.47    1.58
   0   6   4   23.69    1.70
   6   0   4   26.47    1.62
  -6   0  -4   33.70    1.69
  -6   0   4   24.92    1.59
   0   6   4   24.40    1.40
   6   0   4   26.73    1.65
   0  -6   4   30.46    1.37
   6   0  -4   29.18    1.59
   0  -6   4   22.38    1.35
   0   6  -4   28.85    1.82
   6   0  -4   25.78    1.68
   0  -6  -4   21.89    1.36
   0  -6   4   35.87    1.42
   0   6   4   22.94    1.40
   0  -6   4   27.10    1.53
   0  -6  -4   23.65    1.30
   6   0   4   24.30    1.38
   0  -6  -5   92.68    3.64
   0   6  -5  121.04    4.14
   0  -6   5   83.44    3.53
   0   6  -5   99.40    4.00
   6   0   5  111.29    4.10
   6   0  -5  122.96    4.22
   6   0  -5  106.53    3.82
  -6   0  -5  125.84    4.13
   6   0   5  117.45    4.18
   0   6  -5  109.84    4.50
  -6   0  -5   93.93    3.73
   0  -6   5  116.79    3.94
   0   6   5  102.05    3.80
   0  -6  -5   98.74    3.62
   0  -6   5  109.57    3.70
  -6   0   5  111.03    4.02
   0  -6   5  107.25    3.71
   0   6   5   95.27    3.79
   6   0  -5  118.57    4.06
   6   0   5  118.22    4.18
   0  -6  -5  106.49    3.90
  -6   0   5  112.61    4.06
   6   0   5  119.42    4.09
   0   6   5  106.28    4.03
   6   0  -6 1015.59   29.69
   0  -6  -6 1069.52   29.77
   0  -6  -6 1066.64   29.71
   0   6  -6  961.88   30.00
  -6   0   6  981.88   29.79
   0  -6   6 1035.55   29.80
   0   6  -6 1039.29   30.01
  -6   0   6 1030.42   29.76
   0  -6  -6 1014.50   29.68
  -6   0  -6 1111.51   30.06
   0  -6   6 1109.44   29.91
   0  -6  -6 1081.70   29.89
   0  -6   6 1177.92   30.15
   0  -6  -6 1048.95   29.79
   0   6   6 1102.67   30.03
   0  -6   6 1151.07   30.22
   6   0  -6  997.70   29.72
  -6   0  -6 1072.05   30.01
   0  -6  -6 1106.55   29.88
   6   0   6 1157.74   30.06
   0  -6  -6  988.70   29.74
   0   6   6 1011.85   29.98
  -6   0   6 1118.15   30.05
   6   0   6 1113.37   29.89
   0  -6   6 1102.34   29.82
  -6   0   6 1083.43   29.96
   0  -6   6 1155.67   30.47
   0  -6  -6 1065.96   29.86
   6   0  -6  952.77   29.81
  -6   0  -6 1019.66   29.93
   0   6  -6  960.50   30.26
   6   0  -6 1058.10   29.54
   0  -6   6 1088.02   29.63
   0   6   6  998.82   29.75
   0  -6   6 1091.87   29.87
   0  -6  -6  991.00   29.52
   6   0   6 1090.72   29.88
   0  -6  -6 1124.33   29.92
   0  -6   6  996.02   29.53
  -6   0   6 1030.34   29.78
  -6   0   6 1061.44   29.99
   6   0  -6 1083.44   30.05
   0  -6   6 1114.21   29.68
   0   6   6  992.42   29.79
  -6   0   6 1017.79   29.87
   0   6   6  901.05   29.62
   6   0   6 1190.46   30.28
   0   6  -6 1020.80   30.37
   6   0  -6 1099.37   30.04
   0   6   6 1136.35   30.22
   0  -6  -7  109.04    4.24
  -6   0  -7   99.77    3.93
   6   0  -7  110.34    4.25
   6   0   7  113.78    4.43
   0  -6  -7  119.10    4.23
  -6   0   7  104.37    4.39
   0  -6   7  108.12    4.34
   6   0   7  112.57    4.44
   0   6  -7  118.58    4.71
   0   6  -7  109.51    4.53
  -6   0  -7  113.74    4.54
  -6   0   7  110.61    4.31
   0  -6  -7  101.24    4.07
   0  -6   7  108.63    4.33
   0  -6  -7  109.88    4.37
   0  -6  -7  108.26    4.23
   0  -6   7  118.06    4.60
  -6   0  -7  109.85    4.45
   6   0  -7  114.33    4.35
   0  -6   7  107.20    4.21
   0   6   7  101.92    4.38
  -6   0   7  113.79    4.54
   0  -6   7  111.32    4.25
  -6   0   7  109.25    4.46
   6   0   7  116.63    4.73
   0  -6   7  103.73    4.14
   0   6   7  104.80    4.34
   0   6   7  105.23    4.44
   0  -6  -7  109.59    4.30
   6   0   7  120.58    4.61
  -6   0   7  121.32    4.64
   0   6   7  122.61    4.77
   0  -6  -7  106.31    4.29
  -6   0   7  118.18    4.54
   6   0   7  113.38    4.37
  -6   0  -7  115.56    4.38
   6   0  -7  115.72    4.51
   0  -6  -7  106.45    4.28
   0   6  -7  113.08    4.91
   6   0  -7  121.16    4.64
   0  -6   7  110.62    4.41
  -6   0   7  111.61    4.37
  -6   0  -7  109.82    4.41
   0  -6   7  104.62    4.14
   0   6   7  105.37    4.34
   0   6   7  122.05    4.83
   6   0   7  107.94    4.22
   0   6  -7  123.68    5.05
   6   0  -7  119.69    4.55
   0   6   7  111.98    4.52
   0  -6   8    9.87    1.53
  -6   0   8   11.43    1.73
   0   6  -8    9.47    1.67
   6   0   8    9.26    1.49
   0  -6  -8   11.13    1.51
   0  -6   8   13.67    1.38
  -6   0  -8    5.62    1.59
   0  -6  -8   16.50    1.39
   6   0   8   11.45    1.58
  -6   0  -8   10.29    1.46
   0   6  -8    7.30    1.94
   0   6   8   10.47    2.05
   6   0  -8    7.44    1.39
   6   0   8   11.49    1.51
  -6   0   8   11.14    1.67
   0   6   8   12.02    2.00
   6   0   8   10.58    1.69
  -6   0   8    9.08    1.75
   0  -6  -8    6.97    1.39
  -6   0   8    9.63    1.81
   0  -6   8    9.46    1.52
   0   6   8    8.06    1.69
  -6   0  -8    6.44    1.53
   0   6  -8    8.86    1.80
   6   0  -8    5.35    1.48
   0  -6  -8    7.48    1.32
  -6   0   8    8.06    1.63
   0  -6   8   11.37    1.57
  -6   0  -8   10.91    1.56
  -6   0   8    8.77    1.43
   0   6   8    8.52    1.64
   0   6  -8    7.33    1.42
   6   0  -8   11.16    1.41
   0  -6  -8    8.60    1.31
  -6   0  -8    7.83    1.12
   0   6  -8    5.73    1.87
   0  -6  -8    8.18    1.35
  -6   0  -8    8.91    1.46
   0  -6   9   66.55    3.13
   0  -6  -9   64.35    3.07
   0  -6   9   60.37    2.91
   0  -6  -9   61.00    2.94
  -6   0  -9   64.38    3.08
  -6   0   9   66.35    3.26
   0   6   9   68.54    3.58
   6   0   9   69.43    3.21
  -6   0  -9   68.19    3.39
  -6   0   9   64.29    3.18
   0  -6   9   62.66    2.96
  -6   0   9   63.92    3.25
   0   6   9   61.82    3.20
   6   0   9   70.90    3.38
  -6   0  -9   58.22    3.07
   6   0  -9   70.22    3.29
   0   6  -9   72.99    3.58
   6   0   9   72.85    3.38
  -6   0  -9   61.75    3.02
  -6   0   9   59.54    3.03
   0   6   9   71.86    3.49
  -6   0  -9   65.82    3.19
   0   6  -9   66.02    3.21
   6   0  -9   62.36    2.97
   0  -6  -9   63.13    2.92
  -6   0  -9   58.94    2.65
   6   0   9   62.81    3.03
   0  -6  -9   68.39    2.78
   6   0  -9   70.55    3.20
   0   6  -9   63.89    3.49
   0   6   9   68.68    3.33
  -6   0   9   61.03    2.98
   0  -6  10   96.03    3.77
  -6   0 -10   98.10    3.84
   0  -6 -10  103.28    3.73
  -6   0 -10   99.60    3.81
   0  -6  10  104.96    3.68
   0   6  10   98.45    3.87
   6   0  10  106.97    4.06
  -6   0 -10   94.90    3.37
   0  -6 -10  101.55    3.71
   6   0 -10  101.59    3.77
  -6   0  10  105.70    3.92
  -6   0 -10   91.48    3.68
   0   6 -10  104.15    4.15
   6   0 -10  102.69    3.85
  -6   0  10   95.43    3.62
   0   6  10  110.45    4.08
   6   0  10  105.33    4.00
   0  -6  10  105.61    3.98
   6   0 -10   97.11    3.47
   0  -6  11  121.85    4.29
   0   6 -11  142.39    4.40
  -6   0  11  139.49    4.59
   0  -6 -11  128.58    4.30
  -6   0 -11  145.27    4.51
   6   0  11  145.49    4.62
  -6   0  11  135.46    4.44
   0  -6  11  142.99    4.54
   0   6 -11  151.80    4.71
   0   6  11  149.21    4.72
   6   0 -11  144.31    4.45
   0  -6 -11  134.31    4.37
   0  -6  11  139.47    4.53
   0   6  11  153.69    4.71
   6   0  11  147.32    4.40
   6   0 -11  157.32    4.49
  -6  -1   0    0.28    0.75
   1  -6   0    0.45    0.60
  -1   6   0    0.19    1.22
  -1   6   0    0.08    0.62
  -1   6   0    0.48    0.89
   6   1   0    0.52    0.50
   6   1   0    0.53    0.62
  -1   6   0    0.80    1.03
   1  -6   0    0.96    0.50
   6   1   0    0.40    0.42
   1  -6   1  198.87    5.77
  -6  -1  -1  239.68    5.69
   1  -6  -1  201.02    5.76
  -1   6  -1  179.57    6.28
   6   1  -1  207.28    5.88
   6   1   1  175.35    5.53
  -1   6   1  208.77    5.81
  -6  -1   1  227.61    5.86
  -1   6  -1  176.13    5.84
  -6  -1  -1  231.79    5.96
  -1   6   1  212.15    5.95
  -6  -1   1  207.80    5.46
  -6  -1   1  176.01    5.39
   6   1  -1  186.47    5.80
   6   1   1  174.11    5.46
  -1   6   1  228.17    6.11
   6   1   1  189.95    5.62
   6   1  -1  189.62    5.86
  -1   6  -1  206.16    6.02
   6   1   1  179.01    5.78
   1  -6  -1  191.51    5.81
   6   1  -1  191.40    5.67
   1  -6  -1  200.66    5.51
   1  -6   1  205.65    5.73
   1  -6   1  186.83    5.31
  -6  -1  -2   53.75    1.92
  -1   6   2   47.88    1.83
   1  -6  -2   49.07    1.89
  -1   6  -2   49.40    2.87
   6   1   2   38.68    1.74
   6   1  -2   40.44    1.77
  -1   6   2   51.74    2.07
  -6  -1   2   52.43    1.94
   6   1  -2   55.47    2.15
  -1   6   2   52.70    2.18
  -6  -1  -2   51.72    2.03
   6   1   2   49.86    2.09
   6   1  -2   52.27    2.12
   6   1  -2   56.19    2.14
   6   1   2   41.35    1.82
   6   1   2   53.60    2.10
   1  -6   2   51.71    1.92
  -1   6   2   43.28    1.65
   6   1  -2   52.93    1.91
   1  -6   2   48.67    1.60
  -6  -1  -3 1980.80   48.50
   1  -6  -3 1687.76   48.38
  -1   6   3 1735.34   48.38
  -1   6  -3 1775.51   49.04
   6   1   3 1846.77   48.64
   6   1  -3 1562.26   48.26
  -1   6  -3 1890.70   48.96
   6   1  -3 1829.85   48.63
   6   1   3 1782.06   48.59
  -1   6   3 1874.52   48.60
  -6  -1  -3 1899.08   48.57
  -1   6   3 1631.79   48.20
   6   1   3 1713.64   48.28
   1  -6  -3 1806.42   48.36
  -1   6   3 1570.56   48.20
   1  -6   3 1776.29   48.17
   6   1  -3 1840.40   48.48
   6   1   3 1937.58   48.64
   1  -6  -4   15.22    1.18
  -1   6   4   17.81    1.33
  -6  -1   4   15.24    1.34
   6   1   4   15.41    1.37
  -6  -1  -4   22.47    1.40
  -1   6  -4   18.86    2.09
  -6  -1  -4   10.94    1.05
   6   1  -4   18.93    1.22
   6   1   4   12.77    1.27
  -1   6   4   15.65    1.48
  -1   6  -4   17.04    1.88
  -1   6   4   14.45    1.47
  -6  -1  -4   16.79    1.33
  -1   6  -4   15.58    1.41
   6   1  -4   16.11    1.42
   1  -6   4   10.34    0.96
  -1   6  -4   12.86    1.61
  -1   6   4   12.56    1.10
   1  -6   4   13.04    1.17
   1  -6  -4   12.28    1.03
   6   1   4   10.29    0.94
   6   1   4   16.03    1.38
   6   1  -4   14.61    1.20
  -1   6   4   12.65    1.10
   1  -6   4   13.84    1.01
   6   1   5  486.29   13.03
  -1   6   5  427.86   12.84
  -6  -1  -5  467.24   12.91
  -6  -1   5  463.69   12.90
   1  -6  -5  407.28   12.63
  -1   6   5  455.44   12.92
   6   1   5  422.41   12.89
   6   1  -5  401.66   12.65
   6   1  -5  468.14   13.04
   6   1   5  455.94   13.05
  -1   6  -5  442.51   13.33
  -6  -1  -5  397.03   12.63
   1  -6   5  440.80   12.72
  -1   6   5  392.54   12.59
   1  -6  -5  416.20   12.56
  -1   6   5  398.18   12.62
   6   1  -5  452.79   12.90
   1  -6   5  453.73   12.58
   6   1   5  453.22   13.02
   6   1  -5  455.03   12.93
  -1   6  -5  383.90   12.85
   1  -6  -6  110.45    4.22
   6   1  -6  114.32    4.20
   1  -6  -6  116.00    4.23
  -1   6  -6  113.53    4.52
  -1   6  -6  122.57    4.69
  -6  -1   6  114.67    4.43
   1  -6   6  120.43    4.37
  -6  -1   6  111.33    4.21
   1  -6  -6  109.80    4.14
  -6  -1  -6  117.27    4.46
  -6  -1   6  113.43    4.38
  -6  -1   6  109.65    4.22
   1  -6  -6  117.14    4.37
   1  -6   6  112.15    4.33
   1  -6  -6  117.64    4.30
   1  -6   6  122.39    4.53
  -1   6   6  110.62    4.50
  -1   6   6  107.06    4.31
   1  -6   6  121.29    4.57
  -6  -1  -6  116.80    4.48
   6   1  -6  108.23    4.23
  -6  -1  -6  114.89    4.30
   1  -6  -6  112.46    4.29
  -1   6  -6  111.60    4.34
   6   1   6  131.38    4.65
  -6  -1   6  125.63    4.53
  -1   6   6  121.14    4.58
   1  -6  -6  113.21    4.25
   6   1   6  115.27    4.27
   1  -6   6  116.71    4.32
  -6  -1   6  111.43    4.38
   1  -6   6  117.71    4.74
   6   1  -6  126.97    4.53
   1  -6  -6  112.61    4.31
  -1   6  -6  123.66    5.01
  -6  -1   6  109.99    4.29
   1  -6   6  110.07    4.12
   6   1  -6  121.31    4.50
  -1   6   6  106.28    4.33
   1  -6   6  119.99    4.20
  -1   6   6  100.70    4.23
   6   1   6  130.53    4.73
   1  -6   6  112.92    4.13
   1  -6   6  111.65    4.33
   6   1   6  121.63    4.47
   1  -6  -6  113.57    4.13
  -1   6   6  128.06    4.75
   6   1  -6  123.13    4.43
   6   1  -6  134.62    4.68
  -1   6   7   20.59    1.81
   1  -6  -7    6.19    1.09
   6   1  -7   11.96    1.53
  -1   6   7   19.82    1.78
   1  -6   7   10.18    1.37
   6   1   7    8.18    1.63
   1  -6   7    9.74    1.40
   6   1  -7   11.91    1.31
   1  -6  -7    7.42    1.25
  -6  -1  -7    8.39    1.04
   1  -6  -7   13.23    1.34
   6   1   7    7.54    1.37
   1  -6   7   12.01    1.53
  -1   6  -7    7.99    1.58
  -1   6  -7    7.15    1.47
   6   1   7   11.20    1.45
  -6  -1   7    8.22    1.57
  -6  -1   7    6.32    1.32
  -6  -1  -7    8.21    1.38
   1  -6  -7    8.16    1.35
  -6  -1   7    9.20    1.31
   1  -6  -7   12.97    1.36
   1  -6   7    9.36    1.45
   1  -6   7   11.25    1.39
  -1   6   7    9.49    1.76
   6   1  -7   11.69    1.41
   1  -6   7    8.63    1.38
  -6  -1   7    7.39    1.48
   1  -6  -7    5.34    1.15
   6   1   7   11.87    1.46
  -1   6  -7    6.40    1.29
  -1   6   7    7.50    1.66
   6   1   7    9.85    1.71
   1  -6  -7    7.93    1.30
  -6  -1   7   10.06    1.63
   6   1  -7    7.34    1.47
  -6  -1  -7   12.34    1.58
  -1   6  -7    8.09    1.67
   1  -6  -7    6.47    1.27
  -6  -1   7   12.38    1.54
  -1   6   7   17.56    1.72
  -6  -1  -7    7.25    1.54
   1  -6   7    8.54    1.36
   1  -6   7   10.19    1.54
  -6  -1  -7   11.24    1.41
  -1   6  -7    8.63    1.93
   6   1  -7    8.37    1.42
   6   1   7    7.80    1.48
  -1   6   7    9.53    1.89
  -1   6   8  290.17    9.37
  -6  -1   8  269.33    8.89
  -6  -1  -8  290.28    9.28
   1  -6  -8  281.60    9.09
  -6  -1  -8  242.03    9.00
   6   1  -8  286.56    9.09
  -1   6  -8  295.86    9.28
   1  -6  -8  286.99    8.89
   1  -6   8  290.02    9.15
   6   1   8  269.23    8.98
  -6  -1   8  273.51    9.12
   6   1   8  259.96    8.95
   1  -6   8  273.47    8.98
  -1   6  -8  288.08    9.51
  -1   6  -8  274.26    8.99
  -6  -1  -8  278.52    9.07
   1  -6  -8  286.15    9.02
  -6  -1   8  287.23    9.26
  -1   6   8  304.61    9.57
  -6  -1  -8  282.96    9.31
   6   1   8  298.56    9.42
   6   1   8  276.35    8.93
  -6  -1   8  278.30    9.19
  -6  -1  -8  265.84    9.16
   6   1  -8  285.37    9.30
  -6  -1  -8  253.28    8.86
  -1   6  -8  309.73    9.57
   1  -6   8  279.43    8.86
  -1   6   8  301.19    9.38
  -6  -1  -8  278.20    9.22
  -6  -1   8  267.57    8.93
  -1   6   8  307.34    9.64
   6   1  -8  292.18    9.27
   1  -6  -8  284.51    9.03
   6   1  -8  282.51    8.99
  -6  -1  -8  253.81    8.57
  -1   6  -8  266.52    9.60
   1  -6   8  280.41    8.87
  -1   6   8  267.94    9.12
   1  -6  -9  432.01   12.91
  -1   6   9  410.87   12.93
   1  -6   9  414.96   12.65
   6   1   9  460.03   13.18
  -1   6  -9  414.28   13.24
   1  -6   9  403.99   12.64
  -1   6  -9  439.32   13.10
  -6  -1  -9  448.43   13.10
  -6  -1   9  447.15   13.08
  -6  -1  -9  380.50   12.94
  -1   6   9  432.97   13.33
  -6  -1   9  418.48   12.98
   6   1   9  428.53   13.11
   6   1  -9  405.09   13.04
  -1   6  -9  411.64   13.16
  -6  -1  -9  419.85   12.90
   6   1   9  457.45   13.14
  -1   6   9  442.34   13.15
  -6  -1  -9  444.42   13.06
   1  -6   9  420.82   12.67
  -1   6  -9  432.35   12.75
   1  -6  -9  440.80   12.82
  -6  -1  -9  447.51   12.98
  -6  -1   9  407.51   12.67
  -1   6   9  468.19   13.22
   6   1   9  398.22   12.67
   6   1  -9  427.13   12.99
   1  -6  -9  430.08   12.62
  -6  -1  -9  404.32   12.43
   1  -6  -9  442.61   12.87
   6   1  -9  446.94   12.89
  -1   6  -9  325.24   13.03
   1  -6 -10   34.14    1.81
  -6  -1 -10   33.71    1.92
   1  -6 -10   33.51    1.85
   6   1 -10   34.78    1.88
  -6  -1  10   34.64    2.03
   6   1  10   36.02    2.15
   6   1 -10   39.37    2.15
  -1   6 -10   40.27    2.27
  -1   6  10   32.72    1.95
  -6  -1 -10   33.45    1.87
  -1   6  10   38.30    2.22
  -6  -1  10   32.29    1.70
   1  -6 -10   32.23    1.59
   6   1 -10   39.17    2.07
  -6  -1 -10   32.77    1.96
   1  -6  10   33.04    1.94
   1  -6  10   33.14    2.11
  -1   6  10   34.54    2.08
   1  -6  10   34.29    1.87
   6   1  10   35.63    2.17
  -1   6 -10   38.07    2.13
  -6  -1 -11   62.39    2.30
   6   1  11   58.35    2.26
  -1   6  11   59.57    2.47
  -6  -1  11   60.19    2.31
   1  -6  11   60.40    2.34
   6   1 -11   58.38    2.24
  -1   6  11   59.93    2.54
   6   1 -11   61.70    2.22
   1  -6 -11   58.36    2.21
  -1   6 -11   63.33    2.38
   6   1  11   58.34    2.42
   1  -6  11   57.12    2.38
  -2   6   0 9999.00  229.26
   2  -6   0 7800.38  228.56
   6   2   0 7153.10  228.40
  -6  -2   0 9068.99  228.43
  -6  -2   0 9986.34  228.88
  -2   6   0 9011.76  228.91
  -6  -2   0 8861.86  228.58
  -2   6   0 8943.25  229.08
   2  -6   0 7890.23  228.63
  -6  -2  -1  118.17    3.20
  -2   6   1   90.20    3.03
   2  -6  -1   87.27    3.15
  -2   6   1  116.97    3.77
  -2   6  -1   86.06    3.95
   2  -6   1  105.03    3.23
   6   2   1   87.54    3.22
   2  -6  -1   94.86    3.22
   6   2  -1   94.92    3.09
  -6  -2  -1  108.90    3.37
  -2   6   1  111.62    3.53
  -2   6  -1   92.78    3.47
  -6  -2   1  105.32    2.97
  -2   6   1  112.06    3.62
  -2   6   1  118.49    3.75
   6   2  -1   97.28    3.32
  -2   6  -1  109.75    3.59
  -2   6   1   99.21    3.32
  -6  -2  -1  101.05    3.33
   2  -6   1   95.38    2.86
  -6  -2  -2  128.26    3.65
   2  -6  -2  118.77    3.58
  -6  -2   2  133.39    3.79
  -2   6   2  111.72    3.53
  -2   6  -2  112.70    4.48
   6   2   2  110.60    3.52
   6   2   2  130.82    3.95
  -6  -2  -2  132.00    3.80
  -6  -2   2   90.23    3.15
   6   2   2  102.47    3.28
   6   2  -2  118.12    3.83
  -2   6   2  117.17    3.79
  -6  -2   2  142.08    3.67
   6   2  -2   99.57    3.60
  -2   6   2  109.01    3.40
   6   2  -2  123.29    3.61
   2  -6   2  121.64    3.36
  -6  -2   3  114.76    3.73
   2  -6  -3  101.08    3.51
  -2   6   3   97.91    3.58
  -6  -2  -3  118.56    3.70
   6   2   3  114.59    3.85
   2  -6  -3  104.13    3.18
   6   2   3   94.03    3.36
   2  -6  -3  106.56    3.58
  -2   6   3  119.11    3.92
  -6  -2  -3  114.44    3.76
   6   2  -3  119.83    3.98
   6   2  -3  117.52    3.93
  -6  -2   3  107.30    3.53
   6   2  -3  105.87    3.66
  -2   6  -3  113.88    4.23
   6   2   3   97.67    3.72
  -2   6   3  110.73    3.85
  -2   6   3  100.05    3.45
   6   2  -3  112.39    3.67
   6   2   3  106.61    3.76
   2  -6   3  103.40    3.38
  -6  -2   3  111.33    3.70
  -6  -2   4 1209.10   31.61
  -6  -2  -4 1238.04   31.62
   2  -6  -4 1002.91   31.33
  -2   6   4 1109.70   31.51
  -6  -2  -4 1096.78   31.52
   6   2   4 1212.15   31.79
   2  -6  -4 1146.87   31.46
  -2   6   4 1207.94   31.70
  -6  -2  -4 1205.19   31.67
  -2   6   4 1069.03   31.34
  -2   6  -4 1145.78   31.43
  -2   6  -4 1112.27   31.84
   2  -6   4  905.35   31.15
   6   2  -4 1150.27   31.73
   6   2   4 1107.66   31.62
  -6  -2   4 1245.21   31.34
  -2   6  -4 1151.75   31.93
  -2   6   4 1151.07   31.72
   6   2  -4 1031.31   31.43
  -6  -2   4 1247.82   31.63
   6   2  -4 1210.07   31.62
   6   2   4 1296.34   31.79
  -2   6   4 1070.55   31.35
   2  -6   4 1125.74   31.28
  -2   6   5   67.60    2.95
   2  -6  -5   60.28    2.65
  -6  -2   5   74.27    2.95
  -6  -2  -5   76.93    3.01
  -2   6   5   66.53    3.02
   2  -6   5   64.04    2.80
   2  -6  -5   62.95    2.68
   6   2   5   74.10    3.11
  -2   6  -5   77.63    3.48
  -6  -2  -5   54.56    2.66
  -6  -2   5   62.04    2.51
   6   2   5   63.98    2.90
   6   2  -5   72.98    3.12
   6   2  -5   70.89    2.90
  -2   6  -5   77.18    3.38
  -6  -2   5   66.23    2.87
  -2   6   5   61.45    2.75
   6   2  -5   70.19    2.92
   2  -6   5   65.91    2.65
   6   2   5   69.42    3.05
  -2   6   5   62.91    2.74
   6   2  -5   70.16    2.99
  -2   6  -5   58.71    3.03
   6   2  -6   75.38    3.16
   6   2   6   76.20    3.25
   2  -6  -6   73.23    3.20
  -6  -2   6   84.97    3.37
  -2   6  -6   80.90    3.54
  -2   6  -6   73.49    3.56
  -6  -2   6   82.91    3.49
  -6  -2   6   78.41    3.17
  -6  -2  -6   85.53    3.53
  -2   6   6   74.76    3.39
   2  -6   6   80.06    3.37
  -6  -2   6   77.94    3.30
   2  -6  -6   80.83    3.35
  -6  -2   6   79.44    3.42
   2  -6  -6   80.94    3.32
   2  -6   6   90.65    3.58
  -6  -2  -6   69.34    3.15
  -2   6   6   77.63    3.55
   6   2  -6   81.88    3.47
  -2   6   6   76.66    3.36
   6   2  -6   74.84    3.25
   2  -6   6   92.20    3.63
  -6  -2  -6   84.43    3.48
   2  -6  -6   79.68    3.28
  -2   6  -6   77.54    3.43
   6   2   6   91.70    3.73
  -6  -2   6   86.66    3.50
  -2   6   6   78.57    3.52
   2  -6  -6   64.99    3.10
  -2   6  -6   70.66    3.39
   2  -6   6   85.50    3.38
   2  -6   6   86.83    3.73
  -6  -2  -6   80.33    3.48
   6   2  -6   68.89    3.38
  -6  -2   6   80.30    3.40
   2  -6  -6   79.69    3.33
  -2   6  -6   73.15    3.77
  -2   6   6   85.52    3.74
   6   2  -6   65.13    3.26
  -2   6  -6   77.33    3.75
   6   2  -6   82.89    3.58
  -6  -2   6   74.06    3.23
  -6  -2   6   88.77    3.53
  -2   6   6   76.85    3.36
   6   2  -6  101.32    3.68
   2  -6   6   86.07    3.28
  -6  -2   6   85.49    3.47
  -2   6   6   73.01    3.31
   6   2   6   91.88    3.78
   2  -6   6   82.96    3.18
   2  -6   6   84.72    3.42
   2  -6  -6   80.10    3.25
   6   2   6   86.84    3.58
  -6  -2  -7   62.78    2.73
   6   2  -7   70.17    3.06
   2  -6  -7   72.52    3.10
   6   2   7   70.68    3.11
   2  -6   7   66.65    3.16
  -2   6  -7   72.84    3.53
  -6  -2   7   65.75    3.07
  -6  -2   7   65.57    3.26
  -2   6  -7   69.99    3.45
  -6  -2   7   66.28    3.00
  -6  -2  -7   72.36    3.32
  -2   6   7   72.05    3.36
  -6  -2   7   64.83    3.05
   2  -6  -7   66.94    3.14
   2  -6   7   77.32    3.43
   2  -6  -7   67.65    3.07
   6   2  -7   70.04    3.14
  -6  -2  -7   69.04    3.30
  -6  -2   7   72.63    3.34
  -2   6   7   66.25    3.27
   6   2  -7   73.82    3.41
   2  -6   7   68.76    3.05
  -6  -2   7   72.00    3.34
  -2   6   7   66.15    3.23
   6   2   7   69.50    3.54
   2  -6   7   66.86    3.00
  -2   6  -7   68.38    3.26
   2  -6  -7   68.80    3.09
   6   2   7   78.64    3.61
  -6  -2   7   74.00    3.41
  -2   6   7   70.78    3.44
   2  -6  -7   63.42    2.94
  -6  -2   7   73.22    3.32
   6   2  -7   74.27    3.44
  -6  -2  -7   66.45    3.25
  -2   6  -7   75.67    3.50
  -2   6  -7   69.18    3.74
  -2   6   7   73.22    3.42
  -6  -2  -7   67.37    3.25
   2  -6   7   70.97    3.06
  -6  -2   7   66.70    3.11
   6   2   7   72.55    3.37
  -2   6   7   75.93    3.69
  -2   6  -7   75.00    3.72
   6   2  -7   76.39    3.49
   6   2  -7   69.59    3.30
   2  -6   7   69.15    3.03
   2  -6  -7   68.38    3.04
   2  -6   7   65.33    3.19
   6   2   7   71.82    3.31
  -2   6   7   65.06    3.37
  -6  -2   8 1117.21   32.39
   2  -6   8 1099.15   32.24
  -2   6  -8 1138.82   32.79
  -6  -2   8 1054.40   32.13
   2  -6  -8 1187.30   32.42
  -6  -2  -8  905.30   32.13
   6   2  -8 1165.62   32.37
  -2   6  -8 1159.31   32.50
   2  -6   8 1164.20   32.39
   2  -6  -8 1123.05   32.21
  -6  -2  -8 1217.53   32.60
  -2   6   8 1240.95   32.72
  -6  -2   8 1128.72   32.12
  -2   6  -8 1161.21   32.48
   2  -6  -8 1195.48   32.33
   2  -6   8 1221.50   32.47
  -6  -2   8 1164.78   32.51
  -6  -2   8 1216.33   32.51
  -2   6   8 1182.23   32.76
  -6  -2  -8 1093.03   32.46
   6   2   8 1269.81   32.91
  -2   6  -8 1089.76   32.56
   6   2  -8 1055.74   32.49
  -6  -2  -8 1147.60   32.45
  -6  -2  -8 1115.44   32.28
  -6  -2  -8 1201.36   32.61
  -2   6   8 1169.62   32.57
  -6  -2   8 1121.02   32.08
   2  -6   8 1161.97   32.15
   6   2  -8 1128.13   32.26
  -2   6  -8 1192.76   32.54
  -6  -2  -8 1105.87   31.89
   6   2  -8 1225.95   32.55
  -2   6  -8 1036.09   32.82
  -2   6  -8  934.23   32.61
  -6  -2   8 1184.89   32.50
  -2   6   8 1099.31   32.39
   2  -6   8 1190.58   32.14
  -2   6  -9  264.64    8.69
   2  -6   9  224.97    7.93
   6   2  -9  253.21    8.15
  -2   6  -9  262.13    8.37
  -6  -2  -9  230.71    7.71
  -2   6  -9  262.32    8.37
  -6  -2   9  233.39    7.86
  -2   6   9  271.88    8.59
  -6  -2  -9  249.21    8.18
   2  -6  -9  246.11    8.05
  -2   6  -9  248.75    8.18
  -6  -2  -9  245.94    8.39
  -6  -2   9  251.86    8.25
  -2   6   9  265.43    8.69
   6   2   9  264.70    8.64
  -6  -2   9  253.70    8.31
   6   2   9  265.52    8.43
  -2   6   9  269.22    8.55
   2  -6   9  243.15    8.00
  -6  -2  -9  251.51    8.34
   6   2  -9  267.10    8.54
  -6  -2  -9  245.02    8.19
  -6  -2  -9  224.52    7.95
  -2   6  -9  274.45    8.58
  -6  -2   9  263.64    8.37
  -2   6   9  250.30    8.34
   2  -6   9  247.10    7.99
   6   2   9  275.93    8.55
   2  -6  -9  249.86    8.17
   6   2  -9  283.92    8.50
   2  -6  -9  254.82    8.03
  -6  -2  -9  258.24    8.37
  -2   6  -9  232.18    8.64
   2  -6  10   16.25    1.39
  -6  -2 -10   15.18    1.41
  -6  -2  10   16.52    1.47
   2  -6 -10   13.97    1.11
   6   2 -10   17.22    1.46
   6   2 -10   16.27    1.55
  -2   6 -10   15.15    1.51
  -2   6  10   15.07    1.38
  -6  -2 -10   16.30    1.35
   6   2  10   17.67    1.64
  -2   6 -10   16.57    1.49
  -2   6  10   15.64    1.61
   2  -6  10   17.46    1.34
   6   2  10   17.18    1.67
  -2   6 -10   15.99    1.22
   2  -6 -10   15.10    1.19
  -6  -2 -10   16.14    1.33
   2  -6  10   16.96    1.60
   6   2 -10   15.76    1.31
  -2   6 -10   17.67    1.43
  -2   6  10   17.30    1.65
  -6  -2  11  167.38    5.35
  -6  -2 -11  170.24    5.32
  -6  -2 -11  172.18    5.34
   2  -6  11  148.93    5.16
   2  -6  11  176.25    5.38
  -6  -2  11  165.94    5.35
   6   2 -11  184.48    5.33
  -2   6  11  181.67    5.53
   6   2 -11  178.67    5.26
  -2   6 -11  181.23    5.39
   6   2  11  186.54    5.40
   2  -6  11  171.53    5.36
   6   2  11  175.03    5.43
  -6  -3   0    0.35    0.71
   6   3   0    0.45    0.32
  -6  -3   0    0.12    0.46
  -3   6   0    0.21    1.31
  -3   6   0   -0.15    1.20
  -6  -3   0    0.52    0.59
  -3   6   0    0.62    1.18
  -6  -3   0    0.17    0.64
  -6  -3   0    0.53    0.58
  -6  -3   0    0.31    0.72
   3  -6   0    0.22    0.54
   3  -6  -1   35.59    1.51
  -3   6   1   35.14    1.50
  -6  -3  -1   39.24    1.61
  -6  -3   1   48.87    1.55
  -3   6   1   34.96    1.43
   3  -6   1   39.31    1.35
  -6  -3   1   44.62    1.77
   6   3  -1   34.85    1.45
  -6  -3  -1   49.53    1.77
  -3   6   1   39.36    1.84
  -3   6   1   43.46    2.10
  -6  -3   1   42.25    1.76
  -6  -3   1   47.66    1.81
   6   3  -1   36.39    1.78
[truncated: 1,685,573 more chars]
