# Supplementary material for: Tuning the Performance of Metalloporphyrin-Based Pressure-Sensitive Paints through the Nature of the Central Metal Ion
Source: ACS Omega. 2024 Dec 18;9(52):51580–90. doi: 10.1021/acsomega.4c09045 (PMC11696388; doi:10.1021/acsomega.4c09045)
Supplement: Supplementary file 4 — ao4c09045_si_004.cif [file ao4c09045_si_004.cif]

data_s6081r
_audit_creation_date               2022-06-30
_audit_creation_method
;
Olex2 1.5
(compiled 2022.04.07 svn.rca3783a0 for OlexSys, GUI svn.r6498)
;
_shelx_SHELXL_version_number       '2018/3'
_audit_contact_author_address      ?
_audit_contact_author_email        ?
_audit_contact_author_name         ''
_audit_contact_author_phone        ?
_publ_contact_author_id_orcid      ?
_publ_section_references
;
Dolomanov, O.V., Bourhis, L.J., Gildea, R.J, Howard, J.A.K. & Puschmann, H.
 (2009), J. Appl. Cryst. 42, 339-341.

Sheldrick, G.M. (2015). Acta Cryst. A71, 3-8.

Sheldrick, G.M. (2015). Acta Cryst. C71, 3-8.
;
_chemical_name_common              ?
_chemical_name_systematic          ?
_chemical_formula_moiety           'C44 H8 F20 N4 Pd'
_chemical_formula_sum              'C44 H8 F20 N4 Pd'
_chemical_formula_weight           1078.94
_chemical_melting_point            ?
loop_
  _atom_type_symbol
  _atom_type_description
  _atom_type_scat_dispersion_real
  _atom_type_scat_dispersion_imag
  _atom_type_scat_source
 'C' 'C' 0.0181 0.0091 'International Tables Vol C Tables 4.2.6.8 and 6.1.1.4'
 'H' 'H' 0.0000 0.0000 'International Tables Vol C Tables 4.2.6.8 and 6.1.1.4'
 'F' 'F' 0.0727 0.0534 'International Tables Vol C Tables 4.2.6.8 and 6.1.1.4'
 'N' 'N' 0.0311 0.0180 'International Tables Vol C Tables 4.2.6.8 and 6.1.1.4'
 'Pd' 'Pd' 0.1215 3.9337 'International Tables Vol C Tables 4.2.6.8 and 6.1.1.4'

_shelx_space_group_comment
;
The symmetry employed for this shelxl refinement is uniquely defined
by the following loop, which should always be used as a source of
symmetry information in preference to the above space-group names.
They are only intended as comments.
;
_space_group_crystal_system        'trigonal'
_space_group_IT_number             148
_space_group_name_H-M_alt          'R -3'
_space_group_name_Hall             '-R 3'
loop_
  _space_group_symop_operation_xyz
 'x, y, z'
 '-y, x-y, z'
 '-x+y, -x, z'
 'x+2/3, y+1/3, z+1/3'
 '-y+2/3, x-y+1/3, z+1/3'
 '-x+y+2/3, -x+1/3, z+1/3'
 'x+1/3, y+2/3, z+2/3'
 '-y+1/3, x-y+2/3, z+2/3'
 '-x+y+1/3, -x+2/3, z+2/3'
 '-x, -y, -z'
 'y, -x+y, -z'
 'x-y, x, -z'
 '-x+2/3, -y+1/3, -z+1/3'
 'y+2/3, -x+y+1/3, -z+1/3'
 'x-y+2/3, x+1/3, -z+1/3'
 '-x+1/3, -y+2/3, -z+2/3'
 'y+1/3, -x+y+2/3, -z+2/3'
 'x-y+1/3, x+2/3, -z+2/3'

_cell_length_a                     19.7637(2)
_cell_length_b                     19.7637(2)
_cell_length_c                     25.0665(2)
_cell_angle_alpha                  90
_cell_angle_beta                   90
_cell_angle_gamma                  120
_cell_volume                       8479.31(18)
_cell_formula_units_Z              9
_cell_measurement_reflns_used      18352
_cell_measurement_temperature      99.98(10)
_cell_measurement_theta_max        75.7250
_cell_measurement_theta_min        4.3340
_shelx_estimated_absorpt_T_max     0.300
_shelx_estimated_absorpt_T_min     0.259
_exptl_absorpt_coefficient_mu      5.287
_exptl_absorpt_correction_T_max    1.00000
_exptl_absorpt_correction_T_min    0.67723
_exptl_absorpt_correction_type     multi-scan
_exptl_absorpt_process_details
;
CrysAlisPro 1.171.42.53a (Rigaku Oxford Diffraction, 2022)
Empirical absorption correction using spherical harmonics,
implemented in SCALE3 ABSPACK scaling algorithm.
;
_exptl_absorpt_special_details     ?
_exptl_crystal_colour              'clear dark red'
_exptl_crystal_colour_lustre       clear
_exptl_crystal_colour_modifier     dark
_exptl_crystal_colour_primary      red
_exptl_crystal_density_diffrn      1.902
_exptl_crystal_density_meas        ?
_exptl_crystal_density_method      ?
_exptl_crystal_description         block
_exptl_crystal_F_000               4734
_exptl_crystal_preparation         ?
_exptl_crystal_size_max            0.35
_exptl_crystal_size_mid            0.3
_exptl_crystal_size_min            0.3
_exptl_transmission_factor_max     ?
_exptl_transmission_factor_min     ?
_diffrn_reflns_av_R_equivalents    0.0237
_diffrn_reflns_av_unetI/netI       0.0139
_diffrn_reflns_Laue_measured_fraction_full  0.982
_diffrn_reflns_Laue_measured_fraction_max  0.965
_diffrn_reflns_limit_h_max         14
_diffrn_reflns_limit_h_min         -22
_diffrn_reflns_limit_k_max         24
_diffrn_reflns_limit_k_min         -23
_diffrn_reflns_limit_l_max         31
_diffrn_reflns_limit_l_min         -29
_diffrn_reflns_number              21800
_diffrn_reflns_point_group_measured_fraction_full  0.982
_diffrn_reflns_point_group_measured_fraction_max  0.965
_diffrn_reflns_theta_full          67.684
_diffrn_reflns_theta_max           75.893
_diffrn_reflns_theta_min           4.372
_diffrn_ambient_environment        N~2~
_diffrn_ambient_temperature        99.98(10)
_diffrn_detector                   'Hybrid Pixel Array Detector'
_diffrn_detector_area_resol_mean   10.0000
_diffrn_measured_fraction_theta_full  0.982
_diffrn_measured_fraction_theta_max  0.965
_diffrn_measurement_details
;
List of Runs (angles in degrees, time in seconds):

  # Type    Start    End  Width  t~exp~   \w     \q     \k     \f   Frames
--------------------------------------------------------------------------
  1  \w    -78.00 -52.00   1.00    1.00    --  -44.41  38.00  60.00   26
  2  \w    -33.00  37.00   1.00    1.00    --  -44.41  38.00  60.00   70
  3  \w    -76.00  41.00   1.00    1.00    --  -44.41  57.00 -30.00  117
  4  \w    -45.00  -4.00   1.00    1.00    --  -46.39  76.00-150.00   41
  5  \w    -86.00 -46.00   1.00    1.00    --  -46.39  76.00-150.00   40
  6  \w   -132.00  -8.00   1.00    1.00    --  -46.39 -38.00  90.00  124
  7  \w   -115.00 -84.00   1.00    1.00    -- -107.20  76.00-120.00   31
  8  \w   -146.00-120.00   1.00    1.00    -- -107.20  76.00-120.00   26
  9  \w   -147.00 -21.00   1.00    1.00    -- -107.20  76.00  60.00  126
 10  \w   -139.00 -25.00   1.00    1.00    -- -107.20  57.00  60.00  114
 11  \w   -193.00 -84.00   1.00    1.00    -- -107.20   0.00 150.00  109
 12  \w    -56.00 -19.00   1.00    1.00    -- -107.20   0.00 150.00   37
 13  \w    -48.00 -23.00   1.00    1.00    -- -107.20  76.00 -30.00   25
 14  \w   -124.00 -38.00   1.00    1.00    -- -107.20  76.00-180.00   86
 15  \w    -72.00 -18.00   1.00    1.00    -- -107.20  76.00-120.00   54
 16  \w    -99.00 -19.00   1.00    1.00    -- -107.20 -19.00  90.00   80
 17  \w   -196.00-109.00   1.00    1.00    -- -107.20 -19.00  90.00   87
;
_diffrn_measurement_device         'four-circle diffractometer'
_diffrn_measurement_device_type    'XtaLAB AFC11 (RINC): Kappa single'
_diffrn_measurement_method         '\w scans'
_diffrn_orient_matrix_type        
 'CrysAlisPro convention (1999,Acta A55,543-557)'
_diffrn_orient_matrix_UB_11        -0.0207900000
_diffrn_orient_matrix_UB_12        -0.0427071000
_diffrn_orient_matrix_UB_13        0.0540846000
_diffrn_orient_matrix_UB_21        0.0442821000
_diffrn_orient_matrix_UB_22        0.0790986000
_diffrn_orient_matrix_UB_23        0.0290983000
_diffrn_orient_matrix_UB_31        -0.0755537000
_diffrn_orient_matrix_UB_32        0.0045157000
_diffrn_orient_matrix_UB_33        0.0021964000
_diffrn_radiation_monochromator    mirror
_diffrn_radiation_probe            x-ray
_diffrn_radiation_type             'Cu K\a'
_diffrn_radiation_wavelength       1.54184
_diffrn_source                     'Rotating-anode X-ray tube (dual wavelength)'
_diffrn_source_type                'Rigaku (Cu) X-ray DW Source'
_reflns_Friedel_coverage           0.000
_reflns_Friedel_fraction_full      .
_reflns_Friedel_fraction_max       .
_reflns_number_gt                  3792
_reflns_number_total               3804
_reflns_special_details
;
 Reflections were merged by SHELXL according to the crystal
 class for the calculation of statistics and refinement.
 
 _reflns_Friedel_fraction is defined as the number of unique
 Friedel pairs measured divided by the number that would be
 possible theoretically, ignoring centric projections and
 systematic absences.
;
_reflns_threshold_expression       'I > 2\s(I)'
_computing_cell_refinement         'CrysAlisPro 1.171.42.53a (Rigaku OD, 2022)'
_computing_data_collection         'CrysAlisPro 1.171.42.53a (Rigaku OD, 2022)'
_computing_data_reduction          'CrysAlisPro 1.171.42.53a (Rigaku OD, 2022)'
_computing_molecular_graphics      'Olex2 1.5 (Dolomanov et al., 2009)'
_computing_publication_material    'Olex2 1.5 (Dolomanov et al., 2009)'
_computing_structure_refinement    'SHELXL 2018/3 (Sheldrick, 2015)'
_computing_structure_solution      'SHELXT 2018/2 (Sheldrick, 2018)'
_refine_diff_density_max           0.363
_refine_diff_density_min           -0.510
_refine_diff_density_rms           0.051
_refine_ls_extinction_coef         .
_refine_ls_extinction_method       none
_refine_ls_goodness_of_fit_ref     1.076
_refine_ls_hydrogen_treatment      constr
_refine_ls_matrix_type             full
_refine_ls_number_parameters       313
_refine_ls_number_reflns           3804
_refine_ls_number_restraints       0
_refine_ls_R_factor_all            0.0257
_refine_ls_R_factor_gt             0.0257
_refine_ls_restrained_S_all        1.076
_refine_ls_shift/su_max            0.001
_refine_ls_shift/su_mean           0.000
_refine_ls_structure_factor_coef   Fsqd
_refine_ls_weighting_details      
 'w=1/[\s^2^(Fo^2^)+(0.0363P)^2^+16.3592P] where P=(Fo^2^+2Fc^2^)/3'
_refine_ls_weighting_scheme        calc
_refine_ls_wR_factor_gt            0.0683
_refine_ls_wR_factor_ref           0.0683
_refine_special_details            ?
_olex2_refinement_description
;
1. Fixed Uiso
 At 1.2 times of:
  All C(H) groups
2.a Aromatic/amide H refined with riding coordinates:
 C2(H2), C8(H8), C3(H3), C7(H7)
;
_atom_sites_solution_hydrogens     geom
_atom_sites_solution_primary       dual
_atom_sites_solution_secondary     ?
loop_
  _atom_site_label
  _atom_site_type_symbol
  _atom_site_fract_x
  _atom_site_fract_y
  _atom_site_fract_z
  _atom_site_U_iso_or_equiv
  _atom_site_adp_type
  _atom_site_occupancy
  _atom_site_site_symmetry_order
  _atom_site_calc_flag
  _atom_site_refinement_flags_posn
  _atom_site_refinement_flags_adp
  _atom_site_refinement_flags_occupancy
  _atom_site_disorder_assembly
  _atom_site_disorder_group
 Pd11 Pd 0.666667 0.833333 0.333333 0.02113(8) Uani 1 2 d S . P . .
 F22 F 0.48595(7) 0.92370(7) 0.43713(5) 0.0346(3) Uani 1 1 d . . . . .
 F20 F 0.54118(9) 0.75851(9) 0.54096(5) 0.0505(3) Uani 1 1 d . . . . .
 F33 F 0.38576(8) 0.62109(8) 0.23913(6) 0.0496(3) Uani 1 1 d . . . . .
 F24 F 0.38242(8) 0.85217(9) 0.60931(5) 0.0531(4) Uani 1 1 d . . . . .
 N1 N 0.56100(9) 0.75844(9) 0.36444(6) 0.0237(3) Uani 1 1 d . . . . .
 F23 F 0.39753(8) 0.92901(8) 0.51648(6) 0.0489(3) Uani 1 1 d . . . . .
 F35 F 0.27995(9) 0.34968(8) 0.24053(6) 0.0642(5) Uani 1 1 d . . . . .
 F21 F 0.45264(10) 0.76460(11) 0.62058(5) 0.0621(4) Uani 1 1 d . . . . .
 F31 F 0.51441(10) 0.51083(8) 0.33137(7) 0.0548(4) Uani 1 1 d . . . . .
 F34 F 0.27168(8) 0.47693(9) 0.21008(7) 0.0627(4) Uani 1 1 d . . . . .
 N2 N 0.64778(9) 0.75571(8) 0.27489(6) 0.0242(3) Uani 1 1 d . . . . .
 F32 F 0.40028(12) 0.36645(8) 0.30212(7) 0.0707(5) Uani 1 1 d . . . . .
 C5 C 0.51749(11) 0.65004(11) 0.30047(8) 0.0278(4) Uani 1 1 d . . . . .
 C6 C 0.50792(10) 0.68576(10) 0.34548(7) 0.0262(4) Uani 1 1 d . . . . .
 C4 C 0.58276(11) 0.68337(11) 0.26787(7) 0.0268(4) Uani 1 1 d . . . . .
 C13 C 0.56259(11) 0.83629(11) 0.44117(7) 0.0254(4) Uani 1 1 d . . . . .
 C2 C 0.66263(11) 0.69748(11) 0.19993(8) 0.0291(4) Uani 1 1 d . . . . .
 H2 H 0.685065 0.689764 0.168642 0.035 Uiso 1 1 calc R U . . .
 C25 C 0.45275(11) 0.56988(11) 0.28625(8) 0.0317(4) Uani 1 1 d . . . . .
 C8 C 0.45302(11) 0.70227(11) 0.41880(8) 0.0283(4) Uani 1 1 d . . . . .
 H8 H 0.418584 0.695172 0.447430 0.034 Uiso 1 1 calc R U . . .
 C1 C 0.69736(11) 0.76528(11) 0.23391(7) 0.0253(4) Uani 1 1 d . . . . .
 C3 C 0.59246(11) 0.64715(11) 0.22081(8) 0.0301(4) Uani 1 1 d . . . . .
 H3 H 0.556070 0.597084 0.207120 0.036 Uiso 1 1 calc R U . . .
 C9 C 0.52868(10) 0.76981(11) 0.40958(7) 0.0250(4) Uani 1 1 d . . . . .
 C15 C 0.50581(12) 0.80081(13) 0.53424(8) 0.0352(4) Uani 1 1 d . . . . .
 C7 C 0.44018(11) 0.65097(11) 0.37919(8) 0.0291(4) Uani 1 1 d . . . . .
 H7 H 0.394852 0.601204 0.374517 0.035 Uiso 1 1 calc R U . . .
 C19 C 0.47841(11) 0.88372(11) 0.48209(8) 0.0284(4) Uani 1 1 d . . . . .
 C29 C 0.33107(12) 0.48540(14) 0.24042(10) 0.0452(6) Uani 1 1 d . . . . .
 C17 C 0.42498(12) 0.84792(13) 0.56964(8) 0.0389(5) Uani 1 1 d . . . . .
 C14 C 0.51550(11) 0.84029(11) 0.48648(7) 0.0268(4) Uani 1 1 d . . . . .
 C26 C 0.45464(14) 0.50375(12) 0.30180(9) 0.0406(5) Uani 1 1 d . . . . .
 C30 C 0.38997(12) 0.55923(12) 0.25557(9) 0.0380(5) Uani 1 1 d . . . . .
 C18 C 0.43318(11) 0.88736(12) 0.52276(9) 0.0346(4) Uani 1 1 d . . . . .
 C28 C 0.33540(14) 0.42115(13) 0.25611(10) 0.0493(7) Uani 1 1 d . . . . .
 C16 C 0.46115(13) 0.80395(14) 0.57555(8) 0.0411(5) Uani 1 1 d . . . . .
 C27 C 0.39657(16) 0.42946(12) 0.28720(10) 0.0489(6) Uani 1 1 d . . . . .

loop_
  _atom_site_aniso_label
  _atom_site_aniso_U_11
  _atom_site_aniso_U_22
  _atom_site_aniso_U_33
  _atom_site_aniso_U_23
  _atom_site_aniso_U_13
  _atom_site_aniso_U_12
 Pd11 0.02204(10) 0.02095(10) 0.02235(11) 0.00084(6) 0.00031(6) 0.01222(7)
 F22 0.0361(6) 0.0319(6) 0.0398(6) 0.0059(5) 0.0035(5) 0.0199(5)
 F20 0.0616(9) 0.0696(9) 0.0410(7) 0.0194(6) 0.0100(6) 0.0482(8)
 F33 0.0360(7) 0.0381(7) 0.0750(10) -0.0115(6) -0.0154(6) 0.0188(6)
 F24 0.0463(7) 0.0665(9) 0.0411(7) -0.0115(6) 0.0146(6) 0.0242(7)
 N1 0.0237(7) 0.0246(7) 0.0249(7) 0.0007(6) 0.0006(6) 0.0135(6)
 F23 0.0455(7) 0.0427(7) 0.0690(9) -0.0035(6) 0.0125(6) 0.0299(6)
 F35 0.0532(8) 0.0310(7) 0.0682(10) -0.0195(6) 0.0350(7) -0.0091(6)
 F21 0.0707(10) 0.0918(12) 0.0309(7) 0.0197(7) 0.0144(7) 0.0460(9)
 F31 0.0737(10) 0.0381(7) 0.0593(10) 0.0036(6) -0.0047(8) 0.0329(7)
 F34 0.0291(7) 0.0576(9) 0.0831(11) -0.0287(8) -0.0066(7) 0.0080(6)
 N2 0.0251(7) 0.0227(7) 0.0261(7) -0.0009(6) 0.0003(6) 0.0130(6)
 F32 0.1014(14) 0.0258(7) 0.0766(11) 0.0061(7) 0.0226(10) 0.0255(8)
 C5 0.0284(9) 0.0241(9) 0.0322(9) 0.0004(7) 0.0004(7) 0.0141(7)
 C6 0.0260(9) 0.0234(8) 0.0308(9) 0.0013(7) -0.0002(7) 0.0137(7)
 C4 0.0283(9) 0.0236(8) 0.0300(9) -0.0011(7) -0.0007(7) 0.0140(7)
 C13 0.0277(9) 0.0285(9) 0.0244(8) 0.0030(7) 0.0007(7) 0.0175(8)
 C2 0.0316(9) 0.0309(9) 0.0267(9) -0.0034(7) -0.0011(7) 0.0170(8)
 C25 0.0306(9) 0.0241(9) 0.0352(10) -0.0023(7) 0.0093(8) 0.0098(8)
 C8 0.0264(9) 0.0291(9) 0.0313(9) 0.0023(7) 0.0037(7) 0.0153(8)
 C1 0.0274(9) 0.0274(9) 0.0248(8) -0.0002(7) -0.0013(7) 0.0166(7)
 C3 0.0312(9) 0.0279(9) 0.0310(9) -0.0036(7) -0.0012(7) 0.0146(8)
 C9 0.0244(8) 0.0284(9) 0.0256(8) 0.0025(7) 0.0011(7) 0.0158(7)
 C15 0.0360(10) 0.0421(11) 0.0310(10) 0.0035(8) 0.0009(8) 0.0222(9)
 C7 0.0255(9) 0.0249(9) 0.0356(10) 0.0017(7) 0.0034(7) 0.0118(7)
 C19 0.0280(9) 0.0252(9) 0.0296(9) -0.0020(7) -0.0004(7) 0.0116(7)
 C29 0.0273(10) 0.0396(12) 0.0527(13) -0.0148(10) 0.0097(9) 0.0046(9)
 C17 0.0330(10) 0.0438(12) 0.0333(10) -0.0093(9) 0.0058(8) 0.0141(9)
 C14 0.0255(9) 0.0272(9) 0.0258(9) -0.0026(7) -0.0004(7) 0.0117(7)
 C26 0.0494(13) 0.0301(10) 0.0401(11) 0.0007(8) 0.0096(9) 0.0182(10)
 C30 0.0287(10) 0.0313(10) 0.0486(12) -0.0078(9) 0.0058(9) 0.0109(8)
 C18 0.0289(10) 0.0301(10) 0.0442(11) -0.0076(8) 0.0034(8) 0.0142(8)
 C28 0.0411(12) 0.0283(11) 0.0526(14) -0.0115(9) 0.0259(11) -0.0022(9)
 C16 0.0411(11) 0.0524(13) 0.0254(10) 0.0037(9) 0.0052(8) 0.0200(10)
 C27 0.0638(16) 0.0225(10) 0.0507(13) 0.0013(9) 0.0239(12) 0.0143(10)

_geom_special_details
;
 All esds (except the esd in the dihedral angle between two l.s. planes)
 are estimated using the full covariance matrix.  The cell esds are taken
 into account individually in the estimation of esds in distances, angles
 and torsion angles; correlations between esds in cell parameters are only
 used when they are defined by crystal symmetry.  An approximate (isotropic)
 treatment of cell esds is used for estimating esds involving l.s. planes.
;
loop_
  _geom_bond_atom_site_label_1
  _geom_bond_atom_site_label_2
  _geom_bond_distance
  _geom_bond_site_symmetry_2
  _geom_bond_publ_flag
 Pd11 N1 2.0173(15) 16_665 ?
 Pd11 N1 2.0172(15) . ?
 Pd11 N2 2.0165(14) . ?
 Pd11 N2 2.0166(14) 16_665 ?
 F22 C19 1.341(2) . ?
 F20 C15 1.342(2) . ?
 F33 C30 1.332(3) . ?
 F24 C17 1.332(2) . ?
 N1 C6 1.372(2) . ?
 N1 C9 1.372(2) . ?
 F23 C18 1.334(2) . ?
 F35 C28 1.342(2) . ?
 F21 C16 1.333(3) . ?
 F31 C26 1.341(3) . ?
 F34 C29 1.337(3) . ?
 N2 C4 1.374(2) . ?
 N2 C1 1.366(2) . ?
 F32 C27 1.337(3) . ?
 C5 C6 1.393(3) . ?
 C5 C4 1.384(3) . ?
 C5 C25 1.499(3) . ?
 C6 C7 1.435(3) . ?
 C4 C3 1.441(3) . ?
 C13 C1 1.392(3) 16_665 ?
 C13 C9 1.386(3) . ?
 C13 C14 1.495(2) . ?
 C2 H2 0.9500 . ?
 C2 C1 1.440(3) . ?
 C2 C3 1.344(3) . ?
 C25 C26 1.382(3) . ?
 C25 C30 1.384(3) . ?
 C8 H8 0.9500 . ?
 C8 C9 1.441(3) . ?
 C8 C7 1.349(3) . ?
 C3 H3 0.9500 . ?
 C15 C14 1.389(3) . ?
 C15 C16 1.382(3) . ?
 C7 H7 0.9500 . ?
 C19 C14 1.384(3) . ?
 C19 C18 1.381(3) . ?
 C29 C30 1.389(3) . ?
 C29 C28 1.372(4) . ?
 C17 C18 1.374(3) . ?
 C17 C16 1.382(3) . ?
 C26 C27 1.386(3) . ?
 C28 C27 1.377(4) . ?

loop_
  _geom_angle_atom_site_label_1
  _geom_angle_atom_site_label_2
  _geom_angle_atom_site_label_3
  _geom_angle
  _geom_angle_site_symmetry_1
  _geom_angle_site_symmetry_3
  _geom_angle_publ_flag
 N1 Pd11 N1 180.0 16_665 . ?
 N2 Pd11 N1 90.42(6) . 16_665 ?
 N2 Pd11 N1 89.58(6) 16_665 16_665 ?
 N2 Pd11 N1 90.42(6) 16_665 . ?
 N2 Pd11 N1 89.58(6) . . ?
 N2 Pd11 N2 180.00(7) . 16_665 ?
 C6 N1 Pd11 127.11(12) . . ?
 C9 N1 Pd11 126.49(12) . . ?
 C9 N1 C6 106.39(15) . . ?
 C4 N2 Pd11 127.26(12) . . ?
 C1 N2 Pd11 126.43(12) . . ?
 C1 N2 C4 106.30(15) . . ?
 C6 C5 C25 117.89(16) . . ?
 C4 C5 C6 124.56(17) . . ?
 C4 C5 C25 117.54(17) . . ?
 N1 C6 C5 125.77(17) . . ?
 N1 C6 C7 109.84(16) . . ?
 C5 C6 C7 124.38(17) . . ?
 N2 C4 C5 125.71(17) . . ?
 N2 C4 C3 109.51(16) . . ?
 C5 C4 C3 124.78(17) . . ?
 C1 C13 C14 117.05(16) 16_665 . ?
 C9 C13 C1 125.16(17) . 16_665 ?
 C9 C13 C14 117.73(16) . . ?
 C1 C2 H2 126.5 . . ?
 C3 C2 H2 126.5 . . ?
 C3 C2 C1 107.08(16) . . ?
 C26 C25 C5 121.3(2) . . ?
 C26 C25 C30 117.33(19) . . ?
 C30 C25 C5 121.30(18) . . ?
 C9 C8 H8 126.4 . . ?
 C7 C8 H8 126.4 . . ?
 C7 C8 C9 107.24(16) . . ?
 N2 C1 C13 125.86(16) . 16_665 ?
 N2 C1 C2 109.93(16) . . ?
 C13 C1 C2 124.21(17) 16_665 . ?
 C4 C3 H3 126.4 . . ?
 C2 C3 C4 107.18(17) . . ?
 C2 C3 H3 126.4 . . ?
 N1 C9 C13 125.61(17) . . ?
 N1 C9 C8 109.46(16) . . ?
 C13 C9 C8 124.92(17) . . ?
 F20 C15 C14 119.32(18) . . ?
 F20 C15 C16 118.51(19) . . ?
 C16 C15 C14 122.2(2) . . ?
 C6 C7 H7 126.5 . . ?
 C8 C7 C6 107.06(16) . . ?
 C8 C7 H7 126.5 . . ?
 F22 C19 C14 119.65(17) . . ?
 F22 C19 C18 118.28(17) . . ?
 C18 C19 C14 122.07(18) . . ?
 F34 C29 C30 120.6(2) . . ?
 F34 C29 C28 120.3(2) . . ?
 C28 C29 C30 119.1(2) . . ?
 F24 C17 C18 120.1(2) . . ?
 F24 C17 C16 120.1(2) . . ?
 C18 C17 C16 119.80(19) . . ?
 C15 C14 C13 122.66(17) . . ?
 C19 C14 C13 120.61(16) . . ?
 C19 C14 C15 116.73(17) . . ?
 F31 C26 C25 119.73(19) . . ?
 F31 C26 C27 118.4(2) . . ?
 C25 C26 C27 121.8(2) . . ?
 F33 C30 C25 119.69(18) . . ?
 F33 C30 C29 118.4(2) . . ?
 C25 C30 C29 121.9(2) . . ?
 F23 C18 C19 120.03(19) . . ?
 F23 C18 C17 120.13(18) . . ?
 C17 C18 C19 119.83(19) . . ?
 F35 C28 C29 119.6(3) . . ?
 F35 C28 C27 119.8(2) . . ?
 C29 C28 C27 120.6(2) . . ?
 F21 C16 C15 120.4(2) . . ?
 F21 C16 C17 120.2(2) . . ?
 C17 C16 C15 119.4(2) . . ?
 F32 C27 C26 120.7(3) . . ?
 F32 C27 C28 120.1(2) . . ?
 C28 C27 C26 119.2(2) . . ?

loop_
  _geom_torsion_atom_site_label_1
  _geom_torsion_atom_site_label_2
  _geom_torsion_atom_site_label_3
  _geom_torsion_atom_site_label_4
  _geom_torsion
  _geom_torsion_site_symmetry_1
  _geom_torsion_site_symmetry_2
  _geom_torsion_site_symmetry_3
  _geom_torsion_site_symmetry_4
  _geom_torsion_publ_flag
 Pd11 N1 C6 C5 -0.2(3) . . . . ?
 Pd11 N1 C6 C7 179.55(12) . . . . ?
 Pd11 N1 C9 C13 1.8(3) . . . . ?
 Pd11 N1 C9 C8 -179.18(12) . . . . ?
 Pd11 N2 C4 C5 -0.3(3) . . . . ?
 Pd11 N2 C4 C3 179.25(12) . . . . ?
 Pd11 N2 C1 C13 0.9(3) . . . 16_665 ?
 Pd11 N2 C1 C2 -179.09(12) . . . . ?
 F22 C19 C14 C13 -1.2(3) . . . . ?
 F22 C19 C14 C15 179.49(17) . . . . ?
 F22 C19 C18 F23 0.9(3) . . . . ?
 F22 C19 C18 C17 -179.19(18) . . . . ?
 F20 C15 C14 C13 1.5(3) . . . . ?
 F20 C15 C14 C19 -179.23(18) . . . . ?
 F20 C15 C16 F21 -1.1(3) . . . . ?
 F20 C15 C16 C17 179.3(2) . . . . ?
 F24 C17 C18 F23 -1.1(3) . . . . ?
 F24 C17 C18 C19 178.97(18) . . . . ?
 F24 C17 C16 F21 1.1(3) . . . . ?
 F24 C17 C16 C15 -179.3(2) . . . . ?
 N1 C6 C7 C8 -0.8(2) . . . . ?
 F35 C28 C27 F32 -0.5(3) . . . . ?
 F35 C28 C27 C26 178.22(19) . . . . ?
 F31 C26 C27 F32 -0.2(3) . . . . ?
 F31 C26 C27 C28 -179.0(2) . . . . ?
 F34 C29 C30 F33 0.0(3) . . . . ?
 F34 C29 C30 C25 -178.98(19) . . . . ?
 F34 C29 C28 F35 0.4(3) . . . . ?
 F34 C29 C28 C27 179.7(2) . . . . ?
 N2 C4 C3 C2 0.0(2) . . . . ?
 C5 C6 C7 C8 178.92(18) . . . . ?
 C5 C4 C3 C2 179.56(18) . . . . ?
 C5 C25 C26 F31 1.7(3) . . . . ?
 C5 C25 C26 C27 -177.6(2) . . . . ?
 C5 C25 C30 F33 -1.4(3) . . . . ?
 C5 C25 C30 C29 177.55(19) . . . . ?
 C6 N1 C9 C13 -179.32(17) . . . . ?
 C6 N1 C9 C8 -0.29(19) . . . . ?
 C6 C5 C4 N2 0.5(3) . . . . ?
 C6 C5 C4 C3 -179.02(18) . . . . ?
 C6 C5 C25 C26 -96.3(2) . . . . ?
 C6 C5 C25 C30 85.9(2) . . . . ?
 C4 N2 C1 C13 -179.66(17) . . . 16_665 ?
 C4 N2 C1 C2 0.36(19) . . . . ?
 C4 C5 C6 N1 -0.2(3) . . . . ?
 C4 C5 C6 C7 -179.94(18) . . . . ?
 C4 C5 C25 C26 83.7(2) . . . . ?
 C4 C5 C25 C30 -94.2(2) . . . . ?
 C25 C5 C6 N1 179.69(17) . . . . ?
 C25 C5 C6 C7 0.0(3) . . . . ?
 C25 C5 C4 N2 -179.41(17) . . . . ?
 C25 C5 C4 C3 1.1(3) . . . . ?
 C25 C26 C27 F32 179.1(2) . . . . ?
 C25 C26 C27 C28 0.3(3) . . . . ?
 C1 N2 C4 C5 -179.80(18) . . . . ?
 C1 N2 C4 C3 -0.2(2) . . . . ?
 C1 C13 C9 N1 -1.8(3) 16_665 . . . ?
 C1 C13 C9 C8 179.33(17) 16_665 . . . ?
 C1 C13 C14 C15 -104.8(2) 16_665 . . . ?
 C1 C13 C14 C19 75.9(2) 16_665 . . . ?
 C1 C2 C3 C4 0.3(2) . . . . ?
 C3 C2 C1 N2 -0.4(2) . . . . ?
 C3 C2 C1 C13 179.63(17) . . . 16_665 ?
 C9 N1 C6 C5 -179.06(17) . . . . ?
 C9 N1 C6 C7 0.68(19) . . . . ?
 C9 C13 C14 C15 77.9(2) . . . . ?
 C9 C13 C14 C19 -101.4(2) . . . . ?
 C9 C8 C7 C6 0.6(2) . . . . ?
 C7 C8 C9 N1 -0.2(2) . . . . ?
 C7 C8 C9 C13 178.82(17) . . . . ?
 C29 C28 C27 F32 -179.8(2) . . . . ?
 C29 C28 C27 C26 -1.1(3) . . . . ?
 C14 C13 C9 N1 175.29(16) . . . . ?
 C14 C13 C9 C8 -3.6(3) . . . . ?
 C14 C15 C16 F21 179.3(2) . . . . ?
 C14 C15 C16 C17 -0.3(3) . . . . ?
 C14 C19 C18 F23 -178.98(17) . . . . ?
 C14 C19 C18 C17 1.0(3) . . . . ?
 C26 C25 C30 F33 -179.37(19) . . . . ?
 C26 C25 C30 C29 -0.4(3) . . . . ?
 C30 C25 C26 F31 179.68(19) . . . . ?
 C30 C25 C26 C27 0.4(3) . . . . ?
 C30 C29 C28 F35 -178.23(19) . . . . ?
 C30 C29 C28 C27 1.1(3) . . . . ?
 C18 C19 C14 C13 178.65(18) . . . . ?
 C18 C19 C14 C15 -0.7(3) . . . . ?
 C18 C17 C16 F21 -179.0(2) . . . . ?
 C18 C17 C16 C15 0.6(3) . . . . ?
 C28 C29 C30 F33 178.7(2) . . . . ?
 C28 C29 C30 C25 -0.3(3) . . . . ?
 C16 C15 C14 C13 -179.0(2) . . . . ?
 C16 C15 C14 C19 0.3(3) . . . . ?
 C16 C17 C18 F23 179.04(19) . . . . ?
 C16 C17 C18 C19 -0.9(3) . . . . ?

_shelx_res_file
;
TITL s6081r_a.res in R-3
    s6081r.res
    created by SHELXL-2018/3 at 12:54:45 on 30-Jun-2022
REM Old TITL s6081r in R3
REM SHELXT solution in R-3: R1 0.112, Rweak 0.011, Alpha 0.046
REM <I/s> 0.000 for 0 systematic absences, Orientation as input
REM Formula found by SHELXT: C44 F32 F22 I
CELL 1.54184 19.7637 19.7637 25.0665 90 90 120
ZERR 9 0.0002 0.0002 0.0002 0 0 0
LATT 3
SYMM -Y,+X-Y,+Z
SYMM +Y-X,-X,+Z
SFAC C H F N Pd
UNIT 396 72 180 36 9

L.S. 4
PLAN  5
SIZE 0.35 0.3 0.3
TEMP -173.17(10)
CONF
fmap 2
MORE -1
BOND $H
ACTA
REM <olex2.extras>
REM <HklSrc "%.\\s6081r.hkl">
REM </olex2.extras>

WGHT    0.036300   16.359200
FVAR       0.20365
PD11  5    0.666667    0.833333    0.333333    10.50000    0.02204    0.02095 =
         0.02235    0.00084    0.00031    0.01222
F22   3    0.485950    0.923695    0.437127    11.00000    0.03609    0.03188 =
         0.03981    0.00594    0.00350    0.01991
F20   3    0.541183    0.758506    0.540960    11.00000    0.06156    0.06961 =
         0.04096    0.01940    0.01005    0.04818
F33   3    0.385763    0.621093    0.239134    11.00000    0.03598    0.03812 =
         0.07500   -0.01152   -0.01542    0.01876
F24   3    0.382423    0.852171    0.609309    11.00000    0.04629    0.06647 =
         0.04107   -0.01153    0.01464    0.02417
N1    4    0.561001    0.758443    0.364442    11.00000    0.02366    0.02456 =
         0.02494    0.00071    0.00059    0.01350
F23   3    0.397525    0.929013    0.516484    11.00000    0.04548    0.04270 =
         0.06903   -0.00353    0.01252    0.02985
F35   3    0.279946    0.349684    0.240534    11.00000    0.05322    0.03099 =
         0.06818   -0.01947    0.03503   -0.00912
F21   3    0.452643    0.764602    0.620575    11.00000    0.07074    0.09177 =
         0.03087    0.01973    0.01442    0.04603
F31   3    0.514414    0.510833    0.331368    11.00000    0.07365    0.03807 =
         0.05932    0.00365   -0.00469    0.03289
F34   3    0.271678    0.476931    0.210076    11.00000    0.02910    0.05758 =
         0.08314   -0.02867   -0.00657    0.00805
N2    4    0.647776    0.755710    0.274888    11.00000    0.02505    0.02269 =
         0.02609   -0.00089    0.00029    0.01296
F32   3    0.400285    0.366448    0.302117    11.00000    0.10136    0.02583 =
         0.07662    0.00608    0.02262    0.02551
C5    1    0.517485    0.650042    0.300473    11.00000    0.02845    0.02409 =
         0.03223    0.00042    0.00035    0.01412
C6    1    0.507917    0.685760    0.345479    11.00000    0.02601    0.02341 =
         0.03084    0.00130   -0.00019    0.01368
C4    1    0.582758    0.683370    0.267874    11.00000    0.02830    0.02365 =
         0.02999   -0.00107   -0.00066    0.01405
C13   1    0.562591    0.836286    0.441174    11.00000    0.02772    0.02854 =
         0.02437    0.00296    0.00073    0.01747
C2    1    0.662629    0.697483    0.199927    11.00000    0.03159    0.03090 =
         0.02673   -0.00343   -0.00106    0.01697
AFIX  43
H2    2    0.685065    0.689764    0.168642    11.00000   -1.20000
AFIX   0
C25   1    0.452753    0.569880    0.286252    11.00000    0.03061    0.02411 =
         0.03516   -0.00234    0.00928    0.00978
C8    1    0.453024    0.702271    0.418801    11.00000    0.02637    0.02913 =
         0.03126    0.00231    0.00374    0.01526
AFIX  43
H8    2    0.418584    0.695172    0.447430    11.00000   -1.20000
AFIX   0
C1    1    0.697359    0.765279    0.233910    11.00000    0.02741    0.02739 =
         0.02484   -0.00019   -0.00129    0.01661
C3    1    0.592456    0.647151    0.220813    11.00000    0.03119    0.02786 =
         0.03100   -0.00361   -0.00115    0.01465
AFIX  43
H3    2    0.556070    0.597084    0.207120    11.00000   -1.20000
AFIX   0
C9    1    0.528683    0.769810    0.409583    11.00000    0.02443    0.02836 =
         0.02562    0.00252    0.00110    0.01581
C15   1    0.505806    0.800809    0.534237    11.00000    0.03601    0.04215 =
         0.03102    0.00346    0.00091    0.02218
C7    1    0.440182    0.650966    0.379194    11.00000    0.02553    0.02493 =
         0.03558    0.00165    0.00335    0.01176
AFIX  43
H7    2    0.394852    0.601204    0.374517    11.00000   -1.20000
AFIX   0
C19   1    0.478407    0.883724    0.482088    11.00000    0.02801    0.02516 =
         0.02959   -0.00200   -0.00035    0.01156
C29   1    0.331070    0.485398    0.240425    11.00000    0.02727    0.03959 =
         0.05268   -0.01483    0.00966    0.00459
C17   1    0.424979    0.847919    0.569640    11.00000    0.03295    0.04383 =
         0.03326   -0.00928    0.00583    0.01410
C14   1    0.515501    0.840288    0.486477    11.00000    0.02554    0.02719 =
         0.02584   -0.00265   -0.00043    0.01174
C26   1    0.454644    0.503745    0.301798    11.00000    0.04943    0.03013 =
         0.04014    0.00070    0.00956    0.01825
C30   1    0.389966    0.559231    0.255568    11.00000    0.02875    0.03132 =
         0.04856   -0.00781    0.00579    0.01092
C18   1    0.433181    0.887364    0.522756    11.00000    0.02890    0.03006 =
         0.04417   -0.00759    0.00335    0.01415
C28   1    0.335404    0.421150    0.256109    11.00000    0.04110    0.02825 =
         0.05256   -0.01152    0.02591   -0.00220
C16   1    0.461151    0.803954    0.575546    11.00000    0.04105    0.05236 =
         0.02543    0.00370    0.00519    0.02003
C27   1    0.396575    0.429459    0.287200    11.00000    0.06377    0.02249 =
         0.05068    0.00132    0.02394    0.01431
HKLF 4


REM  s6081r_a.res in R-3
REM wR2 = 0.0683, GooF = S = 1.076, Restrained GooF = 1.076 for all data
REM R1 = 0.0257 for 3792 Fo > 4sig(Fo) and 0.0257 for all 3804 data
REM 313 parameters refined using 0 restraints

END

WGHT      0.0360     16.5636

REM Highest difference peak  0.363,  deepest hole -0.510,  1-sigma level  0.051
Q1    1   0.6792  0.8097  0.3668  11.00000  0.05    0.36
Q2    1   0.6310  0.8221  0.3676  11.00000  0.05    0.34
Q3    1   0.6438  0.7878  0.2970  11.00000  0.05    0.34
Q4    1   0.7342  0.7965  0.2322  11.00000  0.05    0.29
Q5    1   0.4931  0.7406  0.4170  11.00000  0.05    0.29
;
_shelx_res_checksum                61940
_shelx_hkl_file
;
   0   0 -24 1066.17   24.93
   0   0 -21 5555.13  102.42
   0   0 -18 1337.96   28.84
   0   0  12  586.53   13.43
   0   0  15  299.18    9.03
   0   0  18 1243.34   27.05
   0   0  21 5160.19   95.49
   0   0  27  725.55   18.25
   0   0  30  663.72   15.13
   0   0  30  656.29   14.68
   0   1 -25  331.68   11.08
   1  -1 -25  322.20   10.84
  -1   0 -25  318.33   10.98
  -1   0 -22  216.64    9.03
   1  -1 -22  228.78    9.06
   0   1 -22  227.70    9.14
  -1   0 -19  100.15    5.84
   0   1 -19  111.34    5.99
   1  -1 -19   99.74    5.64
   1  -1  -7  526.59   10.44
   1  -1   2 1016.80   17.77
  -1   0   5  375.02    7.89
   1  -1   5  396.13    7.77
   1  -1   8 1447.55   26.02
  -1   0   8 1378.73   26.19
   0   1   8 1360.79   26.26
   0   1  11 2885.30   52.25
  -1   0  11 2824.63   52.14
   1  -1  11 2839.81   51.88
   0   1  14  542.62   13.45
  -1   0  14  542.52   13.36
   1  -1  14  553.95   13.19
  -1   0  17    8.79    2.22
   1  -1  17   10.11    2.15
   0   1  17   12.03    2.47
  -1   0  20   98.82    5.79
   0   1  20  104.95    5.85
   1  -1  20  103.13    5.67
  -1   0  23   25.93    3.45
   1  -1  26  197.27    8.43
  -1   0  29  318.93    9.72
   1  -1  29  309.61   10.07
   0   1  29  310.09    9.90
   0   1  29  314.11    9.28
   1  -1  29  318.91    9.28
  -1   1 -26  209.88    8.41
   0  -1 -26  218.20    8.46
   1   0 -23   23.59    3.74
  -1   1 -23   25.82    3.77
   0  -1 -23   24.20    3.79
  -1   1 -20  109.06    6.17
   0  -1 -20  107.47    6.12
   1   0 -20  111.15    6.15
   1   0 -17    9.14    2.38
  -1   1 -17   12.05    2.54
   0  -1  -8 1417.69   26.11
   0  -1  -5  425.84    8.30
   0  -1  -5  386.60    8.07
   0  -1  -2 1036.41   18.40
  -1   1   7  529.70   10.95
   0  -1   7  516.26   10.66
   1   0   7  520.91   10.77
   0  -1  10 4008.61   69.83
  -1   1  10 3893.87   70.13
   1   0  10 3837.04   69.83
  -1   1  13  497.18   12.34
   1   0  13  501.17   12.16
   0  -1  13  497.84   12.04
   1   0  16   23.10    2.78
  -1   1  16   25.22    2.89
   0  -1  16   22.43    2.69
  -1   1  19   93.79    5.47
   1   0  19   93.01    5.34
   0  -1  19   90.14    5.29
   1   0  22  201.08    8.31
  -1   1  22  205.85    8.57
   0  -1  22  199.21    8.36
   0  -1  25  314.42   11.18
   0  -1  28   81.87    5.39
  -1   1  28   77.68    5.17
   0  -1  28   76.73    4.67
   1   0  28   82.03    4.84
  -1   1  31   12.28    1.60
   1   0  31   14.79    1.72
   1  -2 -27   33.36    3.50
  -2   1 -24   17.84    3.49
   1   1 -24   15.99    3.33
   1  -2 -24   17.69    3.48
   1  -2 -21  586.54   16.20
  -2   1 -21  604.66   16.63
   1   1 -21  602.08   16.32
   1   1 -18  553.23   14.67
   1  -2 -18  544.34   14.73
  -2   1 -18  546.14   14.86
   1  -2  -9 2196.20   39.75
   1  -2  -6   75.82    2.57
  -2   1  -3 1263.12   22.42
   1  -2  -3 1219.58   22.17
   1  -2   0  879.72   15.72
   1  -2   3  624.31   11.30
   1  -2   9  253.77    6.23
   1   1   9  238.56    6.53
  -2   1   9  242.43    6.59
   1  -2  12 2197.79   40.48
   1   1  12 2125.28   40.85
  -2   1  12 2192.47   41.15
   1   1  15 1157.60   24.52
   1  -2  15 1160.79   24.11
  -2   1  15 1148.02   24.75
   1  -2  18  213.50    7.87
   1   1  18  219.52    8.16
  -2   1  18  212.12    8.24
   1   1  21  350.83   11.35
  -2   1  21  342.99   11.66
   1  -2  21  336.03   11.07
  -2   1  24   10.58    2.92
   1  -2  24   11.68    3.27
   1  -2  27  476.82   14.99
   1  -2  27  492.14   13.74
  -2   1  27  501.60   13.78
   1   1  30  219.57    7.28
   1  -2  30  217.76    7.16
   1  -2  30  222.08    6.68
  -2   1  30  220.47    6.63
   1   1  30  224.86    6.79
   2  -3 -25   43.32    4.14
  -3   1 -25   49.00    4.56
   1   2 -22   30.94    3.94
  -3   1 -22   35.05    4.21
   2  -3 -22   33.61    4.02
  -3   1 -19    9.88    3.05
   1   2 -19   13.39    2.94
   2  -3 -19    9.54    3.00
   2  -3 -10  210.38    5.71
  -3   1  -7  606.38   12.61
   2  -3  -7  577.87   11.83
  -3   1  -4 1166.95   21.65
   2  -3  -4 1118.08   21.24
   1   2  -4 1188.23   20.52
  -3   1  -1  293.30    5.46
   2  -3  -1  297.46    5.89
   2  -3  -1  308.84    5.18
  -3   1   2 1172.15   20.81
   2  -3   8 1380.51   25.21
  -3   1   8 1358.75   25.98
   2  -3  11    8.35    1.48
  -3   1  11    9.31    1.86
   1   2  11    8.70    1.85
  -3   1  14   99.33    4.94
   1   2  14  107.03    4.98
   2  -3  14  108.76    4.48
   1   2  17  398.15   11.62
   2  -3  17  397.89   10.95
  -3   1  17  398.85   11.81
   1   2  17  368.91   12.09
   2  -3  20   30.19    3.21
   1   2  20   30.45    3.80
  -3   1  20   31.00    3.80
  -3   1  23  313.14   10.64
   2  -3  26   18.98    4.09
  -3   1  26   20.74    3.40
   2  -3  26   18.97    3.36
  -3   1  26   18.03    2.86
  -3   1  26   16.47    3.23
  -3   1  29   16.57    2.17
   2  -3  29   18.61    2.99
   1   2  29   18.94    2.54
   2  -3  29   19.42    2.50
  -3   1  29   21.62    2.55
   2  -2 -26  111.20    5.73
  -2   0 -26  104.24    6.05
   2  -2 -23 2108.14   42.88
   0   2 -23 2102.97   43.25
  -2   0 -23 2103.08   43.36
   0   2 -20 1773.64   36.75
  -2   0 -20 1722.46   36.73
   2  -2 -20 1740.85   36.26
  -2   0 -17 1442.18   30.94
   2  -2 -17 1476.78   30.69
   0   2 -17 1493.47   30.84
   2  -2  -8  176.28    4.54
  -2   0  -5 1651.23   29.31
   2  -2  -5 1582.47   28.66
   2  -2  13  924.14   18.99
  -2   0  13  901.94   19.47
   0   2  13  887.36   19.53
   2  -2  16 2596.43   49.49
  -2   0  16 2633.01   50.34
   0   2  16 2626.37   50.39
   2  -2  19 2088.49   42.21
   0   2  19 2160.19   43.18
  -2   0  19 2154.88   43.26
   2  -2  22  104.53    5.70
   0   2  22  104.19    6.10
  -2   0  22  107.45    6.18
  -2   0  22  110.11    5.99
   2  -2  25  674.67   18.32
  -2   0  25  695.74   18.33
   2  -2  28  672.38   17.91
  -2   0  28  666.48   16.75
   0   2  28  668.09   16.48
  -2   0  28  661.93   16.25
   2  -2  28  682.13   16.47
   2  -2  31  557.04   12.40
   2  -2  31  593.39   12.13
  -2   0  31  560.90   11.88
  -1  -1 -27  505.79   13.68
   2  -1 -24    8.32    2.90
  -1   2 -24   10.30    3.14
  -1  -1 -24    9.09    3.26
  -1   2 -21  337.42   10.70
  -1   2 -21  371.84   12.09
   2  -1 -21  377.93   11.83
  -1  -1 -21  356.35   11.90
  -1   2 -18  229.36    8.53
  -1  -1 -18  225.21    8.54
   2  -1 -18  231.93    8.35
  -1  -1  -9  265.37    6.57
  -1  -1  -3  618.06   11.40
  -1   2  -3  605.41   11.14
   2  -1  -3  615.41   10.87
  -1  -1  -3  583.84   11.42
  -1  -1   0  878.86   15.66
  -1   2   0  879.92   15.61
  -1  -1   3 1233.42   22.01
   2  -1   6   62.15    2.23
  -1  -1   6   62.91    2.35
  -1  -1   9 2174.77   39.12
   2  -1   9 2099.72   38.93
  -1   2   9 2144.59   39.51
  -1  -1  12  157.12    5.54
   2  -1  12  157.09    5.39
  -1   2  12  163.95    5.85
  -1   2  15   48.58    3.66
  -1  -1  15   49.40    3.53
   2  -1  18  506.17   13.63
  -1  -1  18  515.16   13.98
  -1   2  18  514.08   14.21
   2  -1  21  553.40   15.15
  -1   2  21  562.89   15.76
  -1  -1  21  546.61   15.47
  -1  -1  27   36.33    4.18
   2  -1  27   33.07    3.74
  -1   2  30  183.96    6.11
   2  -1  30  203.76    6.95
  -1  -1  30  173.56    5.86
   2  -1  30  205.42    6.26
   0  -2 -28  666.17   15.85
  -2   2 -25  723.01   18.58
   0  -2 -25  717.68   18.43
  -2   2 -22  117.38    5.92
  -2   2 -22  109.47    6.40
   2   0 -22  117.15    6.33
   0  -2 -22  109.92    6.54
   0  -2 -19 2247.47   45.58
  -2   2 -19 2256.23   45.74
   2   0 -19 2338.97   45.50
   0  -2   5 1614.08   28.86
  -2   2   8  181.00    5.28
   0  -2   8  181.16    4.82
  -2   2  11 1265.64   25.54
   0  -2  11 1285.50   24.94
   2   0  11 1293.17   25.11
  -2   2  14 3707.23   69.67
   0  -2  14 3796.87   68.99
   2   0  14 3830.87   69.15
   0  -2  17 1380.58   28.81
   2   0  17 1364.25   28.78
  -2   2  17 1369.95   29.34
   0  -2  20 1606.36   34.01
  -2   2  20 1622.36   34.66
   2   0  20 1614.89   33.86
   0  -2  26  109.64    6.99
   0  -2  26  104.94    6.06
  -2   2  26  109.56    5.38
   2   0  29  546.83   14.65
   0  -2  29  544.14   14.06
  -2   2  29  522.26   13.30
   0  -2  29  545.01   13.25
   2   0  29  568.26   13.51
  -2   2  29  530.98   13.21
   1  -3 -26   84.89    5.21
  -3   2 -26   88.13    5.59
  -3   2 -23  231.01    9.56
   1  -3 -23  242.22    9.43
   2   1 -20  234.61    8.94
   1  -3 -20  229.85    9.09
  -3   2 -20  241.18    9.29
  -3   2 -17   62.64    4.38
   2   1 -17   65.41    4.24
   1  -3 -17   65.10    4.47
   1  -3 -11  242.78    6.66
   1  -3  -8  622.06   12.80
  -3   2  -5 1676.54   30.76
   1  -3  -5 1736.89   29.89
   1  -3  -2  129.83    2.73
   1  -3  -2  129.77    3.33
  -3   2  -2  129.84    3.11
  -3   2   1 1486.83   25.95
   1  -3   7 1425.50   26.01
  -3   2  10 2461.43   45.90
   1  -3  10 2493.85   44.94
   1  -3  13 2529.51   46.32
   2   1  13 2463.24   46.72
  -3   2  13 2489.21   47.31
   2   1  16    6.23    2.01
  -3   2  16    5.63    2.36
   1  -3  16    8.01    2.03
   2   1  19   70.11    4.67
  -3   2  19   70.45    5.05
   1  -3  19   62.38    4.31
   2   1  22   79.38    5.14
   1  -3  22   73.16    4.84
  -3   2  22   79.97    5.62
   1  -3  25    5.11    2.85
  -3   2  25    5.78    2.70
  -3   2  28    3.16    2.06
   1  -3  28    4.15    2.61
   2   1  28    4.49    2.37
   1  -3  28    2.21    2.18
  -3   2  28    3.45    2.14
   1  -3  31  139.55    4.34
   2   1  31  147.56    4.39
   2  -4 -27 1284.84   26.68
  -4   2 -24 1899.62   40.53
   2  -4 -24 1987.92   39.86
   2  -4 -21  525.13   14.89
  -4   2 -21  522.87   15.19
  -4   2 -21  512.69   14.66
   2  -4 -18 4821.44   90.20
   2   2 -18 5049.78   90.15
  -4   2 -18 4822.81   90.60
  -4   2   0   57.51    1.82
  -4   2   0   60.76    1.89
   2  -4   0   62.53    2.13
  -4   2  12 2645.78   49.35
   2   2  12 2578.58   49.02
   2  -4  12 2655.65   48.01
   2  -4  15 2604.23   48.26
   2   2  15 2511.01   49.03
  -4   2  15 2615.36   49.73
   2   2  18 1859.63   37.10
   2  -4  18 1798.61   35.97
  -4   2  18 1789.98   37.45
   2   2  18 1727.35   37.87
  -4   2  21 2877.57   57.44
   2   2  21 2928.01   56.73
   2  -4  21 2872.30   57.37
  -4   2  24   98.19    5.89
   2  -4  24   93.36    6.14
   2  -4  27  566.10   16.37
  -4   2  27  560.69   14.52
   2  -4  27  553.63   14.59
  -4   2  27  530.69   13.44
  -4   2  27  565.45   14.58
   2   2  30  573.71   13.63
   2  -4  30  571.45   13.52
   2   2  30  599.95   13.03
  -4   2  30  557.03   12.35
   2  -4  30  583.02   12.79
   3  -5 -25  426.10   12.12
  -5   2 -25  406.18   12.75
  -5   2 -22  266.32    9.91
  -5   2 -22  275.32   10.43
   3  -5 -22  272.84    9.86
   3  -5 -19  625.31   16.35
  -5   2 -19  608.99   16.55
   3  -5 -16   93.45    5.13
   2   3 -16   96.11    4.96
  -5   2 -16   91.36    5.11
   3  -5 -13  956.57   19.51
   2   3 -13  931.45   18.33
   3  -5 -10 2607.20   48.26
   2   3 -10 2675.18   46.92
   2   3  -7  585.85   10.73
  -5   2  -7  564.03   12.74
   3  -5  -7  565.22   12.13
   3  -5  -1   90.86    1.99
  -5   2  -1   91.13    2.21
  -5   2  -1   84.10    2.49
  -5   2  -1   77.17    2.67
   3  -5  -1   82.99    2.76
  -5   2   8  341.30    7.58
   3  -5   8  355.23    7.51
  -5   2  11  630.76   13.19
   3  -5  11  632.31   13.15
  -5   2  14  177.13    5.68
  -5   2  14  172.14    6.83
   3  -5  14  175.67    5.68
   2   3  14  179.87    6.75
  -5   2  17   44.46    3.97
  -5   2  17   41.63    3.12
   3  -5  17   42.14    3.12
  -5   2  17   42.17    3.84
   2   3  17   43.95    4.30
  -5   2  20   17.84    3.36
   2   3  20   16.24    3.00
   3  -5  20   21.74    3.59
  -5   2  20   16.23    3.58
   3  -5  23  528.97   15.54
  -5   2  23  549.99   15.51
   3  -5  26   26.39    4.37
  -5   2  26   29.62    3.38
  -5   2  26   30.37    3.44
   3  -5  26   26.88    3.44
   3  -5  29   52.07    3.93
  -5   2  29   49.33    2.99
   2   3  29   51.08    3.38
   3  -5  29   49.93    3.21
  -4   1 -26    6.59    2.86
   3  -4 -26    7.68    2.50
   3  -4 -23   89.90    5.63
  -4   1 -23   88.33    6.01
   1   3 -20 1226.10   27.13
   3  -4 -20 1203.19   26.72
  -4   1 -20 1169.37   27.30
   1   3 -17 1914.38   37.52
   3  -4 -17 1862.34   37.33
  -4   1 -17 1784.81   37.58
  -4   1 -17 1825.46   37.75
   3  -4 -11 1682.96   31.52
  -4   1  -8  624.27   13.56
   3  -4  -8  618.66   12.69
   1   3  -5 2087.01   36.07
  -4   1  -5 1997.99   37.48
   3  -4  -2  457.97    9.17
   1   3  -2  465.48    8.48
  -4   1   1 1217.96   21.91
  -4   1   1 1254.25   22.38
   3  -4   1 1266.61   22.61
  -4   1   7  217.79    5.23
   3  -4   7  216.37    4.93
   3  -4  10 1850.10   33.84
  -4   1  10 1856.27   35.06
   3  -4  13 1889.12   35.27
   1   3  13 1834.31   36.57
  -4   1  13 1895.61   36.67
   1   3  16  601.93   15.19
  -4   1  16  600.65   15.44
   3  -4  16  600.76   13.99
   3  -4  19  104.43    5.19
  -4   1  19  111.12    5.23
  -4   1  19  115.52    6.35
   1   3  19  108.69    6.02
   1   3  19  107.43    6.52
  -4   1  22  915.24   23.16
   1   3  22  978.54   23.03
  -4   1  22  913.72   22.34
   3  -4  22  938.25   23.15
  -4   1  25   42.61    4.30
  -4   1  25   43.22    4.23
  -4   1  25   42.87    3.94
   3  -4  25   39.05    4.25
   3  -4  28   67.42    5.06
   3  -4  28   69.52    4.21
  -4   1  28   72.04    4.24
   1   3  31   51.35    2.37
  -3   0 -27  254.89    8.95
  -3   0 -24  177.85    8.22
   3  -3 -24  180.74    7.68
   0   3 -21  203.75    8.69
  -3   0 -21  210.06    8.97
   3  -3 -21  216.93    8.52
   0   3 -18 1258.06   26.69
   0   3 -18 1334.49   28.57
  -3   0 -18 1309.61   28.70
   3  -3 -18 1352.25   28.20
   3  -3  -9 2079.18   37.66
  -3   0  -9 2091.92   38.88
  -3   0  -6  953.42   18.49
   0   3  -6  938.22   17.39
   3  -3  -6  969.42   17.74
  -3   0  -3  806.26   15.68
   3  -3  -3  839.13   15.23
   0   3  -3  836.31   14.92
  -3   0  -3  831.69   15.31
  -3   0   9  153.29    4.75
   3  -3   9  129.25    3.91
   3  -3  12   29.57    2.19
  -3   0  12   32.70    2.81
   0   3  12   34.78    2.90
   0   3  15 2414.31   46.91
   3  -3  15 2458.09   45.75
  -3   0  15 2418.48   46.90
   3  -3  18    7.08    2.01
   0   3  18   12.55    2.70
  -3   0  21  166.34    6.87
   0   3  21  166.24    7.76
  -3   0  21  163.54    7.78
  -3   0  21  169.88    7.55
  -3   0  24   17.41    3.19
   3  -3  24   20.43    3.67
  -3   0  24   21.04    3.71
   3  -3  27  101.26    6.52
  -3   0  27  103.95    5.73
  -3   0  27   94.88    5.32
   3  -3  27  102.66    5.59
   3  -3  30   93.32    4.62
   0   3  30   88.07    4.11
   3  -3  30   88.40    3.87
  -3   0  30   89.77    3.78
  -2  -1 -28    2.15    2.34
  -2  -1 -25   10.14    3.16
   3  -2 -25    8.12    2.72
  -1   3 -22   90.80    5.93
  -2  -1 -22   89.77    5.99
   3  -2 -22  100.12    5.81
  -1   3 -19   65.80    4.82
  -2  -1 -19   66.17    5.02
   3  -2 -19   73.86    4.76
  -1   3 -19   70.54    4.21
  -2  -1 -10 2530.21   46.04
  -2  -1  -7 1399.13   26.31
  -2  -1  -7 1436.24   26.65
   3  -2  -7 1428.05   25.64
  -2  -1  -4 2365.11   41.99
  -2  -1   2  133.36    3.22
  -2  -1   2  129.05    3.23
  -2  -1   5 1623.32   29.12
   3  -2   5 1603.67   28.58
   3  -2   8  607.13   12.30
  -2  -1   8  623.56   12.75
  -2  -1  11  236.63    6.90
   3  -2  11  244.15    6.55
  -1   3  11  233.06    7.21
  -1   3  14  703.16   16.81
  -2  -1  14  726.86   16.55
   3  -2  14  718.12   15.89
  -1   3  17   62.40    4.45
   3  -2  17   62.80    3.93
  -2  -1  17   64.92    4.36
  -1   3  20  218.64    8.90
   3  -2  20  218.65    8.12
  -2  -1  20  226.18    8.87
  -2  -1  20  208.48    8.19
  -2  -1  23  223.23    9.51
  -2  -1  26   83.14    5.89
  -2  -1  26   85.72    5.48
   3  -2  26   81.98    5.29
  -1   3  26   81.73    4.72
   3  -2  29   25.32    3.32
  -2  -1  29   25.10    2.62
  -2  -1  29   28.52    2.81
   3  -2  29   30.70    2.88
  -1  -2 -26   17.78    3.36
  -1  -2 -23  358.30   11.91
   3  -1 -23  355.30   11.30
  -2   3 -23  339.64   11.83
  -2   3 -20   33.73    3.98
  -1  -2 -20   33.78    3.99
   3  -1 -20   37.51    3.83
  -2   3 -20   29.40    3.10
  -1  -2 -17  415.33   12.28
  -2   3 -17  420.86   12.19
   3  -1 -17  430.81   11.82
  -1  -2 -11    9.43    1.94
  -1  -2  -8 1401.77   26.73
  -1  -2  -8 1459.36   26.93
  -1  -2  -2 1167.23   20.72
  -2   3  -2 1137.35   20.64
  -2   3   1  305.83    6.10
  -1  -2   1  293.34    6.00
  -1  -2   1  296.64    5.93
  -1  -2   4 1148.05   20.90
  -2   3   7  553.78   12.07
  -1  -2   7  586.10   11.68
  -1  -2  10  206.99    5.91
   3  -1  10  204.12    5.82
  -2   3  10  217.57    6.48
   3  -1  13 1103.03   22.64
  -2   3  13 1099.48   23.51
  -1  -2  13 1136.78   22.95
  -2   3  16 2857.87   55.72
   3  -1  16 2934.99   54.82
  -1  -2  16 2937.14   55.16
   3  -1  19    9.36    2.27
  -1  -2  19    7.13    2.37
  -2   3  19    7.46    2.52
  -2   3  22   29.60    3.76
  -1  -2  22   35.08    3.72
  -1  -2  25   48.74    5.08
  -2   3  25   47.24    4.16
  -1  -2  28   75.45    4.92
   3  -1  28   73.24    4.57
  -2   3  28   83.51    4.68
   3  -1  31  145.75    4.90
   3  -1  31  147.52    4.34
  -2   3  31  134.22    4.13
   0  -3 -27  102.49    5.42
   0  -3 -24   20.79    3.62
  -3   3 -24   17.70    3.45
   0  -3 -21  180.99    8.12
  -3   3 -21  181.39    8.18
   3   0 -21  179.00    7.65
  -3   3 -21  173.15    7.36
   3   0 -18    7.17    2.41
   0  -3 -18    8.77    2.99
  -3   3 -18    6.11    2.71
   0  -3 -12   31.97    2.58
   0  -3  -9  115.77    4.06
  -3   3   3  933.81   17.22
   0  -3   6  949.21   17.82
   0  -3   9 2039.04   37.26
  -3   3  12  246.93    7.75
   3   0  12  254.22    7.33
   0  -3  12  250.70    7.13
   3   0  15   16.29    2.32
  -3   3  15   12.10    2.46
  -3   3  18 1236.47   27.53
   3   0  18 1219.20   26.60
   0  -3  18 1248.14   26.74
  -3   3  18 1224.65   26.61
   0  -3  21  190.62    7.98
   3   0  21  200.91    7.94
  -3   3  21  189.63    8.52
   0  -3  21  195.08    8.73
   0  -3  24  177.93    9.33
   0  -3  24  171.78    8.13
   0  -3  27  252.29    9.95
  -3   3  27  247.69    8.04
   0  -3  27  253.01    8.98
  -3   3  27  260.97    9.06
   3   0  30    5.04    1.91
   0  -3  30    6.51    1.75
  -3   3  30    5.78    1.59
   0  -3  30    5.74    1.77
   3   0  30    5.89    1.68
   1  -4 -28    4.66    2.12
   1  -4 -25   49.01    4.32
  -4   3 -25   46.79    4.43
  -4   3 -22 2128.97   43.83
  -4   3 -22 2183.84   44.94
   1  -4 -22 2223.61   44.47
  -4   3 -19  977.50   22.98
   3   1 -19 1037.03   23.22
  -4   3 -19 1029.44   23.81
   1  -4 -19  980.23   23.42
   1  -4 -16   23.93    3.16
   1  -4 -13  125.40    4.91
   1  -4 -10 1269.98   24.69
   1  -4  -7  708.91   13.37
   1  -4  -7  642.04   13.85
  -4   3   5 1240.97   21.49
  -4   3   5 1173.56   22.58
   1  -4   5 1196.75   22.08
   1  -4   8 1938.96   35.14
   1  -4  11  267.97    7.03
   3   1  14  248.00    7.87
   1  -4  14  246.22    7.41
  -4   3  14  255.16    8.39
   1  -4  17  108.56    5.17
   3   1  17  107.62    5.43
  -4   3  17  110.77    5.92
  -4   3  17  110.94    5.72
   3   1  17  106.09    6.04
   1  -4  20  119.58    5.98
   3   1  20  134.49    6.46
  -4   3  20  134.99    7.04
  -4   3  20  124.59    6.27
   1  -4  20  133.10    7.00
   1  -4  23    5.31    2.95
  -4   3  23    6.79    3.09
   1  -4  26    6.99    3.30
  -4   3  26    7.43    2.62
  -4   3  26    6.23    2.77
   1  -4  26    7.98    2.79
   1  -4  29  108.31    5.31
   1  -4  29  109.70    4.78
   3   1  29  115.13    4.93
  -4   3  29  108.75    4.55
   2  -5 -26    4.07    2.56
  -5   3 -23   20.95    3.68
   2  -5 -23   20.81    3.65
   2  -5 -20  426.60   13.08
  -5   3 -20  434.30   12.94
   3   2 -17  230.02    8.16
   2  -5 -17  229.68    8.59
   2  -5 -14   67.25    3.74
   2  -5 -11  504.26   11.76
   2  -5  -8  316.18    7.93
   2  -5  -5 2153.24   38.85
  -5   3  -5 2121.71   38.54
   2  -5  -2 2287.32   41.01
  -5   3   1   66.15    2.10
   2  -5   1   73.64    2.20
  -5   3   1   63.22    2.27
  -5   3   1   77.47    1.98
  -5   3   4   14.46    1.22
  -5   3   4   14.04    1.42
  -5   3   4   12.43    0.84
   2  -5   4   15.89    1.54
   2  -5   7 3547.23   62.33
   2  -5  10 1684.97   31.66
  -5   3  10 1736.77   31.22
   2  -5  13  385.66    9.53
   3   2  13  373.78   10.35
  -5   3  13  392.88    9.07
   2  -5  16  314.43    9.07
  -5   3  16  304.89   10.29
   3   2  16  309.42    9.83
  -5   3  16  294.63    9.78
   3   2  16  291.34   10.33
   2  -5  19    5.34    2.02
   3   2  19    4.87    2.20
  -5   3  19    8.23    2.69
  -5   3  19    8.00    2.97
   2  -5  19    6.23    2.83
   3   2  19    8.59    3.05
   3   2  22   35.37    3.65
  -5   3  22   34.19    4.04
  -5   3  22   30.62    4.24
   2  -5  22   30.51    4.00
   2  -5  25  546.72   17.27
  -5   3  25  550.23   14.90
   2  -5  25  537.34   15.08
  -5   3  25  535.78   15.02
   2  -5  28  379.95   11.65
  -5   3  28  378.55   10.14
  -5   3  28  363.46    9.58
   2  -5  28  363.70   10.35
   3  -6 -27    7.75    2.15
   3  -6 -24  143.22    6.76
   3  -6 -21  897.87   21.32
  -6   3 -21  840.47   21.17
  -6   3 -18 1803.69   37.06
   3  -6 -18 1742.33   36.30
  -6   3 -18 1734.25   36.53
  -6   3 -18 1704.27   36.11
  -6   3 -15  212.49    7.83
   3  -6 -15  225.96    7.22
   3  -6 -12 2670.09   49.45
   3  -6  -9  324.52    8.42
   3  -6  -6   68.89    3.12
  -6   3  -3  905.71   17.94
  -6   3  -3  893.60   17.53
   3  -6  -3  898.53   17.95
   3  -6  -3  944.74   16.37
  -6   3   0  548.31   11.34
   3  -6   0  611.17   10.93
  -6   3   0  569.52   11.48
   3  -6   0  589.17   11.98
  -6   3   6 1161.62   21.07
  -6   3   6 1150.03   21.99
   3  -6   6 1124.96   22.47
  -6   3   9  377.09    9.43
   3  -6   9  376.54    8.19
  -6   3   9  358.05    7.96
  -6   3  12 2936.68   52.42
  -6   3  12 2883.97   54.66
   3  -6  12 2914.78   52.74
   3  -6  15   27.59    2.38
  -6   3  15   30.73    2.29
   3   3  15   28.89    3.07
   3   3  15   24.07    3.35
   3  -6  15   27.33    2.94
   3   3  18  100.38    5.61
  -6   3  18   86.23    5.54
   3  -6  18   88.25    5.51
   3   3  18   92.61    5.95
   3   3  21  134.76    6.85
  -6   3  21  124.69    7.14
   3  -6  21  120.64    7.11
  -6   3  21  142.22    6.77
   3  -6  21  136.48    7.11
  -6   3  21  133.21    7.35
   3  -6  24   79.04    5.44
  -6   3  24   79.35    5.31
  -6   3  24   75.83    5.41
   3  -6  27  110.06    6.55
   3  -6  27  112.45    5.50
  -6   3  27  103.06    5.05
  -6   3  27  110.55    5.08
   3  -6  30   42.21    2.82
   3  -6  30   44.47    2.43
   3   3  30   43.05    2.49
   4  -7 -25  502.93   13.09
  -7   3 -22  166.15    7.93
  -7   3 -22  181.95    8.22
   4  -7 -22  182.82    7.72
   4  -7 -19   79.80    5.30
  -7   3 -19   67.65    5.07
  -7   3 -19   76.83    5.67
  -7   3 -19   67.87    4.97
  -7   3 -16  590.40   16.14
   4  -7 -16  592.34   15.17
  -7   3 -16  558.93   14.97
   4  -7 -16  572.85   13.91
  -7   3 -16  547.06   14.93
   4  -7 -13  301.72    8.60
   4  -7 -10   24.30    2.54
   4  -7  -7  650.66   14.05
  -7   3  -4   29.68    2.19
   4  -7  -4   11.73    1.79
   4  -7  -1  450.91    8.25
  -7   3  -1  425.13    9.11
   4  -7  -1  419.89    9.66
  -7   3  -1  434.36    8.46
  -7   3  -1  427.08    9.45
  -7   3   2 1401.52   26.23
  -7   3   2 1462.80   26.46
   4  -7   2 1482.05   27.23
  -7   3   8 2436.42   42.71
  -7   3   8 2342.51   43.97
   4  -7   8 2312.83   44.45
  -7   3  11  234.57    6.10
  -7   3  11  229.45    7.51
  -7   3  14 2790.27   53.19
  -7   3  14 2858.13   50.37
   3   4  17   83.05    5.13
  -7   3  17   72.84    5.23
   3   4  17   74.21    5.43
   4  -7  17   72.46    4.73
  -7   3  20   16.26    3.42
   4  -7  20   28.33    3.92
   3   4  20   15.54    3.14
   4  -7  20   18.51    4.09
  -7   3  20   15.03    3.84
   4  -7  20   19.13    3.36
   3   4  20   21.21    3.86
  -7   3  23  264.34    8.99
   4  -7  23  266.33    9.85
  -7   3  23  268.00    9.62
  -7   3  23  274.45   10.31
  -7   3  26  322.68    9.57
  -7   3  26  325.33   10.16
   4  -7  26  338.22   10.23
   4  -7  29   26.29    2.80
   4  -7  29   24.63    2.21
  -7   3  29   17.12    1.70
   3   4  29   25.33    2.35
   4  -6 -26 1052.54   22.30
   4  -6 -23  873.10   20.65
   4  -6 -20  941.02   21.85
  -6   2 -20  879.86   22.38
  -6   2 -20  947.63   22.86
  -6   2 -20  918.57   22.24
  -6   2 -17 1436.78   31.43
  -6   2 -17 1406.73   30.60
   4  -6 -17 1452.95   30.29
   4  -6 -14 1343.74   26.75
   4  -6 -11 4398.67   78.57
   2   4  -5 2132.96   37.11
   4  -6  -5 2168.27   38.97
   4  -6  -2 1956.72   34.58
  -6   2  -2 1888.52   34.65
  -6   2  -2 1868.65   34.05
   4  -6   4  114.04    2.68
  -6   2   4  116.50    3.48
  -6   2   4  111.08    3.28
  -6   2   4  114.70    3.19
  -6   2   7 1605.24   28.41
  -6   2   7 1463.81   29.03
  -6   2  10  415.69   10.64
   4  -6  10  427.36    9.17
  -6   2  10  434.05    9.61
  -6   2  13 5691.39   99.76
   4  -6  13 5596.10   99.39
   2   4  16 4916.07   86.04
  -6   2  16 4784.77   83.59
  -6   2  16 4542.47   85.28
   4  -6  16 4538.08   85.28
   2   4  16 4360.88   86.44
  -6   2  19 2182.54   45.30
  -6   2  19 2154.27   43.88
  -6   2  19 2210.09   45.15
   2   4  19 2256.22   46.02
   4  -6  19 2121.31   44.57
   4  -6  22 1152.53   29.83
  -6   2  22 1177.32   27.05
  -6   2  22 1173.36   27.23
   4  -6  22 1189.17   27.27
  -6   2  25  150.62    6.86
   4  -6  25  153.44    7.05
  -6   2  25  152.21    6.88
  -6   2  28  478.03   11.49
  -6   2  28  499.87   11.83
   4  -6  28  520.40   12.41
  -5   1 -27    5.15    2.54
   4  -5 -24  155.19    6.86
  -5   1 -24  157.50    7.64
   4  -5 -21  156.54    7.13
  -5   1 -18  313.35   10.94
   4  -5 -18  328.75   10.39
   1   4 -12   45.27    2.23
   4  -5 -12   43.61    2.75
   4  -5  -6   36.22    2.02
   1   4  -6   36.18    1.34
   1   4  -3   64.86    1.76
   4  -5  -3   54.21    2.25
  -5   1   0  614.05   11.99
  -5   1   0  591.14   11.31
   4  -5   0  630.29   11.99
   4  -5   6  272.64    5.42
  -5   1   6  263.76    6.54
  -5   1   6  254.19    6.11
  -5   1   9 1808.43   33.03
   4  -5   9 1780.18   32.34
  -5   1  12 1178.87   22.90
   4  -5  12 1143.10   22.26
  -5   1  12 1139.11   24.00
   4  -5  15 1291.93   26.21
  -5   1  15 1330.14   28.35
  -5   1  15 1385.71   26.88
   1   4  15 1325.40   28.17
  -5   1  18   16.38    3.01
   1   4  18   15.26    2.77
  -5   1  18   17.15    2.51
  -5   1  18   10.89    3.15
   1   4  18   10.64    3.04
   1   4  21  730.20   18.90
  -5   1  21  686.05   18.87
  -5   1  21  693.19   18.52
   4  -5  21  695.55   18.67
  -5   1  24  896.50   22.18
   4  -5  24  921.51   22.12
  -5   1  24  874.94   21.31
  -5   1  24  919.16   22.01
   4  -5  27   17.94    2.79
  -5   1  27   16.08    2.49
  -5   1  27   16.82    2.71
   4  -5  30   45.07    3.11
   4  -5  30   40.45    2.40
   1   4  30   44.37    2.62
  -5   1  30   34.95    2.05
  -4   0 -25  872.09   21.64
   4  -4 -25  903.27   20.31
   4  -4 -22 2097.20   41.04
  -4   0 -22 1938.72   41.80
   0   4 -19 1420.31   30.41
   4  -4 -19 1412.38   29.71
  -4   0 -19 1340.81   30.47
  -4   0 -19 1387.10   30.46
   0   4 -16  356.06   10.67
   0   4 -16  362.23    9.40
   0   4 -13 3733.46   66.74
   0   4 -10 1528.87   27.75
   4  -4 -10 1502.92   28.00
  -4   0 -10 1452.88   29.42
  -4   0  -1  278.61    5.53
  -4   0  -1  280.12    5.80
   0   4  -1  271.43    5.64
   4  -4  -1  272.42    5.82
  -4   0   8  270.56    7.04
  -4   0   8  270.49    6.64
   4  -4   8  274.36    5.99
  -4   0  11 1780.20   34.26
   4  -4  11 1784.83   32.85
   0   4  14 1382.86   29.00
   4  -4  14 1414.59   27.31
  -4   0  14 1395.74   28.87
   4  -4  17 1508.17   30.40
   0   4  17 1569.50   32.37
  -4   0  17 1560.92   31.00
  -4   0  17 1544.52   32.36
  -4   0  17 1520.96   31.91
   0   4  20 1386.26   30.17
  -4   0  20 1327.22   29.98
  -4   0  20 1310.65   28.10
  -4   0  20 1327.71   29.36
   0   4  20 1317.81   30.57
  -4   0  23  119.62    6.40
  -4   0  23  118.63    6.77
   4  -4  23  125.00    6.91
  -4   0  26  905.05   21.53
  -4   0  26  888.21   19.90
   4  -4  26  921.30   21.39
  -4   0  26  910.69   21.35
  -4   0  29  608.71   13.92
   4  -4  29  631.86   14.19
  -3  -1 -26    7.90    2.99
   4  -3 -23    7.30    2.71
  -3  -1 -23    5.64    3.15
   4  -3 -20  145.49    6.62
  -1   4 -20  138.37    7.00
  -3  -1 -20  132.86    7.02
  -1   4 -17  119.74    5.08
  -3  -1 -17  110.93    6.00
  -1   4 -17  115.75    5.78
   4  -3 -17  120.86    5.59
  -1   4 -14  272.72    7.55
  -1   4 -11  267.15    6.80
  -1   4  -8 1908.11   35.14
  -3  -1  -8 1890.31   36.23
  -3  -1  -8 1934.24   35.77
  -3  -1  -5 1188.05   22.22
   4  -3  -5 1181.78   21.21
  -1   4  -5 1164.91   21.35
  -3  -1   7  687.54   13.61
   4  -3   7  654.21   12.70
   4  -3  10 1278.83   24.12
  -3  -1  10 1276.89   25.02
  -1   4  13  129.91    5.59
   4  -3  13  120.47    4.47
  -3  -1  13  127.86    5.27
   4  -3  16   17.30    2.14
  -1   4  16   23.60    3.02
  -3  -1  16   21.85    2.84
  -1   4  19  979.61   23.27
  -3  -1  19  959.79   21.92
  -3  -1  19  963.00   22.92
  -3  -1  19  947.33   22.17
  -3  -1  22 1971.22   40.82
  -3  -1  22 2029.30   42.46
  -1   4  22 2113.97   42.82
  -3  -1  22 2060.74   41.29
  -3  -1  22 2079.09   43.02
  -3  -1  25   48.62    4.79
  -3  -1  25   51.72    4.60
   4  -3  25   49.14    4.41
  -3  -1  28    4.41    2.00
  -3  -1  28    5.81    2.25
   4  -3  28    6.07    2.23
  -2  -2 -27  552.91   14.45
  -2  -2 -24   95.53    6.13
   4  -2 -24  113.37    5.77
  -2   4 -21 3121.87   61.03
  -2  -2 -21 3024.47   60.86
   4  -2 -21 3213.73   59.97
  -2   4 -18 1972.40   38.72
  -2  -2 -18 1874.66   40.04
   4  -2 -18 2025.79   39.33
  -2   4 -18 1966.07   40.05
  -2   4 -15 2707.13   50.48
  -2  -2 -12 2717.79   50.04
  -2  -2   0   57.64    2.02
  -2   4   0   59.59    2.01
  -2  -2   0   63.20    2.02
  -2  -2   0   58.65    1.98
  -2   4  12 7323.24  129.76
   4  -2  15 1904.48   36.71
  -2   4  15 1886.22   38.07
  -2  -2  15 1903.40   37.50
   4  -2  18 4512.37   82.95
  -2   4  18 4603.76   84.89
  -2  -2  18 4636.15   84.30
  -2   4  18 4437.47   85.09
  -2  -2  18 4501.16   83.29
  -2  -2  21  486.21   13.90
  -2   4  21  497.11   14.79
  -2  -2  21  474.18   14.21
  -2  -2  21  484.35   14.93
  -2  -2  24 1921.46   41.55
  -2  -2  24 1859.98   39.82
  -2  -2  27 1285.73   28.54
  -2   4  27 1304.39   26.65
  -2  -2  27 1259.56   27.67
   4  -2  27 1344.02   28.03
  -2   4  30  728.55   15.33
   4  -2  30  748.51   15.33
  -2  -2  30  699.03   15.23
  -1  -3 -28   67.56    4.19
  -1  -3 -25   39.07    4.23
   4  -1 -22 1066.87   23.45
  -1  -3 -22 1006.42   24.24
  -3   4 -22 1015.04   24.39
  -3   4 -22  973.82   22.91
  -3   4 -19  114.89    6.28
   4  -1 -19  126.23    6.00
  -1  -3 -19  116.38    6.42
  -3   4 -19  117.57    5.69
  -3   4 -16  646.86   15.92
  -1  -3 -16  610.76   15.97
  -3   4 -16  635.63   15.14
  -1  -3 -13 1897.99   36.30
  -1  -3 -10 1990.31   36.45
  -1  -3 -10 1897.00   36.26
  -3   4  -7  225.56    5.58
  -1  -3  -7  221.82    5.95
  -1  -3  -7  219.14    5.73
  -1  -3  -1 1235.35   22.67
  -1  -3  -1 1278.84   22.63
  -3   4  -1 1237.91   22.66
  -3   4   2  444.75    9.09
  -1  -3   2  445.84    8.98
  -1  -3   2  458.80    8.97
  -1  -3   5 2054.72   36.58
  -1  -3   5 2030.11   36.64
  -1  -3   8  629.08   12.96
  -1  -3  11 1660.37   31.47
   4  -1  11 1640.39   31.26
  -1  -3  14  172.14    6.33
  -3   4  14  182.88    7.09
  -1  -3  17 1802.18   35.79
   4  -1  17 1792.88   35.31
  -3   4  17 1762.85   36.59
  -3   4  17 1666.78   36.56
  -3   4  20 1118.26   24.95
  -3   4  20 1129.21   26.18
  -1  -3  20 1114.58   25.29
   4  -1  20 1073.78   24.40
  -1  -3  23   83.96    6.66
  -1  -3  26    9.23    3.24
  -3   4  26    6.66    2.60
  -1  -3  29    3.79    1.84
  -3   4  29    3.43    1.52
  -3   4  29    3.50    1.79
   4  -1  29    3.43    1.87
   0  -4 -26  944.19   21.70
   0  -4 -23  123.15    6.83
  -4   4 -23  123.10    6.87
  -4   4 -20 1395.51   30.42
   0  -4 -20 1384.62   31.14
  -4   4 -20 1399.43   31.30
  -4   4 -17 1712.59   33.72
   0  -4 -17 1596.20   34.27
  -4   4 -17 1619.80   34.08
   0  -4 -14 1436.62   29.28
  -4   4 -14 1511.35   29.60
   0  -4 -11 1773.47   33.81
   0  -4  -8  293.91    6.99
  -4   4  -8  294.88    7.16
   0  -4   1  268.27    6.22
   0  -4   1  284.75    6.28
  -4   4   7 3954.86   70.40
   0  -4  10 1466.61   27.82
   4   0  13 3430.93   63.47
   0  -4  13 3523.23   63.36
   4   0  16  331.74    9.80
  -4   4  16  325.97   10.48
   0  -4  16  338.70    9.78
   4   0  16  307.61   10.41
   4   0  19 1282.45   27.61
  -4   4  19 1240.55   28.66
   0  -4  19 1297.12   27.71
  -4   4  19 1253.63   27.86
   0  -4  19 1265.12   28.70
   0  -4  22 1717.83   38.50
   0  -4  22 1819.48   37.85
  -4   4  22 1827.72   39.24
   0  -4  22 1948.44   41.92
   0  -4  22 1902.45   39.49
   0  -4  25  839.65   22.64
  -4   4  25  857.49   20.48
   0  -4  25  843.89   21.00
   0  -4  28  356.35   11.12
  -4   4  28  345.51    9.69
   4   0  28  387.69   10.68
  -4   4  28  377.76   10.32
  -4   4  28  363.28    9.63
   0  -4  28  363.48   10.38
   1  -5 -27    2.83    2.21
   1  -5 -24  269.22    9.75
  -5   4 -24  264.25   10.02
  -5   4 -21  665.20   17.85
   1  -5 -21  657.53   17.63
  -5   4 -21  634.85   17.00
   1  -5 -18  575.62   15.86
  -5   4 -18  592.71   15.47
   1  -5 -15  744.49   17.10
  -5   4 -15  762.08   17.62
  -5   4 -12  366.58    9.61
   1  -5 -12  345.11    9.36
   1  -5  -9  313.77    8.69
  -5   4  -9  403.74    9.09
   1  -5  -6   44.40    1.90
   1  -5  -6   39.62    2.50
  -5   4  -6   37.65    2.15
  -5   4  -3   15.61    1.47
   1  -5  -3   15.81    1.67
  -5   4  -3   12.10    1.25
  -5   4   3  967.87   16.76
  -5   4   3  904.00   17.91
   1  -5   3  935.74   17.57
  -5   4   3  958.61   17.65
  -5   4   6  209.30    4.17
  -5   4   6  201.88    5.54
   1  -5   6  199.63    5.63
   1  -5   9 5960.63  104.19
  -5   4   9 5935.41  105.43
   1  -5  12    7.12    1.46
  -5   4  12    6.76    1.13
  -5   4  15   12.38    1.53
   1  -5  15    7.70    1.85
   1  -5  18   68.82    4.22
   4   1  18   67.50    4.53
  -5   4  18   64.98    4.83
  -5   4  18   67.62    4.94
   4   1  18   58.86    4.88
   1  -5  21  460.60   14.59
  -5   4  21  501.81   14.00
   4   1  21  497.01   14.00
  -5   4  21  482.60   14.86
   1  -5  21  512.22   16.84
   1  -5  21  472.22   14.67
   1  -5  24  445.88   15.25
   1  -5  24  415.02   13.16
  -5   4  24  406.36   12.96
   1  -5  27   55.72    4.79
  -5   4  27   58.45    3.98
  -5   4  27   57.51    4.01
   1  -5  27   55.78    4.10
   1  -5  30   50.79    2.90
   4   1  30   56.96    2.82
   1  -5  30   52.32    2.86
   2  -6 -28  245.06    7.13
   2  -6 -25  873.38   20.36
   2  -6 -22 1229.30   27.68
  -6   4 -19  136.43    7.04
   2  -6 -19  137.94    6.97
  -6   4 -19  147.48    6.87
  -6   4 -16 4193.40   80.19
  -6   4 -16 4358.71   80.86
   2  -6 -16 4389.97   80.58
   2  -6 -16 4306.80   79.09
  -6   4 -16 4437.36   80.24
   2  -6 -13  652.18   15.22
  -6   4 -13  683.63   15.78
   2  -6 -10 3594.82   65.80
  -6   4 -10 3676.33   65.95
   2  -6   2 1412.61   25.51
  -6   4   2 1447.93   25.27
  -6   4   2 1416.55   25.17
  -6   4   2 1345.00   25.76
   2  -6   2 1402.70   26.33
  -6   4   8  813.23   16.89
  -6   4   8  817.78   15.04
   2  -6   8  776.18   16.95
  -6   4  11 1992.25   35.28
   2  -6  11 1899.36   36.17
  -6   4  11 1955.26   37.81
  -6   4  14 1538.52   32.25
   4   2  14 1576.21   31.60
   2  -6  14 1559.62   30.33
   2  -6  17 1754.50   34.57
   4   2  17 1822.97   35.92
  -6   4  17 1721.66   36.22
   2  -6  17 1737.72   36.33
   4   2  17 1668.16   36.72
  -6   4  20  336.95   11.25
   2  -6  20  332.78   11.92
   4   2  20  342.31   11.20
   2  -6  20  359.87   13.77
   2  -6  20  348.13   11.82
  -6   4  23  872.95   20.43
   2  -6  23  901.48   24.35
   2  -6  23  846.28   21.66
  -6   4  23  883.35   21.78
   2  -6  26  941.50   23.72
  -6   4  26  947.60   21.32
   2  -6  26  936.86   21.67
  -6   4  26  950.29   21.55
   2  -6  29  516.65   12.78
   2  -6  29  519.86   11.86
  -6   4  29  486.23   10.89
   3  -7 -26   10.12    2.53
  -7   4 -23    6.85    2.92
   3  -7 -23    5.47    2.83
  -7   4 -20   42.30    4.57
  -7   4 -20   41.11    4.30
   3  -7 -20   45.89    4.40
  -7   4 -20   39.33    3.85
  -7   4 -17  524.04   15.07
  -7   4 -17  502.99   14.19
   3  -7 -17  526.97   14.46
  -7   4 -17  496.25   14.13
  -7   4 -14 1258.79   26.71
   3  -7 -14 1267.03   26.04
  -7   4 -11  428.40   11.02
   3  -7 -11  412.05   10.68
   3  -7  -8 1284.61   25.35
  -7   4  -5  522.80   12.27
   3  -7  -5  533.29   12.23
   3  -7  -2  255.78    5.21
  -7   4  -2  247.40    6.10
   3  -7  -2  249.00    6.53
  -7   4  -2  245.98    6.23
  -7   4   1  213.90    5.42
  -7   4   1  221.43    5.23
   3  -7   1  224.67    5.03
   3  -7   1  217.13    5.89
  -7   4   7  405.79    9.61
  -7   4   7  412.96    8.38
  -7   4  10    5.14    1.77
  -7   4  10    6.56    1.00
  -7   4  13  430.20   11.95
  -7   4  16    4.71    2.83
  -7   4  16    7.49    2.60
   4   3  16    7.06    2.37
   3  -7  16    9.32    3.33
   3  -7  16    5.33    2.38
   4   3  16    5.20    2.70
   4   3  19  271.21    9.69
  -7   4  19  263.31    9.92
   3  -7  19  268.91   10.48
   4   3  19  266.44   10.46
   3  -7  19  260.87    9.93
  -7   4  22  311.03   10.34
   3  -7  22  307.41   10.92
  -7   4  22  291.40   11.09
   3  -7  25  366.71   13.14
  -7   4  25  366.00   11.38
  -7   4  25  352.91   10.66
   3  -7  25  358.40   11.31
   3  -7  28  391.41   11.35
   3  -7  28  387.62   10.09
  -7   4  28  376.19    9.72
  -7   4  28  372.41    8.98
  -8   4 -24  751.73   18.97
   4  -8 -24  769.49   18.05
   4  -8 -21  202.87    8.34
  -8   4 -21  210.41    9.10
  -8   4 -21  197.41    8.54
  -8   4 -21  208.23    8.59
   4  -8 -18 1673.43   34.60
  -8   4 -18 1603.02   34.58
  -8   4 -18 1670.03   35.98
  -8   4 -18 1606.04   34.74
   4  -8 -15 3942.45   71.63
  -8   4 -15 3925.11   72.95
  -8   4 -15 3724.64   71.08
  -8   4 -15 3739.09   71.42
   4  -8 -15 3774.46   70.10
   4  -8 -12 2275.59   43.10
  -8   4 -12 2247.98   43.72
   4  -8  -9 4611.21   82.81
  -8   4  -3 3828.63   67.95
   4  -8   6   75.70    2.52
  -8   4   6   70.96    3.11
  -8   4   6   72.93    2.59
   4  -8   6   74.55    3.70
  -8   4   9 3131.46   58.43
  -8   4   9 3220.59   56.53
  -8   4  12 6448.88  115.68
   4  -8  15 6607.81  122.88
  -8   4  15 6837.66  122.72
  -8   4  15 6999.72  122.93
   4  -8  15 7012.64  124.89
  -8   4  15 6537.93  122.98
   4   4  15 6559.75  123.27
   4  -8  15 6868.13  121.81
  -8   4  18 1176.48   27.11
   4  -8  18 1127.57   27.70
   4   4  18 1253.86   26.97
  -8   4  18 1178.81   27.47
   4  -8  18 1216.45   29.58
  -8   4  18 1155.24   27.49
   4  -8  18 1156.61   26.46
   4   4  18 1204.64   27.97
   4  -8  21  532.44   16.66
  -8   4  21  567.27   15.79
   4  -8  21  591.10   18.67
  -8   4  21  567.18   16.68
   4   4  21  611.00   17.21
  -8   4  21  557.15   15.29
   4  -8  21  585.35   16.10
  -8   4  24 2000.38   39.73
  -8   4  24 2039.83   40.11
  -8   4  24 2053.81   41.60
   4  -8  24 2038.78   40.99
  -8   4  27  628.01   13.75
  -8   4  27  677.80   15.44
   4  -8  27  670.49   15.23
  -9   4 -22   98.03    5.83
   5  -9 -22   98.64    5.47
  -9   4 -22  105.47    6.48
   5  -9 -19   42.18    4.29
  -9   4 -19   45.42    4.24
  -9   4 -19   51.33    5.14
  -9   4 -19   58.98    4.59
  -9   4 -16   73.47    5.58
  -9   4 -16   66.62    4.64
   5  -9 -16   73.75    5.04
  -9   4 -16   66.25    4.63
   5  -9 -16   63.06    4.19
  -9   4 -13  764.84   19.51
   5  -9 -13  766.75   17.51
  -9   4 -10  148.42    5.79
   5  -9 -10  144.49    5.70
  -9   4  -7  165.41    6.11
   5  -9  -7  156.46    5.73
  -9   4  -7  165.84    5.61
  -9   4  -4 3105.81   56.13
   5  -9  -4 3073.84   56.06
  -9   4  -4 3037.24   55.43
  -9   4  -1 1531.22   27.54
  -9   4  -1 1469.57   28.57
   5  -9  -1 1572.62   27.24
  -9   4  -1 1517.76   29.05
   5  -9  -1 1508.81   29.44
   5  -9   2   54.35    2.24
   5  -9   2   60.70    3.24
  -9   4   5   13.49    1.57
  -9   4   5   17.93    1.51
   5  -9   5   10.40    1.93
  -9   4   5   13.59    2.00
  -9   4   8   45.18    2.88
  -9   4   8   49.02    2.29
   5  -9   8   42.42    3.20
  -9   4  11   83.87    4.46
  -9   4  14  312.63   10.63
  -9   4  14  328.41   10.49
   5  -9  14  328.27   11.63
   4   5  14  302.72   10.89
   5  -9  14  324.18    9.80
  -9   4  14  292.94   10.54
   5  -9  17  201.50    9.15
  -9   4  17  213.02    9.07
   4   5  17  243.08    9.13
  -9   4  17  216.54    9.06
   5  -9  17  233.43   10.54
   4   5  17  217.58    9.40
   5  -9  17  226.87    8.45
  -9   4  17  208.32    9.20
  -9   4  20   13.97    3.62
   5  -9  20   19.89    3.67
   5  -9  20   15.73    4.18
   4   5  20   18.49    4.02
   5  -9  20   16.16    3.28
  -9   4  20   13.85    3.99
  -9   4  20   14.18    2.81
  -9   4  23  636.90   16.08
   5  -9  23  632.14   19.12
  -9   4  23  634.50   15.35
  -9   4  23  640.65   17.38
   5  -9  23  631.71   16.40
   5  -9  26  132.13    6.92
   5  -9  26  129.04    5.48
  -9   4  26  136.87    5.97
   4   5  29  205.14    5.56
  -8   3 -23  145.56    7.39
   5  -8 -23  157.51    6.67
  -8   3 -23  153.73    7.26
  -8   3 -20   15.48    3.21
  -8   3 -20   15.21    3.55
   5  -8 -20   13.89    3.07
  -8   3 -20   11.88    2.71
  -8   3 -17  884.43   21.50
   5  -8 -17  913.88   21.29
  -8   3 -17  950.03   23.05
  -8   3 -17  891.86   21.69
  -8   3 -14  406.72   12.60
  -8   3 -14  398.92   11.40
   5  -8 -14  399.57   10.65
   5  -8 -11   93.43    4.36
  -8   3  -8 2249.05   42.05
   5  -8  -8 2234.74   41.84
  -8   3  -5 2069.40   38.54
  -8   3  -5 2115.75   39.35
   5  -8  -5 2099.77   38.88
  -8   3  -2  202.31    5.83
  -8   3  -2  204.66    5.34
   5  -8  -2  199.21    5.80
  -8   3   1  268.24    6.61
  -8   3   1  256.04    6.15
   5  -8   1  271.24    7.06
  -8   3   4  999.43   18.75
  -8   3   4  985.37   18.70
   5  -8   4  992.16   19.75
  -8   3   7  148.08    4.33
  -8   3   7  148.41    4.95
   5  -8   7  142.98    5.40
  -8   3  10  602.32   13.84
  -8   3  10  570.66   12.15
  -8   3  13   76.28    4.55
  -8   3  13   74.00    3.31
   5  -8  13   67.23    5.06
  -8   3  13   79.47    4.96
   5  -8  16  538.08   15.68
  -8   3  16  559.99   15.36
  -8   3  16  573.11   15.78
   3   5  16  577.83   15.39
   5  -8  16  550.23   16.89
   3   5  16  546.13   16.10
  -8   3  16  550.18   15.80
   5  -8  16  561.87   14.70
  -8   3  19 1001.78   23.64
   5  -8  19  993.50   25.16
  -8   3  19 1006.75   24.56
   3   5  19 1047.30   24.19
   5  -8  19 1018.65   26.48
   5  -8  19  992.25   23.46
   3   5  19 1027.54   25.09
  -8   3  19  984.25   23.18
  -8   3  19  983.88   24.53
  -8   3  22  142.03    6.84
   5  -8  22  143.12    8.57
  -8   3  22  139.65    6.55
   5  -8  22  137.90    6.84
  -8   3  22  133.38    7.37
   5  -8  25   80.87    6.15
  -8   3  25   73.95    4.25
   5  -8  25   76.97    4.78
  -8   3  25   76.86    5.13
  -8   3  28  121.69    4.59
   5  -8  28  128.46    4.70
  -7   2 -24   33.17    3.99
  -7   2 -21  410.54   13.12
   5  -7 -21  440.61   12.45
  -7   2 -21  409.73   13.36
  -7   2 -21  386.56   12.66
  -7   2 -18   13.80    3.05
  -7   2 -18    8.29    3.05
   5  -7 -18   13.79    2.97
  -7   2 -18   13.98    2.63
  -7   2 -15  220.15    8.07
  -7   2 -15  227.75    8.87
   5  -7 -15  217.06    7.03
   5  -7 -12 4286.04   76.98
   5  -7  -9 1918.68   35.67
  -7   2  -9 1872.55   36.84
  -7   2  -6 2425.30   44.19
   5  -7  -6 2420.18   44.15
  -7   2  -3   19.64    1.93
   5  -7  -3   21.15    1.81
  -7   2   0  181.25    4.34
  -7   2   0  176.51    4.91
   5  -7   0  181.14    5.03
  -7   2   3 1825.98   33.48
  -7   2   3 1940.77   34.27
   5  -7   3 1915.47   34.89
  -7   2   6 1623.53   29.96
   5  -7   6 1648.89   28.65
  -7   2   6 1612.25   30.40
   5  -7   6 1544.43   30.98
  -7   2   9 2794.27   50.64
  -7   2   9 2826.71   51.76
  -7   2  12 1727.12   34.57
  -7   2  12 1741.97   32.86
   2   5  15    6.12    2.31
  -7   2  15    6.42    1.66
  -7   2  15   10.31    2.79
  -7   2  15    5.76    2.61
   5  -7  15    4.60    2.12
   2   5  18  176.38    7.77
  -7   2  18  162.45    7.46
   5  -7  18  171.28    7.42
  -7   2  18  156.25    7.85
   2   5  18  167.00    8.26
  -7   2  21   66.84    4.83
   5  -7  21   63.29    5.27
  -7   2  21   72.65    5.39
   2   5  21   76.61    5.37
   5  -7  21   65.11    6.29
   2   5  21   73.15    5.74
  -7   2  21   72.55    5.10
   5  -7  21   80.19    5.43
  -7   2  21   72.12    5.62
   5  -7  24  237.25   10.81
  -7   2  24  227.73    8.43
  -7   2  24  223.01    8.94
   5  -7  24  226.01    8.67
   5  -7  27  517.29   14.64
   5  -7  27  500.21   12.48
  -7   2  27  479.18   12.22
  -7   2  27  490.21   11.84
   2   5  30    6.35    1.26
   5  -6 -22  114.85    5.91
  -6   1 -22  121.51    6.75
  -6   1 -19  114.07    6.68
  -6   1 -19  109.45    6.26
  -6   1 -16    4.81    2.50
  -6   1 -16    5.40    2.27
   5  -6 -13  108.42    4.35
  -6   1 -10  145.63    5.87
   1   5 -10  150.96    4.01
   5  -6 -10  146.99    4.86
  -6   1  -7  688.85   15.09
   1   5  -7  698.27   13.02
   5  -6  -7  682.32   14.10
   5  -6  -4   73.60    2.84
   1   5  -4   79.33    2.20
  -6   1  -1  370.75    7.73
  -6   1  -1  393.79    7.91
  -6   1  -1  373.80    8.51
   5  -6  -1  385.52    8.32
  -6   1   2  131.26    3.84
  -6   1   2  128.61    3.11
   5  -6   2  137.13    4.04
  -6   1   5   78.84    2.95
  -6   1   5   68.06    2.90
   5  -6   8 4795.98   83.21
   5  -6  11   84.02    3.00
  -6   1  11   99.89    3.83
   1   5  14  150.87    6.54
  -6   1  14  163.05    5.66
  -6   1  17  537.25   14.84
  -6   1  17  530.63   12.99
   1   5  17  530.21   14.52
  -6   1  17  494.35   13.67
   1   5  17  469.15   14.74
   5  -6  17  492.93   13.95
  -6   1  17  499.60   14.43
   1   5  20  801.41   20.19
  -6   1  20  765.36   20.29
  -6   1  20  778.05   20.00
  -6   1  20  782.38   19.92
   1   5  20  799.87   20.88
   5  -6  20  731.84   19.49
   5  -6  23   24.30    4.51
  -6   1  23   25.52    3.54
  -6   1  23   25.68    3.87
   5  -6  23   21.39    3.55
   5  -6  26  152.70    8.05
  -6   1  26  146.75    6.28
   5  -6  26  137.08    6.26
  -6   1  26  137.24    6.07
  -6   1  29   20.81    1.86
   5  -6  29   24.08    2.18
  -5   0 -26  472.43   13.48
  -5   0 -23  271.19   10.29
  -5   0 -20  101.21    6.23
  -5   0 -17   65.68    4.81
   0   5 -14  197.52    5.81
   5  -5 -11   20.22    1.91
  -5   0 -11   22.79    2.86
  -5   0  -8 1495.71   29.91
   5  -5  -8 1562.43   28.67
   0   5  -8 1573.90   28.20
   0   5  -5 1809.24   32.02
  -5   0  -5 1784.90   32.68
   5  -5  -5 1817.92   32.51
  -5   0  -5 1773.16   33.45
  -5   0  -2 1379.71   25.30
  -5   0  -2 1382.56   25.05
   0   5  -2 1403.28   25.03
   5  -5  -2 1406.98   25.31
  -5   0   1  249.45    5.09
  -5   0   1  261.62    6.15
  -5   0   1  266.82    4.95
   5  -5   1  268.02    6.05
  -5   0   7 1027.98   20.01
   5  -5   7 1049.52   18.66
  -5   0   7 1029.95   18.65
   5  -5  10  127.77    3.64
  -5   0  10  124.09    4.40
  -5   0  10  124.95    4.83
  -5   0  13  164.18    5.75
   0   5  13  170.94    6.62
  -5   0  13  169.62    6.45
   5  -5  13  168.79    5.08
  -5   0  16  169.55    7.07
  -5   0  16  155.70    6.08
   0   5  16  159.35    7.00
  -5   0  16  151.75    6.73
   0   5  16  141.61    7.13
  -5   0  19  151.66    7.31
   0   5  19  151.07    7.28
  -5   0  19  140.14    6.24
  -5   0  19  143.64    7.12
   0   5  19  136.29    7.46
  -5   0  19  148.99    7.21
  -5   0  22   25.72    3.86
  -5   0  22   21.97    3.64
  -5   0  22   30.36    3.94
   5  -5  22   29.02    3.77
   5  -5  25  303.45   12.21
  -5   0  25  298.46    9.69
   5  -5  25  304.39   10.30
  -5   0  25  307.63   10.35
   5  -5  28    2.05    2.60
   5  -5  28    5.52    1.93
  -5   0  28    3.86    1.83
  -4  -1 -27   56.07    4.22
  -4  -1 -24  416.34   13.16
  -4  -1 -21  504.67   14.80
  -4  -1 -21  499.53   14.97
  -4  -1 -18   74.08    5.28
  -1   5 -15   16.73    1.90
  -1   5 -12    5.67    1.34
  -4  -1  -6  188.50    5.62
  -4  -1  -6  190.10    5.27
  -1   5  -6  198.67    4.78
  -4  -1  -3  929.89   17.56
  -1   5  -3  955.84   17.30
   5  -4  -3  949.36   17.16
  -4  -1  -3  898.70   18.03
  -4  -1   3   36.94    1.21
   5  -4   6   45.43    1.39
  -4  -1   6   43.70    2.21
  -4  -1   6   42.97    1.59
  -4  -1   9  335.53    8.33
   5  -4   9  316.32    6.98
  -4  -1   9  312.44    7.92
  -1   5  12  343.20    9.89
  -4  -1  12  336.65    9.43
   5  -4  12  345.17    8.18
  -4  -1  12  348.73    9.17
  -4  -1  15  714.52   16.63
   5  -4  15  706.25   15.54
  -4  -1  15  719.05   17.33
  -1   5  15  711.30   17.55
  -4  -1  18  567.89   14.69
  -1   5  18  575.91   15.87
  -4  -1  18  554.47   15.52
  -4  -1  18  560.29   15.12
  -4  -1  21  634.48   17.44
  -1   5  21  646.50   17.75
  -4  -1  21  602.63   16.03
  -4  -1  21  641.02   18.46
  -4  -1  21  631.36   16.77
  -4  -1  21  653.85   17.74
  -4  -1  24  252.72   10.10
  -4  -1  24  257.17    8.89
  -4  -1  24  250.12    9.75
   5  -4  24  248.67    9.61
   5  -4  27    7.11    3.10
  -4  -1  27    5.98    2.07
   5  -4  27    7.31    2.42
  -1   5  27    5.81    2.17
  -4  -1  27    7.67    2.43
  -1   5  30   14.74    1.78
  -4  -1  30   12.63    1.55
   5  -4  30   13.82    1.63
  -3  -2 -28  361.78   10.20
  -3  -2 -25  548.68   15.32
  -3  -2 -22   30.41    4.22
  -2   5 -19   10.95    2.91
  -3  -2 -19    5.99    2.92
  -2   5 -19    8.19    2.06
  -3  -2 -16  319.87   10.38
  -2   5 -16  335.16   10.20
  -2   5 -16  319.24    9.15
  -2   5 -13  392.51    9.70
  -3  -2 -10 1685.82   32.55
  -2   5 -10 1687.00   31.42
  -3  -2 -10 1699.85   32.12
  -3  -2  -7 3510.62   62.83
   5  -3  -4   19.93    0.90
  -2   5  -4   13.16    1.15
  -3  -2  -4   20.61    1.74
  -3  -2  -4   14.24    1.41
  -3  -2  -1   65.90    2.26
  -3  -2  -1   64.71    2.47
  -2   5  -1   66.70    2.26
   5  -3  -1   65.40    1.75
  -2   5   2 2213.00   39.61
  -3  -2   5 2160.20   39.50
   5  -3   5 2174.78   38.37
  -3  -2   5 2241.64   38.83
  -3  -2   8  338.94    8.04
  -3  -2   8  320.32    7.95
   5  -3   8  324.66    7.12
  -2   5  11  484.93   12.34
  -3  -2  11  513.08   11.99
   5  -3  11  510.04   11.06
   5  -3  14   65.76    3.36
  -2   5  14   78.12    4.55
  -3  -2  14   73.50    4.18
  -3  -2  17  214.83    8.17
  -3  -2  17  211.86    7.92
   5  -3  17  205.28    6.97
  -2   5  17  214.30    8.45
  -3  -2  17  213.10    7.81
  -2   5  17  196.56    8.44
  -3  -2  20  406.43   12.29
  -3  -2  20  413.91   12.96
  -2   5  20  411.23   13.31
  -3  -2  20  404.78   13.25
  -3  -2  20  414.80   12.32
  -3  -2  23   16.45    3.63
  -3  -2  23   17.35    3.60
  -3  -2  26    6.10    2.76
  -3  -2  26    9.05    2.85
   5  -3  26    7.96    2.81
   5  -3  29   60.36    4.35
   5  -3  29   61.41    3.40
  -3  -2  29   55.24    3.32
  -2   5  29   58.55    3.48
  -2  -3 -29   46.89    3.15
  -2  -3 -26   29.32    3.62
  -2  -3 -23  571.57   16.13
  -2  -3 -20   16.53    3.65
  -3   5 -20   16.68    3.46
  -3   5 -20   26.40    2.97
  -3   5 -17   49.01    4.11
  -2  -3 -17   41.16    4.13
  -3   5 -17   53.87    3.65
  -3   5 -14  181.73    6.18
  -2  -3 -11  623.66   14.46
  -3   5 -11  658.43   13.92
  -2  -3 -11  637.63   14.29
  -3   5  -8  337.38    7.85
  -2  -3  -8  354.86    8.42
  -2  -3  -8  332.30    8.37
  -2  -3   1   76.90    2.70
  -2  -3   1   78.76    2.58
  -2  -3   1   76.71    2.53
  -2  -3   7  556.32   11.81
  -2  -3   7  570.65   11.67
  -2  -3  10 2610.86   46.87
   5  -2  10 2503.61   46.15
   5  -2  13  913.95   19.19
  -2  -3  13  937.94   19.91
   5  -2  16   84.17    4.29
  -2  -3  16   88.56    4.83
  -3   5  16   84.65    5.17
  -3   5  16   81.43    5.18
  -2  -3  16   93.77    5.26
  -2  -3  19  575.53   15.80
  -2  -3  19  576.10   15.77
  -3   5  19  590.24   16.47
  -2  -3  19  603.58   16.59
  -3   5  22  253.32    9.27
  -2  -3  22  241.09    9.34
  -3   5  22  253.04   10.05
  -2  -3  22  250.91    9.64
  -2  -3  22  254.33   11.20
  -2  -3  22  264.49   10.35
  -2  -3  25  407.00   13.56
  -2  -3  25  397.36   12.60
  -2  -3  28  118.23    5.44
   5  -2  28  130.72    6.75
  -3   5  28  122.54    4.90
  -3   5  28  126.05    5.45
   5  -2  28  132.75    5.54
  -2  -3  28  121.88    5.45
  -1  -4 -27   18.63    2.95
  -1  -4 -24  938.70   22.61
  -4   5 -21  753.52   19.61
  -1  -4 -21  734.98   19.52
  -4   5 -21  743.89   18.40
  -1  -4 -18    7.93    3.08
  -4   5 -18   16.04    3.08
  -4   5 -18   12.19    2.47
  -4   5 -15 1418.03   28.85
  -4   5 -12 1182.94   23.85
  -1  -4 -12 1188.69   24.16
  -4   5  -9 1831.31   33.74
  -1  -4  -9 1774.07   34.06
  -1  -4  -9 1810.25   33.79
  -1  -4  -6  252.75    6.21
  -1  -4  -6  246.36    6.61
  -4   5  -6  256.52    6.23
  -1  -4   0  614.52   12.22
  -1  -4   0  619.87   12.03
  -1  -4   0  602.87   12.02
  -4   5   0  621.92   12.12
  -1  -4   3   53.75    2.17
  -1  -4   3   53.00    2.20
  -4   5   3   48.70    2.32
  -1  -4   6   26.30    1.77
  -4   5   6   29.33    2.03
  -1  -4  12   45.73    2.91
   5  -1  12   43.54    2.80
  -1  -4  15    5.91    1.84
   5  -1  15    5.56    1.80
  -4   5  18  315.87   10.97
   5  -1  18  297.63    9.59
  -1  -4  21  121.74    6.42
  -4   5  21  133.13    6.87
  -1  -4  21  126.77    6.46
  -4   5  21  133.13    7.17
  -1  -4  21  137.36    7.00
  -1  -4  21  140.03    8.24
  -1  -4  24  149.59    8.38
  -1  -4  27    3.15    2.54
   5  -1  27    6.08    2.47
  -4   5  27    4.54    2.32
   5  -1  30   68.63    3.83
  -4   5  30   57.58    2.67
   5  -1  30   66.33    2.93
   0  -5 -28    3.34    2.04
   0  -5 -25  314.68   10.47
   0  -5 -22   29.79    4.08
  -5   5 -22   31.53    4.09
  -5   5 -22   26.55    3.17
   0  -5 -19  152.32    7.54
  -5   5 -19  162.11    6.98
   0  -5 -16  163.18    7.20
  -5   5 -16  156.92    6.47
   0  -5 -13  186.33    6.51
  -5   5 -13  178.76    6.35
   0  -5 -10  132.89    4.57
   0  -5 -10  131.68    5.06
  -5   5 -10  124.14    4.64
   0  -5  -7 1067.54   19.81
  -5   5  -7 1024.41   20.10
   0  -5  -7  994.54   20.49
   0  -5  -1  260.67    5.82
  -5   5  -1  257.17    6.06
   0  -5   2 1371.60   25.13
  -5   5   2 1366.61   24.74
   0  -5   2 1416.93   25.24
   0  -5   2 1350.54   25.52
  -5   5   5 1855.82   33.10
   0  -5   5 1748.66   33.15
   0  -5   8 1526.67   29.03
  -5   5   8 1583.30   27.26
  -5   5   8 1497.87   29.87
   0  -5   8 1539.73   29.69
  -5   5  11   19.19    2.47
  -5   5  11   22.78    1.27
   0  -5  11   20.84    1.98
   5   0  14  190.66    6.59
   0  -5  14  194.52    6.51
   0  -5  17   60.77    4.01
   5   0  17   60.18    4.08
  -5   5  17   68.38    4.97
   0  -5  17   62.89    4.57
  -5   5  20   91.87    5.94
   0  -5  20   81.91    5.46
   0  -5  20   87.54    5.19
  -5   5  20   91.14    5.87
   0  -5  20   95.05    6.84
   0  -5  20   93.73    6.02
  -5   5  23  271.31    9.45
   0  -5  23  279.63   11.85
   0  -5  23  256.74   10.12
   0  -5  26  453.05   14.40
  -5   5  26  480.22   13.16
   0  -5  26  470.26   13.30
   0  -5  29  127.47    5.17
  -5   5  29  118.31    4.29
   5   0  29  143.53    5.04
   0  -5  29  135.66    5.06
  -5   5  29  127.45    4.56
   1  -6 -26   47.37    3.90
   1  -6 -23  120.11    6.61
   1  -6 -20 1097.22   25.31
  -6   5 -20 1048.78   24.64
  -6   5 -17  112.82    6.16
  -6   5 -17  108.15    5.78
   1  -6 -17  106.48    6.05
  -6   5 -17  112.50    5.68
   1  -6 -14 1261.10   26.42
  -6   5 -14 1304.76   26.88
  -6   5 -11    8.52    1.80
   1  -6 -11    7.93    2.38
   1  -6  -8    8.05    1.44
  -6   5  -8   14.58    1.94
   1  -6  -2  208.47    5.68
   1  -6  -2  209.83    4.84
   1  -6   1  513.96   10.19
  -6   5   1  524.47    9.42
   1  -6   1  502.30   10.28
  -6   5   1  494.93    9.56
  -6   5   7 1166.84   22.03
  -6   5   7 1101.58   19.36
   1  -6   7 1147.28   22.18
  -6   5  10  186.22    6.41
   1  -6  10  186.64    5.57
   1  -6  10  173.23    6.16
   1  -6  13 2225.47   41.79
  -6   5  13 2239.02   43.51
  -6   5  16   51.46    4.48
   1  -6  16   51.12    3.98
   5   1  16   54.84    3.86
   1  -6  16   49.85    3.41
  -6   5  16   49.93    4.24
   5   1  16   53.61    4.27
   1  -6  16   50.37    4.03
  -6   5  19    5.67    3.17
   5   1  19    5.22    2.28
   1  -6  19    5.74    2.46
   1  -6  19    8.43    3.34
   1  -6  19    7.85    3.00
  -6   5  22  167.76    7.66
   1  -6  22  179.21    9.60
   1  -6  22  163.39    7.93
   1  -6  25   22.56    4.04
   1  -6  25   27.51    3.62
  -6   5  25   23.76    3.61
   1  -6  28    3.97    2.24
  -6   5  28    3.63    1.97
   1  -6  28    3.58    1.99
  -6   5  28    5.06    1.73
   5   1  28    3.65    1.97
   2  -7 -27   37.19    3.12
   2  -7 -24   52.15    4.48
  -7   5 -21   15.61    3.39
   2  -7 -21   14.28    3.50
  -7   5 -21   17.70    2.88
  -7   5 -18 1799.82   37.23
  -7   5 -18 1783.44   37.80
   2  -7 -18 1784.43   37.40
  -7   5 -18 1744.11   36.86
   2  -7 -15 1349.83   28.49
  -7   5 -15 1301.01   28.60
  -7   5 -15 1243.21   27.46
   2  -7 -15 1290.45   27.03
  -7   5 -15 1309.41   27.75
  -7   5 -12  180.33    6.52
   2  -7 -12  179.54    6.52
  -7   5  -9   24.00    2.28
   2  -7  -9   11.93    2.55
   2  -7  -6    9.94    1.14
  -7   5  -6    9.39    1.54
  -7   5  -3  167.54    4.89
   2  -7  -3  174.52    5.25
   2  -7  -3  166.31    4.03
  -7   5   0  342.58    7.88
  -7   5   0  343.30    7.42
   2  -7   0  351.55    8.34
   2  -7   0  353.76    7.39
  -7   5   6 2245.82   39.04
  -7   5   6 2230.84   40.91
  -7   5   9   74.87    2.11
  -7   5   9   74.57    3.73
   2  -7   9   71.96    3.80
  -7   5  12  728.55   17.02
   2  -7  12  721.07   17.05
   5   2  15  137.65    5.95
  -7   5  15  123.82    6.10
  -7   5  15  129.86    6.54
   2  -7  15  125.16    6.16
   2  -7  15  128.67    5.98
  -7   5  15  129.77    7.13
   5   2  15  119.13    6.24
   2  -7  18   75.36    5.33
  -7   5  18   82.87    5.73
   5   2  18   85.97    5.07
  -7   5  18   72.95    5.27
   2  -7  18   82.20    6.45
   5   2  18   82.44    5.69
   2  -7  18   80.32    5.35
   2  -7  21  400.00   13.45
  -7   5  21  422.37   13.03
  -7   5  21  408.06   13.53
   2  -7  21  433.26   15.50
   2  -7  21  414.86   13.20
  -7   5  24  308.14    9.94
   2  -7  24  343.93   12.95
  -7   5  24  333.26   11.31
   2  -7  24  330.41   11.06
  -7   5  24  323.52   10.44
   2  -7  27  309.95   10.56
  -7   5  27  305.19    8.50
   2  -7  27  310.69    9.35
  -7   5  27  317.84    9.35
   5   2  30  219.64    6.28
   2  -7  30  198.25    5.31
   3  -8 -25    5.85    2.50
  -8   5 -22   54.38    4.76
   3  -8 -22   54.94    4.73
  -8   5 -22   51.75    4.57
  -8   5 -19  271.29   10.61
   3  -8 -19  279.11   10.15
  -8   5 -19  273.74   10.06
  -8   5 -19  272.95   10.01
  -8   5 -16 1100.41   26.07
   3  -8 -16 1120.91   25.36
  -8   5 -16 1103.97   24.92
  -8   5 -16 1098.51   24.97
   3  -8 -16 1133.03   24.18
  -8   5 -13   49.85    3.64
   3  -8 -13   42.50    3.48
  -8   5 -10   45.48    3.18
   3  -8 -10   54.25    3.60
   3  -8  -7  969.94   20.17
  -8   5  -4  318.36    8.01
  -8   5  -4  320.27    8.28
   3  -8  -4  327.29    8.57
   3  -8  -4  337.94    6.74
   3  -8  -1  871.39   17.86
   3  -8  -1  901.35   16.37
  -8   5  -1  875.88   17.12
  -8   5  -1  834.71   17.18
  -8   5   2  372.25    7.82
  -8   5   2  382.29    7.57
   3  -8   2  361.30    7.99
  -8   5   2  346.92    8.35
   3  -8   2  372.45    9.08
   3  -8   5  509.99   10.64
  -8   5   5  493.69   11.27
  -8   5   5  533.47   10.08
  -8   5   5  533.85   11.08
   3  -8   5  499.01   11.92
  -8   5   8  425.40   10.50
  -8   5   8  439.31    8.61
  -8   5  11  142.55    5.77
   3  -8  11  143.66    6.01
  -8   5  14   16.02    3.24
   3  -8  14   15.75    2.65
  -8   5  14   16.87    2.80
   3  -8  14   20.03    3.48
  -8   5  14   16.08    4.07
   3  -8  14   17.05    2.62
   5   3  14   13.77    2.86
   5   3  17  360.60   11.16
  -8   5  17  340.35   11.57
   3  -8  17  339.37   11.72
  -8   5  17  349.77   11.82
   5   3  17  328.46   11.65
   3  -8  17  351.85   11.13
  -8   5  20  212.42    9.26
   5   3  20  229.90    8.83
   3  -8  20  211.14    9.38
  -8   5  20  223.62    9.28
   5   3  20  229.29    9.65
   3  -8  20  230.18    9.20
  -8   5  20  214.25    9.57
  -8   5  23   91.20    5.46
  -8   5  23   85.62    5.05
  -8   5  23   88.67    6.00
   3  -8  23   90.06    5.70
   3  -8  26  161.21    7.82
   3  -8  26  150.55    6.42
  -8   5  26  150.90    5.47
  -8   5  26  160.24    6.73
   3  -8  29    1.11    1.71
   5   3  29    2.81    1.37
  -8   5  29    2.05    1.30
   3  -8  29    2.02    1.39
   4  -9 -26  147.70    5.32
  -9   5 -23  214.47    8.70
   4  -9 -23  217.20    8.15
   4  -9 -20   21.64    3.68
  -9   5 -20   17.55    3.29
  -9   5 -20   25.39    4.15
  -9   5 -20   17.10    3.01
   4  -9 -17   68.10    5.13
  -9   5 -17   63.21    4.63
  -9   5 -17   67.66    5.50
  -9   5 -17   64.53    4.62
   4  -9 -17   64.44    4.38
   4  -9 -14  424.15   12.57
  -9   5 -14  407.24   11.70
  -9   5 -14  418.39   13.17
   4  -9 -14  404.38   11.45
  -9   5 -14  427.87   12.24
   4  -9 -11   17.52    2.78
   4  -9  -8  321.54    9.09
  -9   5  -5  238.01    6.85
  -9   5  -5  242.47    7.23
   4  -9  -5  247.75    7.33
  -9   5  -2  201.32    5.87
  -9   5  -2  203.62    5.82
   4  -9  -2  201.39    6.25
   4  -9  -2  204.38    4.54
  -9   5   1 1282.25   23.70
   4  -9   1 1248.10   24.86
   4  -9   1 1265.94   23.17
  -9   5   1 1217.68   23.88
  -9   5   4  243.73    5.72
  -9   5   4  227.46    6.38
  -9   5   4  249.08    5.99
   4  -9   4  238.68    7.11
   4  -9   7 2697.98   48.27
  -9   5   7 2744.23   49.50
  -9   5   7 2709.27   47.80
   4  -9   7 2638.06   50.46
  -9   5  10  251.07    7.86
   4  -9  13  666.36   17.13
  -9   5  13  649.59   17.14
  -9   5  13  689.55   16.78
   4  -9  13  684.97   18.24
  -9   5  13  633.98   17.10
   5   4  13  631.56   17.08
   4  -9  13  714.68   16.27
  -9   5  16  439.65   13.64
   4  -9  16  427.97   13.49
  -9   5  16  420.90   13.18
   5   4  16  449.85   12.95
   4  -9  16  439.27   14.71
  -9   5  16  421.26   13.64
  -9   5  16  415.89   13.55
   5   4  16  411.74   13.47
   4  -9  16  444.01   12.58
  -9   5  19   20.90    4.12
  -9   5  19   20.87    3.49
   4  -9  19   22.03    3.52
   5   4  19   25.64    3.36
   4  -9  19   21.07    4.62
  -9   5  19   26.25    4.30
   5   4  19   25.02    4.03
   4  -9  19   23.14    3.56
  -9   5  22    8.99    3.18
   4  -9  22   11.69    3.28
  -9   5  22   11.51    2.51
  -9   5  22    8.71    3.45
  -9   5  25    4.80    2.34
  -9   5  25    2.28    2.58
   4  -9  25    5.90    2.48
   4  -9  28  152.91    6.00
   4  -9  28  142.83    4.85
  -9   5  28  151.54    5.10
 -10   5 -24  284.14    9.66
   5 -10 -24  293.01    8.61
 -10   5 -21   98.95    5.86
 -10   5 -21  111.83    6.84
   5 -10 -21  110.95    5.93
 -10   5 -18  250.76    9.37
   5 -10 -18  276.87    9.89
 -10   5 -18  273.26   11.09
 -10   5 -18  259.49    9.82
 -10   5 -15  872.53   20.75
   5 -10 -15  934.19   21.77
 -10   5 -15  890.69   22.93
   5 -10 -15  893.18   20.31
   5 -10 -12    5.20    2.62
 -10   5 -12    5.43    2.66
   5 -10 -12    8.22    2.47
 -10   5  -9    7.61    1.86
   5 -10  -9    5.51    2.25
 -10   5  -6 3445.50   63.62
   5 -10  -6 3456.24   63.42
 -10   5  -6 3463.11   63.02
   5 -10  -3  452.08   11.17
 -10   5  -3  442.49   10.51
 -10   5  -3  444.53   10.82
 -10   5   0  567.77   12.33
   5 -10   0  566.98   11.11
 -10   5   0  573.13   10.89
   5 -10   0  551.95   13.07
 -10   5   0  537.37   12.18
   5 -10   3   85.04    3.10
 -10   5   3   70.21    3.32
 -10   5   3   73.62    3.00
   5 -10   3   81.11    3.95
 -10   5   6  334.06    8.31
 -10   5   6  336.72    7.60
   5 -10   6  322.09    9.33
 -10   5   9  326.14    9.06
   5 -10   9  320.68    9.87
 -10   5  12   69.38    4.91
 -10   5  12   73.39    4.45
   5 -10  12   70.92    5.28
   5 -10  12   76.20    4.21
 -10   5  12   69.68    4.89
 -10   5  12   64.07    5.19
   5   5  12   62.25    4.71
   5 -10  15 2598.04   52.80
 -10   5  15 2598.85   52.68
 -10   5  15 2752.12   52.48
   5 -10  15 2643.73   54.33
   5 -10  15 2724.39   51.24
 -10   5  15 2559.48   52.58
   5   5  15 2605.18   53.15
 -10   5  18  770.73   20.31
   5 -10  18  732.85   20.40
 -10   5  18  756.55   20.10
   5   5  18  828.98   20.02
   5 -10  18  802.83   22.23
 -10   5  18  735.51   20.51
   5 -10  18  776.43   19.21
   5   5  18  777.85   20.70
 -10   5  21    5.30    3.36
   5 -10  21    2.12    3.33
 -10   5  21    5.31    3.36
   5   5  21    5.42    3.26
   5 -10  21    5.97    2.84
 -10   5  24    7.58    2.62
   5 -10  24    1.82    3.19
 -10   5  24    5.88    2.96
   5 -10  24    2.72    2.32
   5 -10  27   17.60    2.10
 -10   5  27   19.32    2.52
 -11   5 -25   18.61    2.79
 -11   5 -22  205.98    8.94
 -11   5 -19  762.98   19.24
   6 -11 -19  815.63   19.28
 -11   5 -19  782.74   21.55
 -11   5 -16  134.98    7.84
 -11   5 -16  122.00    6.00
   6 -11 -16  125.24    6.45
   6 -11 -16  120.87    5.78
   6 -11 -13  423.11   12.53
 -11   5 -13  429.07   13.82
 -11   5 -13  393.00   11.29
 -11   5 -13  413.79   12.27
   6 -11 -13  406.79   11.54
 -11   5 -10  781.04   19.72
   6 -11 -10  769.79   17.77
 -11   5 -10  759.58   18.13
 -11   5  -7   46.90    3.66
 -11   5  -7   48.23    3.31
   6 -11  -7   49.84    3.55
 -11   5  -4 2820.55   52.63
 -11   5  -4 2785.57   51.99
   6 -11  -4 2867.44   52.85
 -11   5  -1 1725.18   32.46
   6 -11  -1 1731.83   33.20
 -11   5   2  383.25    9.24
 -11   5   2  359.94    9.03
   6 -11   2  385.06    8.39
 -11   5   2  385.38    8.39
   6 -11   2  381.57   10.27
 -11   5   5  936.88   18.56
   6 -11   5  929.59   20.49
 -11   5   8  656.25   14.76
   6 -11   8  634.90   15.95
   6 -11  11  549.56   14.85
 -11   5  11  515.89   14.86
 -11   5  11  584.58   14.17
   6 -11  11  543.46   15.57
 -11   5  11  553.26   14.94
   6 -11  11  566.58   13.58
 -11   5  11  490.55   14.45
 -11   5  14  434.54   13.94
 -11   5  14  479.17   13.51
   6 -11  14  467.52   14.87
 -11   5  14  449.16   14.05
   5   6  14  455.42   14.30
 -11   5  14  443.77   13.82
   6 -11  14  458.37   12.63
   6 -11  17 1257.89   30.26
 -11   5  17 1274.69   30.09
   5   6  17 1398.01   29.79
 -11   5  17 1324.28   29.76
   6 -11  17 1308.68   31.68
   6 -11  17 1295.02   28.48
   5   6  17 1384.38   30.84
 -11   5  20 1058.54   24.98
   6 -11  20 1026.59   26.95
   5   6  20 1127.16   25.94
   6 -11  20 1022.60   23.77
 -11   5  20 1046.01   25.53
 -11   5  23    7.01    2.85
   6 -11  23    7.08    3.40
   6 -11  23    6.72    2.44
 -11   5  23    5.67    3.06
   6 -11  26   12.91    2.87
 -11   5  26   14.91    2.47
   6 -11  26   11.19    1.97
 -10   4 -23  526.90   14.53
 -10   4 -23  567.32   15.63
 -10   4 -20  266.11    9.81
 -10   4 -20  293.47   11.36
 -10   4 -17  306.53   11.69
 -10   4 -17  273.66    9.72
 -10   4 -14 2202.27   44.41
 -10   4 -14 2373.19   47.45
   6 -10 -14 2336.96   43.99
 -10   4 -14 2224.36   45.11
 -10   4 -11 1083.40   24.95
 -10   4 -11 1064.66   23.20
   6 -10 -11 1048.95   22.55
 -10   4  -8  718.41   17.69
 -10   4  -8  745.15   17.07
   6 -10  -5 3265.25   60.69
 -10   4  -5 3312.28   60.27
 -10   4  -5 3374.58   61.12
   6 -10  -2 2610.91   47.98
 -10   4  -2 2635.39   47.80
 -10   4  -2 2517.96   46.97
 -10   4   1 1792.73   33.95
   6 -10   1 1868.10   32.55
 -10   4   1 1849.89   32.89
   6 -10   1 1793.29   34.74
 -10   4   4 9999.00  173.45
 -10   4   7 1474.35   28.71
 -10   4   7 1494.72   27.88
   6 -10   7 1448.41   29.86
 -10   4  10 3149.42   56.72
   6 -10  10 2879.97   57.35
 -10   4  13  113.26    6.28
 -10   4  13  120.44    5.90
   6 -10  13  120.08    6.74
 -10   4  13  101.40    6.13
   4   6  13  112.59    6.41
   6 -10  13  117.17    5.37
 -10   4  16  344.17   12.03
   4   6  16  363.66   11.77
 -10   4  16  354.88   11.78
   6 -10  16  358.38   13.10
 -10   4  16  346.00   12.21
   6 -10  16  347.99   10.81
   4   6  16  341.49   12.26
   6 -10  19 1178.98   29.26
 -10   4  19 1249.78   28.45
 -10   4  19 1187.40   28.55
   4   6  19 1317.64   28.65
   6 -10  19 1248.48   31.04
   6 -10  19 1236.13   27.60
 -10   4  19 1269.51   29.25
   4   6  19 1314.73   29.69
 -10   4  22  127.26    6.47
   6 -10  22  116.73    7.61
 -10   4  22  126.34    7.08
   6 -10  22  121.01    6.15
   6 -10  25 1177.51   26.76
 -10   4  25 1183.35   25.12
   6 -10  25 1106.93   23.78
   6 -10  28 1048.54   20.72
 -10   4  28  925.90   18.98
  -9   3 -24   18.72    3.00
  -9   3 -24   18.98    3.37
  -9   3 -21   32.84    4.39
  -9   3 -21   24.42    3.62
  -9   3 -18  322.86   11.96
  -9   3 -18  315.73   10.61
  -9   3 -18  290.64   10.60
  -9   3 -15  203.21    8.94
  -9   3 -15  187.80    7.42
   6  -9 -15  186.63    6.73
  -9   3 -12  548.07   15.06
   6  -9 -12  508.13   12.68
  -9   3 -12  515.21   13.49
  -9   3  -9 2278.11   43.66
   6  -9  -9 2321.07   43.26
   6  -9  -6  120.41    4.85
  -9   3  -6  125.12    5.32
  -9   3  -3 1272.10   24.94
  -9   3  -3 1234.03   24.00
   6  -9  -3 1265.62   24.72
  -9   3   3 1398.71   26.18
   6  -9   3 1429.76   27.07
  -9   3   6   21.16    1.80
  -9   3   6   23.00    1.95
   6  -9   6   26.57    2.45
  -9   3   9  692.57   14.50
  -9   3   9  693.71   15.66
   6  -9   9  686.96   16.42
  -9   3  12  550.77   14.50
   6  -9  12  538.92   14.60
  -9   3  12  547.36   14.06
  -9   3  12  558.32   12.26
   6  -9  12  539.05   15.23
   3   6  12  503.08   14.70
  -9   3  15    8.83    3.21
  -9   3  15    7.44    2.48
   6  -9  15    3.64    2.92
  -9   3  15    6.25    3.16
   3   6  15    5.53    2.83
   6  -9  15    8.14    2.41
  -9   3  18    9.63    3.53
  -9   3  18   10.36    3.04
   3   6  18    7.06    2.67
   6  -9  18    1.83    2.59
   6  -9  18    3.50    3.36
   6  -9  18    3.51    2.67
   3   6  18    6.58    3.30
  -9   3  18    7.46    3.38
  -9   3  21   33.78    4.21
   6  -9  21   33.92    5.03
  -9   3  21   33.01    3.47
   3   6  21   36.10    4.64
   6  -9  21   35.20    3.83
  -9   3  21   31.16    4.53
   6  -9  24  146.42    8.15
   6  -9  24  152.03    6.51
  -9   3  24  148.50    5.70
  -9   3  24  151.64    7.18
   6  -9  27  136.56    6.43
   6  -9  27  136.56    4.98
  -9   3  27  144.47    5.38
  -8   2 -25  484.55   13.34
  -8   2 -22 1533.47   33.30
  -8   2 -22 1465.72   32.40
  -8   2 -19 1302.00   29.07
  -8   2 -19 1344.15   30.45
  -8   2 -19 1277.22   29.18
  -8   2 -16 1293.51   29.11
  -8   2 -16 1217.39   27.26
  -8   2 -13 1362.80   30.21
   6  -8 -13 1383.70   27.41
  -8   2 -10 1448.12   30.34
   6  -8 -10 1492.65   28.76
   6  -8  -7 3073.29   56.70
  -8   2  -7 3202.64   57.07
  -8   2  -4 4147.47   74.47
  -8   2   5 1490.46   28.20
  -8   2   5 1509.07   28.29
   6  -8   5 1503.99   29.16
  -8   2   8 1228.04   25.26
  -8   2   8 1229.53   24.57
  -8   2  11 2204.74   42.06
  -8   2  11 2153.07   40.45
  -8   2  14 1928.47   35.95
  -8   2  14 1894.42   38.20
  -8   2  14 1820.64   37.70
  -8   2  14 1837.54   38.28
   2   6  14 1776.52   38.79
   6  -8  14 1911.43   37.12
  -8   2  17 1074.04   24.70
   2   6  17 1135.74   25.34
  -8   2  17 1069.84   25.42
   6  -8  17 1054.49   26.95
   6  -8  17 1075.48   24.29
  -8   2  17 1087.95   24.29
  -8   2  17 1073.07   25.48
   2   6  17 1067.97   25.98
  -8   2  20 1166.38   26.38
   6  -8  20 1105.69   28.08
   2   6  20 1251.22   27.62
   6  -8  20 1162.90   29.73
  -8   2  20 1209.80   27.81
   2   6  20 1184.50   28.23
  -8   2  20 1177.31   26.42
   6  -8  20 1178.40   26.62
   6  -8  23  926.16   24.71
   6  -8  23  903.75   21.51
  -8   2  23  940.13   21.21
  -8   2  23  900.60   22.39
   6  -8  26  648.14   17.53
  -8   2  26  605.54   14.00
   6  -8  26  625.68   14.81
  -8   2  26  631.10   15.24
   6  -8  29  246.09    7.42
  -7   1 -23  568.09   16.08
  -7   1 -23  592.84   16.33
  -7   1 -20   62.59    5.04
  -7   1 -20   56.09    5.22
  -7   1 -20   61.41    4.67
  -7   1 -17   77.76    5.66
  -7   1 -17   72.50    5.03
  -7   1 -14  344.96   10.55
   6  -7 -14  361.56    9.25
   6  -7 -11  162.57    5.22
  -7   1 -11  141.48    6.28
  -7   1  -8  128.20    5.55
   6  -7  -8  192.13    5.33
   1   6  -5   72.71    2.37
   6  -7  -5   80.69    3.15
  -7   1  -2  619.67   13.69
   6  -7  -2  624.78   13.20
  -7   1   1   84.56    2.89
   6  -7   1   83.40    3.23
  -7   1   4   34.18    2.12
   6  -7   4   34.95    2.31
  -7   1   7 2947.87   53.29
  -7   1   7 2918.15   52.87
  -7   1  10 2756.79   51.07
  -7   1  10 2724.33   50.04
  -7   1  13   71.74    3.62
  -7   1  16   60.93    3.81
   1   6  16   62.53    4.73
  -7   1  16   51.13    4.30
  -7   1  16   58.09    4.72
   6  -7  16   60.14    4.27
   1   6  16   67.41    5.28
  -7   1  16   60.07    4.25
  -7   1  19   45.87    4.40
   1   6  19   55.60    4.82
  -7   1  19   47.67    4.30
   1   6  19   49.22    5.03
  -7   1  19   50.23    4.35
  -7   1  19   52.22    4.98
   6  -7  19   48.96    4.29
   6  -7  22   12.28    4.17
  -7   1  22   13.82    2.97
  -7   1  22   12.05    3.47
   6  -7  22   11.34    2.96
   6  -7  25   23.23    4.21
  -7   1  25   19.63    3.19
  -7   1  25   21.53    2.91
   6  -7  25   23.04    3.13
  -7   1  28   12.90    1.85
   6  -7  28   16.44    2.87
   6  -7  28   13.34    2.00
  -7   1  28   10.77    1.63
  -6   0 -21 1416.92   31.81
  -6   0 -18 1351.64   30.54
  -6   0 -18 1331.92   29.66
  -6   0 -15 4060.93   75.66
   6  -6 -12 7466.85  127.86
   0   6 -12 7168.28  127.35
   0   6  -9 3459.08   60.76
  -6   0  -9 3393.28   63.08
   6  -6  -9 3446.15   61.30
  -6   0  -6 1014.92   21.06
   0   6  -6 1074.25   19.42
   6  -6  -6 1032.52   19.92
  -6   0   0 2733.16   48.54
  -6   0   0 2733.04   49.89
  -6   0  12 2652.34   49.18
   0   6  15 2963.82   55.86
  -6   0  15 2858.92   55.51
  -6   0  15 2890.79   54.05
  -6   0  15 2830.30   55.28
  -6   0  18 1413.08   31.26
  -6   0  18 1413.79   29.40
   0   6  18 1487.46   31.48
   6  -6  18 1357.62   30.21
  -6   0  18 1459.70   30.92
  -6   0  18 1406.27   30.91
   0   6  18 1338.70   31.54
   0   6  21 1031.61   24.48
  -6   0  21  985.16   24.28
   0   6  21  982.99   24.80
  -6   0  21 1008.17   23.90
   6  -6  21  966.48   23.47
  -6   0  21  992.30   23.82
   6  -6  24 1079.67   27.20
   6  -6  24 1074.17   24.28
  -6   0  24 1037.86   24.08
  -6   0  24 1073.65   24.32
   6  -6  27  293.62   10.69
  -6   0  27  292.02    8.22
   6  -6  27  298.30    8.77
  -6   0  27  301.63    8.68
   6  -6  30  615.96   13.63
  -5  -1 -28    4.36    2.12
  -5  -1 -25   30.93    3.85
  -5  -1 -22  171.07    8.03
  -5  -1 -19    8.57    3.19
  -5  -1 -16   56.69    4.33
  -1   6 -13 2317.65   42.65
  -1   6 -10  201.46    5.35
   6  -5 -10  194.75    5.18
  -1   6  -7 1186.18   21.91
  -5  -1  -7 1164.56   23.30
   6  -5  -7 1182.95   21.76
  -5  -1  -7 1154.34   22.60
  -1   6  -1  495.49   10.28
  -5  -1  -1  491.92   10.87
  -5  -1  -1  503.66   10.44
   6  -5  -1  503.69   10.15
  -5  -1   2  213.67    4.36
   6  -5   2  209.34    5.29
   6  -5   8   15.51    0.95
  -5  -1   8    8.83    1.74
  -5  -1   8   14.18    1.84
  -5  -1   8   10.19    1.02
  -5  -1  11    8.55    1.24
  -5  -1  11    5.07    1.81
  -5  -1  11    7.77    1.86
  -5  -1  14 1199.56   25.40
  -1   6  14 1248.37   26.61
  -5  -1  14 1240.44   26.18
  -1   6  17   99.07    5.87
  -5  -1  17  107.36    5.43
  -5  -1  17   99.47    5.74
  -5  -1  17   94.91    5.60
  -5  -1  17   99.47    5.70
  -5  -1  20 1038.23   24.91
  -1   6  20 1055.99   25.18
  -5  -1  20  999.01   23.31
  -5  -1  20 1062.14   25.61
  -5  -1  20 1059.48   24.41
  -5  -1  20 1055.56   24.82
  -5  -1  23  118.55    6.63
  -5  -1  23  118.35    6.47
  -5  -1  23  111.65    6.10
   6  -5  23  106.18    6.17
   6  -5  26   49.94    4.99
  -5  -1  26   43.47    3.32
   6  -5  26   47.14    3.71
  -5  -1  26   43.45    3.75
   6  -5  29    9.07    2.37
  -5  -1  29   10.64    1.68
  -1   6  29   11.14    1.92
   6  -5  29    8.66    1.65
  -4  -2 -26  915.75   21.45
  -4  -2 -23  887.58   22.00
  -4  -2 -20  368.32   12.22
  -4  -2 -20  340.94   12.07
  -2   6 -17 1862.77   36.39
  -2   6 -14 1621.49   31.33
  -4  -2 -11 1969.86   37.81
  -2   6 -11 1945.08   36.22
  -4  -2  -8  803.23   17.32
  -2   6  -8  861.46   16.34
   6  -4  -8  848.26   15.52
  -4  -2  -8  769.01   16.82
  -4  -2  -2 1386.57   26.15
   6  -4  -2 1431.34   24.90
  -4  -2  -2 1371.25   25.60
  -2   6  -2 1380.47   25.51
   6  -4  10 3561.82   63.18
  -4  -2  10 3532.55   64.85
  -4  -2  10 3517.36   64.94
  -4  -2  10 3691.78   63.85
  -4  -2  13  639.16   14.98
  -2   6  13  639.42   15.65
  -4  -2  13  622.27   15.06
  -4  -2  13  628.04   13.97
  -2   6  16 4157.25   77.35
  -4  -2  16 4173.69   76.26
  -4  -2  16 4201.26   76.87
  -4  -2  16 4139.05   75.17
  -4  -2  16 4147.86   76.28
  -4  -2  16 4069.82   76.78
  -2   6  16 3951.75   77.46
  -2   6  19  134.08    7.13
  -4  -2  19  129.99    6.43
  -4  -2  19  137.20    6.93
  -4  -2  19  148.15    7.71
  -4  -2  19  132.25    6.85
  -4  -2  19  126.30    6.46
  -2   6  19  131.17    7.26
  -2   6  22 1211.14   26.24
  -4  -2  22 1155.35   28.26
  -4  -2  22 1144.19   25.93
  -4  -2  22 1170.87   27.35
  -4  -2  25  834.40   20.83
  -4  -2  25  858.20   20.57
   6  -4  25  852.08   20.33
   6  -4  28  273.13    9.72
  -2   6  28  268.63    7.54
   6  -4  28  276.30    7.97
  -4  -2  28  264.37    8.06
  -3  -3 -27  104.75    5.50
  -3  -3 -24   81.83    5.65
  -3  -3 -21  142.08    7.22
  -3  -3 -21  132.18    7.27
  -3  -3 -18   85.96    5.77
  -3   6 -18   97.39    4.89
  -3   6 -15   27.03    3.05
  -3  -3 -15   27.05    3.50
  -3   6 -15   29.83    2.62
  -3   6 -12 2995.34   53.95
  -3  -3 -12 2929.85   55.13
  -3  -3 -12 2931.41   54.64
  -3  -3  -9  361.10    9.30
  -3   6  -9  374.23    8.70
  -3   6  -6 1159.21   21.48
  -3  -3  -6 1104.00   21.97
  -3  -3   0  603.58   12.02
  -3   6   0  568.15   12.02
  -3  -3   0  569.53   12.20
  -3  -3   0  577.84   12.04
  -3   6   3  874.27   17.38
  -3  -3   3  904.68   16.77
  -3  -3   3  891.98   17.33
  -3  -3   6   71.48    2.58
  -3  -3   9  319.43    8.27
   6  -3   9  304.51    7.09
  -3  -3   9  311.42    8.05
  -3  -3   9  310.36    7.63
  -3  -3  12 2686.12   49.61
  -3  -3  12 2669.44   49.27
   6  -3  12 2569.20   47.91
  -3  -3  12 2654.82   48.69
  -3  -3  15  202.10    7.33
  -3  -3  15  203.01    7.50
  -3  -3  15  195.71    6.76
  -3  -3  15  207.46    7.60
  -3   6  15  193.21    8.08
  -3   6  15  173.40    7.64
  -3   6  18 1712.35   36.05
  -3  -3  18 1657.95   34.93
  -3  -3  18 1707.08   35.17
  -3  -3  18 1727.24   37.23
  -3   6  18 1637.05   35.91
  -3  -3  18 1679.17   35.54
  -3  -3  18 1624.04   34.24
  -3   6  21  846.55   20.78
  -3  -3  21  779.92   20.22
  -3   6  21  864.69   21.62
  -3  -3  21  810.57   20.73
  -3  -3  21  877.68   22.84
  -3  -3  21  848.18   21.48
  -3  -3  24  136.42    7.56
  -3  -3  24  127.39    6.84
  -3  -3  27    8.81    2.40
   6  -3  27    9.28    2.33
  -3   6  27    7.26    2.39
  -3  -3  27    8.03    2.47
   6  -3  30    3.93    1.77
  -3  -3  30    3.60    1.23
  -3   6  30    3.63    1.18
  -2  -4 -28  503.20   12.48
  -2  -4 -25  151.52    7.18
  -2  -4 -22 1229.44   28.39
  -2  -4 -19 2318.24   47.54
  -4   6 -19 2360.60   45.94
  -2  -4 -16 4847.07   89.44
  -4   6 -16 4754.02   88.61
  -4   6 -16 4881.56   87.78
  -4   6 -13 5640.50  100.57
  -4   6 -10  418.80    9.99
  -2  -4 -10  432.71   10.49
  -2  -4 -10  418.37   10.50
  -2  -4  -7 1468.19   27.92
  -4   6  -7 1484.73   27.69
  -2  -4  -4  108.68    3.53
  -4   6  -4  104.67    3.44
  -2  -4  -1 4139.40   72.78
  -4   6   2 1891.35   34.88
  -2  -4   2 1905.50   34.68
  -2  -4   2 1958.08   34.83
  -2  -4   2 1912.74   34.63
  -2  -4   5 2203.63   39.95
  -2  -4   5 2185.19   39.52
  -4   6  11 4098.23   77.29
  -2  -4  11 4392.02   76.70
   6  -2  11 4162.00   75.83
  -2  -4  11 4406.81   76.65
   6  -2  14 1283.29   25.89
  -2  -4  14 1322.94   26.77
  -2  -4  14 1284.38   26.68
  -2  -4  17 1337.94   28.75
  -2  -4  17 1351.14   29.36
  -2  -4  17 1408.11   29.07
  -2  -4  17 1376.18   31.20
  -4   6  17 1307.32   29.81
  -2  -4  17 1348.91   29.68
  -4   6  20  909.90   21.85
  -4   6  20  887.80   22.35
  -2  -4  20  865.00   21.39
  -2  -4  20  849.54   21.49
  -2  -4  20  927.83   24.06
  -2  -4  20  899.82   22.34
  -4   6  23  875.66   20.49
  -2  -4  23  843.44   22.84
  -2  -4  23  841.11   21.47
  -2  -4  26 1022.32   24.22
   6  -2  26 1073.53   23.44
  -2  -4  26 1019.03   23.47
  -4   6  26 1041.03   23.23
   6  -2  29  132.89    5.81
  -4   6  29  111.68    4.05
  -4   6  29  118.88    4.42
  -2  -4  29  119.09    4.62
   6  -2  29  128.12    4.49
  -1  -5 -29   22.33    2.20
  -1  -5 -26  152.52    6.69
  -1  -5 -23   25.01    3.85
  -1  -5 -20  814.44   21.03
  -5   6 -20  818.24   20.79
  -5   6 -20  839.94   20.01
  -1  -5 -17  537.27   15.28
  -5   6 -17  545.31   14.24
  -1  -5 -14  153.16    6.14
  -5   6 -14  160.99    6.06
  -5   6 -11   95.71    4.17
  -1  -5 -11   99.74    4.24
  -1  -5  -5   70.61    2.81
  -5   6  -5   79.16    3.04
  -5   6  -2  135.08    3.99
  -1  -5  -2  130.87    3.83
  -1  -5   1  373.37    8.44
  -5   6   1  387.05    8.45
  -1  -5   1  379.04    8.27
  -1  -5   1  376.48    8.24
  -5   6   4   74.38    2.85
  -1  -5   4   70.24    2.85
  -1  -5   7  688.93   14.72
  -5   6   7  678.61   14.75
  -1  -5   7  712.50   14.57
  -1  -5  10  148.93    5.01
  -5   6  10  142.14    5.54
  -1  -5  10  157.85    5.38
  -1  -5  13   93.70    4.32
   6  -1  13   89.08    4.13
  -1  -5  13   89.23    4.49
  -5   6  16    9.68    2.62
   6  -1  16    8.63    2.01
  -1  -5  16    5.46    1.94
  -1  -5  16    3.98    1.89
  -1  -5  16    7.14    2.71
  -5   6  16    7.93    2.54
  -5   6  16    2.26    3.00
  -5   6  19  107.35    6.37
  -1  -5  19   99.97    5.80
  -1  -5  19  109.41    7.29
  -1  -5  19  105.80    6.34
  -1  -5  19  103.17    5.59
  -5   6  22  122.42    6.60
  -1  -5  22  120.29    7.76
  -1  -5  25  108.35    6.83
  -5   6  25  113.29    6.19
  -1  -5  28   28.05    2.92
  -5   6  28   33.71    2.83
   6  -1  28   32.70    2.77
  -5   6  28   27.00    2.59
   0  -6 -27  296.29    8.92
   0  -6 -24 1120.34   25.36
   0  -6 -21 1073.45   25.20
  -6   6 -21 1047.66   24.47
  -6   6 -18 1426.13   31.68
   0  -6 -18 1481.20   32.31
  -6   6 -18 1514.10   31.50
   0  -6 -15 3038.31   58.18
  -6   6 -15 2884.70   56.92
  -6   6 -15 3104.90   57.03
   0  -6 -15 3012.50   56.72
  -6   6 -12 2729.32   50.50
   0  -6 -12 2659.86   50.68
   0  -6   0 2871.28   50.98
   0  -6   6 1020.06   20.36
  -6   6   6 1073.79   20.41
   0  -6   6 1004.58   20.44
  -6   6   9 3432.93   62.07
   0  -6   9 3359.01   61.78
  -6   6  12 7049.17  126.50
   0  -6  12 7124.26  126.14
   0  -6  15 3890.15   73.15
   6   0  15 3949.84   72.06
   0  -6  15 4007.23   71.99
  -6   6  15 3974.22   73.61
   0  -6  15 4126.76   75.51
   0  -6  15 4028.85   73.18
  -6   6  18 1282.26   29.30
   0  -6  18 1249.80   28.85
  -6   6  18 1302.89   29.35
   6   0  18 1344.94   27.97
   0  -6  18 1347.05   31.43
   0  -6  18 1310.75   29.13
  -6   6  21 1324.16   29.15
   0  -6  21 1283.27   29.39
   0  -6  21 1363.21   32.13
   0  -6  21 1353.47   29.77
  -6   6  24 1138.17   24.75
   0  -6  24 1126.95   27.70
  -6   6  24 1113.08   25.91
   0  -6  24 1116.43   25.73
   0  -6  27  641.86   16.74
  -6   6  27  696.57   16.02
  -6   6  27  663.64   15.41
   6   0  27  703.45   16.00
   0  -6  27  639.59   15.87
   6   0  30  392.13    9.38
   0  -6  30  345.54    8.17
   1  -7 -28   61.15    3.30
   1  -7 -25    7.74    2.77
   1  -7 -22   10.29    3.35
  -7   6 -19  322.96   10.92
   1  -7 -19  315.52   11.25
  -7   6 -19  299.37   11.03
  -7   6 -19  310.23   10.60
  -7   6 -16  415.84   12.21
   1  -7 -16  420.47   12.82
  -7   6 -16  405.63   12.80
  -7   6 -16  410.40   12.13
   1  -7 -16  423.12   11.88
  -7   6 -13   18.54    2.51
   1  -7 -13    3.56    2.31
  -7   6 -10  695.33   15.43
   1  -7 -10  688.17   14.19
   1  -7 -10  649.79   15.49
  -7   6  -7  940.72   19.65
   1  -7  -7  996.52   18.75
   1  -7  -7  962.37   20.16
   1  -7  -4 1165.15   21.53
  -7   6  -4 1151.17   22.43
   1  -7  -4 1154.34   22.97
  -7   6   5  700.64   13.90
   1  -7   5  678.53   14.20
  -7   6   5  654.98   14.29
   1  -7   5  686.52   13.77
   1  -7   5  685.03   14.55
  -7   6   8 1344.51   26.02
   1  -7   8 1289.56   26.18
  -7   6  11   78.19    4.25
   1  -7  11   73.84    4.06
  -7   6  14  206.11    8.38
   1  -7  14  213.78    7.92
   6   1  14  206.78    7.27
  -7   6  14  209.41    7.91
   1  -7  14  205.71    8.64
   1  -7  14  206.93    7.53
  -7   6  14  214.70    8.88
   1  -7  17   81.80    5.35
  -7   6  17   84.42    5.80
  -7   6  17   89.05    5.57
   6   1  17   89.74    5.06
   1  -7  17   93.20    6.63
   6   1  17  101.97    5.90
   1  -7  17   86.70    5.30
   1  -7  20  310.02   11.38
  -7   6  20  338.44   11.66
  -7   6  20  318.31   11.56
   1  -7  20  322.42   11.53
   1  -7  20  331.80   13.24
   1  -7  20  346.12   11.65
  -7   6  23  247.64    9.10
   1  -7  23  237.34   10.93
  -7   6  23  222.91    9.47
   1  -7  23  233.21    9.26
   1  -7  26  100.04    6.10
   1  -7  26  100.35    5.38
  -7   6  26   99.89    4.79
  -7   6  26  105.33    5.54
   1  -7  29   86.68    3.94
   6   1  29   95.74    3.55
  -7   6  29   84.74    3.42
   1  -7  29   93.78    3.81
   2  -8 -26  675.38   15.67
   2  -8 -23  665.05   17.21
   2  -8 -20 2097.67   43.07
  -8   6 -20 2093.05   43.01
  -8   6 -20 2096.03   43.56
  -8   6 -20 2079.07   42.96
   2  -8 -17  173.91    7.99
  -8   6 -17  177.91    7.59
  -8   6 -17  182.83    8.46
  -8   6 -17  174.81    7.62
   2  -8 -17  185.64    7.36
  -8   6 -14  229.48    8.93
  -8   6 -14  224.73    7.98
   2  -8 -14  236.04    8.93
  -8   6 -14  240.26    8.32
   2  -8 -14  229.70    8.04
   2  -8 -11 1409.57   29.27
  -8   6 -11 1486.08   29.49
   2  -8  -5 1862.30   32.95
   2  -8  -5 1754.66   34.80
  -8   6  -2 2373.56   43.76
  -8   6  -2 2404.63   43.39
   2  -8  -2 2387.03   44.37
   2  -8  -2 2426.40   42.78
   2  -8   4 1543.73   26.49
  -8   6   4 1594.59   26.27
   2  -8   4 1526.25   26.82
  -8   6   7 1411.00   26.77
   2  -8   7 1375.42   26.08
   2  -8   7 1365.75   27.44
   2  -8  10 7171.92  127.66
  -8   6  13 6400.20  112.30
  -8   6  13 6004.72  112.92
   2  -8  13 6152.30  112.40
   2  -8  13 6383.78  111.59
  -8   6  13 6063.88  112.89
   6   2  16  841.69   19.30
  -8   6  16  779.73   19.80
  -8   6  16  756.08   19.98
   2  -8  16  809.34   20.08
   6   2  16  741.19   19.63
   2  -8  16  836.68   19.47
  -8   6  16  805.51   20.84
   2  -8  19  982.13   24.93
  -8   6  19 1035.38   24.96
  -8   6  19 1004.82   24.83
   6   2  19 1087.56   24.05
   2  -8  19 1077.93   27.41
   2  -8  19 1055.19   24.53
   6   2  19 1032.71   25.03
  -8   6  22  646.08   17.17
   2  -8  22  654.62   19.73
  -8   6  22  622.97   17.61
   2  -8  22  640.05   17.23
  -8   6  25  507.74   12.92
   2  -8  25  498.39   15.55
   2  -8  25  513.17   13.85
  -8   6  25  504.14   12.68
  -8   6  25  518.82   14.16
   2  -8  28  660.45   15.87
  -8   6  28  672.61   14.93
   2  -8  28  667.33   14.95
   3  -9 -27    9.73    1.75
   3  -9 -24  117.28    5.74
   3  -9 -21   43.07    4.47
  -9   6 -21   46.24    4.66
  -9   6 -18   42.20    4.04
   3  -9 -18   41.08    4.40
  -9   6 -18   40.80    4.65
  -9   6 -18   42.25    4.02
  -9   6 -15  754.21   18.62
  -9   6 -15  761.72   20.23
   3  -9 -15  829.01   20.07
  -9   6 -15  772.04   19.11
   3  -9 -15  780.54   18.42
  -9   6 -12   92.26    5.64
  -9   6 -12   98.65    5.05
   3  -9 -12   97.91    5.10
   3  -9  -9  649.18   15.36
   3  -9  -6  311.60    8.84
   3  -9  -3 1743.85   33.38
   3  -9  -3 1723.24   31.07
  -9   6  -3 1756.28   32.59
  -9   6  -3 1715.83   32.63
   3  -9   0 2620.54   43.22
  -9   6   0 2490.09   44.08
  -9   6   0 2527.25   43.39
   3  -9   0 2609.62   45.01
  -9   6   3  389.22    7.98
   3  -9   3  387.44    8.84
  -9   6   3  375.47    9.20
  -9   6   3  409.23    8.28
   3  -9   3  382.20    9.85
  -9   6   6  486.27   10.71
   3  -9   6  468.08   10.29
   3  -9   9   99.38    3.72
   3  -9   9   96.70    4.81
  -9   6  12   71.65    5.07
   3  -9  12   76.45    4.61
  -9   6  12   77.86    4.46
   3  -9  12   80.32    5.33
   3  -9  12   73.97    4.20
  -9   6  15  180.25    8.32
   3  -9  15  180.04    7.86
  -9   6  15  183.40    7.78
   3  -9  15  189.49    8.88
  -9   6  15  183.52    8.60
   6   3  15  168.69    7.72
   3  -9  15  187.56    7.38
  -9   6  18  652.39   18.14
   6   3  18  731.72   17.83
   3  -9  18  653.36   18.36
  -9   6  18  672.69   18.43
   3  -9  18  683.26   17.67
   6   3  18  662.31   18.37
  -9   6  21  522.16   15.17
   3  -9  21  515.80   14.84
  -9   6  21  507.98   15.41
  -9   6  21  506.39   13.66
  -9   6  24   81.61    4.97
   3  -9  24   77.67    6.03
  -9   6  24   86.06    5.63
   3  -9  24   80.19    5.02
   3  -9  27   56.09    4.18
  -9   6  27   60.70    3.75
   3  -9  27   52.83    3.49
   4 -10 -25  417.65   10.64
 -10   6 -22  988.52   23.75
   4 -10 -22  966.79   22.28
 -10   6 -19 1346.34   29.86
 -10   6 -19 1409.76   31.94
   4 -10 -19 1380.27   30.09
 -10   6 -19 1347.23   30.50
 -10   6 -16 1117.96   25.36
 -10   6 -16 1142.37   27.54
   4 -10 -16 1185.57   26.43
 -10   6 -16 1134.93   26.06
   4 -10 -16 1120.62   24.82
 -10   6 -13 3221.93   61.60
 -10   6 -13 3031.36   58.68
   4 -10 -13 3160.22   60.13
 -10   6 -13 3187.61   59.82
   4 -10 -13 3101.67   58.98
   4 -10 -10 1055.67   22.81
   4 -10  -7  335.03    9.83
 -10   6  -7  380.24    9.87
 -10   6  -4 4982.09   89.25
   4 -10  -4 5021.67   89.93
 -10   6  -1  960.09   19.80
   4 -10  -1  977.05   20.55
 -10   6  -1  952.06   19.41
   4 -10  -1 1009.97   18.43
   4 -10   2   57.90    3.47
 -10   6   2   61.49    3.26
 -10   6   2   69.94    2.72
   4 -10   5 1827.51   34.99
 -10   6   5 1856.21   33.15
 -10   6   5 1766.35   32.03
   4 -10   5 1793.71   33.56
 -10   6   5 1735.53   33.70
 -10   6   8 1837.65   35.10
 -10   6  11 2266.15   46.33
   4 -10  11 2320.06   45.95
 -10   6  11 2408.08   45.29
   4 -10  11 2373.36   47.35
 -10   6  14 3123.61   61.05
   4 -10  14 3050.64   60.50
 -10   6  14 3223.53   60.26
   4 -10  14 3212.77   62.49
 -10   6  14 3138.59   61.07
 -10   6  14 3073.54   60.85
   4 -10  14 3203.77   59.37
   6   4  14 3007.28   60.73
   4 -10  17 2263.50   47.94
 -10   6  17 2268.06   47.86
 -10   6  17 2324.09   47.45
   6   4  17 2493.40   47.29
   4 -10  17 2365.17   49.97
   6   4  17 2329.76   48.00
   4 -10  17 2337.77   46.51
 -10   6  20   70.56    5.76
   4 -10  20   72.74    6.47
   6   4  20   70.44    5.51
   4 -10  20   72.66    5.07
 -10   6  20   65.15    5.79
 -10   6  23  589.35   15.42
   4 -10  23  557.05   15.09
 -10   6  23  598.26   16.18
 -10   6  26  825.62   17.18
   4 -10  26  801.24   17.96
 -11   6 -23  155.65    7.27
   5 -11 -23  148.42    5.99
   5 -11 -20  349.61   11.19
 -11   6 -20  354.17   12.79
 -11   6 -17  112.92    5.98
 -11   6 -17  132.36    7.74
   5 -11 -17  135.21    6.89
 -11   6 -17  119.45    6.53
   5 -11 -17  119.79    5.91
 -11   6 -14    7.37    2.25
   5 -11 -14   11.86    3.36
 -11   6 -14    7.49    3.03
   5 -11 -14   10.17    2.90
 -11   6 -11  604.02   16.92
   5 -11 -11  591.79   15.53
 -11   6 -11  594.26   15.36
   5 -11 -11  591.34   14.99
   5 -11  -8   28.32    3.14
 -11   6  -8   23.01    2.65
 -11   6  -5   24.60    2.66
 -11   6  -5   22.15    2.43
   5 -11  -5   27.58    2.96
 -11   6  -2 4670.08   84.21
   5 -11  -2 4777.23   85.29
   5 -11   1 1258.03   25.72
 -11   6   1 1272.47   24.17
   5 -11   1 1255.35   23.41
 -11   6   1 1217.65   24.51
 -11   6   4   40.73    2.11
   5 -11   4   43.73    2.52
 -11   6   4   36.73    2.88
   5 -11   4   40.34    3.11
 -11   6   7   39.41    2.56
   5 -11   7   23.67    2.86
 -11   6  10    5.47    1.80
   5 -11  10    7.30    1.94
 -11   6  10    4.39    2.30
   5 -11  13   42.68    3.96
 -11   6  13   39.56    4.51
 -11   6  13   30.30    3.25
   5 -11  13   30.63    3.95
   5 -11  13   34.94    3.34
 -11   6  13   26.96    4.73
 -11   6  13   31.78    4.02
   6   5  13   31.75    3.96
   5 -11  16   89.05    5.86
 -11   6  16   90.00    5.58
   6   5  16  101.47    5.86
   5 -11  16   87.12    6.77
   5 -11  16   91.87    5.35
   6   5  16   88.10    6.09
 -11   6  16   94.98    6.61
 -11   6  19   53.37    5.26
   5 -11  19   55.52    5.75
 -11   6  19   50.86    5.19
   5 -11  19   46.55    4.29
   6   5  19   55.34    5.06
 -11   6  22  218.91    8.73
   5 -11  22  219.18   10.09
 -11   6  22  228.16    9.34
   5 -11  22  220.60    8.27
 -11   6  25  201.36    6.60
   5 -11  25  203.16    8.38
 -11   6  25  212.31    7.57
   5 -11  25  185.82    6.60
 -11   6  28   34.29    2.13
 -12   6 -24  372.22   10.86
 -12   6 -21 1253.13   29.10
 -12   6 -18 1184.27   29.26
   6 -12 -18 1222.18   26.74
 -12   6 -15 2120.67   45.11
 -12   6 -15 1971.61   40.92
 -12   6 -15 2043.00   42.72
   6 -12 -15 2065.29   41.25
   6 -12 -12 3115.85   59.31
 -12   6 -12 3155.78   61.68
 -12   6 -12 3068.04   59.20
   6 -12 -12 3003.95   58.24
   6 -12  -9 2423.23   47.72
 -12   6  -9 2482.41   47.56
   6 -12  -9 2435.61   47.30
 -12   6  -6 2805.56   53.00
 -12   6  -6 2782.84   52.47
   6 -12  -6 2770.24   52.84
   6 -12  -3 3391.19   62.33
 -12   6  -3 3301.84   61.52
 -12   6   0 8294.70  145.48
 -12   6   3 1261.59   23.83
   6 -12   3 1231.00   25.95
 -12   6   3 1249.96   23.15
   6 -12   6 6803.49  119.56
   6 -12   6 6751.22  121.79
 -12   6   9 3104.21   61.28
   6 -12   9 3140.41   61.26
 -12   6   9 3291.85   59.49
   6 -12   9 3257.91   62.18
 -12   6   9 3229.99   60.88
   6 -12   9 3220.30   59.38
 -12   6  12 2511.73   51.44
 -12   6  12 2631.72   49.86
   6 -12  12 2619.27   52.30
   6   6  12 2585.24   51.55
 -12   6  12 2645.75   51.19
   6 -12  12 2590.69   49.26
   6 -12  15  498.63   15.49
 -12   6  15  525.84   15.98
 -12   6  15  542.77   15.01
   6 -12  15  551.17   16.86
   6 -12  15  539.87   14.29
 -12   6  15  546.51   16.12
 -12   6  15  511.00   15.61
   6   6  15  539.26   15.96
 -12   6  18  691.21   18.92
   6 -12  18  685.23   20.20
   6   6  18  738.75   19.38
   6 -12  18  687.63   17.50
 -12   6  21 1362.89   29.74
   6 -12  21 1333.93   31.67
 -12   6  21 1314.59   30.13
   6 -12  21 1305.93   28.40
 -12   6  24  982.40   20.59
   6 -12  24  936.24   22.51
   6 -12  24  917.06   19.92
 -12   6  24  951.97   21.36
   6 -12  27  453.89   10.99
 -12   6  27  443.36   10.19
 -13   6 -25  141.22    5.21
 -13   6 -22  172.72    7.89
 -13   6 -19   74.09    6.03
 -13   6 -16  141.66    8.36
 -13   6 -16  145.50    7.25
 -13   6 -13  244.37   10.74
 -13   6 -13  236.16    9.15
   7 -13 -13  231.41    8.47
   7 -13 -10   76.28    4.84
 -13   6 -10   86.43    5.11
 -13   6  -7   47.79    4.42
 -13   6  -7   42.79    3.52
   7 -13  -7   38.47    3.56
 -13   6  -7   44.63    3.86
   7 -13  -4  618.45   15.48
 -13   6  -4  616.32   15.20
 -13   6  -1   27.67    2.68
   7 -13  -1   30.49    3.07
 -13   6  -1   27.92    2.72
 -13   6   2   72.95    3.92
 -13   6   2   78.27    3.68
   7 -13   2   74.86    4.49
   7 -13   5 2916.43   55.34
 -13   6   5 2801.40   54.76
   7 -13   5 2954.83   55.85
   7 -13   8  378.78   11.72
 -13   6   8  371.69   11.63
   7 -13   8  401.16   10.21
   7 -13   8  378.63   12.04
 -13   6   8  380.77   11.18
   7 -13  11   60.25    4.06
   7 -13  11   59.87    5.22
 -13   6  11   56.02    4.65
   7 -13  11   56.50    3.84
 -13   6  11   48.27    5.14
 -13   6  14  283.81   11.23
   7 -13  14  319.63   10.35
   7 -13  14  303.19   11.79
   6   7  14  308.59   11.39
   7 -13  14  305.84    9.64
 -13   6  14  307.56   11.42
 -13   6  14  288.47   10.90
 -13   6  17  798.42   21.36
   7 -13  17  803.98   22.33
   7 -13  17  813.84   19.35
   6   7  17  860.72   21.77
 -13   6  17  838.95   21.69
 -13   6  20  199.40    8.50
   7 -13  20  202.61    9.42
   7 -13  20  193.03    7.38
 -13   6  23    4.99    2.56
   7 -13  23    3.99    2.79
 -13   6  23    6.22    2.65
   7 -13  23    4.51    1.93
   7 -13  26   23.93    2.57
 -13   6  26   29.90    2.41
 -12   5 -23  323.59   10.76
 -12   5 -20   15.02    3.82
 -12   5 -17  361.06   11.08
 -12   5 -17  388.63   13.82
 -12   5 -17  364.84   12.12
 -12   5 -14  331.01   12.27
 -12   5 -14  283.09    9.19
   7 -12 -14  293.17    9.45
 -12   5 -14  314.44   10.56
   7 -12 -11   23.03    3.26
 -12   5 -11   21.30    2.84
 -12   5  -8  881.08   21.79
 -12   5  -8  874.82   19.95
 -12   5  -8  877.04   20.79
   7 -12  -8  913.36   20.02
 -12   5  -5  437.80   11.87
 -12   5  -5  426.12   11.16
   7 -12  -5  439.24   11.72
   7 -12  -2  485.02   12.43
 -12   5  -2  472.57   11.49
 -12   5  -2  480.50   12.06
 -12   5   1 1830.71   35.28
 -12   5   1 1938.22   35.97
   7 -12   1 1880.53   36.97
 -12   5   4 1863.85   34.01
   7 -12   4 1799.04   35.87
   7 -12   7   12.72    2.42
 -12   5   7    7.66    2.63
   7 -12  10  664.92   16.97
 -12   5  10  620.36   16.90
   7 -12  10  685.40   17.74
 -12   5  10  684.83   17.01
 -12   5  10  596.75   16.16
   7 -12  13  105.33    6.27
 -12   5  13  105.98    6.56
 -12   5  13  104.70    5.61
   7 -12  13  114.06    6.95
 -12   5  13   94.57    6.19
 -12   5  13  104.56    6.47
   7 -12  13  116.96    5.44
   5   7  13  115.24    6.71
 -12   5  16    6.55    3.79
 -12   5  16    6.88    2.41
   7 -12  16    7.66    3.50
   5   7  16    5.01    3.16
   7 -12  16    4.42    2.42
 -12   5  19   72.16    5.72
   7 -12  19   78.78    6.39
   5   7  19   73.34    5.63
   7 -12  19   67.71    4.62
 -12   5  19   67.28    5.74
 -12   5  22  187.89    7.70
   7 -12  22  181.50    8.72
   7 -12  22  166.03    6.60
 -12   5  22  179.80    7.97
 -12   5  25  313.09    8.12
   7 -12  25  315.78   10.14
 -12   5  25  322.92    9.31
   7 -12  25  297.76    7.88
 -11   4 -24  128.04    6.23
 -11   4 -21   64.10    4.53
 -11   4 -21   57.17    5.38
 -11   4 -18   21.46    4.03
 -11   4 -18   18.28    3.06
 -11   4 -18   20.86    3.18
 -11   4 -15  298.63    9.60
 -11   4 -15  301.63   11.71
 -11   4 -15  278.49   10.12
 -11   4 -12  110.17    6.66
   7 -11 -12  121.34    5.48
 -11   4 -12  112.51    5.63
 -11   4  -9  477.29   13.93
 -11   4  -9  473.00   12.46
 -11   4  -9  468.04   13.25
   7 -11  -9  483.29   12.27
 -11   4  -6 1062.78   22.27
 -11   4  -6 1068.68   23.20
   7 -11  -6 1075.77   22.50
 -11   4  -3   22.19    2.45
 -11   4  -3   20.55    2.16
   7 -11  -3   20.16    2.37
 -11   4   0  750.56   16.42
   7 -11   0  754.10   16.85
 -11   4   0  718.10   15.49
 -11   4   0  777.30   14.94
 -11   4   3    7.66    1.72
   7 -11   3    9.29    1.30
 -11   4   3    7.03    1.54
 -11   4   3    8.06    1.29
   7 -11   3    7.73    1.90
 -11   4   6  196.26    5.83
   7 -11   6  189.57    6.98
 -11   4   9  337.64   10.50
   7 -11   9  346.38   10.70
   7 -11  12  765.91   19.12
 -11   4  12  740.32   19.05
 -11   4  12  798.24   18.43
   7 -11  12  774.92   19.91
   7 -11  12  754.69   17.44
   4   7  12  742.60   19.52
 -11   4  12  775.55   19.26
 -11   4  15  159.65    7.98
 -11   4  15  153.29    7.27
   7 -11  15  163.82    8.45
   7 -11  15  152.31    6.64
   4   7  15  157.11    8.07
 -11   4  18    2.32    3.45
   4   7  18    5.31    2.32
 -11   4  18    3.77    2.32
   7 -11  18    4.01    2.37
   7 -11  18    8.29    3.81
   4   7  18    6.50    3.32
   7 -11  18    4.40    2.38
 -11   4  18    8.40    3.56
 -11   4  21  103.47    6.21
   7 -11  21   95.04    6.99
 -11   4  21  106.21    6.59
   7 -11  21   95.74    5.38
 -11   4  24  118.32    5.24
   7 -11  24  117.74    6.75
   7 -11  24  109.03    5.00
 -11   4  24  119.99    6.08
 -11   4  27    5.80    1.75
   7 -11  27    4.54    2.10
 -10   3 -25  158.97    6.49
 -10   3 -22    4.05    3.09
 -10   3 -22    5.19    2.56
 -10   3 -19    4.62    3.22
 -10   3 -19    6.89    2.58
 -10   3 -16  583.84   15.52
 -10   3 -16  576.80   16.02
 -10   3 -13   30.38    3.96
 -10   3 -13   26.69    2.87
 -10   3 -13   26.04    3.03
   7 -10 -13   27.04    2.94
 -10   3 -10   47.89    3.38
   7 -10 -10   58.82    3.66
 -10   3  -7   88.74    4.12
 -10   3  -7   93.18    4.83
   7 -10  -7   87.21    4.25
 -10   3  -4   91.98    4.40
 -10   3  -4   84.04    3.64
   7 -10  -4   87.60    4.05
 -10   3  -1  319.73    8.54
   7 -10  -1  321.98    8.57
 -10   3  -1  308.99    7.62
 -10   3   2  221.48    5.76
 -10   3   2  199.95    5.44
 -10   3   2  210.10    6.27
   7 -10   2  213.64    6.68
 -10   3   5  824.44   16.99
   7 -10   5  811.41   18.02
 -10   3   8 3054.35   55.12
 -10   3   8 3078.33   56.03
   7 -10   8 2940.51   57.04
   7 -10  11   93.16    5.21
 -10   3  11   84.17    5.16
 -10   3  11   97.01    3.92
 -10   3  11   89.65    4.76
   7 -10  11   79.42    5.48
 -10   3  11   86.93    5.08
 -10   3  14  209.50    8.64
   7 -10  14  191.88    8.52
 -10   3  14  207.14    8.32
   7 -10  14  228.41    9.60
   7 -10  14  216.57    7.63
   3   7  14  215.55    9.17
 -10   3  14  216.40    8.92
 -10   3  17  133.45    7.24
 -10   3  17  143.30    7.29
   3   7  17  143.12    7.08
   7 -10  17  139.15    8.16
 -10   3  17  132.39    7.49
   3   7  17  147.18    7.97
   7 -10  17  127.86    6.23
 -10   3  20  365.35   11.84
   7 -10  20  348.33   13.67
 -10   3  20  346.68   12.51
   7 -10  20  336.11   10.94
   3   7  20  384.97   12.91
 -10   3  23    9.41    2.71
   7 -10  23    8.09    3.56
   7 -10  23    8.44    2.53
 -10   3  23    6.23    3.01
   7 -10  26    7.15    2.80
 -10   3  26    5.18    2.29
   7 -10  26    9.00    1.87
  -9   2 -23  159.73    7.33
  -9   2 -23  164.28    7.82
  -9   2 -20  298.80   10.61
  -9   2 -20  304.32   11.65
  -9   2 -17  166.51    7.43
  -9   2 -17  180.65    8.69
  -9   2 -14  102.59    5.33
  -9   2 -14  110.74    6.47
  -9   2 -14   97.12    5.31
  -9   2 -11 1255.21   26.68
  -9   2 -11 1265.55   27.84
   7  -9 -11 1316.60   25.77
  -9   2  -8   28.91    2.55
   7  -9  -8   29.79    2.58
  -9   2  -5 2388.76   45.51
  -9   2  -5 2401.66   44.32
   7  -9  -5 2445.28   44.57
   7  -9  -2  637.28   13.74
  -9   2  -2  641.59   14.19
  -9   2  -2  618.10   12.93
  -9   2   1 1029.28   19.03
  -9   2   1  975.74   19.81
   7  -9   1  998.78   19.93
  -9   2   4 1691.70   31.98
   7  -9   4 1687.67   32.55
  -9   2   7 1726.35   32.54
   7  -9   7 1705.73   33.81
  -9   2  10 2501.08   45.94
  -9   2  10 2494.50   47.14
   7  -9  10 2428.36   47.91
   7  -9  13   54.50    4.39
  -9   2  13   37.84    3.86
  -9   2  13   66.22    3.44
  -9   2  13   45.78    3.79
   7  -9  13   69.37    5.16
   2   7  13   41.75    4.30
  -9   2  13   42.97    4.03
   7  -9  16  316.53   11.55
  -9   2  16  315.74   11.03
  -9   2  16  335.66   11.33
   2   7  16  345.18   11.36
   7  -9  16  355.60   12.86
   2   7  16  335.22   11.98
   7  -9  16  338.71   10.43
  -9   2  16  338.48   11.73
  -9   2  19  523.23   15.02
  -9   2  19  531.00   15.86
   2   7  19  558.93   15.81
   7  -9  19  541.58   17.52
   2   7  19  559.22   16.56
   7  -9  19  514.60   14.49
  -9   2  19  531.28   16.03
  -9   2  19  529.71   14.28
  -9   2  22  175.20    7.34
   7  -9  22  176.51    9.44
   7  -9  22  171.20    7.32
   2   7  22  192.19    8.78
  -9   2  22  181.37    6.99
  -9   2  22  177.11    8.32
   7  -9  25   11.12    3.31
  -9   2  25    7.59    2.75
   7  -9  25    6.89    2.15
   7  -9  28   29.47    1.86
  -9   2  28   31.00    2.19
  -8   1 -24   57.79    4.58
  -8   1 -24   64.43    4.86
  -8   1 -21    2.74    3.18
  -8   1 -21    6.51    2.88
  -8   1 -18  143.13    7.07
  -8   1 -18  147.17    7.90
  -8   1 -15 2174.90   43.56
  -8   1 -15 2207.67   45.34
  -8   1 -12 1286.54   28.99
   7  -8 -12 1415.02   26.86
  -8   1  -9  168.42    6.69
   7  -8  -9  184.21    5.69
  -8   1  -6 1530.69   29.48
   7  -8  -6 1564.21   29.29
   7  -8  -3   15.55    1.77
  -8   1  -3   12.57    2.13
  -8   1   0  411.36    8.72
  -8   1   0  389.73    9.36
   7  -8   0  401.08    9.12
  -8   1   3  427.01    9.70
   7  -8   3  426.46    9.84
  -8   1   6   15.99    1.78
   7  -8   6   20.09    2.27
  -8   1   9   69.05    3.68
  -8   1   9   62.11    3.23
  -8   1  12 1804.78   36.19
  -8   1  12 1814.85   34.95
  -8   1  15 2009.29   37.99
  -8   1  15 1882.42   39.57
  -8   1  15 1875.52   39.11
  -8   1  15 1929.52   38.57
   7  -8  15 1936.36   38.63
   1   7  15 1890.49   40.63
  -8   1  15 1912.72   39.92
  -8   1  18   85.98    5.61
   1   7  18   98.27    5.94
   7  -8  18   87.70    6.64
  -8   1  18   85.54    5.93
  -8   1  18   90.29    5.33
   7  -8  18   88.24    5.19
   1   7  18   88.63    6.24
  -8   1  21  147.61    6.72
   7  -8  21  140.33    8.74
   1   7  21  154.22    8.12
   7  -8  21  149.32    6.87
  -8   1  21  151.44    6.86
  -8   1  21  156.44    7.86
   7  -8  24  217.32    9.86
   7  -8  24  206.36    7.76
  -8   1  24  224.46    7.69
  -8   1  24  215.44    8.43
   7  -8  27   22.66    3.40
  -8   1  27   18.20    1.84
  -8   1  27   22.40    2.48
   7  -8  27   21.13    2.22
  -7   0 -25   36.70    3.85
  -7   0 -22   36.02    4.40
  -7   0 -22   33.73    4.12
  -7   0 -19   64.67    5.13
  -7   0 -19   74.90    5.85
  -7   0 -16  421.79   12.59
  -7   0 -13 1118.63   25.07
  -7   0 -10    9.34    2.37
   7  -7 -10   13.73    1.74
   0   7  -7 1278.72   22.92
   7  -7  -7 1225.87   23.48
   0   7  -4 1094.77   20.10
   7  -7  -4 1048.75   20.51
  -7   0  -1  427.86    8.97
  -7   0  -1  382.78    8.16
  -7   0  -1  384.88    9.44
   7  -7  -1  414.17    8.93
  -7   0   2  270.86    5.44
  -7   0   2  278.67    7.17
  -7   0   5  876.85   17.80
   7  -7   5  873.57   18.09
  -7   0   8 3502.45   63.63
  -7   0   8 3553.83   63.96
  -7   0  11   65.59    3.50
  -7   0  14  163.12    6.19
  -7   0  14  161.32    6.55
  -7   0  14  167.28    7.01
   0   7  17  818.24   20.33
  -7   0  17  798.13   18.60
  -7   0  17  794.31   20.10
  -7   0  17  786.82   19.05
  -7   0  17  787.95   20.02
  -7   0  17  816.25   19.53
   7  -7  17  777.05   19.02
  -7   0  20  176.51    8.44
   0   7  20  187.53    8.54
   7  -7  20  185.46    7.90
  -7   0  20  185.71    8.46
  -7   0  20  192.63    8.10
   7  -7  23   10.21    3.69
  -7   0  23   10.50    3.13
  -7   0  23    6.24    2.64
   7  -7  23    9.59    2.60
   7  -7  26  414.65   13.20
  -7   0  26  408.88   10.67
  -7   0  26  395.33   10.75
   7  -7  26  389.92   10.67
   7  -7  29   33.50    2.84
  -6  -1 -23  232.02    9.32
  -6  -1 -20  339.08   11.79
  -6  -1 -20  354.33   12.39
  -6  -1 -17   93.16    5.67
  -6  -1 -14  209.74    7.93
  -1   7 -11   76.94    3.17
  -6  -1 -11   67.23    4.37
  -6  -1  -8 1329.21   27.38
  -1   7  -8 1399.75   25.61
   7  -6  -8 1384.23   25.45
  -6  -1  -8 1353.48   26.45
   7  -6  -5  689.68   13.54
  -6  -1  -5  683.42   14.05
  -6  -1  -5  673.84   14.96
  -1   7  -5  712.96   13.66
  -6  -1   4 1209.94   23.41
  -6  -1   7  958.84   19.42
  -6  -1  10  638.94   14.37
  -6  -1  13    8.85    2.21
  -6  -1  13    8.53    2.06
  -6  -1  16  384.19   11.27
  -1   7  16  385.00   12.21
  -6  -1  16  393.35   12.01
  -6  -1  16  394.15   11.99
  -6  -1  16  416.14   11.95
  -6  -1  19  288.04   10.75
  -6  -1  19  304.90    9.97
  -1   7  19  309.57   11.17
   7  -6  19  277.53    9.98
  -6  -1  19  311.73   10.71
  -6  -1  19  302.16   10.71
  -6  -1  22    7.96    2.89
   7  -6  22   10.35    2.82
  -6  -1  22   10.76    3.24
   7  -6  25    7.04    3.47
  -6  -1  25    4.75    2.39
  -6  -1  25    4.35    2.42
   7  -6  25    5.16    2.36
   7  -6  28   67.82    4.57
  -6  -1  28   70.33    3.30
   7  -6  28   65.09    3.19
  -1   7  28   63.88    3.14
  -5  -2 -27  303.77    9.40
  -5  -2 -24  336.32   10.80
  -5  -2 -24  331.71   11.28
  -5  -2 -21  426.51   13.79
  -5  -2 -15  156.28    6.86
  -2   7 -15  141.10    5.25
  -2   7 -12  738.00   15.57
  -5  -2 -12  735.46   17.26
  -5  -2  -9   68.78    3.91
  -2   7  -9   77.97    3.12
  -5  -2  -6 2090.12   40.83
   7  -5  -6 2245.02   38.85
  -2   7  -6 2202.98   39.70
  -5  -2  -6 2176.54   40.27
  -2   7   0  359.90    7.96
  -5  -2   0  337.54    7.92
  -5  -2   0  350.23    7.43
  -5  -2   0  349.45    8.29
   7  -5   0  351.28    7.42
  -5  -2   3  171.25    4.01
  -5  -2   6   10.48    0.98
  -5  -2   6   24.83    2.08
  -5  -2   9   11.24    2.01
  -5  -2   9   15.54    2.06
  -5  -2   9   10.25    1.14
  -5  -2  12  164.75    6.33
  -5  -2  12  184.11    6.42
  -5  -2  12  177.65    5.20
  -2   7  15 1244.47   27.36
  -5  -2  15 1248.50   26.78
  -5  -2  15 1209.78   26.19
  -2   7  15 1176.68   27.60
  -5  -2  15 1227.46   26.51
  -2   7  15 1278.90   27.65
  -5  -2  15 1247.03   26.58
  -5  -2  18 1646.67   35.00
  -2   7  18 1758.77   36.68
  -5  -2  18 1701.36   36.03
  -5  -2  18 1735.89   37.06
  -5  -2  18 1690.99   35.51
  -2   7  18 1622.16   36.65
  -5  -2  18 1743.59   36.03
  -2   7  21    8.67    2.79
  -5  -2  21   11.35    2.72
  -5  -2  21    8.13    2.87
  -5  -2  21   11.55    3.18
  -5  -2  21   11.50    3.09
  -5  -2  21    9.90    3.12
  -2   7  21   10.64    3.47
   7  -5  21   11.86    2.84
  -2   7  24   55.36    4.23
   7  -5  24   53.53    4.24
  -5  -2  24   49.70    4.06
  -5  -2  24   57.07    4.58
   7  -5  27   38.55    4.17
   7  -5  27   40.35    3.02
  -5  -2  27   38.03    3.15
   7  -5  30    2.11    1.38
  -4  -3 -28  376.39   10.11
  -4  -3 -25  376.97   11.79
  -4  -3 -22  322.50   11.50
  -4  -3 -22  327.92   11.47
  -4  -3 -19  287.45   10.73
  -3   7 -16   13.52    2.13
  -4  -3 -13  420.41   11.75
  -3   7 -13  432.65   10.64
  -4  -3 -10   11.18    2.35
  -3   7 -10    6.09    1.46
  -4  -3  -7  396.78    9.83
  -4  -3  -7  396.79    9.59
  -3   7  -7  404.94    9.08
  -3   7  -1  221.99    5.63
  -4  -3  -1  218.98    5.50
  -4  -3  -1  214.04    5.81
   7  -4  -1  220.89    4.67
  -3   7   2  255.01    6.43
  -4  -3   2  255.80    5.85
  -4  -3   2  246.33    6.24
  -4  -3   2  247.80    6.42
   7  -4   5  533.37    9.93
  -4  -3   5  601.77   11.12
  -4  -3   8 1263.73   24.94
   7  -4   8 1274.60   22.97
  -4  -3   8 1258.17   23.76
  -4  -3  11  417.27   10.66
  -4  -3  11  422.04   10.87
  -3   7  11  393.46   11.04
  -4  -3  11  417.82    9.77
  -4  -3  14 1218.22   25.88
  -4  -3  14 1232.81   25.99
  -4  -3  14 1205.36   24.66
  -4  -3  17  489.41   13.88
  -4  -3  17  505.68   14.06
  -4  -3  17  492.04   15.03
  -3   7  17  481.60   14.59
  -4  -3  17  491.17   13.56
  -4  -3  17  497.94   14.08
  -4  -3  20   40.83    4.11
  -4  -3  20   33.02    3.86
  -3   7  20   41.93    4.28
  -4  -3  20   38.45    4.57
  -4  -3  20   42.15    4.31
  -3   7  20   43.89    4.65
  -4  -3  20   43.51    4.15
  -3   7  23    1.84    2.96
  -4  -3  23    6.90    3.02
   7  -4  23    2.67    2.48
  -4  -3  23    4.56    2.91
   7  -4  26   11.42    3.37
  -4  -3  26    8.69    2.40
  -4  -3  26   10.20    2.55
   7  -4  26   10.00    2.38
   7  -4  29   58.99    3.81
  -3   7  29   54.34    2.92
   7  -4  29   51.31    2.49
  -3   7  29   45.23    2.41
  -4  -3  29   52.46    2.82
  -3  -4 -29   19.52    2.21
  -3  -4 -26  336.11   10.56
  -3  -4 -23  271.71   10.35
  -3  -4 -20   19.50    3.88
  -3  -4 -17   84.93    5.83
  -4   7 -17   89.84    4.77
  -3  -4 -14 2702.17   52.60
  -4   7 -14 2861.85   52.11
  -4   7 -11  233.88    6.78
  -3  -4 -11  227.53    7.30
  -3  -4 -11  223.65    7.21
  -4   7  -8 2342.77   42.91
  -3  -4  -8 2346.79   43.47
  -4   7  -2 1438.96   26.87
  -3  -4  -2 1457.18   27.12
  -3  -4  -2 1441.85   27.07
  -3  -4   1  431.46    9.58
  -4   7   1  441.53    9.60
  -3  -4   1  423.99    9.42
  -3  -4   1  433.81    9.31
  -3  -4   4   21.15    1.53
  -3  -4   4   12.14    1.57
  -3  -4   7  665.36   13.64
  -4   7  10   19.99    2.62
  -3  -4  10   23.16    2.25
   7  -3  10   19.45    1.65
  -3  -4  13  327.70    9.23
  -3  -4  13  297.32    9.36
  -4   7  13  296.66    9.55
  -3  -4  13  296.27    8.60
  -3  -4  16  550.71   13.98
  -3  -4  16  553.59   14.48
  -3  -4  16  547.30   14.86
  -3  -4  16  543.92   15.98
  -4   7  16  570.01   15.98
  -3  -4  16  542.88   13.95
  -3  -4  16  551.04   14.84
  -4   7  16  541.73   15.29
  -3  -4  19   70.53    5.27
  -3  -4  19   75.41    5.12
  -3  -4  19   74.42    6.01
  -3  -4  19   74.08    5.30
  -4   7  19   65.61    5.38
  -4   7  22  175.18    7.94
  -3  -4  22  161.14    8.57
  -3  -4  22  165.54    7.93
  -4   7  25  494.11   12.58
  -3  -4  25  472.32   14.10
   7  -3  25  473.94   13.21
  -3  -4  25  469.09   13.62
   7  -3  28   71.92    4.77
  -3  -4  28   61.34    3.62
  -4   7  28   70.54    3.71
  -4   7  28   65.55    3.52
   7  -3  28   69.51    3.49
  -2  -5 -27  492.17   12.72
  -2  -5 -24  217.47    8.91
  -2  -5 -21   72.04    5.61
  -2  -5 -18  178.15    8.30
  -5   7 -18  177.25    7.13
  -2  -5 -15    8.17    3.00
  -5   7 -15    5.72    1.84
  -2  -5 -15    9.10    2.35
  -5   7 -12 1752.60   33.96
  -2  -5 -12 1789.22   34.30
  -2  -5 -12 1708.87   34.43
  -2  -5  -9 2830.12   51.65
  -5   7  -9 2904.62   51.59
  -2  -5  -6 1542.99   29.42
  -5   7  -6 1585.72   29.46
  -2  -5  -3 1910.94   35.66
  -2  -5  -3 1938.10   35.31
  -5   7   0  172.91    5.00
  -2  -5   0  176.23    4.92
  -2  -5   0  178.90    4.97
  -2  -5   0  180.06    5.06
  -5   7   3   22.89    2.27
  -2  -5   3   21.21    1.71
  -2  -5   3   22.27    1.86
  -2  -5   3   20.82    1.65
  -5   7   6 2406.96   43.93
  -2  -5   6 2425.57   43.96
  -2  -5   6 2351.97   43.48
  -2  -5   9 1867.67   35.53
  -5   7   9 1777.86   35.46
  -2  -5   9 1887.09   34.93
  -2  -5  12 4185.29   74.49
  -5   7  12 3968.66   75.30
   7  -2  12 4110.56   73.52
  -2  -5  12 4125.52   74.51
  -2  -5  15  219.69    7.68
  -2  -5  15  224.59    7.68
  -2  -5  15  215.67    8.22
  -5   7  15  209.64    8.29
  -2  -5  15  223.00    9.05
  -5   7  15  209.49    8.27
  -2  -5  15  207.43    7.83
  -5   7  15  213.34    8.91
  -5   7  18   11.84    2.81
  -2  -5  18    9.19    3.30
  -2  -5  18    8.11    2.21
  -2  -5  18   10.04    3.31
  -5   7  18    8.60    3.05
  -2  -5  18    7.23    2.80
  -5   7  21  424.49   13.11
  -2  -5  21  378.34   12.62
  -2  -5  21  405.15   14.36
  -2  -5  21  384.18   12.96
  -5   7  24   40.75    4.01
  -2  -5  24   38.73    4.58
  -2  -5  24   33.99    4.08
  -2  -5  27  160.16    6.49
  -2  -5  27  166.27    6.49
  -5   7  27  166.05    6.40
   7  -2  27  171.41    6.18
   7  -2  30   58.04    3.04
  -2  -5  30   47.25    2.29
  -1  -6 -28   13.68    2.24
  -1  -6 -25   23.88    3.48
  -1  -6 -22   12.67    3.69
  -1  -6 -19   50.25    4.97
  -6   7 -19   49.80    4.11
  -1  -6 -16   65.17    5.12
  -6   7 -16   64.36    4.24
  -1  -6 -16   60.88    4.41
  -1  -6 -13   63.84    4.05
  -6   7 -13   73.84    4.08
  -6   7 -10 2759.86   50.88
  -1  -6 -10 2791.57   50.51
  -1  -6 -10 2677.71   51.23
  -1  -6  -7 2877.33   52.19
  -6   7  -7 2923.70   52.59
  -1  -6  -7 2870.84   53.26
  -6   7  -4   35.75    2.31
  -1  -6  -4   34.65    2.12
  -6   7  -1   81.95    3.23
  -1  -6  -1   84.58    3.46
  -1  -6  -1   85.28    3.13
  -1  -6   2  625.80   13.02
  -6   7   2  620.99   13.24
  -1  -6   2  613.14   12.90
  -6   7   2  648.23   12.25
  -1  -6   2  621.72   13.21
  -1  -6   5   73.43    3.27
  -6   7   5   72.82    3.08
  -1  -6   5   67.67    3.08
  -1  -6   8  126.36    4.91
  -6   7   8  128.85    4.87
  -1  -6   8  121.79    4.59
  -6   7  11  146.38    5.92
  -1  -6  11  144.17    5.84
  -1  -6  11  145.49    5.53
  -1  -6  14  336.83   10.04
   7  -1  14  333.34    9.25
  -6   7  14  329.62   10.51
  -1  -6  14  346.59   11.49
  -6   7  14  342.93   11.52
  -1  -6  17   71.89    4.72
  -6   7  17   77.99    5.24
  -1  -6  17   73.24    5.29
  -1  -6  17   77.59    5.94
  -6   7  17   75.62    6.00
  -6   7  20   55.49    5.33
  -1  -6  20   53.97    5.56
  -1  -6  20   48.31    4.98
  -6   7  20   57.60    4.93
  -6   7  23  596.16   15.93
  -1  -6  23  599.06   18.08
  -1  -6  26   84.57    5.40
   7  -1  26   90.07    4.78
  -6   7  26   87.84    5.04
  -6   7  29   52.66    2.70
   7  -1  29   52.72    2.47
   0  -7 -29   26.62    1.94
   0  -7 -26  403.73   11.26
   0  -7 -23    9.65    3.31
   0  -7 -20  196.75    8.76
  -7   7 -20  188.20    8.07
   0  -7 -17  847.23   21.18
  -7   7 -17  855.03   21.21
  -7   7 -17  829.58   20.41
  -7   7 -17  850.90   20.34
   0  -7 -17  834.12   19.82
  -7   7 -14  169.86    7.42
  -7   7 -14  169.98    6.78
   0  -7 -14  171.62    7.62
  -7   7 -14  172.80    6.80
   0  -7 -14  174.19    6.91
   0  -7 -11   72.46    4.32
  -7   7 -11   80.94    4.11
   0  -7 -11   70.08    3.50
   0  -7  -8 3658.87   64.37
  -7   7  -8 3593.20   65.22
   0  -7  -8 3517.72   65.64
   0  -7  -5  862.81   16.95
  -7   7  -5  872.61   17.74
   0  -7  -5  853.20   18.18
   0  -7  -2  303.22    7.15
   0  -7   1  422.35    9.68
   0  -7   1  410.78   10.08
   0  -7   1  422.07    9.61
  -7   7   4 1013.89   20.71
   0  -7   4 1042.51   20.48
  -7   7   4 1071.79   19.96
   0  -7   4 1032.74   20.26
   0  -7   4 1054.37   20.87
   0  -7   7 1192.11   23.90
  -7   7   7 1219.85   23.77
   0  -7   7 1186.68   23.94
  -7   7  10    9.59    2.03
   0  -7  10    8.45    2.24
   0  -7  10   14.87    2.10
  -7   7  13 1112.91   24.46
   7   0  13 1120.12   23.33
   0  -7  13 1103.56   24.14
   0  -7  13 1128.47   24.00
   0  -7  16  401.39   12.20
  -7   7  16  403.76   12.99
   7   0  16  428.61   11.54
  -7   7  16  409.74   12.57
   0  -7  16  425.80   14.02
   0  -7  16  431.29   12.42
   0  -7  19   63.06    4.77
  -7   7  19   68.92    5.64
  -7   7  19   64.79    5.12
   0  -7  19   67.95    5.26
   0  -7  19   75.43    6.40
   0  -7  19   69.99    5.10
  -7   7  22   34.74    4.39
   0  -7  22   32.88    4.69
   0  -7  22   29.95    4.19
  -7   7  25   29.88    3.34
   0  -7  25   30.41    4.15
   0  -7  25   32.72    3.66
  -7   7  25   34.05    3.93
   0  -7  28   16.70    2.42
  -7   7  28   15.57    1.57
  -7   7  28   19.00    2.34
   7   0  28   19.53    2.04
   0  -7  28   19.16    2.30
   1  -8 -27   30.18    2.76
   1  -8 -24    5.63    2.83
   1  -8 -21    4.89    3.28
   1  -8 -18  270.74   10.33
  -8   7 -18  259.21   10.36
  -8   7 -18  268.22    9.73
   1  -8 -15  109.03    6.48
  -8   7 -15  104.44    5.57
  -8   7 -15  103.95    6.20
  -8   7 -15  120.20    5.87
   1  -8 -15   99.34    5.44
   1  -8 -12  491.67   13.30
  -8   7 -12  552.84   13.61
  -8   7  -9 3863.92   68.34
   1  -8  -9 3610.27   68.49
  -8   7  -6  861.34   19.35
   1  -8  -6  822.30   19.74
   1  -8  -3  348.44    9.10
   1  -8  -3  343.12    7.81
   1  -8   3    7.33    1.59
  -8   7   3    9.45    2.14
   1  -8   3   12.67    1.49
  -8   7   3   11.29    1.07
  -8   7   6  497.36   10.87
   1  -8   6  472.58   11.21
   1  -8   6  474.27   10.71
   1  -8   6  487.99   11.64
  -8   7   9  396.81   10.29
   1  -8   9  401.57   10.50
   1  -8   9  390.67   10.54
  -8   7  12   67.62    4.22
   1  -8  12   93.64    4.79
   1  -8  15   20.92    2.86
  -8   7  15   18.70    3.62
   7   1  15    7.17    2.18
  -8   7  15    4.10    2.24
   1  -8  15   19.34    3.74
  -8   7  15   16.82    4.31
   1  -8  15   25.23    3.07
   7   1  15    3.79    2.37
   1  -8  18   29.36    3.54
  -8   7  18   26.60    4.24
  -8   7  18   25.47    3.56
   1  -8  18   28.49    4.65
   1  -8  18   27.52    3.64
   7   1  18   20.75    3.45
  -8   7  21  441.84   13.74
   1  -8  21  423.88   15.40
   1  -8  21  435.34   13.52
  -8   7  24  114.06    5.79
   1  -8  24  104.83    6.88
  -8   7  24  104.55    5.13
  -8   7  24  113.41    6.36
   1  -8  24  107.05    5.96
   1  -8  27  122.50    5.77
   7   1  27  132.07    5.03
  -8   7  27  123.56    5.36
   1  -8  27  119.56    5.13
   2  -9 -28   25.40    1.79
   2  -9 -25   23.48    3.03
   2  -9 -22  754.80   19.05
  -9   7 -22  756.10   19.22
  -9   7 -19    3.25    3.26
   2  -9 -19    7.34    3.49
  -9   7 -19    2.46    2.19
  -9   7 -16 1790.21   37.14
   2  -9 -16 1836.66   38.32
  -9   7 -16 1794.37   38.76
  -9   7 -16 1818.27   37.65
   2  -9 -16 1795.80   36.70
   2  -9 -13  578.04   15.62
  -9   7 -13  599.20   16.30
  -9   7 -13  558.54   14.46
   2  -9 -13  570.90   14.83
  -9   7 -13  604.98   15.19
  -9   7 -10  125.74    5.40
   2  -9 -10  109.67    5.33
   2  -9  -7 2166.47   40.80
  -9   7  -7 2074.19   40.17
   2  -9  -4   28.34    2.80
   2  -9  -4   12.40    1.37
   2  -9  -1   47.88    3.04
   2  -9  -1   43.05    2.25
  -9   7   2 1454.36   28.96
   2  -9   2 1517.56   28.45
  -9   7   2 1545.74   27.11
   2  -9   5   10.07    1.95
  -9   7   5   11.58    2.59
   2  -9   5    9.89    1.69
  -9   7   5   14.28    1.45
   2  -9   8  131.30    5.20
   2  -9   8  125.94    4.44
   2  -9   8  126.24    5.41
  -9   7  11  528.41   13.31
   2  -9  11  513.44   13.62
  -9   7  14  146.03    6.61
   2  -9  14  143.62    6.63
  -9   7  14  138.88    7.27
   2  -9  14  151.08    6.43
  -9   7  14  146.09    7.77
   7   2  14  130.14    6.55
  -9   7  17  610.86   17.37
   2  -9  17  593.30   16.96
   7   2  17  653.78   16.15
   2  -9  17  597.89   16.92
  -9   7  17  595.11   16.69
   2  -9  17  617.00   18.63
  -9   7  17  613.52   18.01
   2  -9  17  622.58   16.48
   7   2  17  601.84   16.74
  -9   7  20    4.75    3.49
   2  -9  20    6.72    3.85
   2  -9  20    3.72    2.87
  -9   7  23  312.03   10.55
   2  -9  23  310.97   12.26
   2  -9  23  316.29   10.61
  -9   7  23  306.54    9.18
  -9   7  23  313.13   11.14
  -9   7  26   70.39    3.69
   2  -9  26   63.85    4.83
   2  -9  26   65.51    4.05
  -9   7  26   66.46    4.34
   7   2  29    1.37    1.28
   2  -9  29    2.22    1.12
   3 -10 -26   68.94    3.51
 -10   7 -23  421.10   12.69
   3 -10 -23  445.71   12.37
   3 -10 -20  200.43    8.59
 -10   7 -20  217.12    9.50
   3 -10 -17   16.66    3.66
 -10   7 -17   17.13    3.70
 -10   7 -17   14.17    3.00
   3 -10 -17    9.77    2.86
 -10   7 -14   38.98    4.55
 -10   7 -14   36.51    3.49
   3 -10 -14   38.50    4.46
 -10   7 -14   40.72    3.81
   3 -10 -14   35.53    3.90
   3 -10 -11   18.52    3.26
 -10   7 -11   18.39    3.21
 -10   7 -11   21.11    2.66
   3 -10 -11   17.62    3.13
   3 -10  -8 1050.13   22.71
 -10   7  -5  155.36    5.54
   3 -10  -5  133.87    5.65
 -10   7  -2  848.62   18.20
   3 -10  -2  893.44   18.99
   3 -10  -2  875.11   16.78
 -10   7   1  555.38   12.45
 -10   7   1  527.63   11.04
   3 -10   1  547.44   13.03
   3 -10   1  565.11   11.64
   3 -10   4  377.08    9.02
 -10   7   4  385.90    8.29
   3 -10   7  512.28   11.48
   3 -10   7  524.70   12.32
 -10   7   7  531.96   11.90
 -10   7  10  854.94   18.54
   3 -10  10  793.72   19.16
 -10   7  13   22.11    3.79
 -10   7  13   24.49    2.95
   3 -10  13   14.43    2.75
   3 -10  13   17.95    3.43
   7   3  13   15.79    2.93
 -10   7  13   15.87    4.43
   3 -10  13   22.54    2.97
   3 -10  16   99.58    6.13
 -10   7  16  101.12    5.86
   7   3  16  111.62    5.86
 -10   7  16  105.18    6.74
   3 -10  16   98.35    6.06
 -10   7  16  106.66    7.12
   3 -10  16  105.19    5.79
   7   3  16  101.00    6.13
 -10   7  19  582.66   16.92
   3 -10  19  573.06   16.78
   7   3  19  607.22   16.85
   3 -10  19  603.05   16.12
 -10   7  19  557.64   16.80
 -10   7  22    3.58    3.28
 -10   7  22    1.62    3.29
   3 -10  22    9.45    2.87
 -10   7  25  114.54    5.14
   3 -10  25  107.36    6.34
   3 -10  25  104.18    5.17
 -10   7  25  109.54    5.69
   3 -10  28  172.52    5.72
   3 -10  28  172.54    5.01
 -10   7  28  167.81    5.15
   4 -11 -24  225.11    7.37
 -11   7 -24  233.73    8.10
   4 -11 -21  160.89    7.28
 -11   7 -21  157.63    8.06
 -11   7 -18   21.67    4.32
   4 -11 -18   27.98    4.11
 -11   7 -18   20.24    3.13
   4 -11 -18   29.59    3.54
   4 -11 -15  442.52   13.58
 -11   7 -15  407.00   14.13
 -11   7 -15  411.72   12.92
   4 -11 -15  418.93   12.26
 -11   7 -12  102.24    4.94
 -11   7 -12  109.55    6.68
   4 -11 -12  106.33    5.97
   4 -11 -12  101.10    5.56
 -11   7  -9    7.06    2.79
   4 -11  -9   11.20    2.81
 -11   7  -6 1943.25   37.72
   4 -11  -6 1935.71   38.16
 -11   7  -3 4614.82   83.72
   4 -11  -3 4790.35   85.13
   4 -11   0   65.91    2.69
 -11   7   0   64.84    2.95
   4 -11   0   72.69    3.98
 -11   7   0   64.13    3.46
 -11   7   3    5.99    2.00
   4 -11   3    6.80    1.93
   4 -11   3    6.68    1.47
   4 -11   6   40.52    2.76
 -11   7   6   33.57    2.17
 -11   7   9  245.01    8.86
 -11   7   9  258.90    7.66
   4 -11   9  252.22    7.89
   4 -11   9  244.05    9.18
 -11   7  12  335.66   11.72
   4 -11  12  348.46   11.23
 -11   7  12  363.93   10.66
   4 -11  12  367.05   10.84
   4 -11  12  360.65   12.16
   4 -11  12  369.12   10.53
 -11   7  12  334.39   11.67
   7   4  12  325.96   11.16
 -11   7  12  352.15   11.39
 -11   7  15  274.47   10.82
   4 -11  15  269.97   10.29
   4 -11  15  273.23    9.89
 -11   7  15  290.10   10.02
   4 -11  15  273.84   11.34
 -11   7  15  264.15   10.46
   4 -11  15  286.99    9.58
   7   4  15  270.88   10.25
 -11   7  15  274.96   11.02
 -11   7  18 1187.28   28.14
   4 -11  18 1175.26   28.19
   4 -11  18 1206.58   27.84
   7   4  18 1294.76   27.39
 -11   7  18 1150.91   27.35
   4 -11  18 1193.51   29.69
   4 -11  18 1185.78   26.77
   7   4  18 1222.96   28.05
 -11   7  21  497.40   14.50
   4 -11  21  469.85   13.63
 -11   7  21  492.83   14.82
 -11   7  24  201.70    7.41
   4 -11  24  206.13    7.31
 -11   7  24  203.87    8.04
   4 -11  27   11.47    2.28
   4 -11  27    8.60    1.65
 -11   7  27   11.94    2.01
   5 -12 -22  227.48    7.75
 -12   7 -22  218.35    9.07
   5 -12 -19  125.23    6.53
 -12   7 -19  143.89    8.11
 -12   7 -16  736.58   20.84
   5 -12 -16  768.91   19.29
   5 -12 -16  712.91   17.83
 -12   7 -13  232.86   10.18
   5 -12 -13  239.86    9.23
 -12   7 -13  222.51    8.71
   5 -12 -13  220.10    8.44
 -12   7 -10   91.65    6.20
   5 -12 -10   93.00    5.56
   5 -12 -10   95.97    5.40
 -12   7 -10  107.52    5.54
 -12   7  -7    6.96    2.12
   5 -12  -7    5.79    2.28
 -12   7  -4 2432.86   46.58
 -12   7  -4 2462.49   46.52
   5 -12  -4 2508.98   47.52
   5 -12  -1   14.00    2.31
 -12   7  -1   14.43    1.89
 -12   7  -1   17.30    2.32
 -12   7   2  167.49    5.89
 -12   7   2  163.26    4.89
 -12   7   5   25.66    2.84
   5 -12   5   23.24    2.19
   5 -12   5   28.70    2.99
 -12   7   8  134.81    6.48
 -12   7   8  138.13    5.07
   5 -12   8  139.31    5.49
   5 -12   8  140.26    6.76
   5 -12   8  130.38    5.29
   5 -12  11  361.70   10.44
 -12   7  11  348.58   10.10
   5 -12  11  351.35   12.00
 -12   7  11  321.91   11.42
   5 -12  11  346.01   10.09
 -12   7  11  343.78   11.12
   7   5  11  337.71   11.35
 -12   7  14    7.08    3.54
   5 -12  14    6.76    2.68
   5 -12  14    8.07    2.78
 -12   7  14    7.92    2.35
   5 -12  14    7.12    3.21
 -12   7  14    8.32    4.46
   5 -12  14   10.69    2.63
 -12   7  14    7.67    3.24
   7   5  14    6.90    3.07
 -12   7  17    9.52    3.98
   7   5  17    9.21    2.82
   5 -12  17   16.39    3.23
   5 -12  17   16.13    3.51
 -12   7  17   14.13    2.71
   5 -12  17   16.08    4.07
 -12   7  17    8.61    3.66
   7   5  17   14.89    3.43
   5 -12  17   16.89    3.24
 -12   7  20   19.08    4.10
   5 -12  20   19.35    4.30
   5 -12  20   17.81    3.16
   7   5  20   21.68    3.58
 -12   7  23    2.94    2.74
   5 -12  23    2.62    3.08
 -12   7  23    6.88    2.79
   5 -12  23    5.88    2.35
 -12   7  26    9.70    1.63
 -12   7  26   10.10    2.11
   5 -12  26   11.93    1.78
 -13   7 -23    4.73    2.78
 -13   7 -20  261.07   10.59
   6 -13 -20  264.18    8.77
 -13   7 -17  477.52   16.13
   6 -13 -17  500.67   14.03
 -13   7 -14    6.26    2.75
   6 -13 -14    2.64    2.70
   6 -13 -14    6.86    3.32
 -13   7 -14    2.86    3.26
 -13   7 -11  572.46   15.43
   6 -13 -11  547.68   14.94
 -13   7 -11  574.53   17.33
   6 -13 -11  566.34   15.48
 -13   7  -8   32.10    3.31
   6 -13  -8   30.50    3.62
 -13   7  -8   34.28    4.11
   6 -13  -8   35.90    3.31
 -13   7  -5   14.12    2.41
   6 -13  -5   17.96    3.01
 -13   7  -5   20.87    3.36
   6 -13  -5   16.91    3.04
 -13   7  -2 1161.14   24.24
   6 -13  -2 1205.92   25.45
 -13   7  -2 1146.59   23.98
   6 -13   1  206.59    7.50
 -13   7   1  191.68    5.95
 -13   7   1  191.66    6.58
 -13   7   4  595.59   14.24
   6 -13   4  617.41   16.16
   6 -13   7  969.00   22.22
 -13   7   7  915.19   21.88
   6 -13   7  975.76   20.12
   6 -13   7  983.26   22.83
 -13   7   7  952.63   21.19
   6 -13   7  967.41   20.48
 -13   7  10  510.68   14.90
   6 -13  10  525.68   13.29
   6 -13  10  527.49   15.43
 -13   7  10  471.19   14.46
   6 -13  10  523.45   13.25
 -13   7  10  519.16   14.34
 -13   7  13  551.09   16.42
   6 -13  13  503.78   15.63
 -13   7  13  556.59   14.60
   6 -13  13  584.11   15.02
   6 -13  13  551.83   16.83
   6 -13  13  574.16   14.60
 -13   7  13  545.83   16.08
 -13   7  13  568.19   16.07
   7   6  13  571.04   16.29
 -13   7  16    6.36    3.90
   6 -13  16    8.46    3.04
   6 -13  16   10.63    3.77
   6 -13  16    7.83    2.72
 -13   7  16    8.02    3.56
   7   6  16    9.66    3.28
 -13   7  19  270.37   10.33
   6 -13  19  260.58   11.15
   7   6  19  289.86   10.32
 -13   7  19  255.64   10.21
   6 -13  19  252.26    8.94
 -13   7  22  293.22    9.63
   6 -13  22  281.49   10.73
   6 -13  22  276.70    8.62
 -13   7  25    4.33    1.75
   6 -13  25    4.67    2.34
   6 -13  25    3.40    1.49
 -13   7  25    2.82    1.84
 -14   7 -24   44.94    3.37
 -14   7 -21  110.92    6.39
 -14   7 -18   22.01    4.15
 -14   7 -15  326.92   12.94
   7 -14 -15  344.06   11.09
 -14   7 -15  311.94   11.29
 -14   7 -12  179.65    7.92
   7 -14 -12  170.10    7.46
 -14   7  -9   87.31    6.22
   7 -14  -9   88.67    5.53
   7 -14  -9   79.81    5.20
 -14   7  -9   82.49    5.12
 -14   7  -6   94.66    6.12
   7 -14  -6   93.99    5.46
   7 -14  -3  719.81   18.04
 -14   7  -3  723.25   18.45
 -14   7  -3  736.20   17.15
   7 -14  -3  772.69   18.28
 -14   7  -3  720.77   17.10
   7 -14   0  338.49   10.65
 -14   7   0  322.85    9.43
   7 -14   0  340.40   10.60
 -14   7   0  327.97    9.08
 -14   7   3  483.59   12.87
 -14   7   3  468.71   12.03
   7 -14   3  497.12   13.69
   7 -14   3  512.11   14.14
 -14   7   6 2365.74   46.41
   7 -14   6 2363.99   46.87
   7 -14   6 2436.70   47.66
 -14   7   6 2428.14   45.51
 -14   7   9    6.17    3.12
   7 -14   9    4.10    2.32
   7 -14   9    8.97    3.15
 -14   7   9    5.61    2.50
   7 -14   9    6.83    2.15
 -14   7   9    7.22    4.19
   7 -14  12   19.47    3.03
   7 -14  12   20.60    3.96
   7 -14  12   28.35    3.15
 -14   7  12   13.49    4.49
   7   7  12   19.31    3.70
 -14   7  12   17.23    3.35
 -14   7  15  180.86    9.04
   7 -14  15  185.31    8.75
   7 -14  15  197.32    9.50
   7   7  15  210.56    9.11
 -14   7  15  185.65    8.71
   7 -14  15  196.50    7.61
 -14   7  18  113.41    7.01
   7 -14  18  126.58    7.61
   7   7  18  137.36    6.95
   7 -14  18  118.12    5.71
 -14   7  18  121.30    6.98
 -14   7  21   73.70    5.00
   7 -14  21   68.90    5.52
   7 -14  21   63.70    3.91
 -14   7  24  111.62    4.48
   7 -14  24  112.43    5.49
 -14   7  24  110.88    4.82
 -15   7 -22   31.42    3.50
 -15   7 -19   51.04    4.90
 -15   7 -19   49.05    3.79
 -15   7 -16  307.00   12.30
 -15   7 -13  118.81    6.55
 -15   7 -13  126.29    6.70
   8 -15 -10  180.15    7.72
 -15   7 -10  184.48    7.89
 -15   7  -7  252.79   10.43
   8 -15  -7  258.69    9.30
 -15   7  -4  530.94   15.23
   8 -15  -4  517.96   14.35
 -15   7  -4  503.82   13.70
 -15   7  -4  496.64   13.42
   8 -15  -4  518.04   14.41
   8 -15  -1 1983.73   38.90
 -15   7  -1 1811.61   38.35
 -15   7  -1 1801.52   36.88
   8 -15  -1 2002.24   38.99
 -15   7   2  545.28   14.12
   8 -15   2  536.01   15.03
   8 -15   2  567.62   15.33
 -15   7   5   56.96    4.49
   8 -15   5   57.84    4.55
   8 -15   5   54.50    4.77
 -15   7   8  277.13   10.31
   8 -15   8  298.44   10.92
 -15   7   8  292.24    9.62
   8 -15  11  306.07   11.25
 -15   7  11  313.88   11.58
   8 -15  11  311.09   11.79
 -15   7  11  293.40   10.69
 -15   7  11  323.70   10.98
   7   8  11  304.93   11.34
   8 -15  11  305.57    9.46
 -15   7  14   52.61    5.45
   8 -15  14   55.47    4.05
 -15   7  14   61.21    5.18
   7   8  14   53.34    4.95
 -15   7  17   90.28    6.38
   8 -15  17   94.73    6.61
   8 -15  17   84.76    4.77
 -15   7  17   96.98    6.06
   7   8  17  103.49    6.11
 -15   7  20   15.63    3.38
   8 -15  20   18.90    3.70
   8 -15  20   15.18    2.40
 -15   7  20   17.71    3.28
   7   8  20   20.82    2.92
 -15   7  23  128.13    5.05
   8 -15  23  130.43    5.80
 -14   6 -23  719.13   17.23
 -14   6 -20  602.28   17.30
 -14   6 -17  167.28    8.90
 -14   6 -14  832.01   22.83
 -14   6 -14  826.53   20.80
   8 -14 -11 1555.09   32.36
 -14   6 -11 1562.85   33.27
 -14   6  -8 1634.71   35.80
 -14   6  -8 1626.67   33.48
   8 -14  -8 1582.01   33.28
 -14   6  -5 1010.68   24.18
 -14   6  -5 1019.99   23.01
   8 -14  -5 1023.90   22.95
 -14   6  -2 3892.94   75.47
 -14   6  -2 4192.85   74.71
   8 -14  -2 4200.45   75.58
 -14   6  -2 3960.40   73.84
 -14   6   1  784.46   18.05
 -14   6   1  826.52   17.77
 -14   6   1  752.80   17.21
   8 -14   1  814.90   19.19
   8 -14   1  801.12   19.12
 -14   6   4 1500.79   31.07
   8 -14   4 1501.78   31.64
   8 -14   4 1527.07   32.04
 -14   6   4 1463.08   30.09
 -14   6   7 2465.64   49.45
   8 -14   7 2477.25   49.74
   8 -14   7 2562.24   50.38
 -14   6   7 2545.21   48.78
   8 -14  10  927.15   22.95
   8 -14  10  957.74   23.53
 -14   6  10  939.93   22.43
   8 -14  13  507.54   15.42
 -14   6  13  512.80   15.78
   8 -14  13  523.68   13.95
   8 -14  13  533.37   16.24
 -14   6  13  495.23   14.69
 -14   6  13  529.84   15.47
   8 -14  13  505.38   13.35
   6   8  13  546.30   16.04
 -14   6  16  962.72   23.97
   8 -14  16  961.50   24.84
   8 -14  16  935.00   21.39
 -14   6  16  961.21   24.14
   8 -14  19 1207.05   28.78
 -14   6  19 1151.09   27.51
   8 -14  19 1152.24   25.20
   8 -14  22  239.09    9.22
   8 -14  22  226.02    6.84
   8 -14  25  386.64   10.15
 -14   6  25  393.89    9.62
 -13   5 -24   14.82    2.77
 -13   5 -21  195.24    8.83
 -13   5 -18  213.80   10.11
 -13   5 -15    8.31    2.46
 -13   5 -15    6.55    3.36
   8 -13 -12  165.94    6.85
 -13   5 -12  170.20    7.38
 -13   5  -9  102.84    5.43
 -13   5  -9  125.04    6.55
   8 -13  -9  113.26    5.64
 -13   5  -9  110.67    6.66
 -13   5  -6 1287.66   26.98
 -13   5  -6 1275.48   27.85
   8 -13  -6 1304.71   27.33
 -13   5  -6 1315.32   28.94
 -13   5  -3  493.84   12.92
   8 -13  -3  511.36   13.13
 -13   5  -3  476.30   12.09
 -13   5   0  183.35    6.10
   8 -13   0  197.63    7.22
 -13   5   0  194.62    6.68
 -13   5   3  288.09    7.93
   8 -13   3  305.04    9.66
 -13   5   6  918.89   21.30
   8 -13   6  916.46   21.49
   8 -13   6  950.18   21.82
 -13   5   6  930.87   20.80
   8 -13   9  232.11    8.86
   8 -13   9  233.12    9.27
 -13   5   9  234.93    8.70
 -13   5  12    8.97    3.84
   8 -13  12    7.31    2.73
   8 -13  12    4.99    3.18
 -13   5  12    7.98    3.03
   5   8  12    6.79    3.08
   8 -13  15  206.53    9.30
 -13   5  15  244.80   10.04
   8 -13  15  213.97    9.89
 -13   5  15  218.85    9.60
   8 -13  15  227.97    7.98
   5   8  15  235.98   10.04
 -13   5  18  150.21    7.83
   8 -13  18  149.71    8.40
   5   8  18  163.54    8.08
   8 -13  18  142.01    6.25
 -13   5  21    8.70    3.11
   8 -13  21    9.85    3.31
   8 -13  21    7.19    2.18
   5   8  21    9.50    2.90
 -13   5  21    8.52    3.14
 -13   5  24   21.30    2.58
   8 -13  24   21.11    3.25
   8 -13  24   19.45    1.97
 -13   5  24   23.83    2.95
 -12   4 -25 1610.02   31.70
 -12   4 -22  443.79   13.75
 -12   4 -19  592.76   17.57
 -12   4 -19  548.31   14.66
 -12   4 -16  714.76   17.60
 -12   4 -16  756.66   21.03
 -12   4 -16  734.20   18.92
 -12   4 -13 1068.75   26.32
 -12   4 -13 1036.64   24.06
 -12   4 -10 1360.95   30.59
 -12   4 -10 1343.12   28.44
 -12   4 -10 1308.13   29.53
   8 -12 -10 1345.38   27.72
 -12   4  -7  292.68   10.13
 -12   4  -7  290.33    8.78
 -12   4  -7  273.12    9.34
   8 -12  -7  273.88    8.66
 -12   4  -4 6094.76  109.18
   8 -12  -4 6296.47  108.91
 -12   4  -1  140.36    5.54
 -12   4  -1  149.00    5.04
 -12   4   2 3840.58   68.34
   8 -12   2 3811.24   69.22
 -12   4   2 3947.11   67.11
 -12   4   5 4638.60   82.96
   8 -12   5 4608.64   84.63
   8 -12   8 1545.23   32.37
   8 -12   8 1581.49   32.89
 -12   4   8 1524.16   31.89
 -12   4  11  169.79    7.82
   8 -12  11  161.24    7.42
   8 -12  11  167.58    7.95
 -12   4  11  190.63    7.93
 -12   4  11  170.34    6.83
   8 -12  14 1262.42   29.34
 -12   4  14 1231.94   29.09
   8 -12  14 1315.12   30.52
 -12   4  14 1313.34   29.53
   4   8  14 1285.91   29.90
 -12   4  17  677.62   18.60
   8 -12  17  661.79   19.67
   8 -12  17  664.50   16.70
 -12   4  20  614.77   16.40
   8 -12  20  599.23   18.02
   4   8  20  645.50   17.26
 -12   4  20  599.38   17.08
 -12   4  23  235.02    7.84
   8 -12  23  216.02    9.13
   8 -12  23  207.51    6.81
 -12   4  23  229.62    8.46
   8 -12  26  183.33    6.70
 -12   4  26  196.50    6.17
 -11   3 -23   14.75    2.59
 -11   3 -23   20.71    3.62
 -11   3 -20  376.72   13.29
 -11   3 -20  351.70   11.19
 -11   3 -17   11.23    2.62
 -11   3 -17   12.43    3.70
 -11   3 -17   12.75    2.77
 -11   3 -14   59.58    5.31
 -11   3 -14   53.56    3.96
 -11   3 -11   49.97    3.74
 -11   3 -11   50.19    4.49
   8 -11 -11   54.12    3.74
 -11   3  -8  519.59   13.95
 -11   3  -8  505.57   12.86
   8 -11  -8  518.78   12.69
 -11   3  -5  324.98    9.60
 -11   3  -5  309.22    8.50
   8 -11  -5  304.64    8.78
 -11   3  -2   49.27    2.75
 -11   3  -2   51.35    3.37
   8 -11  -2   55.73    3.33
 -11   3   1  184.68    5.34
 -11   3   1  206.19    6.52
   8 -11   1  201.74    6.69
 -11   3   1  198.99    5.58
 -11   3   4  453.29   11.17
   8 -11   4  473.13   11.98
 -11   3   7   26.99    2.23
   8 -11   7   23.09    2.64
 -11   3  10  134.22    6.59
   8 -11  10  138.50    6.46
 -11   3  10  145.70    5.21
 -11   3  10  142.60    6.54
 -11   3  13  327.34   11.36
   8 -11  13  331.44   11.42
   8 -11  13  356.80   12.40
   3   8  13  345.12   11.94
 -11   3  16   27.50    4.22
   8 -11  16   24.95    3.61
   3   8  16   42.04    4.15
   8 -11  16   26.66    4.33
   8 -11  16   26.60    3.14
 -11   3  16   26.81    4.32
   3   8  16   29.18    4.23
 -11   3  19   99.73    6.24
   8 -11  19   97.13    7.18
   3   8  19   96.81    6.51
 -11   3  19   99.19    6.66
   8 -11  19   94.88    5.29
 -11   3  22   49.39    4.30
   8 -11  22   54.14    5.38
   3   8  22   59.26    4.94
   8 -11  22   42.68    3.53
 -11   3  22   54.30    4.89
 -11   3  25    8.28    2.51
   8 -11  25    4.28    2.66
   8 -11  25    7.13    1.72
 -10   2 -24 1545.31   31.96
 -10   2 -24 1469.75   30.76
 -10   2 -21 1840.17   38.34
 -10   2 -21 1919.20   40.49
 -10   2 -18 1250.74   29.37
 -10   2 -18 1173.13   26.65
 -10   2 -18 1181.92   27.36
 -10   2 -15 1910.59   40.14
 -10   2 -15 1823.63   37.23
 -10   2 -15 1776.52   37.65
 -10   2 -12 1004.90   24.06
 -10   2 -12  971.48   22.05
 -10   2 -12  987.16   23.43
 -10   2  -9  929.49   20.61
   8 -10  -9  968.73   20.03
   8 -10  -3 6713.48  118.43
 -10   2   0 4465.98   78.39
   8 -10   0 4471.26   78.15
   8 -10   3 2384.38   42.43
 -10   2   3 2388.85   41.33
 -10   2   3 2301.50   41.96
   8 -10   6 3145.55   59.09
 -10   2   6 3205.99   58.08
   8 -10   9 1708.01   35.11
 -10   2   9 1744.72   33.38
   8 -10  12  639.62   17.17
 -10   2  12  618.30   16.52
 -10   2  12  664.57   16.53
 -10   2  12  664.64   15.01
   8 -10  12  685.94   17.92
 -10   2  15  979.75   23.75
   8 -10  15  979.66   24.56
 -10   2  15 1036.22   24.12
   8 -10  15 1062.24   25.91
   2   8  15 1017.96   24.98
 -10   2  15 1035.70   24.60
 -10   2  18 1789.53   37.63
   8 -10  18 1692.17   38.89
   2   8  18 1876.64   38.36
   8 -10  18 1802.55   40.36
   8 -10  18 1703.59   36.18
 -10   2  18 1822.70   38.87
   2   8  18 1878.61   39.44
 -10   2  21 1426.44   30.17
   8 -10  21 1424.58   33.34
   2   8  21 1467.98   32.10
 -10   2  21 1445.49   31.54
   8 -10  24  393.45   13.02
 -10   2  24  407.72   11.80
   8 -10  24  379.03   10.27
   8 -10  27 1106.36   23.19
 -10   2  27 1075.58   21.62
  -9   1 -25   54.04    3.98
  -9   1 -25   54.69    4.08
  -9   1 -22   74.97    5.74
  -9   1 -22   69.64    4.97
  -9   1 -19  349.98   11.61
  -9   1 -19  334.54   11.54
  -9   1 -16  910.41   21.71
  -9   1 -16  893.49   21.81
  -9   1 -13  261.18    9.98
  -9   1 -13  239.14    8.34
  -9   1 -13  234.62    8.35
  -9   1 -13  255.35    9.54
  -9   1 -10  403.19   10.87
  -9   1 -10  395.80   11.73
   8  -9 -10  401.89    9.92
   8  -9  -7  337.10    8.61
  -9   1  -7  339.07    8.95
   8  -9  -4   33.71    2.44
  -9   1  -4   27.05    2.80
  -9   1  -4   33.13    2.18
   8  -9  -1   11.87    1.69
  -9   1  -1    7.87    1.19
  -9   1  -1    9.86    1.96
  -9   1  -1   11.04    1.49
  -9   1   2 4216.41   76.22
   8  -9   2 4936.32   78.80
  -9   1   5 1164.66   23.45
   8  -9   5 1179.04   23.95
  -9   1   8  786.33   16.99
   8  -9   8  784.89   18.04
  -9   1  11  560.90   13.23
  -9   1  11  563.11   14.14
  -9   1  11  530.76   14.01
   8  -9  11  550.60   14.69
  -9   1  11  538.40   14.38
  -9   1  14   14.74    3.12
   8  -9  14   19.94    3.15
  -9   1  14   18.23    2.34
  -9   1  14   17.01    2.86
   8  -9  14   13.11    3.15
  -9   1  14   16.88    3.23
   1   8  14   14.66    3.32
  -9   1  17  163.98    7.53
   8  -9  17  152.27    8.05
  -9   1  17  168.54    7.96
   1   8  17  172.91    7.95
   8  -9  17  186.67    9.32
  -9   1  17  168.17    8.25
   1   8  17  164.77    8.48
   8  -9  17  171.18    7.03
  -9   1  20   17.02    3.48
   8  -9  20   19.17    4.29
  -9   1  20   19.42    2.99
   8  -9  20   21.01    3.01
  -9   1  20   17.50    3.84
   1   8  20   29.30    4.14
   8  -9  23    4.68    3.27
   8  -9  23    3.99    2.16
  -9   1  23    3.19    2.94
  -9   1  23    5.15    2.15
  -9   1  26    7.23    2.27
   8  -9  26    7.96    2.74
   8  -9  26    8.25    1.78
  -8   0 -26  410.97   11.21
  -8   0 -23  883.38   21.76
  -8   0 -23  857.13   20.88
  -8   0 -20 1455.85   32.33
  -8   0 -20 1522.63   33.94
  -8   0 -17 2168.73   45.22
  -8   0 -17 2099.55   43.24
  -8   0 -14  594.52   15.44
  -8   0 -11  232.74    8.44
   8  -8  -8 3658.27   65.36
  -8   0  -8 3669.41   67.63
   0   8  -5 1227.82   22.44
  -8   0  -5 1150.21   23.09
   8  -8  -5 1197.02   22.97
  -8   0  -2  428.53    9.16
   8  -8  -2  450.22    9.81
  -8   0  -2  416.56   10.57
  -8   0   4 2485.27   46.24
   8  -8   4 2526.85   46.36
  -8   0   7 4145.19   74.47
   8  -8   7 4125.21   75.13
  -8   0  10 5530.07   99.63
  -8   0  10 5558.78   99.05
  -8   0  13 2760.48   51.50
  -8   0  13 2707.49   52.10
  -8   0  13 2705.85   52.80
   0   8  16  608.05   16.45
  -8   0  16  596.35   14.99
  -8   0  16  575.68   15.45
  -8   0  16  578.43   16.26
  -8   0  16  606.46   15.38
  -8   0  19  121.18    6.19
  -8   0  19  103.09    6.51
   0   8  19  117.52    6.61
   8  -8  19  124.55    7.82
  -8   0  19  113.32    6.69
   8  -8  19  109.77    5.82
  -8   0  19  116.33    6.01
   8  -8  22 1554.50   35.91
  -8   0  22 1582.91   32.27
  -8   0  22 1568.43   33.42
   8  -8  22 1468.71   31.73
   8  -8  25 1175.50   27.28
  -8   0  25 1159.10   24.61
   8  -8  25 1134.17   23.77
  -8   0  25 1147.20   23.65
   8  -8  28  157.89    5.77
   0   8  28  107.57    3.67
  -7  -1 -27  112.88    5.02
  -7  -1 -24  104.07    5.88
  -7  -1 -24  110.54    6.06
  -7  -1 -21  442.54   14.21
  -7  -1 -21  415.89   13.34
  -7  -1 -18   25.09    3.78
  -7  -1 -18   26.29    4.22
  -7  -1 -15    5.56    2.48
  -7  -1 -12   72.81    4.64
  -7  -1  -9  398.42   11.25
  -1   8  -9  428.64    9.45
  -7  -1  -6  499.71   12.20
  -1   8  -6  497.46   10.44
   8  -7  -6  486.97   10.32
  -7  -1  -6  483.69   10.89
  -1   8  -3   12.60    1.75
   8  -7  -3   18.00    1.59
  -7  -1  -3   12.02    2.08
  -7  -1  -3   20.16    1.49
  -7  -1   3  351.40    8.85
   8  -7   3  353.34    8.57
  -7  -1   6  870.89   18.20
  -7  -1   9 3643.26   66.33
  -7  -1  12  495.40   12.56
  -7  -1  15  103.45    5.26
  -7  -1  15   96.97    5.48
  -1   8  15   98.05    5.75
  -7  -1  15   90.98    5.10
  -7  -1  15  102.06    5.23
  -7  -1  15   97.76    5.72
  -7  -1  18  239.88    9.66
  -7  -1  18  249.21    8.93
  -1   8  18  266.58   10.08
  -7  -1  18  256.61    9.83
   8  -7  18  238.04    8.79
  -7  -1  18  255.22    9.30
  -7  -1  21    3.57    2.94
   8  -7  21    5.04    2.55
  -7  -1  21    5.08    2.59
  -1   8  24    3.96    2.58
   8  -7  24    4.40    3.29
  -7  -1  24    7.67    2.61
  -7  -1  24    3.25    2.34
   8  -7  24    5.66    2.23
   8  -7  27   30.30    3.48
   8  -7  27   31.93    2.35
  -7  -1  27   28.83    2.33
  -6  -2 -25  523.83   13.74
  -6  -2 -22  694.55   18.81
  -6  -2 -19 1072.99   25.41
  -6  -2 -16  798.54   19.92
  -2   8 -13 6622.23  115.60
  -6  -2 -13 6427.98  118.06
  -6  -2  -7 1354.16   27.70
  -2   8  -7 1426.71   26.23
  -6  -2  -7 1368.25   26.75
  -2   8  -4 1570.76   28.58
  -6  -2  -4 1523.12   28.71
   8  -6  -4 1543.29   27.80
  -6  -2  -4 1503.71   29.76
  -6  -2   2 2390.28   44.82
  -6  -2   2 2508.57   43.50
   8  -6   2 2464.53   44.59
  -6  -2   5 1816.46   35.04
  -6  -2   5 1875.79   32.81
  -6  -2  11 1386.73   28.30
  -6  -2  11 1395.53   28.19
  -6  -2  14  216.01    7.95
  -6  -2  14  201.01    7.63
  -6  -2  14  221.33    8.06
  -2   8  14  219.14    8.80
  -2   8  14  222.53    8.47
  -6  -2  14  217.87    7.67
  -6  -2  17  167.45    7.67
  -6  -2  17  190.25    7.64
  -6  -2  17  162.31    7.49
  -6  -2  17  183.12    7.55
  -2   8  17  165.90    8.16
  -6  -2  20 1847.70   39.58
  -2   8  20 2090.47   41.95
  -2   8  20 2068.82   42.14
   8  -6  20 1822.80   39.54
  -6  -2  20 2014.25   40.76
  -6  -2  20 2001.64   40.63
  -2   8  23  665.01   16.39
  -6  -2  23  638.16   16.61
  -6  -2  23  629.69   16.15
   8  -6  26  699.38   18.24
   8  -6  26  654.88   15.15
  -6  -2  26  675.67   15.73
   8  -6  29  358.86    9.40
  -2   8  29  345.21    8.33
  -5  -3 -26  152.32    6.66
  -5  -3 -23   86.45    5.85
  -5  -3 -17  350.52   11.83
  -5  -3 -14   18.86    3.08
  -5  -3 -14   15.67    3.10
  -3   8 -14   15.52    2.10
  -3   8 -11  141.09    4.93
  -5  -3 -11  144.44    5.93
  -5  -3 -11  143.43    5.56
  -5  -3  -8  421.82   10.44
  -5  -3  -8  423.25   10.90
  -3   8  -8  435.57    9.89
  -5  -3  -5  512.51   11.91
  -5  -3  -5  502.03   11.36
  -3   8  -5  515.33   11.01
  -3   8  -2  380.83    8.68
  -5  -3  -2  379.06    8.57
  -5  -3  -2  369.80    9.18
   8  -5  -2  380.47    7.54
  -3   8   1  858.84   17.73
  -5  -3   1  890.62   17.04
  -5  -3   1  885.48   17.99
   8  -5   1  913.09   16.99
  -5  -3   4  337.68    7.31
  -5  -3   7  985.73   20.15
  -5  -3   7  975.75   18.51
  -5  -3  10   40.51    3.13
  -5  -3  10   42.90    2.21
  -5  -3  13   46.43    3.49
  -3   8  13   48.37    3.90
  -5  -3  13   44.64    3.59
  -5  -3  16 1054.11   24.12
  -5  -3  16 1044.80   23.94
  -5  -3  16 1073.31   25.05
  -3   8  16 1021.34   24.92
  -5  -3  16 1039.46   23.68
  -5  -3  16 1070.91   24.04
  -3   8  16 1110.82   25.27
  -5  -3  19  243.47    9.46
  -5  -3  19  256.86   10.29
  -5  -3  19  270.89    9.98
  -5  -3  19  254.91    9.41
  -3   8  19  267.77   10.41
  -5  -3  22   44.54    4.40
  -5  -3  22   50.45    4.53
   8  -5  22   52.59    4.23
  -5  -3  22   50.22    4.25
  -3   8  25    7.16    2.45
   8  -5  25    4.13    3.12
   8  -5  25    7.44    2.22
  -5  -3  25    6.93    2.50
   8  -5  28   70.69    4.37
  -5  -3  28   63.82    3.28
   8  -5  28   61.98    2.82
  -3   8  28   67.08    3.30
  -4  -4 -27  682.44   16.04
  -4  -4 -24 2130.13   42.29
  -4  -4 -24 2103.44   42.93
  -4  -4 -21  602.93   17.11
  -4   8 -15 7170.38  127.48
  -4   8 -12 6370.78  112.82
  -4  -4 -12 6353.02  113.90
  -4   8  -9 3262.97   57.41
  -4  -4  -9 3095.10   58.11
  -4  -4  -9 3113.30   57.96
  -4   8  -6   69.84    3.08
  -4  -4  -6   71.11    3.62
  -4  -4  -6   68.15    3.50
  -4  -4   9 4592.17   81.34
  -4  -4  12 2229.66   43.10
  -4   8  12 2209.34   43.40
  -4  -4  12 2228.43   41.55
  -4  -4  15 3553.73   67.95
  -4   8  15 3666.87   68.68
  -4  -4  15 3612.86   69.40
  -4  -4  15 3724.74   67.92
  -4  -4  15 3589.10   67.14
  -4   8  15 3726.92   69.26
  -4  -4  18 1475.17   32.84
  -4   8  18 1533.83   33.74
  -4  -4  18 1569.84   34.75
  -4  -4  18 1571.91   33.16
  -4   8  18 1519.24   33.83
  -4  -4  18 1536.48   32.13
  -4  -4  21  187.24    8.97
  -4  -4  21  189.17    8.38
  -4  -4  21  185.04    7.50
  -4  -4  24  719.41   18.61
  -4  -4  24  720.12   18.28
   8  -4  24  688.73   17.37
   8  -4  27  865.07   20.38
  -4   8  27  838.52   18.21
  -4  -4  27  797.88   18.07
   8  -4  27  814.04   17.37
  -3  -5 -28  122.97    4.91
  -3  -5 -25   79.36    5.25
  -3  -5 -22  142.97    7.57
  -3  -5 -19 1016.70   25.02
  -5   8 -19 1042.44   23.37
  -3  -5 -16  580.55   16.38
  -5   8 -16  598.31   14.86
  -3  -5 -13   71.26    4.30
  -5   8 -13   78.43    4.06
  -3  -5 -13   72.60    4.41
  -3  -5 -10  553.44   13.63
  -5   8 -10  628.03   13.65
  -5   8  -7  154.14    5.02
  -3  -5  -7  164.48    5.61
  -3  -5  -4  987.15   20.02
  -3  -5  -4  988.31   19.84
  -5   8  -4 1009.03   19.69
  -5   8  -1  274.69    7.14
  -3  -5  -1  273.40    7.23
  -5   8   2  200.86    5.92
  -3  -5   2  202.06    5.57
  -3  -5   2  195.10    5.60
  -3  -5   2  212.00    5.89
  -3  -5   5 2050.32   37.77
  -3  -5   5 2065.78   38.38
  -3  -5   8 2272.89   41.94
  -5   8   8 2151.77   41.74
  -3  -5   8 2237.68   41.04
  -5   8  11  106.76    4.99
  -3  -5  11   94.47    4.13
  -3  -5  14  391.65   11.68
  -5   8  14  396.69   11.77
  -3  -5  14  375.78   10.47
  -5   8  14  353.60   11.50
  -3  -5  14  406.44   11.37
  -5   8  14  392.37   12.37
  -3  -5  17  861.64   21.39
  -5   8  17  861.27   21.63
  -3  -5  17  900.56   22.81
  -5   8  17  906.29   22.64
  -3  -5  17  892.89   21.28
  -5   8  17  847.39   21.58
  -5   8  20   11.97    3.06
  -3  -5  20   13.69    3.41
  -3  -5  20   13.26    3.61
  -3  -5  20   13.03    3.21
  -5   8  23  149.37    7.14
  -3  -5  23  137.89    7.47
  -3  -5  23  143.59    7.17
  -5   8  26  243.39    7.37
  -3  -5  26  226.23    8.10
  -5   8  26  252.61    8.45
  -3  -5  26  238.96    8.30
   8  -3  26  247.18    7.73
   8  -3  29    9.13    1.95
  -5   8  29    6.79    1.35
  -3  -5  29    8.64    1.53
  -2  -6 -29  209.08    5.80
  -2  -6 -26  643.04   15.79
  -2  -6 -23 1000.98   22.91
  -2  -6 -23  959.55   23.32
  -2  -6 -20 1213.43   28.13
  -6   8 -20 1207.44   26.88
  -2  -6 -17 1137.46   26.52
  -6   8 -17 1125.74   24.99
  -6   8 -14 1944.45   38.69
  -2  -6 -14 1913.63   38.93
  -6   8 -11 2257.97   42.07
  -2  -6 -11 2220.51   41.91
  -2  -6 -11 2143.89   42.55
  -2  -6  -8 1189.11   23.84
  -6   8  -8 1217.36   24.04
  -6   8  -5 1545.39   28.64
  -2  -6  -5 1493.70   28.43
  -2  -6  -5 1444.32   28.99
  -2  -6   4 4088.72   73.67
  -6   8   4 4181.87   73.12
  -2  -6   4 4103.63   73.51
  -2  -6   7 3067.09   56.66
  -6   8   7 3189.94   56.63
  -2  -6   7 3048.15   56.25
  -6   8  10 1440.64   29.65
  -2  -6  10 1506.14   29.84
  -2  -6  10 1478.44   29.10
  -6   8  13 1294.26   27.95
  -2  -6  13 1306.68   27.14
  -2  -6  13 1347.11   27.56
  -6   8  13 1302.50   28.81
  -2  -6  16 1165.98   25.86
  -6   8  16 1181.81   27.00
  -2  -6  16 1212.20   27.16
  -2  -6  16 1212.23   28.46
  -6   8  16 1137.70   26.72
  -6   8  16 1235.52   28.16
  -2  -6  16 1232.39   26.61
  -6   8  19 1290.36   29.37
  -2  -6  19 1312.63   30.93
  -6   8  19 1296.81   29.30
  -2  -6  19 1209.14   28.86
  -6   8  22 1489.43   32.08
  -2  -6  22 1432.96   33.62
  -6   8  25  502.88   12.90
  -2  -6  25  475.21   14.05
  -2  -6  25  474.60   13.32
   8  -2  25  491.76   12.87
   8  -2  28  274.04    8.60
  -2  -6  28  248.32    7.25
  -6   8  28  248.82    6.56
   8  -2  28  249.98    6.47
  -6   8  28  258.47    7.27
  -1  -7 -27   18.99    2.54
  -1  -7 -24  222.58    8.66
  -1  -7 -21  154.10    7.80
  -1  -7 -18  101.61    6.54
  -7   8 -18   95.83    5.55
  -7   8 -15 2027.72   41.91
  -7   8 -15 2071.42   40.96
  -1  -7 -15 1983.09   40.76
  -7   8 -12 1833.60   36.18
  -1  -7 -12 1838.04   35.37
  -1  -7 -12 1817.12   36.45
  -1  -7  -9   59.46    3.21
  -7   8  -9   50.62    3.32
  -1  -7  -6   16.99    1.99
  -7   8  -6   15.04    2.04
  -1  -7  -3  403.35   10.22
  -1  -7  -3  427.37    9.61
  -7   8  -3  422.44    9.96
  -7   8   0  423.62    7.61
  -1  -7   0  393.40    9.41
  -7   8   0  398.02    9.70
  -1  -7   0  402.84    9.90
  -1  -7   3   11.17    1.56
  -1  -7   3   10.56    1.73
  -7   8   3   11.24    1.27
  -1  -7   3   10.51    1.76
  -1  -7   6 1594.74   30.26
  -1  -7   6 1579.84   30.63
  -7   8   6 1625.84   30.34
  -1  -7   6 1573.29   30.66
  -1  -7   9  162.33    6.13
  -7   8   9  164.05    5.93
  -1  -7   9  163.83    5.82
   8  -1  12 1307.60   26.03
  -1  -7  12 1316.85   27.63
  -7   8  12 1283.08   27.39
  -1  -7  12 1289.02   26.93
  -1  -7  15 2096.60   42.09
  -7   8  15 2147.60   42.84
  -1  -7  15 2211.57   44.77
  -7   8  15 2156.59   43.92
  -1  -7  18  131.59    6.48
  -7   8  18  124.70    7.32
  -7   8  18  136.86    7.06
  -1  -7  18  142.68    7.61
  -1  -7  18  136.22    8.03
  -7   8  18  148.85    8.30
  -7   8  21    4.42    3.56
  -1  -7  21    7.66    3.56
  -7   8  24   65.24    4.71
  -1  -7  24   59.62    5.22
  -1  -7  27   48.72    3.63
  -7   8  27   56.26    3.72
  -7   8  27   53.92    2.89
   8  -1  27   54.46    3.11
   0  -8 -28  133.71    4.56
   0  -8 -25 1214.29   25.82
   0  -8 -22 1621.47   34.72
  -8   8 -19  118.69    6.91
   0  -8 -19  119.28    7.07
  -8   8 -19  138.37    6.77
  -8   8 -16  619.18   17.58
   0  -8 -16  625.19   17.76
  -8   8 -16  618.50   16.65
  -8   8 -13 2889.16   56.49
   0  -8 -13 2910.53   56.53
  -8   8 -13 2908.41   55.35
   0  -8 -13 2892.44   55.24
  -8   8 -10 5746.19  101.71
   0  -8 -10 5667.02  100.20
   0  -8 -10 5565.65  101.91
   0  -8  -7 4147.72   73.44
  -8   8  -7 4151.51   74.65
   0  -8  -7 4070.94   75.04
  -8   8  -4 2509.82   45.98
   0  -8  -4 2479.25   45.12
   0  -8   2  437.26   10.42
   0  -8   2  452.14   10.48
   0  -8   2  446.18   10.96
  -8   8   5 1228.04   22.72
  -8   8   5 1167.01   23.77
   0  -8   5 1157.84   23.00
   0  -8   5 1180.59   23.41
   0  -8   5 1156.21   23.72
  -8   8   8 3666.70   65.15
   0  -8   8 3525.86   64.60
   0  -8   8 3612.60   65.49
   0  -8   8 3522.80   65.46
  -8   8  11  223.66    7.70
   0  -8  11  238.31    8.03
   0  -8  11  223.84    7.65
   0  -8  14  580.06   15.39
   8   0  14  613.30   14.65
  -8   8  14  589.00   15.65
   0  -8  14  604.97   15.94
   0  -8  14  603.41   17.17
   0  -8  14  611.89   15.41
   0  -8  17 2002.32   41.82
  -8   8  17 2060.16   42.97
  -8   8  17 2038.87   42.24
   0  -8  17 2104.58   44.68
   0  -8  17 2060.51   41.93
  -8   8  20 1441.53   32.63
   0  -8  20 1494.30   34.82
   0  -8  20 1483.33   32.18
  -8   8  23  885.01   21.01
   0  -8  23  843.91   22.51
  -8   8  23  829.08   21.20
   0  -8  23  872.77   20.90
  -8   8  26  436.55   10.93
   0  -8  26  424.86   12.43
   0  -8  26  428.24   11.56
   8   0  26  447.62   11.17
  -8   8  26  434.11   10.28
  -8   8  26  453.68   12.01
   8   0  29  436.07   10.04
   0  -8  29  401.93    9.13
   1  -9 -26   20.06    2.61
   1  -9 -23   20.02    3.44
  -9   8 -20   12.02    3.56
   1  -9 -20   10.75    3.44
   1  -9 -17  444.12   13.89
  -9   8 -17  440.76   14.25
  -9   8 -17  441.12   13.33
   1  -9 -17  428.79   12.71
  -9   8 -14   88.98    5.92
   1  -9 -14   90.34    5.92
  -9   8 -14   96.23    5.34
   1  -9 -14   88.78    5.38
  -9   8 -11  146.57    6.95
   1  -9 -11  153.59    6.95
  -9   8 -11  156.19    6.34
   1  -9 -11  148.44    6.46
  -9   8  -8  398.99   10.64
   1  -9  -8  393.31   10.97
   1  -9  -5 1742.10   34.89
  -9   8  -5 1808.85   34.37
   1  -9  -5 1799.58   32.98
   1  -9  -2  301.06    7.35
  -9   8   1 1623.95   31.12
   1  -9   1 1620.78   30.44
   1  -9   4   72.96    3.78
   1  -9   4   72.43    3.25
  -9   8   4   68.94    3.94
  -9   8   4   79.25    2.75
   1  -9   4   71.80    3.39
   1  -9   7   13.71    2.10
   1  -9   7   12.26    1.63
  -9   8   7   13.62    1.73
   1  -9  10  181.29    6.74
   1  -9  10  174.23    5.87
  -9   8  10  187.37    6.52
   1  -9  10  176.00    6.68
   1  -9  13   74.89    4.73
  -9   8  13   79.14    5.60
  -9   8  13   80.70    4.72
   1  -9  13   83.31    5.06
   1  -9  13   83.95    5.67
   1  -9  13   75.76    4.62
  -9   8  13   75.11    6.30
  -9   8  16  289.10   11.06
   1  -9  16  275.35   10.12
  -9   8  16  300.53   10.35
   1  -9  16  285.06   10.53
   1  -9  16  296.47   11.65
   8   1  16  261.70    9.77
   1  -9  16  310.27   10.25
  -9   8  16  302.18   11.60
  -9   8  19  106.15    6.77
   1  -9  19   97.29    5.97
   1  -9  19  104.52    6.83
  -9   8  19   93.93    5.93
   1  -9  19  105.59    7.46
   1  -9  19   99.83    6.01
  -9   8  22   56.57    5.12
   1  -9  22   56.81    5.63
  -9   8  22   58.59    5.22
   1  -9  22   61.36    4.87
  -9   8  25    9.41    2.50
   1  -9  25    6.29    2.89
  -9   8  25    7.79    2.71
   1  -9  25    6.85    2.46
   1  -9  28   21.05    2.21
   1  -9  28   25.94    2.19
  -9   8  28   27.33    2.28
   2 -10 -27  361.87    8.49
   2 -10 -24 1188.01   25.16
   2 -10 -21 1252.07   28.05
 -10   8 -21 1276.69   28.95
 -10   8 -18 2742.36   54.24
   2 -10 -18 2647.08   52.99
 -10   8 -18 2681.56   53.05
   2 -10 -18 2574.75   51.38
 -10   8 -15 1173.98   28.40
   2 -10 -15 1237.87   28.03
 -10   8 -15 1221.66   27.34
   2 -10 -15 1197.29   26.56
 -10   8 -12 2006.37   42.14
   2 -10 -12 2005.12   41.29
 -10   8 -12 2117.31   40.94
   2 -10 -12 1991.10   40.43
 -10   8  -9 6797.29  119.31
   2 -10  -9 6527.77  119.39
   2 -10  -6 2194.30   42.47
   2 -10  -3 2575.34   48.12
   2 -10  -3 2538.91   45.69
 -10   8  -3 2505.32   47.24
 -10   8   3 7279.40  125.86
   2 -10   6 1119.71   22.38
   2 -10   6 1130.19   22.91
 -10   8   6 1169.06   22.10
   2 -10   6 1087.78   23.81
   2 -10   9 3252.83   59.32
 -10   8   9 3336.46   59.99
   2 -10   9 3269.90   60.52
   2 -10   9 3169.95   61.07
 -10   8  12 3209.19   58.31
   2 -10  12 3147.42   58.60
   2 -10  12 3017.06   56.57
 -10   8  12 2919.91   59.45
   2 -10  12 3068.93   58.82
   2 -10  12 3104.57   58.10
 -10   8  12 3035.56   59.58
   8   2  15 1562.67   31.13
   2 -10  15 1478.44   31.90
 -10   8  15 1510.00   31.68
   2 -10  15 1438.87   31.91
 -10   8  15 1413.08   32.54
   8   2  15 1345.43   31.19
   2 -10  15 1491.75   31.11
 -10   8  15 1452.78   32.85
 -10   8  18  466.16   14.80
   2 -10  18  437.54   13.95
   2 -10  18  463.18   14.49
 -10   8  18  459.23   13.91
   2 -10  18  468.30   15.79
   8   2  18  452.34   13.91
   2 -10  18  463.60   13.70
 -10   8  18  502.44   15.57
 -10   8  21 1154.99   26.71
   2 -10  21 1181.95   28.88
 -10   8  21 1110.82   26.74
   2 -10  21 1157.52   26.08
 -10   8  24  613.70   15.29
   2 -10  24  587.72   16.89
 -10   8  24  599.29   15.78
   2 -10  24  588.81   15.09
   2 -10  27  515.26   12.90
   8   2  27  518.73   11.29
 -10   8  27  554.97   12.53
   2 -10  27  540.49   12.16
   3 -11 -25  137.94    5.15
   3 -11 -22  201.79    7.90
 -11   8 -22  200.79    8.49
 -11   8 -19  418.56   13.89
   3 -11 -19  378.78   12.49
 -11   8 -16  189.49    8.17
   3 -11 -16  172.87    7.57
   3 -11 -16  177.34    8.42
 -11   8 -16  182.28    9.13
 -11   8 -13  381.96   11.79
   3 -11 -13  356.91   11.28
   3 -11 -13  370.73   12.15
 -11   8 -13  377.03   13.11
   3 -11 -10 2674.60   51.52
   3 -11 -10 2697.67   52.14
 -11   8 -10 2674.36   53.22
   3 -11 -10 2636.69   50.50
   3 -11  -7 1005.86   22.32
   3 -11  -4   32.62    3.32
   3 -11  -1  638.23   13.19
   3 -11  -1  641.33   15.20
 -11   8  -1  632.16   14.52
 -11   8   2   92.43    4.40
   3 -11   2   98.01    4.61
   3 -11   2   85.28    3.59
 -11   8   5  332.98    9.37
   3 -11   5  360.85    9.08
 -11   8   5  349.84    8.00
   3 -11   8  650.15   16.39
 -11   8   8  687.29   14.89
   3 -11   8  665.81   15.47
   3 -11   8  668.68   17.24
   3 -11  11  574.66   15.17
 -11   8  11  577.63   14.21
   3 -11  11  583.01   14.63
   3 -11  11  568.27   16.15
 -11   8  11  537.54   15.61
   3 -11  11  554.94   14.13
   3 -11  14  490.38   14.28
 -11   8  14  479.04   15.00
   3 -11  14  509.29   14.22
 -11   8  14  495.46   13.76
   3 -11  14  491.27   15.47
   8   3  14  448.14   13.89
   3 -11  14  496.00   13.59
 -11   8  14  495.87   15.25
   3 -11  17  143.37    7.41
 -11   8  17  136.20    6.82
 -11   8  17  138.51    7.88
   3 -11  17  145.53    7.40
   3 -11  17  141.64    6.83
 -11   8  17  153.90    8.43
 -11   8  17  132.88    7.54
   8   3  17  137.63    7.15
 -11   8  20    5.70    3.54
   3 -11  20    7.84    2.99
 -11   8  23    3.67    2.80
   3 -11  23    4.42    3.09
   3 -11  23    3.21    2.44
 -11   8  23    2.93    2.76
 -11   8  26   86.21    3.73
   3 -11  26   86.57    4.88
 -11   8  26   94.12    4.44
   3 -11  26   90.49    4.06
   4 -12 -23  476.51   12.17
 -12   8 -23  480.63   13.32
   4 -12 -20 1261.40   27.98
 -12   8 -20 1334.85   30.14
 -12   8 -17 2098.01   43.85
   4 -12 -17 2046.81   41.98
 -12   8 -17 2134.10   45.62
   4 -12 -17 2210.15   43.63
   4 -12 -14  525.18   14.51
 -12   8 -14  527.10   16.53
   4 -12 -14  520.31   15.25
   4 -12 -11 2023.61   41.23
 -12   8 -11 2084.32   43.61
   4 -12 -11 2068.81   41.97
 -12   8  -8  998.69   22.33
   4 -12  -8  965.30   22.40
   4 -12  -8 1015.07   21.52
 -12   8  -5 1158.06   24.16
   4 -12  -5 1110.64   24.65
   4 -12  -2 2359.67   45.29
 -12   8  -2 2310.22   44.23
   4 -12   1 2046.35   40.00
 -12   8   1 2033.06   38.95
   4 -12   4  647.22   16.03
 -12   8   4  629.70   14.97
 -12   8   7 3420.60   66.31
 -12   8   7 3600.27   63.74
   4 -12   7 3595.70   64.78
   4 -12   7 3492.05   67.29
   4 -12   7 3505.66   64.86
   4 -12  10 4558.23   85.64
 -12   8  10 4482.46   86.01
   4 -12  10 4731.86   84.38
 -12   8  10 4709.41   83.69
   4 -12  10 4642.82   86.92
 -12   8  10 4646.64   85.34
   4 -12  10 4696.67   84.18
 -12   8  10 4368.56   85.72
 -12   8  13 1230.21   28.63
   4 -12  13 1211.37   28.01
   4 -12  13 1311.66   27.42
 -12   8  13 1254.61   26.79
   4 -12  13 1265.85   29.52
   8   4  13 1162.67   27.61
   4 -12  13 1253.47   26.71
 -12   8  13 1239.59   28.16
 -12   8  13 1199.39   28.49
 -12   8  16 1022.74   25.71
   4 -12  16 1014.72   25.23
   4 -12  16 1070.94   24.91
 -12   8  16 1057.46   24.47
   8   4  16 1130.01   24.71
   4 -12  16 1081.39   26.94
   4 -12  16 1062.20   24.02
 -12   8  16 1045.60   25.66
   8   4  16 1036.37   24.92
 -12   8  16 1040.05   25.84
 -12   8  19  376.21   12.97
   4 -12  19  378.34   13.91
   8   4  19  422.19   12.75
   4 -12  19  377.73   11.86
 -12   8  19  389.08   12.98
 -12   8  22  524.65   14.42
   4 -12  22  519.77   13.70
 -12   8  25  232.04    7.03
   4 -12  25  227.25    6.97
 -12   8  25  239.01    7.63
   5 -13 -21   97.89    5.12
 -13   8 -21  103.19    6.39
 -13   8 -18  561.78   17.27
   5 -13 -18  553.24   15.21
   5 -13 -15   68.42    4.94
 -13   8 -15   67.45    6.16
   5 -13 -15   77.27    5.84
 -13   8 -12  181.87    7.88
   5 -13 -12  175.44    7.69
 -13   8 -12  183.11    9.11
   5 -13 -12  175.81    8.13
 -13   8  -9  954.61   21.94
   5 -13  -9  919.68   21.74
   5 -13  -9  915.67   22.07
   5 -13  -9  950.33   20.87
   5 -13  -6 1369.49   28.28
 -13   8  -6 1309.34   27.67
 -13   8  -6 1306.40   29.25
   5 -13  -6 1340.01   26.85
   5 -13  -3 1414.47   29.68
 -13   8  -3 1397.68   28.69
   5 -13  -3 1381.48   29.77
 -13   8   0  177.87    6.51
   5 -13   0  183.59    7.19
 -13   8   3  580.59   14.10
   5 -13   3  592.52   15.27
   5 -13   3  617.57   15.92
 -13   8   6   42.80    3.89
   5 -13   6   40.08    2.93
   5 -13   6   42.31    3.77
   5 -13   6   40.30    4.04
 -13   8   6   40.42    4.44
 -13   8   9   10.93    3.12
   5 -13   9   22.13    2.77
   5 -13   9    9.59    2.97
 -13   8   9   10.01    4.34
 -13   8   9   14.78    2.81
   5 -13   9   18.30    2.65
 -13   8  12   13.96    2.30
   5 -13  12   10.26    2.89
   5 -13  12   19.15    3.14
   5 -13  12   11.38    3.61
 -13   8  12   11.94    3.14
   8   5  12   11.15    3.09
   5 -13  12   11.79    2.70
 -13   8  12   10.22    4.87
   5 -13  15   42.28    4.46
 -13   8  15   47.23    5.38
 -13   8  15   49.74    4.00
   5 -13  15   49.27    4.54
   5 -13  15   50.74    5.34
 -13   8  15   47.16    5.00
   8   5  15   51.75    4.79
 -13   8  15   50.63    5.84
   5 -13  15   48.09    4.12
 -13   8  18  840.67   22.10
   5 -13  18  876.92   23.46
   8   5  18  931.12   21.95
 -13   8  18  874.66   22.16
   5 -13  18  872.44   20.74
 -13   8  21  260.04    9.51
   5 -13  21  251.26   10.35
   5 -13  21  255.29    8.60
 -13   8  24   36.88    3.14
   5 -13  24   32.88    3.78
 -13   8  24   33.78    3.17
   5 -13  24   35.32    2.84
 -14   8 -22  871.87   20.62
   6 -14 -19 1169.38   25.39
 -14   8 -19 1223.35   28.48
 -14   8 -16  304.14   12.48
   6 -14 -16  310.66   10.65
 -14   8 -13 1139.38   26.19
   6 -14 -13 1079.30   24.96
   6 -14 -13 1128.55   25.94
 -14   8 -13 1145.29   28.31
 -14   8 -10 1566.88   33.31
   6 -14 -10 1543.98   32.86
   6 -14 -10 1557.19   33.36
 -14   8  -7 2719.95   52.03
   6 -14  -7 2717.30   52.33
 -14   8  -7 2672.59   54.06
   6 -14  -7 2802.38   50.84
   6 -14  -4 1215.22   26.00
 -14   8  -4 1170.64   25.12
 -14   8  -4 1147.34   26.48
   6 -14  -4 1192.15   26.22
   6 -14  -4 1194.47   24.35
   6 -14  -1 2817.10   53.40
 -14   8  -1 2734.98   51.90
 -14   8  -1 2614.57   52.94
   6 -14  -1 2798.56   53.63
   6 -14  -1 2780.49   51.35
 -14   8   2  952.33   20.72
 -14   8   2  905.04   20.50
   6 -14   2  946.12   22.06
   6 -14   2  960.45   22.51
   6 -14   2  968.75   20.33
 -14   8   5 1326.88   28.46
   6 -14   5 1375.43   29.33
   6 -14   5 1360.20   29.91
   6 -14   5 1402.52   27.46
   6 -14   8 2744.23   54.78
 -14   8   8 2700.61   54.52
   6 -14   8 2861.51   55.88
 -14   8   8 2882.97   53.69
 -14   8   8 2633.03   54.29
   6 -14   8 2890.98   52.87
 -14   8  11  800.19   20.84
   6 -14  11  807.69   18.85
   6 -14  11  832.06   21.58
 -14   8  11  811.24   20.06
   6 -14  11  804.97   18.74
 -14   8  11  777.44   20.55
   8   6  11  795.54   20.50
 -14   8  14 2326.94   49.50
   6 -14  14 2337.19   49.17
   6 -14  14 2458.01   47.63
   6 -14  14 2441.98   50.66
 -14   8  14 2440.05   49.01
   8   6  14 2479.57   49.23
 -14   8  14 2340.87   48.92
   6 -14  14 2443.33   47.11
 -14   8  17  417.25   13.74
   6 -14  17  418.80   14.43
 -14   8  17  409.14   13.26
   6 -14  17  400.15   11.90
   8   6  17  436.54   13.24
 -14   8  20  487.34   14.03
   6 -14  20  489.09   15.20
 -14   8  20  480.65   13.92
   6 -14  20  465.95   12.56
   6 -14  23  521.40   14.23
   6 -14  23  492.31   11.90
   6 -14  26  167.52    5.29
 -14   8  26  174.07    4.83
 -15   8 -23   14.57    2.55
 -15   8 -20   40.66    3.45
 -15   8 -20   42.30    4.51
   7 -15 -17  400.66   11.64
 -15   8 -17  428.31   14.34
   7 -15 -14  632.17   16.77
 -15   8 -14  608.20   18.87
 -15   8 -11   50.09    4.41
   7 -15 -11   47.75    4.44
   7 -15 -11   56.57    4.93
 -15   8 -11   47.11    4.83
   7 -15  -8   52.61    4.63
 -15   8  -8   63.45    5.63
 -15   8  -8   50.28    4.92
   7 -15  -8   52.68    4.76
 -15   8  -5    5.02    2.66
   7 -15  -5    6.43    2.93
 -15   8  -5   11.09    3.43
 -15   8  -5    8.24    3.23
 -15   8  -2   14.99    2.88
   7 -15  -2   15.54    3.15
   7 -15  -2   14.59    3.38
 -15   8  -2   13.04    3.11
 -15   8  -2   14.02    3.61
 -15   8   1   54.43    3.71
 -15   8   1   56.62    4.14
   7 -15   1   50.18    4.28
   7 -15   1   50.27    4.42
 -15   8   1   41.40    4.35
 -15   8   4  230.59    8.31
   7 -15   4  225.99    8.87
 -15   8   4  204.94    8.65
   7 -15   4  238.76    9.32
   7 -15   4  232.45    7.54
 -15   8   7 1366.62   29.54
   7 -15   7 1328.97   29.86
   7 -15   7 1363.53   30.66
 -15   8   7 1351.91   28.32
 -15   8   7 1261.29   29.17
   7 -15   7 1365.81   27.76
 -15   8  10   87.28    6.23
   7 -15  10   99.10    6.08
   7 -15  10   95.15    6.68
 -15   8  10   95.59    5.60
   8   7  10   93.32    6.01
   7 -15  10   89.28    4.96
 -15   8  10   82.13    6.49
   7 -15  13  139.01    7.97
 -15   8  13  144.44    7.23
   8   7  13  138.18    7.24
   7 -15  13  133.10    6.11
 -15   8  13  135.78    7.54
 -15   8  16  194.66    9.13
   7 -15  16  212.57    9.70
   7 -15  16  200.64    7.55
   8   7  16  223.09    8.93
 -15   8  16  211.53    9.01
 -15   8  19  377.54   12.06
   7 -15  19  373.91   12.83
   7 -15  19  362.47   10.46
 -15   8  19  388.05   12.07
 -15   8  22   31.55    3.25
   7 -15  22   32.25    3.74
 -15   8  22   30.41    3.13
   7 -15  22   24.10    2.39
   7 -15  25   22.96    2.21
 -16   8 -21  725.71   17.61
 -16   8 -18  551.85   16.34
 -16   8 -15  681.45   17.71
 -16   8 -15  779.75   20.83
 -16   8 -12 3389.70   64.90
 -16   8  -9  848.65   22.33
   8 -16  -9  810.57   19.94
   8 -16  -9  778.62   19.57
 -16   8  -9  782.63   19.93
 -16   8  -6 1149.36   27.12
   8 -16  -6 1117.85   25.44
 -16   8  -6 1085.71   24.90
 -16   8  -3 1603.78   34.56
   8 -16  -3 1638.56   34.11
   8 -16  -3 1641.08   34.19
 -16   8   0 2091.12   40.54
   8 -16   0 2171.19   42.75
 -16   8   0 2003.80   41.85
 -16   8   0 1969.35   40.41
   8 -16   0 2199.02   42.85
 -16   8   3 1742.29   35.50
   8 -16   3 1752.29   37.07
   8 -16   3 1713.22   36.72
 -16   8   6  223.99    8.65
   8 -16   6  195.37    8.73
   8 -16   6  204.23    9.13
 -16   8   9 2432.19   48.75
   8 -16   9 2381.72   49.00
   8 -16   9 2404.69   49.66
 -16   8   9 2400.81   47.34
 -16   8  12  617.76   17.55
   8 -16  12  618.59   18.13
   8 -16  12  600.09   15.21
 -16   8  12  600.41   16.55
   8   8  12  649.29   17.50
 -16   8  12  617.14   16.59
 -16   8  15 1264.28   29.30
   8 -16  15 1271.03   30.08
   8   8  15 1378.18   29.20
 -16   8  15 1324.02   28.76
   8 -16  15 1218.79   26.61
 -16   8  18  953.87   22.33
   8 -16  18  960.11   23.33
 -16   8  18  963.33   22.04
 -16   8  21  619.57   14.80
   8 -16  21  602.19   15.62
 -16   8  21  623.90   14.71
   8 -16  24  375.03    9.07
 -17   8 -19   98.54    5.73
 -17   8 -16  717.70   19.59
 -17   8 -13  583.17   17.68
 -17   8 -10  255.43   10.99
 -17   8  -7  106.03    6.99
   9 -17  -7  110.17    6.19
 -17   8  -7   92.97    5.66
 -17   8  -4  687.63   18.81
   9 -17  -4  681.52   17.93
   9 -17  -1  148.07    7.25
 -17   8  -1  129.96    6.91
   9 -17  -1  129.38    6.83
 -17   8   2   14.12    2.82
   9 -17   2    6.65    3.11
   9 -17   2    6.00    2.57
 -17   8   5  556.68   15.19
   9 -17   5  555.50   16.08
   9 -17   5  530.97   15.80
 -17   8   8   16.96    2.92
 -17   8   8   20.26    3.99
   9 -17   8   16.24    3.47
   9 -17   8   20.59    3.94
 -17   8  11   79.61    5.97
   9 -17  11   71.61    5.95
 -17   8  11   78.89    5.04
   8   9  11   82.52    5.74
   9 -17  14  232.42   10.03
 -17   8  14  244.29    8.94
   8   9  14  246.53    9.34
 -17   8  17  186.99    7.91
   9 -17  17  177.62    8.17
   8   9  17  197.60    7.34
 -17   8  17  188.20    7.48
 -17   8  20   98.69    4.91
   9 -17  20   94.68    5.16
 -17   8  20  104.50    4.68
 -16   7 -23   42.17    3.03
 -16   7 -20   28.04    3.64
 -16   7 -17  129.49    7.67
 -16   7 -11   58.90    5.68
 -16   7 -11   63.42    4.79
 -16   7  -8  151.26    8.22
   9 -16  -8  147.74    7.01
 -16   7  -8  143.16    6.80
 -16   7  -5   10.94    3.34
 -16   7  -5    9.42    2.80
   9 -16  -5   13.67    3.23
   9 -16  -2  398.83   12.19
 -16   7  -2  381.36   12.26
   9 -16  -2  389.83   12.23
 -16   7   1    5.54    2.41
   9 -16   1    6.43    2.88
   9 -16   1    6.70    2.61
 -16   7   4  101.31    5.69
   9 -16   4   99.40    5.95
   9 -16   4   98.34    6.04
 -16   7   7 1578.98   33.67
   9 -16   7 1526.51   34.01
   9 -16   7 1565.08   34.49
 -16   7   7 1564.45   32.43
 -16   7  10  120.56    7.12
   9 -16  10  108.24    6.61
   9 -16  10  122.76    7.22
 -16   7  10  121.43    6.30
   9 -16  13   83.71    6.28
 -16   7  13   81.41    5.62
   7   9  13   86.92    6.02
 -16   7  16  280.98   10.69
   9 -16  16  276.75   11.07
 -16   7  16  285.22   10.27
   7   9  16  306.35   10.61
 -16   7  19   13.25    2.95
 -16   7  19    6.26    2.97
   9 -16  19    6.02    2.89
   7   9  19    6.22    2.37
 -16   7  22   26.20    2.70
   9 -16  22   24.32    3.01
 -16   7  22   25.13    2.61
 -15   6 -24   40.45    2.82
 -15   6 -21   20.36    3.29
 -15   6 -18  578.68   17.22
 -15   6 -15  389.38   14.12
 -15   6 -12   61.44    5.87
 -15   6 -12   61.60    4.68
 -15   6  -9   22.91    4.01
 -15   6  -9   18.92    3.03
 -15   6  -6  129.88    7.16
 -15   6  -6  115.96    6.17
   9 -15  -6  130.50    6.32
 -15   6  -6  113.20    5.70
 -15   6  -3   89.93    5.72
 -15   6  -3   95.50    5.18
   9 -15  -3  103.68    5.65
 -15   6  -3   85.19    4.71
 -15   6   0  201.92    7.21
 -15   6   0  185.49    6.94
   9 -15   0  192.10    7.80
 -15   6   3  870.68   20.54
   9 -15   3  887.84   21.30
   9 -15   3  913.48   21.48
 -15   6   6  753.66   19.01
   9 -15   6  721.68   19.09
   9 -15   6  783.14   19.67
 -15   6   6  778.87   18.23
 -15   6   9   12.85    3.71
   9 -15   9   12.85    2.85
   9 -15   9   15.90    3.52
 -15   6   9   12.33    3.01
   9 -15  12   15.59    3.27
   9 -15  12   17.49    3.75
 -15   6  12   19.82    3.60
   6   9  12   22.96    4.01
 -15   6  15  697.20   19.40
   9 -15  15  700.04   20.02
 -15   6  15  710.06   19.27
 -15   6  18   40.85    4.77
   9 -15  18   39.98    4.79
 -15   6  18   39.01    4.43
   6   9  18   51.77    4.59
 -15   6  21  140.90    6.28
   9 -15  21  139.85    6.79
   6   9  21  153.62    6.30
 -15   6  24  121.57    4.16
   9 -15  24  133.35    5.13
 -15   6  24  136.80    4.81
 -14   5 -22   36.20    3.87
 -14   5 -19   27.99    4.25
 -14   5 -16   14.14    3.78
 -14   5 -13  249.03    9.40
 -14   5 -10   13.26    3.66
 -14   5 -10   10.21    2.65
   9 -14 -10    6.38    2.72
 -14   5  -7  147.70    7.63
 -14   5  -7  158.01    6.50
 -14   5  -7  144.42    6.94
   9 -14  -7  147.48    6.53
 -14   5  -4   12.91    2.93
 -14   5  -4    5.39    2.08
   9 -14  -4   11.50    2.56
 -14   5  -4    6.09    2.29
 -14   5  -1   45.96    3.28
 -14   5  -1   48.98    3.62
   9 -14  -1   59.96    4.13
 -14   5  -1   51.86    3.55
 -14   5   2   42.80    3.17
 -14   5   2   43.30    3.60
 -14   5   5   13.71    2.56
 -14   5   5   12.57    2.91
   9 -14   5   13.88    2.77
   9 -14   5   19.66    3.04
 -14   5   5   18.40    2.79
 -14   5   8  666.32   17.75
   9 -14   8  687.52   17.97
   9 -14   8  692.78   18.13
 -14   5   8  679.09   17.27
 -14   5   8  683.53   16.98
   9 -14  11   35.12    3.97
 -14   5  11   38.50    4.82
   9 -14  11   43.36    4.58
 -14   5  11   38.34    4.19
 -14   5  14   20.13    4.25
   9 -14  14   23.79    3.72
   9 -14  14   22.06    4.01
   5   9  14   29.35    4.27
 -14   5  14   28.32    4.35
 -14   5  17   88.61    6.35
   9 -14  17   78.72    6.23
 -14   5  17   85.57    6.19
   5   9  17   93.09    6.24
 -14   5  20  103.59    6.10
   9 -14  20  107.65    6.62
   5   9  20  112.94    6.19
 -14   5  23   17.01    2.55
 -14   5  23   15.69    2.71
   9 -14  23   16.76    2.94
 -13   4 -23  197.74    7.84
 -13   4 -20    9.59    3.31
 -13   4 -17    9.23    3.64
 -13   4 -17    6.80    2.16
 -13   4 -14   94.58    6.80
 -13   4 -14   85.60    5.44
 -13   4 -11 1087.01   26.52
 -13   4 -11 1058.78   24.16
 -13   4  -8 1949.81   41.00
 -13   4  -8 1921.41   38.65
 -13   4  -8 1952.40   40.14
   9 -13  -8 1961.70   38.40
 -13   4  -5  179.09    7.69
 -13   4  -5  184.46    7.40
 -13   4  -5  171.98    6.34
   9 -13  -5  192.10    6.97
 -13   4  -2    5.58    1.76
   9 -13  -2    5.24    1.92
 -13   4  -2    4.82    2.04
 -13   4   1 1671.71   33.24
   9 -13   1 1665.35   33.79
 -13   4   4  306.83    8.70
 -13   4   4  293.40    8.02
 -13   4   4  287.02    9.30
   9 -13   4  295.48    9.46
   9 -13   7   99.81    5.48
 -13   4   7   92.14    5.39
   9 -13   7  100.01    5.56
 -13   4   7   94.03    5.10
 -13   4   7  101.53    5.27
   9 -13  10  852.03   21.05
 -13   4  10  812.87   20.88
   9 -13  10  876.15   21.57
 -13   4  10  861.39   20.85
 -13   4  10  856.52   20.12
 -13   4  13   18.55    4.04
   9 -13  13   13.18    2.94
   9 -13  13   21.16    3.88
 -13   4  13   18.27    3.82
 -13   4  13   21.03    3.10
   4   9  13   26.88    4.07
 -13   4  16  286.88   11.06
   9 -13  16  276.22   10.93
   9 -13  16  279.85   11.55
   4   9  16  313.81   11.70
 -13   4  19   12.72    3.66
   9 -13  19    4.78    3.35
 -13   4  19    3.21    3.35
   4   9  19    7.37    3.20
 -13   4  22   52.11    4.09
   9 -13  22   54.00    4.73
   4   9  22   54.70    4.30
 -13   4  22   48.88    4.31
   9 -13  25  159.30    6.11
 -13   4  25  162.95    5.75
 -12   3 -24  342.62   10.38
 -12   3 -21   39.83    4.60
 -12   3 -21   35.84    3.33
 -12   3 -18   25.90    3.08
 -12   3 -18   23.92    4.42
 -12   3 -15  697.34   19.63
 -12   3 -15  661.52   16.27
 -12   3 -15  645.09   17.28
 -12   3 -12  234.30    8.66
 -12   3  -9  265.91   10.09
 -12   3  -9  245.59    8.47
 -12   3  -9  261.39    9.67
   9 -12  -9  273.28    8.34
 -12   3  -6 1901.52   37.43
 -12   3  -6 1977.59   39.15
   9 -12  -6 1950.28   37.71
 -12   3  -3  234.96    7.91
 -12   3  -3  212.44    6.56
   9 -12  -3  233.64    7.42
 -12   3   0   10.61    1.68
 -12   3   0   10.73    2.09
 -12   3   3  153.10    5.79
 -12   3   3  155.49    5.21
   9 -12   3  161.17    6.28
 -12   3   6 1337.86   26.86
 -12   3   6 1297.02   27.92
   9 -12   6 1360.52   28.28
   9 -12   9   74.76    4.85
 -12   3   9   70.35    4.94
 -12   3   9   72.54    3.75
   9 -12   9   73.43    4.93
 -12   3   9   73.57    4.83
 -12   3   9   78.37    4.71
 -12   3  12  324.81   11.28
   9 -12  12  332.81   11.46
   9 -12  12  332.88   11.80
 -12   3  12  337.16   11.53
 -12   3  12  341.54   10.73
 -12   3  15    1.78    3.57
   9 -12  15   10.94    3.07
   9 -12  15    4.83    3.26
   3   9  15    5.22    3.17
 -12   3  15    4.71    2.50
 -12   3  18   14.63    3.87
   9 -12  18   14.74    4.03
 -12   3  18    9.96    3.61
   3   9  18   19.64    3.92
 -12   3  21  311.43   10.34
   9 -12  21  298.71   11.60
 -12   3  21  312.96   10.99
   3   9  21  321.35   11.22
 -12   3  24  159.06    5.56
   9 -12  24  152.61    7.01
 -12   3  24  165.58    6.60
   9 -12  27   49.01    2.78
 -11   2 -25   50.48    3.73
 -11   2 -22   12.31    2.63
 -11   2 -22   15.65    3.53
 -11   2 -19  176.95    8.98
 -11   2 -19  166.23    7.24
 -11   2 -16  282.22   11.46
 -11   2 -16  269.23    9.27
 -11   2 -16  269.85    9.89
 -11   2 -13  678.07   18.68
 -11   2 -13  647.67   15.87
 -11   2 -13  621.21   16.39
 -11   2 -10   42.50    4.23
 -11   2 -10   39.05    3.24
 -11   2  -7  968.32   20.76
 -11   2  -7  986.23   22.26
   9 -11  -7  975.78   20.58
   9 -11  -4  398.57   10.13
 -11   2  -4  395.12   10.99
 -11   2  -4  370.89    9.47
 -11   2  -1   18.99    2.44
   9 -11  -1   16.70    2.05
 -11   2   2  775.88   16.31
 -11   2   2  763.60   17.21
   9 -11   2  785.85   17.37
 -11   2   5  117.80    4.81
   9 -11   5  115.12    5.14
 -11   2   8  806.49   17.41
 -11   2   8  753.57   18.27
   9 -11   8  785.08   18.66
 -11   2   8  772.16   18.36
 -11   2  11  129.50    6.45
   9 -11  11  117.92    6.24
 -11   2  11  127.00    5.17
   9 -11  11  132.09    6.71
 -11   2  11  124.37    6.29
 -11   2  14    8.05    3.38
   9 -11  14   11.32    2.89
   9 -11  14   15.30    3.50
 -11   2  14   17.20    3.46
   2   9  14   11.14    3.48
 -11   2  17    5.55    3.48
   9 -11  17    9.00    3.12
   2   9  17    4.92    2.93
   9 -11  17    6.90    3.40
   2   9  17    6.00    3.55
 -11   2  17    9.65    3.80
 -11   2  20  245.48    9.37
   9 -11  20  235.17   10.62
   2   9  20  258.71   10.37
 -11   2  20  248.90   10.15
 -11   2  23   29.06    3.10
   9 -11  23   22.78    3.91
 -11   2  23   27.57    3.69
   9 -11  26  134.38    5.67
 -11   2  26  126.77    4.94
 -10   1 -26   20.77    2.39
 -10   1 -23   12.09    2.72
 -10   1 -23    8.53    3.25
 -10   1 -20   12.04    2.94
 -10   1 -20    5.59    3.37
 -10   1 -17  247.64    9.17
 -10   1 -17  259.97   10.89
 -10   1 -17  235.14    9.21
 -10   1 -14  495.78   15.40
 -10   1 -14  485.53   13.26
 -10   1 -14  463.31   13.39
 -10   1 -11  567.64   14.54
 -10   1 -11  589.77   15.96
 -10   1  -8   31.30    2.70
   9 -10  -8   31.34    2.62
 -10   1  -5   41.47    3.38
 -10   1  -5   44.10    2.71
   9 -10  -5   42.24    2.85
 -10   1  -2  380.59    8.91
   9 -10  -2  399.72    9.82
 -10   1   1   90.21    3.65
 -10   1   1   89.47    4.21
   9 -10   1   89.93    3.95
 -10   1   4 2593.20   47.98
 -10   1   4 2588.29   48.56
   9 -10   4 2619.90   48.76
 -10   1   7   13.06    1.98
   9 -10   7   22.77    2.53
 -10   1  10  403.73   10.58
   9 -10  10  389.92   11.71
 -10   1  10  374.66   11.20
   9 -10  13  749.99   19.50
 -10   1  13  736.37   18.65
 -10   1  13  775.69   17.54
   9 -10  13  810.60   20.47
 -10   1  13  743.84   19.16
   1   9  13  731.22   19.69
   9 -10  16  238.24   10.09
 -10   1  16  241.88    9.42
   1   9  16  255.66    9.75
   9 -10  16  245.91   10.69
 -10   1  16  238.02    9.90
   1   9  16  231.82   10.05
 -10   1  19  251.93    9.52
   9 -10  19  240.81   10.84
 -10   1  19  241.35   10.08
   1   9  19  249.92   10.42
 -10   1  22  418.49   11.58
   9 -10  22  431.02   14.31
 -10   1  22  418.53   12.95
   1   9  22  434.05   13.30
   9 -10  25   92.74    5.58
 -10   1  25   95.97    4.89
   9 -10  28  110.42    4.18
  -9   0 -24    5.14    2.31
  -9   0 -24    5.60    2.85
  -9   0 -21   18.72    3.37
  -9   0 -21   20.04    3.99
  -9   0 -18  140.26    8.10
  -9   0 -18  128.51    6.68
  -9   0 -18  129.18    6.70
  -9   0 -15  349.82   10.97
  -9   0 -15  342.88   12.40
  -9   0 -15  316.21   10.70
  -9   0 -12  782.70   18.47
  -9   0 -12  814.32   19.95
  -9   0  -9 3356.25   63.35
  -9   0  -6   49.91    2.87
   9  -9  -6   55.44    2.94
  -9   0  -3   58.02    3.70
  -9   0  -3   61.46    2.71
   9  -9  -3   68.55    3.13
  -9   0   0   13.37    1.69
  -9   0   0   11.64    2.12
   9  -9   0   12.96    1.61
  -9   0   3   39.25    2.52
  -9   0   3   35.62    2.85
   9  -9   3   39.80    2.64
  -9   0   6 2613.67   49.04
   9  -9   6 2639.66   49.46
  -9   0   9  795.66   17.66
   9  -9   9  790.01   18.60
   9  -9  12 1362.92   29.81
  -9   0  12 1317.08   28.63
  -9   0  12 1378.66   28.13
  -9   0  12 1330.42   29.11
  -9   0  15   24.82    3.64
  -9   0  15   26.08    2.99
   0   9  15   24.00    3.34
   9  -9  15   23.83    3.55
   9  -9  15   27.51    3.96
  -9   0  15   31.21    4.02
   9  -9  18  174.19    8.78
  -9   0  18  197.12    8.23
   0   9  18  207.69    8.84
   9  -9  18  185.46    9.50
  -9   0  18  197.89    8.89
  -9   0  18  204.21    7.67
  -9   0  21  256.16    8.82
   9  -9  21  251.35   11.06
   9  -9  21  241.38    8.39
  -9   0  21  256.35    8.64
  -9   0  21  259.94   10.01
  -9   0  24    4.29    2.51
   0   9  24    3.31    2.20
   9  -9  24    4.66    2.97
  -9   0  24    2.70    1.77
   9  -9  27   70.49    4.14
  -9   0  27   64.49    3.08
  -8  -1 -25    4.52    2.38
  -8  -1 -25    7.03    2.60
  -8  -1 -22   64.20    5.45
  -8  -1 -22   55.67    4.65
  -8  -1 -19  104.68    7.06
  -8  -1 -19  106.29    6.30
  -8  -1 -19   97.07    5.87
  -8  -1 -16  284.00   10.11
  -8  -1 -13   78.95    4.83
  -8  -1 -13   80.71    5.42
  -8  -1 -10  193.20    7.56
  -1   9  -7   17.35    1.80
  -8  -1  -7   12.47    2.43
  -8  -1  -4   74.24    4.06
  -1   9  -4   80.07    3.28
  -8  -1  -4   70.08    2.98
   9  -8  -4   75.83    3.05
  -8  -1  -1 1687.72   30.47
   9  -8  -1 1702.19   29.94
  -8  -1   2  293.93    8.23
  -8  -1   2  288.05    7.68
   9  -8   2  306.39    7.69
  -8  -1   5 1797.20   34.80
   9  -8   5 1814.81   34.77
  -8  -1   8  387.48   10.24
   9  -8   8  379.89   10.59
  -8  -1  11  137.63    5.70
  -8  -1  11  146.32    6.26
  -8  -1  14   85.88    4.86
  -8  -1  14   83.20    4.99
  -8  -1  14   90.78    5.52
  -8  -1  14   88.26    4.69
  -8  -1  17  415.64   12.28
  -1   9  17  437.31   13.56
  -8  -1  17  410.65   12.37
  -8  -1  17  422.73   13.29
  -8  -1  17  435.76   12.47
   9  -8  20   18.53    3.97
  -8  -1  20   11.78    2.79
  -8  -1  20   14.45    3.62
   9  -8  20    9.93    2.53
   9  -8  23   18.17    3.83
   9  -8  23   15.69    2.48
  -8  -1  23   19.00    2.90
  -8  -1  23   17.89    3.27
   9  -8  26   23.47    3.28
  -8  -1  26   21.00    2.09
  -8  -1  26   20.25    2.46
  -7  -2 -26   65.48    4.19
  -7  -2 -23  326.68   11.40
  -7  -2 -23  309.95   10.71
  -7  -2 -20    5.24    3.22
  -7  -2 -20    2.98    3.62
  -7  -2 -17  616.92   16.87
  -7  -2 -14  155.32    6.94
  -7  -2 -14  146.22    7.01
  -7  -2 -11  523.16   13.88
  -7  -2  -8  148.43    6.03
  -7  -2  -8  149.78    5.18
  -2   9  -8  136.89    4.62
  -2   9  -5   18.61    1.98
  -7  -2  -5   11.37    1.55
  -2   9  -2 1522.21   28.00
   9  -7  -2 1517.78   27.26
  -7  -2  -2 1514.61   27.41
  -7  -2  -2 1492.54   29.02
  -7  -2   1   37.88    2.46
  -7  -2   1   42.09    1.77
   9  -7   1   41.88    2.22
  -7  -2   4    5.68    1.80
   9  -7   4    8.50    1.56
  -7  -2   7 2172.05   41.21
  -7  -2  10  106.92    4.93
  -7  -2  13  554.47   14.34
  -7  -2  13  543.85   13.92
  -2   9  13  587.63   15.08
  -7  -2  13  559.70   14.67
  -2   9  13  531.03   15.36
  -7  -2  16 1667.37   34.91
  -7  -2  16 1648.36   34.24
  -7  -2  16 1733.48   34.95
  -7  -2  16 1719.67   35.59
  -2   9  16 1647.79   36.49
  -7  -2  19    8.54    2.88
  -7  -2  19    5.09    2.93
  -7  -2  19    4.11    2.56
  -2   9  19    8.08    3.42
   9  -7  22  701.86   20.48
  -7  -2  22  739.28   18.22
  -2   9  22  775.31   19.64
   9  -7  22  669.40   17.00
  -7  -2  22  745.61   18.31
  -2   9  25   24.21    2.85
   9  -7  25   25.39    3.86
  -7  -2  25   24.62    2.83
   9  -7  25   22.35    2.44
  -7  -2  25   26.21    2.98
   9  -7  28   36.66    2.98
  -2   9  28   29.28    2.08
  -6  -3 -24   80.48    5.33
  -6  -3 -21  541.76   16.39
  -6  -3 -21  548.99   15.71
  -6  -3 -18  695.00   18.70
  -6  -3 -15  182.26    8.01
  -3   9 -12   84.70    3.85
  -6  -3 -12   78.40    4.74
  -6  -3  -9  103.56    5.00
  -6  -3  -9  109.12    4.57
  -3   9  -9  104.64    4.10
  -6  -3  -6  469.42   11.85
  -6  -3  -6  454.43   10.97
  -3   9  -3  407.72    9.37
  -6  -3  -3  399.94   10.18
  -6  -3  -3  395.96    9.24
  -3   9   0 2568.85   44.60
  -6  -3   0 2658.80   44.78
  -6  -3   0 2656.00   43.77
  -6  -3   0 2549.65   45.16
   9  -6   0 2679.97   43.49
  -6  -3   3 1792.55   32.55
   9  -6   3 1835.15   33.63
  -6  -3   6  322.27    6.90
  -6  -3   6  317.76    8.77
  -6  -3   9  636.48   14.97
  -6  -3  12   89.01    4.86
  -3   9  12   91.64    5.24
  -3   9  15  757.68   18.99
  -6  -3  15  722.96   18.26
  -3   9  15  709.21   19.27
  -6  -3  15  756.11   18.09
  -6  -3  15  724.71   18.19
  -3   9  15  775.20   19.20
  -6  -3  18   37.73    4.06
  -3   9  18   37.20    4.42
  -6  -3  18   42.25    4.24
  -6  -3  18   42.68    4.32
  -6  -3  21   40.58    4.13
  -3   9  21   39.45    4.43
   9  -6  21   31.71    3.32
  -6  -3  21   37.62    4.02
  -3   9  24  117.80    5.83
   9  -6  24  116.09    7.03
  -6  -3  24  109.93    5.31
   9  -6  24  107.10    5.03
  -6  -3  24  112.67    5.74
   9  -6  27   12.40    2.67
  -6  -3  27   11.88    1.99
  -5  -4 -28  145.63    5.20
  -5  -4 -25    3.36    2.70
  -5  -4 -25    4.42    2.46
  -5  -4 -22    7.30    3.37
  -5  -4 -16  439.92   13.69
  -5  -4 -13  730.08   18.07
  -4   9 -13  711.77   15.91
  -5  -4 -13  692.55   17.04
  -5  -4 -13  664.16   16.48
  -5  -4 -10  243.93    8.02
  -4   9 -10  257.85    7.34
  -5  -4 -10  248.99    7.78
  -4   9  -7 2714.77   48.44
  -5  -4  -7 2661.78   49.44
  -5  -4  -7 2551.66   48.88
  -4   9  -4  236.66    6.54
  -5  -4  -4  245.36    6.75
  -5  -4  -4  238.60    7.11
  -4   9  -1 1267.25   24.40
  -5  -4  -1 1267.00   24.10
  -5  -4  -1 1243.00   24.82
  -5  -4   2  202.02    6.31
  -4   9   2  217.70    6.51
  -5  -4   2  196.19    6.01
  -5  -4   2  210.86    5.59
  -5  -4   5  249.29    6.17
  -5  -4   8  322.31    7.64
  -4   9  11    5.16    2.04
  -5  -4  11    7.67    2.40
  -5  -4  14  388.75   11.80
  -4   9  14  404.72   12.15
  -4   9  14  403.32   12.55
  -5  -4  14  420.19   11.65
  -5  -4  14  390.04   11.32
  -4   9  14  378.21   12.32
  -5  -4  17   55.51    4.70
  -4   9  17   61.94    5.03
  -5  -4  17   65.37    5.22
  -5  -4  17   71.10    4.84
  -4   9  17   58.35    5.01
  -5  -4  20   20.46    3.66
  -4   9  20   18.85    3.74
  -5  -4  20   22.08    3.35
   9  -5  20   18.66    2.86
  -5  -4  20   18.85    3.46
  -4   9  23  207.06    8.36
   9  -5  23  193.38    7.33
  -5  -4  23  210.95    8.39
  -4   9  26  154.72    5.49
   9  -5  26  164.54    7.43
  -5  -4  26  157.18    6.05
   9  -5  29   13.11    1.79
  -4  -5 -29  178.44    5.14
  -4  -5 -26  127.25    5.86
  -4  -5 -23  697.42   17.95
  -4  -5 -23  668.87   17.89
  -4  -5 -20   15.73    3.93
  -5   9 -17  228.40    8.04
  -4  -5 -14  347.10   11.40
  -5   9 -14  334.29    9.69
  -4  -5 -14  316.09   10.17
  -4  -5 -11   70.06    4.20
  -5   9 -11   77.69    3.91
  -4  -5 -11   73.35    4.33
  -5   9  -8   50.51    3.03
  -4  -5  -8   44.48    3.27
  -4  -5  -8   46.46    3.27
  -4  -5  -5   11.49    2.11
  -5   9  -5   13.22    1.89
  -4  -5  -5   14.28    2.08
  -5   9  -2   52.79    3.01
  -4  -5  -2   50.67    3.04
  -4  -5   1 1558.36   29.28
  -5   9   1 1463.58   29.55
  -4  -5   1 1546.62   29.75
  -4  -5   1 1509.94   29.49
   9  -4   1 1620.18   28.12
  -4  -5   4 3107.74   55.16
  -4  -5   4 3040.01   55.96
  -4  -5   4 3046.56   55.66
  -4  -5   7  160.25    4.97
  -4  -5   7  161.67    5.86
  -5   9  10  140.62    5.76
  -4  -5  10  139.54    4.89
  -4  -5  13  738.69   17.84
  -5   9  13  717.30   17.71
  -4  -5  13  742.20   16.18
  -4  -5  13  721.81   17.21
  -5   9  13  683.49   17.93
  -5   9  13  704.34   18.31
  -4  -5  16   68.87    5.14
  -5   9  16   64.88    4.89
  -4  -5  16   66.18    5.30
  -4  -5  16   62.07    4.32
  -5   9  16   63.87    5.49
  -4  -5  16   63.98    4.67
  -5   9  16   60.37    4.89
  -4  -5  19   39.33    4.41
  -5   9  19   53.10    4.85
  -4  -5  19   46.10    4.87
  -4  -5  19   45.80    3.95
  -5   9  19   44.32    4.60
  -4  -5  19   44.36    4.39
  -5   9  22   98.67    6.19
  -4  -5  22   93.72    6.14
  -4  -5  22   96.75    5.93
   9  -4  22   80.29    4.89
  -5   9  25   58.22    4.07
  -4  -5  25   59.36    4.04
   9  -4  25   60.06    3.63
  -4  -5  25   57.81    4.20
   9  -4  28    4.37    2.01
  -4  -5  28    5.27    1.59
  -5   9  28    5.39    1.64
  -5   9  28    4.13    1.34
  -3  -6 -27  135.33    5.41
  -3  -6 -24  160.30    7.24
  -3  -6 -24  152.29    6.76
  -3  -6 -21   46.97    4.96
  -3  -6 -18    7.86    3.80
  -6   9 -18   11.57    2.55
  -6   9 -15   32.79    3.12
  -3  -6 -15   11.70    2.48
  -6   9 -12  561.81   13.59
  -3  -6 -12  535.15   13.63
  -3  -6  -9  687.96   15.67
  -6   9  -9  712.41   15.67
  -3  -6  -6   20.87    2.33
  -3  -6  -6   79.87    3.83
  -3  -6  -3 1418.31   27.72
  -3  -6  -3 1423.73   27.49
  -6   9  -3 1424.25   27.42
  -6   9   3 1292.46   25.16
  -3  -6   3 1262.12   24.76
  -3  -6   3 1269.81   24.93
  -3  -6   3 1256.13   24.62
  -6   9   6  122.79    4.62
  -3  -6   6  127.49    4.65
  -3  -6   6  122.24    4.92
  -3  -6   6  113.95    4.30
  -3  -6   9 2259.43   43.04
  -6   9   9 2186.72   42.66
  -3  -6   9 2270.60   42.07
  -6   9  12  492.22   13.25
  -3  -6  12  499.38   12.40
  -3  -6  12  494.83   12.88
  -6   9  12  510.08   14.25
  -3  -6  15  181.68    6.85
  -3  -6  15  190.68    8.11
  -6   9  15  175.61    7.69
  -3  -6  15  185.95    8.47
  -3  -6  15  191.74    7.63
  -6   9  15  177.77    7.82
  -6   9  15  183.68    8.75
  -6   9  18  312.06   11.03
  -3  -6  18  290.98   10.92
  -3  -6  18  297.65   11.59
  -3  -6  18  304.36   10.72
  -6   9  18  295.93   10.77
  -6   9  21   27.53    4.35
  -3  -6  21   25.88    4.14
  -3  -6  21   24.54    3.82
  -6   9  24   18.40    3.30
  -3  -6  24   19.20    3.38
  -3  -6  24   16.14    3.14
   9  -3  24   15.14    2.51
   9  -3  27   89.73    5.02
  -6   9  27   80.97    3.70
  -3  -6  27   84.40    4.13
  -6   9  27   90.62    4.37
  -2  -7 -28   32.55    2.51
  -2  -7 -25    7.05    2.75
  -2  -7 -22  186.40    8.46
  -2  -7 -19  554.18   16.35
  -7   9 -19  549.14   15.17
  -2  -7 -16  355.30   12.21
  -7   9 -16  337.79   10.77
  -2  -7 -16  345.41   11.00
  -7   9 -13   49.12    4.35
  -2  -7 -13   48.38    4.64
  -7   9 -13   47.84    3.62
  -2  -7 -13   48.12    3.54
  -2  -7 -10 2488.04   47.14
  -7   9 -10 2560.86   47.65
  -2  -7  -7 1690.54   32.64
  -7   9  -7 1729.23   33.05
  -7   9  -4 1699.24   32.51
  -2  -7  -4 1688.94   32.89
  -2  -7  -4 1706.08   32.16
  -2  -7  -1 1005.16   20.18
  -7   9  -1 1023.77   20.43
  -2  -7  -1  987.31   20.56
  -2  -7   2  643.79   14.10
  -7   9   2  656.81   14.43
  -2  -7   2  636.32   14.03
  -2  -7   2  632.35   14.21
  -7   9   2  670.26   12.88
  -2  -7   5 2396.56   44.88
  -7   9   5 2418.97   44.29
  -2  -7   5 2426.60   44.76
  -2  -7   5 2439.33   45.07
  -2  -7   8   36.20    3.16
  -2  -7   8   32.38    2.64
  -2  -7  11 1324.29   27.24
  -7   9  11 1237.05   26.67
  -2  -7  11 1272.80   26.30
  -2  -7  14   94.34    4.89
  -7   9  14   91.42    5.31
  -2  -7  14   96.03    6.05
  -7   9  14   84.98    5.13
  -2  -7  14  100.19    5.34
  -7   9  14   92.07    6.44
  -7   9  17  160.80    7.54
  -2  -7  17  172.91    8.21
  -2  -7  17  162.63    8.44
  -7   9  17  155.26    7.33
  -7   9  17  168.64    8.69
  -7   9  20  307.29   11.41
  -2  -7  20  301.73   12.09
  -7   9  23  168.12    7.68
  -2  -7  23  159.19    8.06
  -7   9  26    3.14    2.01
  -2  -7  26    4.65    2.22
  -7   9  26    4.83    1.68
  -7   9  26    5.39    2.34
   9  -2  26    3.60    1.55
  -2  -7  26    5.48    2.18
  -2  -7  29   35.07    2.00
  -1  -8 -26    7.95    2.32
  -1  -8 -23    5.59    3.05
  -1  -8 -20   21.25    4.12
  -1  -8 -17  185.46    8.60
  -8   9 -17  180.17    8.51
  -8   9 -17  180.37    7.72
  -1  -8 -17  174.64    7.68
  -8   9 -14   17.72    3.50
  -1  -8 -14   19.44    4.04
  -8   9 -14   16.90    2.82
  -1  -8 -14   14.23    3.20
  -1  -8 -11  549.24   15.00
  -8   9 -11  562.33   13.96
  -1  -8 -11  550.74   13.05
  -1  -8 -11  535.36   14.29
  -1  -8  -8  778.71   16.76
  -8   9  -8  810.88   17.65
  -1  -8  -5 1165.91   22.93
  -1  -8  -2 4944.17   86.51
  -1  -8  -2 4790.01   87.43
  -8   9   1   10.37    0.70
  -8   9   1   12.06    2.50
  -1  -8   1   10.53    1.77
  -1  -8   4   31.20    2.36
  -1  -8   4   25.98    2.41
  -1  -8   4   33.20    2.60
  -8   9   4   30.51    1.93
  -1  -8   7  341.93    9.44
  -1  -8   7  337.30    8.89
  -8   9   7  348.19    8.92
  -1  -8   7  329.60    9.22
  -1  -8  10  403.81   11.28
  -8   9  10  407.82   10.99
  -1  -8  10  402.43   10.95
  -1  -8  13  230.24    8.21
  -8   9  13  241.74    8.57
  -1  -8  13  239.29    8.87
  -1  -8  13  238.82    9.40
  -8   9  13  248.90    9.82
  -1  -8  16  887.40   21.50
  -8   9  16  941.53   22.20
  -1  -8  16  922.29   23.78
  -8   9  16  936.38   23.48
  -8   9  19  338.44   12.19
  -1  -8  19  358.99   13.21
  -8   9  19  344.64   11.68
  -1  -8  19  325.11   12.01
  -8   9  22   69.38    5.48
  -1  -8  22   70.76    5.94
  -8   9  25   59.08    4.04
  -1  -8  25   58.54    4.53
  -8   9  25   56.92    4.34
   9  -1  25   58.13    3.54
  -8   9  25   55.64    3.33
   9  -1  28  174.71    5.85
  -8   9  28  158.63    5.14
   0  -9 -27   65.15    3.35
   0  -9 -24    4.68    2.66
   0  -9 -21  268.54   10.11
  -9   9 -18  197.10    9.07
   0  -9 -18  203.23    9.07
  -9   9 -18  193.60    8.33
  -9   9 -15   23.76    4.04
   0  -9 -15   25.65    4.35
  -9   9 -15   25.02    3.27
   0  -9 -15   24.63    3.59
   0  -9 -12 1429.48   31.16
  -9   9 -12 1430.38   31.30
  -9   9 -12 1479.48   30.25
   0  -9 -12 1385.65   30.11
  -9   9  -9  849.99   18.61
   0  -9  -9  780.45   18.75
   0  -9  -6 2648.22   47.49
  -9   9  -6 2613.11   48.74
   0  -9  -6 2511.24   49.14
   0  -9  -3   39.47    2.54
  -9   9  -3   44.23    3.09
   0  -9   0   15.79    1.85
   0  -9   0   10.77    2.06
  -9   9   3   69.77    4.12
   0  -9   3   64.98    3.63
   0  -9   3   64.72    3.24
  -9   9   3   72.01    2.34
   0  -9   3   65.84    3.38
  -9   9   6   54.70    2.74
   0  -9   6   52.12    2.95
   0  -9   6   54.28    3.41
   0  -9   6   51.18    3.36
  -9   9   9 3440.74   62.19
   0  -9   9 3410.91   62.82
   0  -9   9 3370.12   61.86
   0  -9   9 3300.97   62.85
   0  -9  12  779.08   18.87
  -9   9  12  825.34   18.84
   0  -9  12  792.57   19.11
   0  -9  12  795.62   17.89
   0  -9  12  814.43   20.40
   0  -9  12  788.68   18.54
  -9   9  15  322.03   11.85
   0  -9  15  321.09   10.84
  -9   9  15  351.80   11.15
   0  -9  15  347.09   11.50
   0  -9  15  347.30   12.52
   0  -9  15  350.77   11.03
   0  -9  18  123.55    6.53
  -9   9  18  126.30    7.48
  -9   9  18  137.34    6.94
   0  -9  18  126.56    7.27
   0  -9  18  144.00    8.15
   0  -9  18  136.51    6.90
  -9   9  21   26.23    4.23
   0  -9  21   19.31    4.03
   0  -9  21   19.07    3.40
  -9   9  24    3.97    2.71
   0  -9  24    5.72    2.88
  -9   9  24    3.11    2.76
   0  -9  24    2.43    2.54
  -9   9  27   33.21    2.17
   0  -9  27   39.02    2.96
  -9   9  27   41.41    2.99
   0  -9  27   38.58    2.81
   1 -10 -25  137.97    5.58
   1 -10 -22  156.98    7.23
 -10   9 -19    7.80    3.64
   1 -10 -19    9.73    3.76
 -10   9 -16   24.84    3.53
   1 -10 -16   22.00    3.58
 -10   9 -16   22.52    4.21
   1 -10 -16   29.99    4.87
   1 -10 -13   21.09    3.37
 -10   9 -13   23.52    3.86
   1 -10 -13   21.04    3.98
   1 -10 -10  673.33   16.77
 -10   9 -10  693.55   16.66
   1 -10 -10  674.39   17.37
 -10   9 -10  680.55   17.68
   1 -10 -10  659.15   16.01
 -10   9  -7  178.10    6.58
   1 -10  -7  185.91    7.13
   1 -10  -4   52.01    3.73
   1 -10  -4   63.92    2.91
   1 -10  -1    8.50    1.57
 -10   9   2 1216.52   24.46
   1 -10   2 1171.17   24.78
   1 -10   2 1210.33   23.72
 -10   9   5   24.68    2.90
   1 -10   5   28.90    2.77
 -10   9   5   24.28    1.67
   1 -10   5   21.35    2.34
   1 -10   5   23.68    2.15
 -10   9   8  251.56    7.22
   1 -10   8  244.55    7.91
   1 -10   8  253.03    7.36
   1 -10   8  237.49    8.18
 -10   9  11   50.14    4.60
   1 -10  11   43.85    3.63
 -10   9  11   48.27    3.45
   1 -10  11   52.65    4.14
   1 -10  11   50.28    3.30
   1 -10  11   44.95    4.26
   1 -10  11   49.21    3.66
 -10   9  11   43.39    4.92
   1 -10  14  366.26   11.90
 -10   9  14  371.67   12.79
 -10   9  14  405.13   11.98
   1 -10  14  395.49   12.36
   1 -10  14  412.84   13.62
   1 -10  14  389.88   11.72
 -10   9  14  401.72   13.43
 -10   9  17   75.98    6.12
   1 -10  17   87.52    5.61
 -10   9  17   84.32    5.40
   1 -10  17   80.64    5.85
   1 -10  17   83.23    6.50
 -10   9  17   87.72    6.94
   1 -10  17   82.48    5.38
 -10   9  20   28.02    4.44
   1 -10  20   25.52    4.67
   1 -10  20   26.73    3.81
 -10   9  23  110.41    5.99
   1 -10  23  111.95    6.86
   1 -10  23  105.54    5.70
 -10   9  23  110.20    6.19
 -10   9  26   67.67    3.48
   1 -10  26   63.06    4.11
   1 -10  26   62.20    3.69
 -10   9  26   65.47    3.93
   2 -11 -26  107.71    4.04
   2 -11 -23  192.31    7.37
 -11   9 -20   73.13    5.80
   2 -11 -20   64.10    5.14
 -11   9 -17  109.76    6.35
   2 -11 -17  115.11    6.26
 -11   9 -17  116.66    7.38
   2 -11 -17  110.53    7.03
 -11   9 -14  172.91    7.77
   2 -11 -14  171.21    7.65
   2 -11 -14  184.47    8.47
 -11   9 -14  168.29    8.53
 -11   9 -11   27.77    3.25
   2 -11 -11   27.10    3.71
 -11   9 -11   34.05    4.13
   2 -11 -11   27.76    3.99
   2 -11  -8  661.92   16.30
 -11   9  -8  645.88   17.03
   2 -11  -8  627.26   15.26
   2 -11  -5  442.05   12.20
 -11   9  -2    4.65    2.01
   2 -11  -2    6.02    1.35
   2 -11  -2    4.77    2.21
 -11   9   1   91.22    4.52
   2 -11   1   97.18    3.86
 -11   9   4  590.67   14.13
   2 -11   4  588.81   14.66
   2 -11   4  609.10   13.63
   2 -11   7  140.01    5.48
   2 -11   7  136.26    5.00
 -11   9   7  135.78    4.64
   2 -11   7  130.24    5.92
   2 -11  10 1519.96   30.93
 -11   9  10 1533.92   30.11
   2 -11  10 1490.88   29.58
   2 -11  10 1472.44   31.53
 -11   9  10 1479.41   32.17
   2 -11  10 1515.91   30.65
 -11   9  10 1448.78   32.10
   2 -11  13   29.33    3.54
 -11   9  13   39.33    3.42
   2 -11  13   28.11    3.37
   2 -11  13   25.22    3.16
 -11   9  13   28.82    5.42
 -11   9  16    4.42    3.57
 -11   9  16    6.72    2.33
   2 -11  16    6.79    2.59
   2 -11  16    5.47    3.35
   2 -11  16    4.98    3.57
   9   2  16    4.46    2.50
   2 -11  16    5.33    2.65
 -11   9  16   14.88    4.67
 -11   9  19  240.24   10.21
   2 -11  19  251.22   11.09
 -11   9  19  234.55    9.91
   2 -11  19  255.56    9.36
 -11   9  22  401.32   12.38
   2 -11  22  401.31   13.65
   2 -11  22  392.53   11.78
 -11   9  25  112.04    4.98
   2 -11  25  115.91    5.85
 -11   9  25  120.23    5.40
   2 -11  25  115.64    5.04
   3 -12 -24   80.84    4.03
 -12   9 -21  285.43   10.62
   3 -12 -21  278.58    9.61
   3 -12 -18  389.84   12.67
 -12   9 -18  392.24   13.88
 -12   9 -15  474.75   14.40
   3 -12 -15  471.26   13.80
 -12   9 -15  488.70   15.97
   3 -12 -15  501.92   15.05
 -12   9 -12  165.87    7.47
   3 -12 -12  165.04    7.46
 -12   9 -12  170.40    8.57
   3 -12 -12  154.34    7.69
   3 -12  -9  620.44   16.43
   3 -12  -9  616.70   16.75
   3 -12  -9  611.94   15.36
   3 -12  -6  141.16    6.38
 -12   9  -6  143.56    6.97
   3 -12  -6  136.77    5.59
   3 -12  -3  178.37    7.14
 -12   9  -3  176.53    6.56
 -12   9   0  922.82   19.90
   3 -12   0  899.91   20.79
   3 -12   3  871.52   17.94
 -12   9   3  822.52   18.70
   3 -12   6  398.20   11.57
   3 -12   6  404.31   10.51
   3 -12   6  403.15   12.32
   3 -12   6  401.40   10.67
 -12   9   9 1439.54   31.15
   3 -12   9 1390.40   30.74
   3 -12   9 1452.85   29.63
 -12   9   9 1509.40   28.71
   3 -12   9 1475.52   31.98
   3 -12   9 1435.30   29.54
 -12   9   9 1387.97   31.12
 -12   9   9 1423.12   30.13
   3 -12  12 1211.17   27.36
   3 -12  12 1211.49   26.42
 -12   9  12 1217.49   25.70
   3 -12  12 1217.85   28.59
 -12   9  12 1216.58   27.14
 -12   9  12 1137.88   27.65
   3 -12  12 1200.21   25.97
 -12   9  15   14.92    2.60
   3 -12  15   14.59    3.11
   3 -12  15   12.80    3.11
 -12   9  15   14.47    4.09
   9   3  15   14.67    3.01
 -12   9  15   18.51    3.83
   3 -12  15   13.85    3.08
 -12   9  15   15.26    4.94
 -12   9  18   39.23    4.89
   9   3  18   47.82    4.28
 -12   9  18   41.23    4.60
   3 -12  18   44.49    4.25
 -12   9  21  127.70    6.88
   3 -12  21  133.29    6.27
 -12   9  24   42.61    3.57
   3 -12  24   37.03    3.93
   3 -12  24   39.16    3.25
 -12   9  27  117.08    3.94
   3 -12  27  111.74    3.60
 -13   9 -22   95.36    5.74
   4 -13 -22   92.67    4.81
 -13   9 -19  307.40   11.76
   4 -13 -19  299.84   10.34
 -13   9 -16   12.00    2.83
   4 -13 -16   12.87    3.12
 -13   9 -16   10.90    4.17
   4 -13 -16   21.67    4.21
   4 -13 -13  483.37   14.05
 -13   9 -13  514.60   16.36
   4 -13 -13  488.86   14.70
 -13   9 -10  391.35   12.05
   4 -13 -10  369.60   11.83
 -13   9 -10  371.54   13.19
   4 -13 -10  375.55   12.20
   4 -13  -7    6.18    2.89
 -13   9  -7    4.88    3.24
 -13   9  -4   12.33    2.50
   4 -13  -4    6.88    2.88
 -13   9  -4   17.91    3.34
 -13   9  -4   10.81    3.31
   4 -13  -4   19.04    2.68
 -13   9  -1 1091.31   23.42
   4 -13  -1 1104.28   24.31
   4 -13  -1 1102.37   24.90
   4 -13   2    6.72    2.19
 -13   9   2    5.85    2.50
   4 -13   2   31.97    3.63
   4 -13   2   22.34    2.52
 -13   9   5  182.63    7.18
   4 -13   5  197.06    6.39
 -13   9   5  179.53    7.97
   4 -13   5  198.29    8.21
   4 -13   5  187.38    6.65
   4 -13   8  808.73   19.82
 -13   9   8  809.35   19.87
   4 -13   8  813.56   18.39
   4 -13   8  829.19   20.89
   4 -13   8  831.51   18.57
 -13   9   8  793.21   18.79
 -13   9   8  782.83   20.05
 -13   9  11  849.93   21.86
   4 -13  11  853.47   21.36
   4 -13  11  875.79   20.22
   4 -13  11  879.10   22.52
 -13   9  11  855.68   21.94
 -13   9  11  866.25   20.92
   4 -13  11  884.59   20.08
   4 -13  14  702.93   19.23
   4 -13  14  750.07   18.58
   4 -13  14  745.70   20.57
   9   4  14  694.72   18.52
   4 -13  14  743.69   18.02
 -13   9  14  742.82   19.28
 -13   9  14  726.57   20.10
 -13   9  17    9.64    3.78
   4 -13  17    9.73    3.80
 -13   9  17    8.90    4.24
   9   4  17   13.25    3.07
 -13   9  17   11.11    3.56
   4 -13  17    8.73    2.82
 -13   9  20  117.35    6.63
   4 -13  20  116.35    5.88
 -13   9  20  114.62    6.50
 -13   9  23   11.60    2.78
   4 -13  23   13.67    2.45
   4 -13  26   40.34    2.90
   4 -13  26   37.62    2.18
 -13   9  26   39.02    2.55
   5 -14 -20  381.04   10.91
 -14   9 -20  390.56   12.82
 -14   9 -17    6.95    3.69
   5 -14 -17    7.35    3.25
 -14   9 -14   24.98    3.59
   5 -14 -14   21.72    3.60
 -14   9 -14   22.18    4.52
   5 -14 -14   20.09    4.09
 -14   9 -11  425.14   13.03
   5 -14 -11  405.33   12.74
   5 -14 -11  421.39   13.28
 -14   9 -11  420.29   14.62
   5 -14  -8   67.65    5.08
 -14   9  -8   65.43    5.77
 -14   9  -8   54.11    5.18
   5 -14  -8   71.11    4.49
   5 -14  -5  899.68   21.30
 -14   9  -5  899.78   20.78
 -14   9  -5  879.55   22.05
   5 -14  -5  909.97   21.72
   5 -14  -5  915.42   19.90
 -14   9  -2    4.79    2.36
   5 -14  -2    8.82    2.87
 -14   9  -2    7.68    2.98
   5 -14  -2    6.86    2.80
 -14   9  -2    9.53    3.48
   5 -14  -2    5.88    2.12
 -14   9   1  448.53   12.04
   5 -14   1  453.64   12.98
   5 -14   1  455.05   13.38
   5 -14   1  453.61   11.54
 -14   9   4  504.82   13.25
 -14   9   4  496.80   13.00
   5 -14   4  492.65   13.99
 -14   9   4  464.06   14.02
   5 -14   4  518.70   14.87
   5 -14   4  505.11   12.67
 -14   9   7  239.34    9.08
   5 -14   7  248.22    7.84
   5 -14   7  251.69    9.98
 -14   9   7  249.96    8.27
 -14   9   7  239.37    9.72
   5 -14   7  256.08    8.27
 -14   9  10  667.69   18.09
   5 -14  10  636.17   17.76
   5 -14  10  674.38   16.35
   5 -14  10  674.81   18.95
   5 -14  10  664.21   16.41
 -14   9  10  653.46   18.21
 -14   9  10  698.36   17.25
   5 -14  13  705.11   19.13
   5 -14  13  712.36   17.83
   5 -14  13  707.74   20.12
   9   5  13  701.44   18.62
 -14   9  13  721.05   18.76
   5 -14  13  740.56   17.74
 -14   9  13  707.53   19.61
 -14   9  16   94.57    6.69
   5 -14  16  108.54    7.15
   9   5  16  103.41    5.97
 -14   9  16  109.26    6.59
 -14   9  16  113.57    7.24
   5 -14  16  102.16    5.69
 -14   9  19  119.14    6.87
   5 -14  19  130.46    7.64
   5 -14  19  131.93    6.14
 -14   9  19  129.99    6.78
 -14   9  22  120.42    5.72
   5 -14  22  117.75    6.52
 -14   9  22  119.33    5.75
   5 -14  22  111.41    4.99
 -14   9  25   57.97    2.79
   5 -14  25   52.96    2.51
 -15   9 -21  246.39    8.05
 -15   9 -21  270.29    9.53
 -15   9 -18    6.53    3.34
   6 -15 -18    6.30    2.69
 -15   9 -15 1116.49   28.02
   6 -15 -15 1105.01   25.45
 -15   9 -12   14.40    3.06
   6 -15 -12   14.35    3.25
 -15   9 -12    8.48    3.86
   6 -15 -12   11.69    3.72
   6 -15  -9  589.93   16.10
 -15   9  -9  550.60   16.34
   6 -15  -9  593.12   16.37
 -15   9  -9  611.37   17.96
   6 -15  -6  878.24   21.31
 -15   9  -6  877.08   20.96
 -15   9  -6  867.86   22.54
   6 -15  -6  930.52   20.00
 -15   9  -3  176.58    7.26
   6 -15  -3  173.50    7.62
 -15   9  -3  170.45    8.08
 -15   9  -3  162.60    7.77
   6 -15  -3  198.99    8.32
   6 -15  -3  175.34    6.63
   6 -15   0  217.24    8.56
 -15   9   0  219.21    7.91
 -15   9   0  200.50    8.54
   6 -15   0  215.35    8.83
   6 -15   0  209.44    7.23
 -15   9   3   30.29    3.24
 -15   9   3   26.89    3.49
   6 -15   3   28.77    3.40
   6 -15   3   30.19    4.04
 -15   9   3   29.20    4.47
   6 -15   3   26.50    2.85
 -15   9   6 1309.21   28.34
   6 -15   6 1291.69   29.03
   6 -15   6 1336.99   30.02
   6 -15   6 1327.55   27.13
 -15   9   9  766.85   19.84
   6 -15   9  781.83   20.88
 -15   9   9  780.38   18.75
   6 -15   9  794.21   18.31
   9   6   9  766.51   19.56
 -15   9   9  730.57   19.86
 -15   9  12 1097.85   26.47
   6 -15  12 1076.17   26.16
   6 -15  12 1110.57   27.23
 -15   9  12 1103.19   25.35
   9   6  12 1117.34   25.80
   6 -15  12 1106.04   24.23
 -15   9  12 1083.65   26.21
   6 -15  15  701.58   19.96
 -15   9  15  715.98   18.63
   6 -15  15  703.06   17.27
 -15   9  15  682.20   18.93
   9   6  15  731.55   18.52
 -15   9  18   19.68    3.79
   6 -15  18   15.54    3.84
 -15   9  18   20.15    3.43
   6 -15  18   18.55    3.00
   9   6  18   20.47    2.94
 -15   9  21    4.68    2.61
   6 -15  21    3.34    2.96
   6 -15  21    4.60    2.09
 -15   9  21    2.52    2.43
 -15   9  24   58.87    3.05
   6 -15  24   56.95    3.63
 -15   9  24   62.60    3.16
 -16   9 -19   14.70    3.44
 -16   9 -19   11.83    2.46
 -16   9 -16  696.11   19.51
   7 -16 -16  684.91   16.42
 -16   9 -13    4.81    3.53
   7 -16 -13    7.23    3.34
 -16   9 -10    9.88    2.94
   7 -16 -10   16.66    3.75
 -16   9 -10   11.01    3.98
 -16   9 -10   10.68    3.74
   7 -16 -10    9.44    3.32
 -16   9  -7   11.24    3.14
   7 -16  -7   11.32    3.31
 -16   9  -7   10.22    3.85
 -16   9  -7   16.32    4.13
   7 -16  -7   10.27    2.76
 -16   9  -4  368.90   11.47
   7 -16  -4  413.69   12.58
 -16   9  -4  340.34   11.84
 -16   9  -4  385.34   13.01
   7 -16  -4  407.76   11.02
 -16   9  -1  554.02   14.67
   7 -16  -1  561.87   15.84
 -16   9  -1  544.97   15.57
   7 -16  -1  613.41   16.23
 -16   9  -1  499.12   15.05
   7 -16  -1  572.73   14.00
 -16   9   2    9.64    2.51
 -16   9   2    6.67    2.94
   7 -16   2    7.14    2.91
   7 -16   2    8.98    3.40
   7 -16   2    7.79    2.29
 -16   9   2    5.90    3.72
 -16   9   5  193.28    7.73
   7 -16   5  182.39    8.15
   7 -16   5  177.29    8.50
   7 -16   5  178.94    6.84
 -16   9   5  170.21    8.28
 -16   9   8  514.18   14.60
   7 -16   8  462.66   14.63
   7 -16   8  491.39   15.43
 -16   9   8  497.49   13.34
 -16   9   8  483.64   14.69
   7 -16   8  489.42   13.06
 -16   9  11  181.08    8.58
   7 -16  11  196.14    9.33
   7 -16  11  179.24    7.22
 -16   9  11  197.88    7.95
 -16   9  11  183.39    8.94
   9   7  11  186.58    8.25
   7 -16  14  177.01    8.96
 -16   9  14  181.64    7.92
 -16   9  14  171.51    8.14
   7 -16  14  176.56    7.09
   9   7  14  186.04    7.99
 -16   9  17    1.34    3.04
   7 -16  17    1.77    3.18
   9   7  17    4.23    2.36
   7 -16  17    2.85    2.32
 -16   9  17    6.00    2.74
 -16   9  20  214.86    7.67
   7 -16  20  191.46    8.13
 -16   9  20  202.28    7.29
   7 -16  20  187.15    6.22
 -16   9  23   39.35    2.69
   7 -16  23   39.90    3.20
 -16   9  23   41.64    2.62
 -17   9 -20    5.70    2.50
 -17   9 -17   32.79    4.32
 -17   9 -14   65.00    4.84
   8 -17 -11  278.80    9.68
 -17   9 -11  280.99   11.60
   8 -17  -8 1132.17   25.24
 -17   9  -8 1138.89   27.52
   8 -17  -8 1075.43   25.04
 -17   9  -5  400.92   13.47
 -17   9  -5  374.73   11.78
   8 -17  -5  377.27   12.28
 -17   9  -2   69.80    5.57
 -17   9  -2   63.43    4.73
   8 -17  -2   75.04    5.47
 -17   9   1  109.71    5.32
   8 -17   1  116.72    6.62
   8 -17   1  104.47    6.34
 -17   9   4  313.85   10.24
   8 -17   4  313.44   11.41
   8 -17   4  313.84   11.34
 -17   9   7   78.89    5.36
   8 -17   7   72.74    5.61
   8 -17   7   65.17    5.59
 -17   9  10   14.10    3.70
 -17   9  10   14.01    2.73
   8 -17  10   11.82    3.98
   9   8  10   15.22    3.31
   8 -17  10   11.74    2.70
 -17   9  10   13.41    4.01
 -17   9  13   89.04    6.12
   8 -17  13   91.82    6.48
   9   8  13   95.04    5.63
 -17   9  13   77.32    5.47
   8 -17  13   82.15    4.70
 -17   9  13   88.91    5.32
   8 -17  16   76.83    5.83
   8 -17  16   75.74    4.22
   9   8  16   87.46    4.93
 -17   9  16   81.39    5.02
 -17   9  19   25.10    3.28
   8 -17  19   27.08    3.64
 -17   9  19   26.70    2.91
 -17   9  22   61.84    3.20
   8 -17  22   57.50    3.56
 -17   9  22   60.20    2.90
 -18   9 -18   57.42    4.49
 -18   9 -12 1114.27   27.20
 -18   9  -9  267.44   11.15
 -18   9  -6   29.49    4.64
   9 -18  -6   31.39    4.11
 -18   9  -3  195.01    8.84
   9 -18  -3  206.79    8.64
   9 -18   0  117.98    6.66
   9 -18   0  114.01    6.59
 -18   9   3    1.90    2.30
   9 -18   3    2.48    3.21
   9 -18   3    6.15    2.94
 -18   9   6   89.03    5.52
   9 -18   6   84.95    6.04
 -18   9   9  434.25   13.60
   9 -18   9  445.08   14.39
 -18   9   9  447.52   12.18
   9   9   9  468.59   13.74
 -18   9  12   56.25    5.14
   9 -18  12   54.92    5.27
 -18   9  12   58.30    4.17
   9   9  12   61.66    4.60
   9 -18  15  129.46    6.97
 -18   9  15  133.64    5.92
   9   9  15  141.79    6.04
 -18   9  18   35.93    3.45
   9 -18  18   30.40    3.64
 -18   9  18   34.26    2.93
 -18   9  21   36.87    2.53
   9 -18  21   32.73    2.62
 -19   9 -13    5.47    3.11
 -19   9 -10  194.95    9.14
 -19   9  -7  106.68    6.83
 -19   9   2  342.27   10.36
  10 -19   2  343.65   11.51
 -19   9   5  487.90   13.66
  10 -19   5  480.65   14.40
 -19   9   8    7.21    2.98
  10 -19   8    4.66    3.24
   9  10   8    7.92    2.71
 -19   9  11  366.52   11.72
   9  10  11  386.40   11.34
 -19   9  11  361.11   10.14
 -19   9  14   16.42    2.41
 -19   9  14   19.31    3.43
  10 -19  14   14.50    3.41
   9  10  14   17.28    2.56
  10 -19  17   65.20    4.30
 -19   9  17   67.99    3.45
 -19   9  20   75.04    3.23
 -18   8 -20  271.00    8.39
 -18   8 -17   33.64    3.89
 -18   8 -14 1601.37   35.27
 -18   8 -11 1479.07   33.64
 -18   8  -8 1088.02   26.79
 -18   8  -5 1365.40   31.08
 -18   8  -2 1288.94   29.18
  10 -18  -2 1337.67   29.36
 -18   8   1 1901.45   37.59
  10 -18   1 1864.88   38.77
  10 -18   1 1810.11   39.06
 -18   8   4  160.88    7.22
  10 -18   4  180.66    8.07
  10 -18   4  156.65    7.73
 -18   8   7  709.68   18.48
  10 -18   7  723.17   19.23
 -18   8  10  489.75   14.62
  10 -18  10  485.84   14.97
 -18   8  10  489.07   13.31
   8  10  10  503.87   14.75
 -18   8  13 1407.78   31.04
  10 -18  13 1359.38   31.21
 -18   8  13 1394.31   29.68
 -18   8  16  496.73   14.08
  10 -18  16  471.38   14.13
 -18   8  19  579.52   13.59
 -18   8  19  574.52   13.05
 -17   7 -21    2.75    2.14
 -17   7 -18  168.24    7.75
 -17   7 -12   14.57    3.73
 -17   7  -9  611.56   18.17
 -17   7  -6  225.67    9.83
  10 -17  -6  229.86    8.81
 -17   7  -3   20.96    3.94
  10 -17  -3   21.93    3.36
 -17   7   0  466.98   12.71
  10 -17   0  450.84   13.70
 -17   7   3 1393.50   30.08
  10 -17   3 1384.34   31.06
  10 -17   3 1432.53   31.02
 -17   7   6  178.87    7.96
  10 -17   6  178.69    8.18
  10 -17   6  179.95    8.28
 -17   7   6  176.58    7.04
 -17   7   9  612.91   17.16
  10 -17   9  625.36   17.72
 -17   7   9  613.11   16.05
 -17   7  12  303.98   11.32
  10 -17  12  322.89   11.86
   7  10  12  322.24   11.51
 -17   7  12  323.83   10.67
 -17   7  15  253.87    9.80
  10 -17  15  228.30    9.70
 -17   7  15  250.27    9.26
   7  10  15  258.25    9.49
 -17   7  18   80.91    5.15
  10 -17  18   76.22    5.23
 -17   7  18   73.82    4.71
   7  10  18   83.35    4.62
 -17   7  21   77.79    3.91
  10 -17  21   73.27    4.11
 -17   7  21   72.71    3.78
 -16   6 -22  602.25   14.55
 -16   6 -19  353.02   11.77
 -16   6 -16 1508.19   34.30
 -16   6 -13  297.86   12.00
 -16   6 -10 1033.53   25.88
 -16   6 -10  981.93   23.14
 -16   6  -7 1642.47   35.15
  10 -16  -7 1626.96   32.79
 -16   6  -4  536.89   15.54
 -16   6  -4  513.12   14.49
  10 -16  -4  529.48   14.57
  10 -16  -1  341.14   11.08
 -16   6  -1  329.10   10.10
  10 -16   2 1812.49   37.92
 -16   6   2 1817.22   36.95
 -16   6   5 1530.55   33.13
  10 -16   5 1538.19   33.63
  10 -16   5 1556.76   33.67
 -16   6   5 1598.85   32.28
 -16   6   8  183.45    8.52
  10 -16   8  181.13    8.28
 -16   6   8  195.87    7.86
  10 -16  11 2042.89   43.84
  10 -16  11 2087.59   44.42
 -16   6  11 2123.07   43.22
   6  10  11 2193.68   44.67
 -16   6  14  571.82   17.06
  10 -16  14  605.92   17.52
 -16   6  14  614.05   16.87
   6  10  14  638.46   17.55
 -16   6  17 1238.87   28.04
  10 -16  17 1203.17   28.36
 -16   6  17 1227.53   27.78
 -16   6  20  518.92   13.75
  10 -16  20  503.67   14.19
 -16   6  20  535.03   13.94
 -16   6  23  648.15   13.53
  10 -16  23  636.33   14.12
 -15   5 -23    8.15    2.23
 -15   5 -20  122.07    6.72
 -15   5 -17   71.68    5.99
 -15   5 -11   41.69    4.95
 -15   5 -11   39.90    3.82
 -15   5  -8  500.52   15.63
 -15   5  -8  482.56   13.40
 -15   5  -8  485.78   14.62
 -15   5  -5  169.52    8.00
 -15   5  -5  165.46    7.35
  10 -15  -5  167.24    7.01
 -15   5  -5  143.88    6.21
 -15   5  -2  214.49    7.52
 -15   5  -2  193.66    8.08
  10 -15  -2  222.59    8.25
 -15   5  -2  215.31    8.08
 -15   5   1  452.88   12.42
 -15   5   1  444.10   12.15
  10 -15   1  442.24   12.84
 -15   5   4   21.82    3.50
 -15   5   4   18.33    2.84
  10 -15   4   29.46    3.50
 -15   5   7   20.09    3.10
 -15   5   7   13.82    3.40
  10 -15   7   18.04    3.14
  10 -15   7   23.76    3.56
  10 -15  10  350.51   12.08
  10 -15  10  361.36   12.37
 -15   5  10  348.47   10.95
 -15   5  10  340.47   11.55
 -15   5  13   25.05    4.60
  10 -15  13   21.89    3.55
  10 -15  13   29.15    4.24
   5  10  13   23.64    4.09
 -15   5  13   21.34    4.01
 -15   5  16   17.16    4.07
  10 -15  16   13.41    3.77
 -15   5  16   17.21    3.76
   5  10  16   18.65    3.66
 -15   5  19   53.15    4.67
  10 -15  19   43.12    4.60
   5  10  19   49.11    4.32
 -15   5  22   48.78    3.57
  10 -15  22   49.96    3.87
 -14   4 -24  399.22   10.41
 -14   4 -21  471.07   14.06
 -14   4 -18 1047.42   26.20
 -14   4 -15  649.05   19.23
 -14   4 -12  328.86   12.47
 -14   4 -12  308.38   10.61
 -14   4  -9 3680.12   70.24
 -14   4  -9 3501.66   67.07
 -14   4  -9 3572.20   68.95
 -14   4  -6 2104.55   43.24
 -14   4  -6 2122.82   42.53
  10 -14  -6 2166.21   41.24
 -14   4  -3 1494.82   29.26
 -14   4  -3 1425.48   30.63
 -14   4  -3 1494.54   30.48
  10 -14  -3 1508.94   30.02
 -14   4   0 5294.13   96.40
  10 -14   0 5373.76   96.61
 -14   4   0 5255.47   95.96
 -14   4   3 2404.46   46.50
  10 -14   3 2468.21   47.62
 -14   4   3 2426.63   47.20
 -14   4   3 2417.77   46.62
 -14   4   6 1640.67   32.15
 -14   4   6 1585.65   34.01
  10 -14   6 1601.69   34.11
 -14   4   6 1637.91   33.59
 -14   4   6 1647.30   34.14
  10 -14   9  228.93    9.10
  10 -14   9  223.01    8.99
 -14   4   9  212.34    8.31
 -14   4   9  214.92    8.63
 -14   4  12 1143.06   27.70
  10 -14  12 1163.96   27.77
  10 -14  12 1225.43   28.29
 -14   4  12 1205.96   27.70
 -14   4  12 1201.97   26.30
 -14   4  15 2498.33   51.65
  10 -14  15 2531.10   52.30
   4  10  15 2628.25   52.44
 -14   4  15 2531.15   51.69
 -14   4  18 1568.82   34.02
  10 -14  18 1500.75   34.74
 -14   4  21  860.89   20.12
  10 -14  21  828.88   20.95
 -14   4  21  854.18   20.57
 -14   4  24  317.88    7.94
  10 -14  24  330.13    9.31
 -13   3 -25    4.15    1.76
 -13   3 -22  133.45    6.84
 -13   3 -19  295.65   11.51
 -13   3 -19  261.39    8.38
 -13   3 -16  163.38    8.88
 -13   3 -13  206.40    8.28
 -13   3 -10  384.54   11.46
 -13   3 -10  391.14   12.89
 -13   3 -10  394.73   13.39
 -13   3  -7  450.36   12.16
 -13   3  -7  455.56   13.56
  10 -13  -7  478.62   12.27
 -13   3  -7  469.41   14.17
 -13   3  -4  308.59    9.99
 -13   3  -4  283.55    8.35
  10 -13  -4  316.81    9.31
 -13   3  -4  309.55   10.16
  10 -13  -1   55.16    3.66
 -13   3  -1   39.20    3.40
 -13   3   2   55.43    3.72
  10 -13   2   54.18    3.75
 -13   3   2   66.16    3.25
 -13   3   2   58.54    4.03
 -13   3   2   51.42    4.11
 -13   3   5  598.58   14.49
 -13   3   5  593.66   14.04
 -13   3   5  587.89   15.30
  10 -13   5  609.76   15.40
 -13   3   5  587.42   14.86
 -13   3   5  591.13   15.55
  10 -13   8  184.60    7.72
 -13   3   8  181.36    6.46
  10 -13   8  193.73    7.81
 -13   3   8  175.46    7.39
 -13   3   8  175.71    7.45
 -13   3  11  419.91   13.65
  10 -13  11  439.21   13.68
  10 -13  11  459.19   14.15
 -13   3  11  456.45   13.21
 -13   3  11  456.58   13.83
 -13   3  14    6.04    3.67
  10 -13  14   11.88    2.83
  10 -13  14    5.97    3.07
   3  10  14    8.32    3.58
 -13   3  14    9.29    3.44
 -13   3  14   13.22    2.97
 -13   3  17   34.58    4.65
  10 -13  17   27.12    4.21
   3  10  17   25.45    4.12
 -13   3  17   23.91    4.23
 -13   3  17   29.93    3.49
 -13   3  20   16.29    3.51
  10 -13  20   14.56    3.47
 -13   3  20   17.47    3.72
   3  10  20   19.60    3.52
 -13   3  23   58.39    3.67
  10 -13  23   57.24    4.38
 -13   3  23   62.20    4.29
 -13   3  26  121.90    4.12
 -12   2 -23  481.51   13.66
 -12   2 -20  354.44   10.63
 -12   2 -20  385.82   13.29
 -12   2 -17 1689.43   36.86
 -12   2 -17 1539.38   32.64
 -12   2 -14 1110.06   27.21
 -12   2 -14 1044.84   24.44
 -12   2 -11  555.13   16.43
 -12   2 -11  544.42   14.42
 -12   2  -8  340.48   11.40
 -12   2  -8  318.70    9.51
 -12   2  -8  317.14   10.79
 -12   2  -5 3484.43   63.78
  10 -12  -5 3463.35   61.97
 -12   2  -2 8040.05  145.31
  10 -12  -2 8271.73  144.29
 -12   2   1 1283.40   27.04
  10 -12   1 1300.17   26.70
 -12   2   1 1311.78   25.75
 -12   2   4 2822.62   51.76
 -12   2   4 2815.31   52.54
 -12   2   4 2682.28   52.75
  10 -12   4 2822.54   53.01
 -12   2   7 1480.42   30.03
  10 -12   7 1523.37   31.24
 -12   2   7 1463.89   30.86
 -12   2   7 1486.77   31.40
  10 -12  10  529.50   14.88
 -12   2  10  492.71   14.58
 -12   2  10  544.50   13.38
  10 -12  10  555.14   15.32
 -12   2  10  532.09   14.85
 -12   2  10  538.70   14.69
  10 -12  13   88.48    5.99
  10 -12  13   93.08    6.20
   2  10  13   84.26    6.11
 -12   2  16  896.25   22.16
  10 -12  16  830.16   22.56
   2  10  16  902.66   22.14
  10 -12  16  852.19   22.97
   2  10  16  880.94   22.90
 -12   2  16  866.90   22.52
 -12   2  16  916.88   21.40
 -12   2  19 1095.91   24.99
  10 -12  19 1002.67   26.12
   2  10  19 1088.29   25.98
 -12   2  19 1062.12   25.55
 -12   2  19 1099.59   23.85
 -12   2  22  612.54   15.12
  10 -12  22  579.12   16.72
 -12   2  22  621.94   16.35
  10 -12  25  316.58    9.32
 -12   2  25  323.00    8.91
 -11   1 -24   18.88    2.41
 -11   1 -24   25.48    3.26
 -11   1 -21  182.95    8.69
 -11   1 -21  162.65    6.90
 -11   1 -18  295.83   11.77
 -11   1 -18  279.10    9.66
 -11   1 -15  106.56    7.02
 -11   1 -15  103.07    5.50
 -11   1 -15  100.80    5.71
 -11   1 -12  855.34   20.41
 -11   1 -12  909.59   22.26
 -11   1  -9  257.75    9.76
 -11   1  -9  238.29    7.95
 -11   1  -6  116.09    5.78
 -11   1  -6  103.67    4.44
  10 -11  -6  108.32    4.55
 -11   1  -3  527.47   13.66
  10 -11  -3  549.88   12.53
 -11   1  -3  509.86   11.64
 -11   1   0   32.77    2.40
  10 -11   0   21.93    2.28
 -11   1   3  102.22    4.31
 -11   1   3  107.63    4.88
  10 -11   3  110.24    4.82
 -11   1   6  873.01   19.02
  10 -11   6  871.99   19.39
 -11   1   9 1189.26   24.89
 -11   1   9 1147.34   25.70
  10 -11   9 1220.61   26.29
 -11   1   9 1168.97   25.84
 -11   1  12  635.70   16.94
  10 -11  12  644.81   17.59
 -11   1  12  645.91   15.70
  10 -11  12  671.21   18.07
  10 -11  15 1237.20   29.60
 -11   1  15 1244.79   28.43
  10 -11  15 1275.03   30.04
   1  10  15 1241.39   29.58
 -11   1  15 1289.00   29.19
 -11   1  18  232.77    9.24
  10 -11  18  227.93   10.35
   1  10  18  225.88    9.96
 -11   1  18  223.42    9.69
 -11   1  21  116.05    6.04
  10 -11  21  113.34    7.01
 -11   1  21  124.70    5.90
 -11   1  21  118.48    6.69
   1  10  21  121.12    6.78
 -11   1  24    4.67    2.45
  10 -11  24    4.86    2.62
  10 -11  27   88.34    3.71
 -10   0 -25  389.29   10.35
 -10   0 -25  420.35   11.18
 -10   0 -22  669.07   17.92
 -10   0 -22  613.96   15.95
 -10   0 -19 1414.56   32.43
 -10   0 -19 1331.80   29.58
 -10   0 -16  642.32   16.75
 -10   0 -16  619.38   16.91
 -10   0 -13  354.28   10.97
 -10   0 -13  371.65   11.29
 -10   0 -13  372.40   12.48
 -10   0 -10 1882.44   37.63
 -10   0 -10 1951.35   39.46
 -10   0  -7 1231.82   24.93
 -10   0  -4  612.64   15.08
 -10   0  -4  573.12   12.99
  10 -10  -1 4470.04   72.95
 -10   0  -1 4309.65   74.40
 -10   0   2 2585.91   47.85
 -10   0   2 2510.75   48.73
  10 -10   2 2647.21   48.15
 -10   0   5   53.69    3.23
 -10   0   5   58.72    3.60
  10 -10   5   53.68    3.38
 -10   0   8 5066.11   90.37
  10 -10   8 5191.20   91.36
   0  10   8 4819.25   91.32
 -10   0   8 4888.39   90.63
  10 -10  11 4671.83   86.07
 -10   0  11 4397.04   84.80
 -10   0  11 4667.17   84.29
  10 -10  11 4830.61   86.52
 -10   0  11 4542.38   85.42
  10 -10  14  177.69    8.36
 -10   0  14  182.71    7.89
 -10   0  14  189.22    7.25
  10 -10  14  187.06    8.75
 -10   0  14  187.95    8.33
 -10   0  17  860.05   21.16
  10 -10  17  823.93   22.47
   0  10  17  900.86   21.99
  10 -10  17  863.55   23.12
 -10   0  17  866.34   22.01
 -10   0  20  811.28   19.50
  10 -10  20  775.60   21.73
 -10   0  20  825.98   21.00
  10 -10  23  788.51   20.65
 -10   0  23  845.25   19.68
  10 -10  26  402.03   10.84
 -10   0  26  389.90    9.74
  -9  -1 -26   59.49    3.50
  -9  -1 -26   59.69    3.48
  -9  -1 -23  117.36    6.56
  -9  -1 -23  109.42    5.72
  -9  -1 -20   27.05    3.66
  -9  -1 -20   23.46    4.31
  -9  -1 -17   89.34    6.55
  -9  -1 -17   82.25    5.46
  -9  -1 -17   82.88    5.30
  -9  -1 -14  398.23   12.03
  -9  -1 -14  405.14   13.06
  -9  -1 -11   48.03    4.26
  -9  -1  -8  248.36    8.63
  -9  -1  -5   22.78    2.90
  -9  -1  -5   22.74    2.01
  -9  -1  -2 1096.15   21.50
  10  -9  -2 1247.36   22.65
  10  -9   1    6.32    1.40
  -9  -1   1   10.39    1.72
  -9  -1   4   50.25    3.11
  -9  -1   4   54.56    3.48
  10  -9   4   59.68    3.31
  -9  -1   7  178.34    6.53
  10  -9   7  186.92    6.69
  -9  -1  10  670.95   15.95
  -1  10  10  628.79   16.52
  10  -9  10  689.23   16.91
  -9  -1  10  651.00   16.10
  -9  -1  10  665.42   16.47
  -9  -1  13   19.69    3.28
  -9  -1  13   34.93    3.34
  10  -9  13   20.62    3.18
  10  -9  13   36.14    4.06
  -9  -1  13   20.78    3.36
  -9  -1  16   30.82    3.86
  -9  -1  16   23.87    3.28
  10  -9  16   18.50    3.43
  10  -9  16   26.96    4.27
  -9  -1  16   19.40    2.97
  -9  -1  16   20.26    3.83
  -9  -1  19    7.74    2.93
  10  -9  19    4.55    3.15
  -9  -1  19    6.54    2.45
  -9  -1  19    2.87    3.06
  10  -9  22  146.98    8.05
  -9  -1  22  167.93    7.49
  -9  -1  22  152.24    6.11
  -1  10  25  126.83    4.78
  10  -9  25  127.79    6.34
  -9  -1  25  127.79    5.31
  -9  -1  25  119.43    4.63
  -8  -2 -27  503.73   11.65
  -8  -2 -24  593.50   15.75
  -8  -2 -24  593.46   15.15
  -8  -2 -21 1176.84   27.78
  -8  -2 -21 1136.16   26.21
  -8  -2 -18  500.82   14.84
  -8  -2 -18  526.31   16.37
  -8  -2 -15 1473.42   31.78
  -8  -2 -12 3128.68   59.47
  -8  -2 -12 3135.10   59.73
  -8  -2 -12 3160.59   60.43
  -8  -2  -9 3287.89   62.05
  -2  10  -6 1152.21   22.12
  -8  -2  -6 1118.67   24.06
  -8  -2  -6 1088.18   22.14
  -2  10  -3 7474.77  118.40
  -8  -2  -3 6282.20  117.08
  -8  -2   0 5463.75   97.38
  10  -8   0 5852.09   98.53
  -8  -2   3 2563.94   48.68
  -8  -2   3 2577.46   48.08
  10  -8   3 2638.35   47.72
  -8  -2   6 2268.26   43.40
  10  -8   6 2281.93   43.23
  -8  -2   9 6559.68  117.28
  -8  -2  12 2004.00   38.59
  -8  -2  12 1922.83   38.70
  -8  -2  15 1123.80   25.44
  -2  10  15 1202.64   26.70
  -8  -2  15 1104.44   25.06
  -8  -2  15 1165.55   25.00
  -8  -2  15 1146.60   26.03
  -2  10  15 1096.56   26.84
  -8  -2  18 2432.46   47.86
  -8  -2  18 2386.25   48.39
  10  -8  18 2305.22   50.92
  -2  10  18 2558.22   50.64
  -8  -2  18 2502.31   49.43
  -8  -2  18 2510.33   48.40
  -2  10  21 1246.43   28.33
  -8  -2  21 1212.83   26.46
  -8  -2  21 1255.56   27.54
  -2  10  24 1199.15   24.44
  10  -8  24 1109.11   26.55
  -8  -2  24 1156.18   24.55
  -8  -2  24 1129.89   23.71
  10  -8  27  421.26   11.02
  -7  -3 -28  158.63    4.91
  -7  -3 -25  106.75    5.37
  -7  -3 -25  101.43    5.31
  -7  -3 -22    3.52    2.96
  -7  -3 -22    4.44    3.33
  -7  -3 -19  595.20   16.71
  -7  -3 -16  106.38    6.31
  -7  -3 -13   22.71    3.20
  -7  -3 -13   18.24    3.07
  -7  -3 -13   13.48    2.95
  -7  -3 -10  852.30   19.81
  -7  -3 -10  817.50   18.52
  -3  10 -10  884.29   18.01
  -3  10  -7  544.58   11.96
  -7  -3  -7  520.65   13.40
  -7  -3  -7  507.07   12.18
  -3  10  -4  394.68    9.34
  -7  -3  -4  365.14    9.03
  -7  -3  -4  376.62   10.29
  -3  10  -1  580.22   12.41
  -7  -3  -1  585.27   12.71
  -7  -3  -1  563.28   11.49
  -7  -3  -1  554.45   13.05
  -7  -3   2  857.37   18.29
  -7  -3   2  863.28   16.63
  10  -7   2  913.83   17.64
  -7  -3   5  145.70    5.59
  10  -7   5  142.74    5.14
  -7  -3   8 1060.35   22.70
  -7  -3  11   16.97    2.63
  -3  10  11   12.64    2.81
  -7  -3  11   13.78    2.59
  -7  -3  14   35.76    3.88
  -3  10  14   41.78    4.10
  -7  -3  14   35.57    3.55
  -3  10  14   34.07    4.13
  -7  -3  14   44.07    3.95
  -7  -3  14   40.21    3.56
  -3  10  14   37.91    4.13
  -3  10  17    9.97    2.96
  -7  -3  17   10.42    3.25
  -3  10  17   13.98    3.48
  -7  -3  17    9.43    2.81
  -7  -3  17    9.69    3.13
  -7  -3  20  196.81    8.18
  -3  10  20  194.78    8.84
  -7  -3  20  194.15    8.33
  10  -7  23  401.99   13.76
  -7  -3  23  416.12   11.92
  -7  -3  23  413.90   11.88
  -3  10  26   70.03    3.35
  10  -7  26   75.82    4.69
  -7  -3  26   68.38    3.42
  -6  -4 -23  606.90   16.70
  -6  -4 -20   62.61    5.47
  -6  -4 -17 2355.34   47.95
  -6  -4 -14 3236.66   61.98
  -6  -4 -14 3178.51   61.33
  -6  -4 -11 2407.12   47.01
  -6  -4 -11 2359.89   46.10
  -4  10 -11 2484.89   45.47
  -6  -4  -8 1827.52   36.20
  -6  -4  -8 1809.63   35.33
  -4  10  -8 1854.59   34.83
  -6  -4  -5 1790.52   35.50
  -4  10  -5 1890.62   34.51
  -6  -4  -5 1789.01   34.62
  -4  10  -2   64.06    3.41
  -6  -4  -2   60.45    3.04
  -6  -4  -2   65.94    3.72
  -4  10   1  971.76   20.52
  -6  -4   1 1025.04   19.63
  -6  -4   1  972.02   20.83
  10  -6   1 1029.19   19.21
  -6  -4   4 5105.64   89.45
  -6  -4  10 1041.43   22.85
  -6  -4  13 2953.60   57.36
  -4  10  13 3056.66   57.80
  -6  -4  13 2984.23   56.51
  -4  10  13 3090.09   58.16
  -6  -4  13 2972.34   56.85
  -4  10  13 2878.18   58.09
  -4  10  16 1135.69   26.10
  -6  -4  16 1048.44   25.29
  -4  10  16 1107.84   26.33
  -4  10  16 1168.23   26.42
  -6  -4  16 1063.86   24.76
  -6  -4  16 1109.29   24.85
  -4  10  19 1393.26   30.44
  -4  10  19 1346.26   30.35
  -6  -4  19 1320.42   29.14
  -6  -4  19 1301.25   28.92
  -6  -4  22  888.69   20.67
  -6  -4  22  914.84   21.51
  -4  10  25  437.48   11.31
  10  -6  25  435.23   13.08
  -6  -4  25  429.43   11.44
  10  -6  28  683.96   14.62
  -4  10  28  693.68   13.80
  -5  -5 -27   15.35    2.34
  -5  -5 -24    8.52    2.90
  -5  -5 -18  794.45   20.69
  -5  -5 -15 2784.38   54.66
  -5  10 -15 2719.74   52.06
  -5  -5 -12   69.47    4.88
  -5  -5 -12   71.42    4.87
  -5  -5 -12   67.86    4.45
  -5  10 -12   69.50    3.92
  -5  -5 -12   72.03    4.35
  -5  -5 -12   79.60    5.20
  -5  -5  -9  321.81    9.44
  -5  -5  -9  305.70    9.11
  -5  10  -9  321.22    8.72
  -5  -5  -6  328.86    9.25
  -5  -5  -6  332.20    9.03
  -5  10  -6  327.26    8.66
  -5  10  -3   79.11    3.75
  -5  -5  -3   80.44    3.71
  -5  -5  -3   74.50    3.92
  -5  10   0  540.77   12.50
  -5  -5   0  535.29   12.51
  -5  -5   0  555.59   12.15
  -5  -5   0  546.22   12.79
  -5  -5   3  463.68   10.33
  -5  -5   3  444.52   10.89
  -5  -5   3  453.90   11.28
  -5  -5   6 3532.62   63.76
  -5  -5   6 3494.21   62.49
  -5  -5   6 3456.39   64.16
  -5  -5   9    5.80    1.37
  -5  10  12    5.17    2.12
  -5  -5  12    8.14    2.79
  -5  -5  12   11.81    2.42
  -5  10  12    6.54    2.58
  -5  10  12    6.92    2.54
  -5  -5  12    5.16    2.06
  -5  10  12   12.79    3.57
  -5  -5  15  840.55   21.13
  -5  10  15  881.35   21.38
  -5  -5  15  881.22   21.61
  -5  -5  15  874.84   20.55
  -5  10  15  846.30   21.57
  -5  10  15  912.91   22.09
  -5  -5  15  857.49   20.22
  -5  -5  18  236.88    9.85
  -5  10  18  264.53   10.22
  -5  -5  18  249.51   10.01
  -5  10  18  255.26   10.05
  -5  -5  18  244.32    9.43
  -5  -5  18  252.38    9.10
  -5  -5  21  102.49    6.15
  -5  -5  21  109.21    6.19
  -5  -5  21   97.24    5.46
  10  -5  24  285.17   10.82
  -5  -5  24  290.94    9.58
  10  -5  27  199.61    7.08
  -5  10  27  194.32    6.29
  -5  -5  27  192.71    5.94
  -4  -6 -28  956.40   19.17
  -4  -6 -25 1175.78   25.23
  -4  -6 -25 1175.18   24.50
  -4  -6 -22  132.14    7.06
  -6  10 -16  373.32   11.08
  -6  10 -13  123.27    5.47
  -4  -6 -13  122.57    5.79
  -4  -6 -13  118.18    6.59
  -4  -6 -10 3039.89   57.74
  -6  10 -10 3200.68   57.52
  -4  -6 -10 3049.13   58.02
  -4  -6  -7 1452.17   29.28
  -4  -6  -7 1454.74   29.49
  -6  10  -7 1516.52   29.10
  -6  10  -1 1834.04   34.59
  -4  -6  -1 1818.60   34.47
  -4  -6  -1 1793.00   34.67
  -6  10   2 2644.29   48.86
  -4  -6   2 2605.77   48.86
  -4  -6   2 2676.83   48.38
  -4  -6   2 2619.67   48.61
  -4  -6   5 3323.25   61.42
  -4  -6   5 3366.89   60.46
  -4  -6   5 3343.91   61.02
  -4  -6   8  725.68   17.02
  -4  -6   8  748.12   15.86
  -6  10   8  726.47   16.60
  -6  10  11 1025.95   22.65
  -4  -6  11 1027.52   21.40
  -6  10  11 1036.49   23.67
  -4  -6  14 2219.59   44.37
  -6  10  14 2218.73   44.01
  -4  -6  14 2231.03   44.94
  -6  10  14 2223.12   44.94
  -4  -6  14 2231.46   43.38
  -6  10  14 2056.31   44.03
  -4  -6  14 2137.59   42.54
  -4  -6  17  262.33   10.37
  -6  10  17  280.98   10.29
  -4  -6  17  268.23   10.67
  -6  10  17  259.18   10.05
  -4  -6  17  271.15    9.77
  -6  10  17  278.67   11.09
  -4  -6  17  255.99    8.94
  -4  -6  20  266.97   10.65
  -4  -6  20  275.14   10.11
  -4  -6  23  541.25   15.31
  -4  -6  23  558.85   15.21
  -6  10  26  533.59   12.42
  10  -4  26  543.68   14.36
  -4  -6  26  516.49   12.82
  -6  10  26  552.30   13.48
  -3  -7 -26    6.72    2.22
  -3  -7 -23    9.10    3.18
  -3  -7 -23    7.27    3.02
  -3  -7 -20  359.00   12.38
  -3  -7 -17  146.75    7.76
  -7  10 -17  130.17    6.36
  -7  10 -14  221.27    9.00
  -3  -7 -14  209.50    7.73
  -7  10 -14  209.02    7.80
  -3  -7 -11   88.34    5.33
  -3  -7 -11   82.17    5.43
  -3  -7 -11   86.07    4.52
  -7  10 -11   84.89    4.48
  -3  -7  -8 3007.02   56.56
  -7  10  -8 3154.70   56.82
  -3  -7  -8 3038.97   57.33
  -3  -7  -5  788.92   17.68
  -3  -7  -5  796.82   17.21
  -7  10  -5  811.63   17.37
  -7  10  -2  221.79    6.89
  -3  -7  -2  213.96    6.88
  -3  -7  -2  235.33    6.92
  -7  10   1  320.10    8.88
  -3  -7   1  328.24    8.70
  -7  10   1  338.11    7.31
  -3  -7   1  332.07    8.83
  -3  -7   1  327.98    8.82
  -7  10   4   91.21    3.57
  -7  10   4   86.82    4.76
  -3  -7   4   86.74    3.95
  -3  -7   4   88.44    3.95
  -3  -7   4   91.66    4.27
  -3  -7   7   96.37    4.73
  -3  -7   7   96.97    4.23
  -7  10   7  102.61    4.37
  -3  -7   7   92.35    4.30
  -3  -7  10   51.81    4.04
  -7  10  10   56.26    3.73
  -3  -7  10   47.64    3.28
  -7  10  13   22.52    3.06
  -3  -7  13   22.77    2.55
  -7  10  13   25.69    3.12
  -3  -7  13   30.70    3.62
  -3  -7  13   25.78    3.02
  -7  10  13   30.48    3.39
  -7  10  13   28.93    4.65
  -7  10  16  575.15   15.97
  -3  -7  16  558.70   16.36
  -3  -7  16  580.61   17.00
  -7  10  16  606.53   17.36
  -7  10  16  577.55   15.88
  -3  -7  16  572.41   15.61
  -7  10  19    2.63    3.51
  -3  -7  19    5.42    3.32
  -3  -7  19    4.23    2.88
  -7  10  22    3.84    3.26
  -3  -7  22    7.94    3.20
  -3  -7  22    2.97    2.75
  -7  10  25  166.22    6.37
  -3  -7  25  159.46    6.45
  -7  10  25  181.16    7.11
  -3  -7  25  157.81    6.51
  10  -3  28   81.40    3.62
  -3  -7  28   73.93    3.13
  -7  10  28   73.98    3.24
  -2  -8 -27 1036.79   21.00
  -2  -8 -24  426.36   11.62
  -2  -8 -24  416.23   12.00
  -2  -8 -21 1480.10   32.47
  -2  -8 -18 1924.85   40.08
  -8  10 -18 1814.45   38.44
  -8  10 -15 1074.37   25.61
  -8  10 -15 1072.58   24.31
  -2  -8 -15 1024.88   24.18
  -2  -8 -12  686.17   18.00
  -8  10 -12  664.37   17.80
  -8  10 -12  706.41   16.77
  -2  -8 -12  660.84   16.80
  -2  -8  -9 1707.66   33.30
  -8  10  -9 1719.66   34.02
  -2  -8  -6 3189.51   58.06
  -2  -8  -6 3146.69   59.10
  -8  10  -6 3192.12   58.65
  -2  -8  -3 2368.70   45.11
  -2  -8  -3 2393.50   44.35
  -8  10  -3 2395.90   44.69
  -8  10   0 4547.56   81.39
  -2  -8   0 4504.37   81.62
  -2  -8   0 4532.66   81.09
  -2  -8   3 6568.26  116.51
  -2  -8   3 6584.22  116.35
  -2  -8   9  951.32   20.39
  -2  -8   9  952.56   21.13
  -8  10   9  971.38   20.58
  -2  -8   9  916.69   20.44
  -2  -8  12  937.26   21.24
  -2  -8  12  959.95   22.21
  -8  10  12  989.78   21.80
  -2  -8  12  961.86   23.06
  -8  10  12  946.38   22.80
  -2  -8  12  919.92   21.23
  -2  -8  15 1767.98   36.41
  -8  10  15 1806.86   37.22
  -2  -8  15 1805.45   38.77
  -8  10  15 1732.10   36.59
  -8  10  15 1824.54   38.69
  -8  10  18 1199.81   28.08
  -8  10  18 1170.99   27.08
  -2  -8  18 1134.25   27.66
  -2  -8  18 1190.99   28.84
  -8  10  18 1234.04   28.81
  -8  10  21 1952.73   40.34
  -2  -8  21 1870.02   41.12
  -2  -8  24 1519.43   33.12
  -8  10  24 1574.85   33.00
  10  -2  27  541.30   12.45
  -8  10  27  538.24   11.83
  -1  -9 -25   95.16    4.86
  -1  -9 -22  436.92   13.17
  -1  -9 -19  251.94   10.30
  -9  10 -19  264.38   10.43
  -9  10 -16  245.42    9.46
  -1  -9 -16  243.03    9.33
  -9  10 -16  260.68   10.49
  -1  -9 -16  267.76   10.68
  -9  10 -13  809.59   19.29
  -1  -9 -13  786.14   19.30
  -9  10 -13  787.42   20.43
  -1  -9 -13  784.49   20.30
  -1  -9 -10  416.11   12.49
  -9  10 -10  431.59   11.57
  -1  -9 -10  378.48   11.54
  -9  10 -10  396.66   12.32
  -1  -9 -10  413.09   12.48
  -1  -9 -10  378.13   10.98
  -1  -9  -7   14.29    1.89
  -1  -9  -4 2584.71   49.47
  -1  -9  -4 2623.25   48.10
  -9  10  -4 2629.90   49.01
  -9  10  -1   83.57    4.25
  -1  -9  -1   85.94    4.36
  -1  -9  -1   89.95    3.94
  -1  -9   2  402.71   10.13
  -1  -9   2  403.43   10.61
  -9  10   5   42.51    2.33
  -1  -9   5   43.96    3.20
  -1  -9   5   53.95    3.40
  -1  -9   5   52.82    3.16
  -9  10   8   30.10    2.46
  -1  -9   8   27.67    2.51
  -1  -9   8   28.76    3.04
  -1  -9   8   30.13    2.91
  -1  -9  11  569.82   14.76
  -9  10  11  586.63   14.57
  -1  -9  11  588.64   15.26
  -1  -9  11  587.98   14.19
  -1  -9  11  578.41   16.10
  -9  10  11  562.07   15.90
  -1  -9  14  474.73   13.52
  -9  10  14  498.68   13.67
  -1  -9  14  477.11   14.24
  -1  -9  14  480.95   12.86
  -1  -9  14  486.09   15.09
  -1  -9  14  470.28   13.41
  -9  10  14  473.33   14.98
  -9  10  17  247.49   10.45
  -9  10  17  264.08    9.60
  -1  -9  17  246.81   10.26
  -1  -9  17  237.25    8.65
  -1  -9  17  253.34   10.74
  -9  10  17  267.02   11.00
  -9  10  20   12.72    3.81
  -1  -9  20    8.43    3.66
  -9  10  23    8.11    3.17
  -1  -9  23    9.29    3.32
  -9  10  23    6.80    3.00
  -9  10  26   25.59    2.53
  -1  -9  26   21.57    2.71
  -9  10  26   23.27    2.77
   0 -10 -26  379.14    9.55
   0 -10 -23  861.65   20.12
   0 -10 -20  869.64   21.61
 -10  10 -20  893.67   22.10
 -10  10 -17  945.42   22.66
   0 -10 -17  878.35   21.65
   0 -10 -17  924.55   23.20
 -10  10 -17  944.89   23.71
 -10  10 -14  200.16    8.16
   0 -10 -14  180.69    7.91
   0 -10 -14  183.90    8.74
 -10  10 -14  186.88    8.83
 -10  10 -11 4940.57   87.65
   0 -10 -11 4686.55   87.51
 -10  10 -11 4674.47   88.80
   0 -10 -11 4659.39   88.45
   0 -10  -8 5264.70   94.52
 -10  10  -8 5277.05   93.28
   0 -10  -8 5120.64   93.52
 -10  10  -8 4991.00   94.45
   0 -10  -8 5016.48   92.43
 -10  10  -5   49.28    3.59
   0 -10  -5   51.12    2.88
   0 -10  -2 2502.03   48.89
   0 -10  -2 2626.92   47.48
   0 -10   1 4306.82   79.21
   0 -10   1 4383.10   78.06
 -10  10   4  631.49   15.11
   0 -10   4  648.40   14.59
   0 -10   4  622.42   15.09
   0 -10   4  639.76   14.45
 -10  10   7 1313.39   24.88
   0 -10   7 1245.97   26.09
   0 -10   7 1213.32   26.41
   0 -10   7 1255.54   25.52
   0 -10  10 1889.89   38.35
 -10  10  10 1869.96   39.23
   0 -10  10 1909.76   37.12
 -10  10  10 1979.26   37.36
   0 -10  10 1897.95   38.21
   0 -10  10 1899.11   39.77
   0 -10  10 1881.32   37.64
   0 -10  13  360.61   11.47
 -10  10  13  367.39   11.08
   0 -10  13  358.13   11.74
   0 -10  13  366.34   10.51
   0 -10  13  388.52   12.99
   0 -10  13  371.56   11.17
 -10  10  16  606.01   17.82
   0 -10  16  622.02   16.95
 -10  10  16  627.26   16.76
   0 -10  16  659.28   17.75
   0 -10  16  635.49   18.62
   0 -10  16  644.75   16.77
 -10  10  19 1320.62   30.74
   0 -10  19 1363.78   32.09
   0 -10  19 1356.39   29.76
 -10  10  22  664.72   17.20
   0 -10  22  639.71   18.32
   0 -10  22  640.80   16.61
 -10  10  25  436.04   11.10
   0 -10  25  414.00   11.92
 -10  10  25  431.93   11.55
   0 -10  25  422.22   11.18
   1 -11 -24  115.16    5.29
   1 -11 -21  157.52    7.34
 -11  10 -18  140.09    7.90
   1 -11 -18  140.24    7.49
 -11  10 -15  223.28    9.14
   1 -11 -15  218.33    8.74
 -11  10 -15  234.13   10.22
   1 -11 -15  235.51   10.00
 -11  10 -12    4.29    2.55
   1 -11 -12    7.04    3.12
 -11  10 -12    9.60    3.46
   1 -11 -12    3.82    3.49
 -11  10  -9  144.70    6.33
   1 -11  -9  132.77    6.45
 -11  10  -9  126.99    6.92
   1 -11  -9  121.95    6.60
   1 -11  -9  119.45    5.77
   1 -11  -6  134.93    6.24
 -11  10  -6  135.53    5.98
 -11  10  -6  134.52    6.64
   1 -11  -6  133.81    5.64
   1 -11  -3 1950.80   36.48
 -11  10   0   65.14    4.02
   1 -11   0   60.02    4.00
   1 -11   0   65.63    3.30
 -11  10   3  298.99    9.04
   1 -11   3  296.94    9.29
   1 -11   3  310.87    8.47
   1 -11   6   34.57    2.98
   1 -11   6   37.14    3.20
   1 -11   6   35.94    2.70
   1 -11   6   33.54    3.00
   1 -11   9  261.49    9.03
 -11  10   9  255.44    9.44
   1 -11   9  257.85    7.91
 -11  10   9  267.30    7.74
   1 -11   9  265.47    8.69
   1 -11   9  269.05    9.92
 -11  10   9  252.66    9.74
   1 -11   9  258.41    8.42
   1 -11  12  589.75   16.26
 -11  10  12  610.53   17.32
 -11  10  12  647.16   15.58
   1 -11  12  634.04   16.36
   1 -11  12  628.67   17.88
   1 -11  12  624.86   15.79
 -11  10  12  617.28   17.56
 -11  10  15   98.67    6.84
   1 -11  15   93.93    5.84
 -11  10  15   96.95    5.49
   1 -11  15  103.06    6.37
   1 -11  15  112.74    7.09
   1 -11  15  106.23    5.85
 -11  10  15  103.44    7.50
 -11  10  18  143.33    7.89
   1 -11  18  157.61    8.68
 -11  10  18  147.88    8.27
   1 -11  18  151.15    7.26
 -11  10  21    8.30    3.50
   1 -11  21    1.59    3.37
   1 -11  21    2.92    2.87
 -11  10  24    5.17    2.46
   1 -11  24    2.17    2.62
   1 -11  24    3.13    2.25
 -11  10  27   19.73    1.91
   1 -11  27   19.61    1.84
   2 -12 -25  387.52    9.38
   2 -12 -22  905.54   20.51
 -12  10 -19 2076.89   43.79
   2 -12 -19 2056.26   42.16
 -12  10 -16  687.88   18.50
   2 -12 -16  658.08   17.45
   2 -12 -16  703.49   19.15
 -12  10 -16  694.22   19.84
 -12  10 -13 1304.48   28.99
   2 -12 -13 1262.99   28.36
 -12  10 -13 1291.32   30.48
   2 -12 -13 1275.13   29.41
 -12  10 -10  554.17   14.76
   2 -12 -10  500.85   14.51
 -12  10 -10  535.39   16.00
   2 -12 -10  522.24   15.16
   2 -12 -10  503.39   13.65
   2 -12  -7  609.61   16.14
   2 -12  -7  619.04   15.07
   2 -12  -4 1209.87   26.85
 -12  10  -4 1290.19   26.45
   2 -12  -4 1227.59   27.50
 -12  10  -4 1247.21   27.64
   2 -12  -4 1235.80   25.56
 -12  10  -1 1668.56   33.33
 -12  10   2 1189.23   24.93
   2 -12   2 1148.70   25.49
   2 -12   2 1204.50   23.88
 -12  10   5  681.37   16.15
   2 -12   5  672.78   16.63
   2 -12   5  670.88   15.47
   2 -12   5  658.70   17.39
 -12  10   5  645.33   16.99
   2 -12   5  688.68   15.80
 -12  10   8 3923.88   73.96
   2 -12   8 4011.16   72.57
   2 -12   8 3896.56   73.68
   2 -12   8 3907.29   74.98
 -12  10   8 3857.66   74.21
 -12  10   8 3928.63   72.60
   2 -12   8 3990.16   72.53
   2 -12  11 3490.82   65.94
   2 -12  11 3411.92   66.70
 -12  10  11 3469.14   67.52
 -12  10  11 3524.37   67.64
   2 -12  11 3562.54   65.62
   2 -12  14  105.13    6.01
 -12  10  14  110.45    5.52
   2 -12  14   97.28    6.06
   2 -12  14  109.54    5.85
 -12  10  14  107.05    7.67
 -12  10  17  282.95   11.21
   2 -12  17  275.05   11.64
   2 -12  17  290.18    9.96
 -12  10  17  300.46   11.79
 -12  10  17  287.10   10.84
 -12  10  20 1216.18   28.25
   2 -12  20 1280.69   29.93
   2 -12  20 1254.61   27.26
 -12  10  20 1251.73   28.23
 -12  10  23   99.20    5.31
   2 -12  23  102.33    6.03
   2 -12  23   91.23    4.87
 -12  10  26  424.91    9.64
   2 -12  26  420.93   10.64
   2 -12  26  445.93   10.04
   3 -13 -23   65.48    3.76
 -13  10 -20  211.88    9.17
   3 -13 -20  193.66    7.94
   3 -13 -17  279.88   10.55
 -13  10 -17  272.56   11.49
 -13  10 -14  304.14   10.98
   3 -13 -14  287.28   10.33
 -13  10 -14  312.40   12.29
   3 -13 -14  308.54   11.36
   3 -13 -11   57.79    5.02
 -13  10 -11   62.14    5.78
   3 -13 -11   57.44    5.25
   3 -13  -8  316.69   10.78
   3 -13  -8  326.57    9.91
   3 -13  -5  548.62   15.18
 -13  10  -5  565.18   14.71
 -13  10  -5  530.50   15.42
   3 -13  -5  575.35   15.82
 -13  10  -5  585.68   16.14
   3 -13  -5  576.77   14.06
 -13  10  -2  394.18   11.20
   3 -13  -2  397.93   11.88
 -13  10  -2  365.36   11.92
   3 -13  -2  401.70   12.31
 -13  10  -2  399.82   12.26
   3 -13  -2  416.19   10.84
 -13  10   1  189.06    7.14
   3 -13   1  189.58    7.94
 -13  10   1  177.51    7.88
   3 -13   1  188.47    6.59
   3 -13   4  105.33    4.56
 -13  10   4   99.03    5.36
   3 -13   4   97.54    5.36
   3 -13   4  102.29    6.12
 -13  10   4   91.98    6.08
   3 -13   4  101.87    4.88
 -13  10   7  232.16    8.71
   3 -13   7  231.90    8.74
   3 -13   7  240.72    7.91
   3 -13   7  240.25    9.65
 -13  10   7  221.93    9.36
   3 -13   7  245.93    8.08
 -13  10  10  217.88    9.12
   3 -13  10  229.83    8.26
   3 -13  10  218.58    8.88
   3 -13  10  237.04    9.81
   3 -13  10  233.74    8.16
 -13  10  10  217.31    9.73
 -13  10  10  228.56    8.43
 -13  10  13    9.54    3.76
   3 -13  13    6.52    2.75
   3 -13  13    8.52    2.91
   3 -13  13    8.86    3.50
 -13  10  13   13.27    3.23
 -13  10  13   17.02    5.34
   3 -13  13   14.90    3.12
 -13  10  16  196.54    9.54
   3 -13  16  175.65    7.63
 -13  10  16  191.78    8.53
 -13  10  19    4.35    3.33
 -13  10  19    4.18    2.88
   3 -13  19    4.33    2.72
 -13  10  22  136.39    6.33
   3 -13  22  131.03    7.05
   3 -13  22  137.21    5.91
 -13  10  22  140.43    6.37
 -13  10  25    1.14    1.58
   3 -13  25    2.99    2.02
   3 -13  25    3.61    1.60
 -14  10 -24  513.89   11.32
   4 -14 -24  431.26    9.67
 -14  10 -21 1006.80   22.87
   4 -14 -21  928.15   20.65
 -14  10 -18  521.86   16.21
   4 -14 -18  505.00   14.34
 -14  10 -15 2132.69   46.13
   4 -14 -15 2128.56   44.07
 -14  10 -12  689.26   18.41
   4 -14 -12  670.04   17.94
 -14  10 -12  717.34   20.40
   4 -14 -12  709.92   18.81
   4 -14  -9 3057.98   59.73
   4 -14  -9 3061.77   60.28
   4 -14  -9 3108.91   58.36
   4 -14  -6 1244.78   28.14
 -14  10  -6 1279.15   27.76
 -14  10  -6 1214.93   28.56
 -14  10  -6 1271.18   29.50
   4 -14  -6 1303.52   26.76
 -14  10  -3 2772.85   52.36
   4 -14  -3 2760.41   53.31
   4 -14  -3 2797.77   53.97
 -14  10  -3 2686.10   53.87
   4 -14  -3 2756.67   51.58
 -14  10   0  263.08    8.82
   4 -14   0  253.14    9.30
   4 -14   0  235.81    9.44
 -14  10   0  256.18    9.66
   4 -14   0  278.51    8.35
 -14  10   3 1147.45   26.13
 -14  10   3 1268.50   26.37
 -14  10   3 1268.04   26.69
 -14  10   3 1215.86   27.99
   4 -14   3 1335.06   28.89
   4 -14   3 1321.77   26.36
 -14  10   6 3519.89   65.78
   4 -14   6 3360.60   66.24
   4 -14   6 3537.04   64.17
   4 -14   6 3533.83   67.71
 -14  10   6 3326.73   66.56
   4 -14   6 3538.91   64.88
 -14  10   9 1709.39   36.38
   4 -14   9 1712.59   34.56
   4 -14   9 1690.08   36.37
   4 -14   9 1734.97   37.62
 -14  10   9 1697.61   35.12
   4 -14   9 1738.14   34.87
 -14  10   9 1700.61   36.90
 -14  10  12 3294.84   64.27
   4 -14  12 3295.40   62.29
   4 -14  12 3141.69   63.56
   4 -14  12 3283.39   65.22
 -14  10  12 3229.68   64.23
 -14  10  12 3306.69   63.00
   4 -14  12 3317.15   62.00
   4 -14  15  749.12   20.85
 -14  10  15  735.37   19.29
   4 -14  15  748.14   18.29
 -14  10  15  738.85   20.17
 -14  10  18 1186.86   28.10
   4 -14  18 1254.58   29.68
   4 -14  18 1237.80   26.65
 -14  10  18 1269.92   27.98
 -14  10  21  840.67   19.51
 -14  10  21  843.59   19.49
   4 -14  21  796.20   18.44
 -14  10  24  683.90   14.45
 -14  10  24  667.35   14.54
   5 -15 -22   46.89    2.76
 -15  10 -22   53.95    3.46
   5 -15 -19   73.29    4.59
 -15  10 -19   72.52    5.61
   5 -15 -16  465.76   13.76
 -15  10 -16  475.99   15.72
 -15  10 -13  216.75   10.48
   5 -15 -13  210.03    9.04
   5 -15 -10   59.75    4.95
 -15  10 -10   61.99    4.82
 -15  10 -10   55.81    5.42
   5 -15 -10   59.57    5.36
   5 -15  -7  477.02   14.23
 -15  10  -7  494.05   14.18
 -15  10  -7  458.19   14.61
 -15  10  -7  470.44   15.43
   5 -15  -7  503.52   13.15
 -15  10  -4  318.80   10.37
   5 -15  -4  314.69   10.81
 -15  10  -4  295.42   11.27
   5 -15  -4  316.16   11.25
 -15  10  -4  284.04   10.82
   5 -15  -4  317.73    9.57
 -15  10  -1   98.06    5.61
   5 -15  -1   96.20    5.91
 -15  10  -1   91.93    6.29
   5 -15  -1  103.54    6.29
   5 -15  -1   96.75    4.92
 -15  10   2  401.71   11.16
 -15  10   2  409.25   11.85
   5 -15   2  400.77   12.67
   5 -15   2  417.45   13.29
 -15  10   2  388.85   12.88
   5 -15   2  426.63   11.36
 -15  10   5  328.76   10.50
 -15  10   5  319.96   11.60
   5 -15   5  333.54   11.87
   5 -15   5  339.00   10.00
 -15  10   8   75.45    5.42
   5 -15   8   67.80    5.17
   5 -15   8   77.66    6.02
 -15  10   8   71.41    6.53
   5 -15   8   78.56    4.83
 -15  10  11  437.04   13.85
   5 -15  11  407.02   13.38
   5 -15  11  436.99   14.68
 -15  10  11  427.74   12.62
 -15  10  11  419.95   14.25
   5 -15  11  427.92   12.34
   5 -15  14   19.08    4.39
 -15  10  14   28.11    5.24
 -15  10  14   26.06    3.74
   5 -15  14   26.95    3.51
 -15  10  17  156.79    7.89
   5 -15  17  159.38    8.40
 -15  10  17  154.90    7.32
   5 -15  17  148.82    6.61
 -15  10  20  123.85    6.19
   5 -15  20  124.88    6.88
 -15  10  20  117.16    5.81
   5 -15  20  113.72    5.30
 -15  10  23  214.98    6.72
 -15  10  23  219.91    6.65
   5 -15  23  197.88    5.93
 -16  10 -20  409.88   11.26
 -16  10 -20  500.60   13.44
   6 -16 -17 1393.71   28.80
 -16  10 -17 1333.20   29.55
 -16  10 -17 1417.37   31.95
 -16  10 -14  566.55   16.51
 -16  10 -14  598.63   18.56
   6 -16 -14  615.07   16.34
   6 -16 -11  733.66   19.07
 -16  10 -11  760.29   19.67
 -16  10 -11  742.08   19.86
   6 -16 -11  772.75   19.66
   6 -16  -8  749.26   19.76
 -16  10  -8  809.61   20.13
 -16  10  -8  727.77   20.18
 -16  10  -8  858.95   22.24
   6 -16  -8  787.16   20.19
   6 -16  -8  802.62   18.60
 -16  10  -5 1681.22   35.00
   6 -16  -5 1668.01   35.59
 -16  10  -5 1673.32   36.90
   6 -16  -5 1730.01   33.85
 -16  10  -2 1009.78   23.14
   6 -16  -2 1035.10   24.29
   6 -16  -2 1052.43   24.62
   6 -16  -2 1043.94   22.34
 -16  10   1  939.45   21.97
   6 -16   1  981.07   23.46
 -16  10   1  924.01   23.08
   6 -16   1  986.31   23.77
   6 -16   1  999.36   21.45
 -16  10   4 2346.56   44.97
   6 -16   4 2243.44   46.52
 -16  10   4 2169.73   46.05
   6 -16   4 2313.90   47.24
   6 -16   4 2303.96   44.17
 -16  10   7  863.70   20.98
   6 -16   7  880.73   22.59
   6 -16   7  874.02   19.87
 -16  10   7  811.24   21.45
 -16  10  10  770.78   19.88
   6 -16  10  726.65   19.71
   6 -16  10  756.05   20.91
 -16  10  10  739.76   20.03
 -16  10  10  757.28   18.35
   6 -16  10  780.00   18.27
 -16  10  13  858.60   21.69
   6 -16  13  839.76   22.44
 -16  10  13  833.33   21.56
 -16  10  13  867.53   20.55
   6 -16  13  836.90   19.76
   6 -16  16  385.13   13.37
 -16  10  16  404.18   12.05
   6 -16  16  371.71   10.99
 -16  10  19  313.52   10.10
   6 -16  19  308.49   10.93
   6 -16  19  299.69    8.84
 -16  10  19  319.58    9.81
 -16  10  22 1026.77   20.28
   6 -16  22  988.76   21.29
 -16  10  22 1022.05   19.97
 -17  10 -18   34.66    3.03
 -17  10 -18   34.09    4.11
 -17  10 -15  277.03    9.72
   7 -17 -15  295.29    9.39
 -17  10 -15  295.70   11.72
 -17  10 -12  352.06   11.98
   7 -17 -12  386.79   12.01
 -17  10  -9   87.16    6.69
   7 -17  -9   75.64    5.64
 -17  10  -9   75.40    5.97
 -17  10  -6    5.29    3.05
   7 -17  -6    8.75    3.23
 -17  10  -6    3.73    3.71
 -17  10  -6    5.45    3.80
   7 -17  -6    4.68    2.59
 -17  10  -3   39.86    4.27
   7 -17  -3   34.43    4.38
   7 -17  -3   38.76    4.67
 -17  10  -3   35.86    4.69
   7 -17  -3   34.76    3.55
 -17  10  -3   31.91    4.72
 -17  10   0   61.37    4.79
   7 -17   0   68.84    5.40
   7 -17   0   66.33    5.38
 -17  10   0   61.36    5.45
   7 -17   0   65.44    4.25
 -17  10   3    5.87    2.44
   7 -17   3    3.51    2.98
   7 -17   3    4.60    3.42
   7 -17   3    5.67    2.42
 -17  10   3    6.12    4.14
 -17  10   6  381.56   11.81
   7 -17   6  374.36   12.58
   7 -17   6  391.29   13.18
 -17  10   6  352.43   12.31
   7 -17   6  373.48   10.80
 -17  10   9  466.79   13.92
   7 -17   9  447.31   14.93
 -17  10   9  454.53   12.29
 -17  10   9  429.64   13.89
   7 -17   9  459.20   12.47
 -17  10  12   29.28    4.20
   7 -17  12   31.67    4.86
 -17  10  12   28.62    4.66
 -17  10  12   27.71    3.23
   7 -17  12   27.87    3.34
   7 -17  15  145.31    7.81
 -17  10  15  148.38    6.51
   7 -17  15  133.58    5.94
 -17  10  18   30.73    3.74
   7 -17  18   26.52    3.93
   7 -17  18   27.53    2.76
 -17  10  18   28.52    3.09
 -17  10  21    4.38    2.04
 -17  10  21    3.86    1.70
   7 -17  21    5.47    2.41
 -18  10 -16 1351.82   30.37
   8 -18 -13  392.57   11.39
   8 -18 -10  722.40   18.14
 -18  10 -10  735.97   20.45
 -18  10  -7  354.30   13.04
   8 -18  -7  352.31   11.69
   8 -18  -4  728.99   19.14
   8 -18  -1 1670.67   35.73
   8 -18  -1 1632.77   35.62
 -18  10   2 1750.03   34.99
   8 -18   2 1767.99   37.42
   8 -18   2 1687.07   37.14
 -18  10   5  487.84   13.55
   8 -18   5  462.35   14.73
 -18  10   8  306.53   10.54
   8 -18   8  308.71   11.54
 -18  10   8  274.50   10.14
   8 -18   8  284.27    9.02
 -18  10  11  246.90    9.43
   8 -18  11  239.38   10.17
 -18  10  11  241.66    8.06
   8 -18  11  232.63    7.86
 -18  10  11  227.98    8.86
 -18  10  14  619.90   15.95
   8 -18  14  558.20   16.33
 -18  10  14  609.55   14.50
   8 -18  14  524.15   13.39
   8 -18  17 1092.79   25.78
 -18  10  17 1225.09   24.26
   8 -18  20  195.77    6.81
 -18  10  20  196.05    5.71
 -19  10 -14  138.19    7.29
 -19  10 -11  234.36   10.04
 -19  10  -8   21.02    4.21
   9 -19  -8   21.22    3.42
   9 -19  -5  221.02    8.75
   9 -19   1    5.06    3.36
 -19  10   4  370.85   10.97
   9 -19   4  358.05   12.23
 -19  10   7    4.37    2.59
   9 -19   7    1.76    3.17
 -19  10  10  262.34    9.50
   9 -19  10  259.36   10.23
 -19  10  13   65.12    4.82
   9 -19  13   57.93    5.02
 -19  10  13   60.94    3.59
 -19  10  16   32.13    3.32
   9 -19  16   29.12    3.63
 -19  10  16   27.42    2.48
 -19  10  19   43.99    2.94
   9 -19  19   38.92    3.00
 -20  10   3  825.73   18.73
  10 -20   3  817.82   20.21
 -20  10   6  892.57   20.26
  10 -20   6  852.83   21.19
 -20  10   9  977.84   21.90
  10 -20   9  934.68   22.49
 -20  10  12  459.50   12.31
  10 -20  12  416.06   12.42
 -20  10  15  714.17   15.82
  10 -20  15  625.88   15.57
 -21  10   5   41.05    3.31
  11 -21   5   42.65    4.02
 -21  10   8   99.28    4.96
  11 -21   8   88.76    5.20
 -21  10  11    8.03    2.48
  11 -21  11    7.08    2.66
 -21  10  14    1.68    1.88
  11 -21  14    3.59    1.96
 -20   9 -14  164.99    7.09
 -20   9 -11   76.10    5.33
 -20   9  -8   26.51    4.03
 -20   9   4  204.93    7.61
  11 -20   4  186.38    7.88
 -20   9   7   42.34    4.01
  11 -20   7   38.14    4.14
   9  11   7   43.30    3.93
 -20   9  10   32.71    3.74
  11 -20  10   31.08    3.84
   9  11  10   34.84    3.37
 -20   9  13  304.57    9.61
  11 -20  13  274.84    9.25
 -20   9  13  292.16    7.94
 -20   9  16  125.84    5.14
  11 -20  16  105.28    4.67
 -19   8 -15   70.25    5.04
 -19   8 -12  300.24   11.07
 -19   8  -9   98.45    6.59
 -19   8  -6  931.70   23.12
 -19   8   3  457.80   12.82
  11 -19   3  437.51   13.20
 -19   8   6   25.99    3.74
  11 -19   6   28.49    3.87
 -19   8   9   57.03    4.88
  11 -19   9   52.93    4.77
 -19   8   9   52.86    3.72
   8  11   9   56.70    4.69
 -19   8  12    4.67    2.24
 -19   8  12    0.47    2.83
  11 -19  12    3.78    2.96
   8  11  12    6.46    2.48
  11 -19  15   35.51    3.86
   8  11  15   40.60    3.26
 -19   8  15   39.26    3.22
 -19   8  18   34.69    3.09
  11 -19  18   28.99    2.76
 -19   8  18   33.54    2.47
 -18   7 -19   86.84    4.86
 -18   7 -13   15.56    3.85
 -18   7 -10  103.75    6.92
 -18   7  -7   46.35    4.94
 -18   7  -4   55.94    5.00
 -18   7  -1  226.94    8.09
  11 -18  -1  220.71    8.80
 -18   7   2  616.35   16.04
  11 -18   2  613.83   16.84
 -18   7   5  403.34   12.60
  11 -18   5  413.25   12.79
 -18   7   8   25.39    4.09
  11 -18   8   25.79    3.95
 -18   7   8   25.99    3.19
 -18   7  11  247.65    9.85
  11 -18  11  238.17    9.72
 -18   7  11  244.04    8.85
   7  11  11  267.54    9.96
  11 -18  14   61.36    5.00
   7  11  14   67.85    4.80
 -18   7  14   62.71    4.52
 -18   7  17   55.96    4.38
  11 -18  17   50.08    4.18
   7  11  17   62.37    3.87
 -18   7  17   56.09    3.89
 -18   7  20   26.84    2.68
  11 -18  20   25.86    2.51
 -18   7  20   30.77    2.48
 -17   6 -20  495.27   13.29
 -17   6 -17   26.06    3.89
 -17   6 -14   38.09    4.73
 -17   6 -11  251.65   10.78
 -17   6  -8  141.12    7.89
 -17   6  -5   36.81    4.31
 -17   6  -5   32.87    3.73
  11 -17  -2  392.38   12.24
 -17   6  -2  413.10   11.60
  11 -17   1   88.01    5.52
 -17   6   1   90.30    5.34
  11 -17   4  647.66   17.50
 -17   6   4  649.43   17.12
 -17   6   7  280.46   10.54
  11 -17   7  278.45   10.51
  11 -17   7  277.21   10.30
 -17   6   7  279.34    9.58
 -17   6  10    4.96    3.67
 -17   6  10   11.05    3.08
  11 -17  10    8.93    3.34
  11 -17  13  208.07    9.01
 -17   6  13  209.28    8.56
   6  11  13  224.03    9.24
 -17   6  16    3.76    3.24
 -17   6  16    2.00    2.76
  11 -17  16    6.02    2.97
   6  11  16    3.65    2.64
 -17   6  19   80.68    4.85
  11 -17  19   81.47    4.85
   6  11  19   89.59    4.57
 -17   6  19   88.41    4.75
 -17   6  22    5.49    1.59
 -17   6  22    6.00    1.56
 -16   5 -21  375.02   10.99
 -16   5 -18  513.38   15.30
 -16   5 -12  332.83   12.82
 -16   5  -9  151.71    8.27
 -16   5  -6   76.76    5.83
 -16   5  -6   78.96    5.42
 -16   5  -3  880.51   19.68
 -16   5  -3  822.30   20.95
 -16   5  -3  833.05   20.55
  11 -16  -3  861.13   20.38
 -16   5   0  118.21    5.79
  11 -16   0  118.89    6.15
 -16   5   0  116.14    5.91
  11 -16   3  306.49   10.61
 -16   5   3  313.95   10.47
 -16   5   3  319.41    9.89
  11 -16   6  309.55   10.93
 -16   5   6  311.56   11.02
 -16   5   6  331.20   10.49
 -16   5   9  170.73    8.25
  11 -16   9  160.66    7.87
  11 -16   9  178.82    8.18
 -16   5   9  165.77    7.54
 -16   5  12  140.00    7.83
  11 -16  12  134.34    7.44
   5  11  12  150.06    7.98
 -16   5  12  149.16    7.46
 -16   5  15   19.61    3.76
 -16   5  15   19.00    4.10
  11 -16  15   17.03    3.69
   5  11  15   18.36    3.59
 -16   5  18  298.64   10.32
  11 -16  18  277.17   10.17
 -16   5  18  301.77   10.20
 -16   5  21   27.00    2.99
  11 -16  21   22.64    2.88
 -15   4 -22   92.70    5.06
 -15   4 -19   84.71    5.94
 -15   4 -16   39.38    4.94
 -15   4 -13   66.21    5.91
 -15   4 -10  160.45    8.52
 -15   4 -10  140.80    6.60
 -15   4  -7    9.45    3.31
 -15   4  -7   11.96    2.95
 -15   4  -4  251.96    8.39
 -15   4  -4  247.46    9.61
 -15   4  -4  238.42    9.15
  11 -15  -4  249.52    8.66
 -15   4  -1  103.14    5.58
  11 -15  -1  100.90    5.43
 -15   4  -1  110.47    5.54
 -15   4   2  672.12   16.78
  11 -15   2  702.05   17.47
 -15   4   2  687.90   17.25
 -15   4   2  697.82   16.79
  11 -15   5  296.01   10.22
 -15   4   5  294.51   10.34
 -15   4   5  296.33    9.76
  11 -15   8   59.84    4.77
 -15   4   8   56.27    5.03
  11 -15   8   60.98    4.84
 -15   4   8   64.15    4.78
 -15   4   8   64.42    4.79
 -15   4  11  241.60   10.07
  11 -15  11  245.23    9.95
  11 -15  11  244.15    9.90
 -15   4  11  241.37    8.99
 -15   4  11  247.84    9.69
 -15   4  14   55.50    5.44
  11 -15  14   52.52    5.04
   4  11  14   49.21    5.09
 -15   4  14   52.76    5.17
 -15   4  14   47.94    3.98
 -15   4  17  108.79    6.50
  11 -15  17  101.68    6.38
   4  11  17  110.17    6.56
 -15   4  17  103.58    6.48
 -15   4  20   25.67    3.51
  11 -15  20   26.73    3.45
   4  11  20   29.15    3.35
 -15   4  23   54.93    2.98
  11 -15  23   55.10    3.36
 -15   4  23   60.25    3.53
 -14   3 -23   59.21    4.00
 -14   3 -20   13.71    3.36
 -14   3 -17    9.80    3.67
 -14   3 -11 1245.36   29.19
 -14   3 -11 1159.83   26.29
 -14   3 -11 1199.85   28.37
 -14   3  -8   21.74    3.77
 -14   3  -8   19.33    2.73
 -14   3  -8   14.95    3.33
 -14   3  -5  524.98   13.63
 -14   3  -5  561.16   15.54
 -14   3  -5  519.13   14.91
 -14   3  -2   10.32    2.46
  11 -14  -2    7.64    2.33
 -14   3  -2    9.61    2.52
 -14   3   1   66.10    4.30
  11 -14   1   64.82    4.19
 -14   3   1   72.63    4.63
 -14   3   1   62.80    4.06
 -14   3   4 2155.32   40.56
 -14   3   4 2098.06   41.50
  11 -14   4 2115.69   42.24
 -14   3   4 2055.94   42.15
 -14   3   4 2144.52   41.85
 -14   3   4 2096.72   42.97
 -14   3   7   95.74    4.78
  11 -14   7   98.58    5.75
 -14   3   7   94.74    5.53
 -14   3   7   97.87    5.69
  11 -14  10  277.46   10.32
 -14   3  10  271.04   10.56
 -14   3  10  269.30    9.24
  11 -14  10  282.04   10.32
 -14   3  10  291.84   10.45
 -14   3  10  278.04    9.98
 -14   3  13  286.68   11.08
  11 -14  13  285.72   10.99
  11 -14  13  289.28   11.06
 -14   3  13  301.09   11.22
 -14   3  13  301.93   10.29
   3  11  13  303.89   11.64
 -14   3  16  422.47   13.56
  11 -14  16  393.13   13.47
 -14   3  16  399.50   11.85
   3  11  16  433.19   14.02
 -14   3  19   56.64    4.85
  11 -14  19   51.25    4.75
   3  11  19   50.77    4.62
 -14   3  19   55.12    4.87
 -14   3  22   64.62    3.95
  11 -14  22   57.95    4.19
   3  11  22   69.20    4.30
 -14   3  22   59.96    4.31
 -14   3  25   85.64    3.49
 -13   2 -24   85.67    4.46
 -13   2 -21   76.76    5.51
 -13   2 -18  186.88    6.90
 -13   2 -18  208.02    9.73
 -13   2 -15  122.08    7.56
 -13   2 -15  117.07    6.11
 -13   2 -12   33.06    4.47
 -13   2 -12   23.78    3.04
 -13   2 -12   24.08    3.87
 -13   2  -9  390.91   13.08
 -13   2  -9  369.03   10.92
 -13   2  -9  384.56   12.70
 -13   2  -6   17.35    2.71
 -13   2  -6   12.38    2.97
 -13   2  -6   10.47    2.00
 -13   2  -6   17.46    3.10
 -13   2  -3  764.46   17.62
 -13   2  -3  724.20   18.21
 -13   2  -3  745.16   18.56
  11 -13  -3  772.59   17.38
 -13   2   0 1812.60   37.39
  11 -13   0 1893.17   36.77
 -13   2   0 1780.49   36.79
   2  11   0 1956.10   37.70
 -13   2   3  468.75   12.78
 -13   2   3  479.26   11.93
  11 -13   3  479.31   12.81
 -13   2   3  477.06   12.98
   2  11   3  480.27   13.49
 -13   2   3  470.49   12.70
 -13   2   3  480.95   13.67
 -13   2   6   52.02    3.51
 -13   2   6   53.74    3.71
  11 -13   6   55.87    4.14
 -13   2   6   49.90    4.10
 -13   2   6   54.02    4.40
 -13   2   9  435.69   12.31
 -13   2   9  433.44   11.79
 -13   2   9  431.48   13.22
  11 -13   9  434.54   13.15
 -13   2   9  444.02   13.18
 -13   2   9  448.51   13.27
  11 -13  12  468.57   14.55
 -13   2  12  461.26   14.43
  11 -13  12  491.83   14.64
 -13   2  12  472.84   14.56
 -13   2  12  465.14   13.96
 -13   2  15  217.99    9.48
  11 -13  15  206.30    9.35
  11 -13  15  213.95    9.62
   2  11  15  224.17   10.03
 -13   2  15  224.48    8.87
 -13   2  18   40.35    4.52
  11 -13  18   36.17    4.49
 -13   2  18   37.99    4.73
   2  11  18   41.25    4.56
 -13   2  18   39.26    3.93
 -13   2  21  109.31    5.55
  11 -13  21   96.90    5.91
   2  11  21  111.34    6.05
 -13   2  21  110.93    6.11
 -13   2  24    9.70    2.30
  11 -13  24    7.65    2.14
 -12   1 -25    3.55    1.86
 -12   1 -22   14.52    2.31
 -12   1 -22   15.10    3.24
 -12   1 -19  130.14    7.68
 -12   1 -19  124.23    5.80
 -12   1 -16    4.08    2.16
 -12   1 -16    2.09    3.19
 -12   1 -16    2.70    2.04
 -12   1 -13  223.15    8.36
 -12   1 -13  223.54    9.87
 -12   1 -10  216.67    9.38
 -12   1 -10  206.27    7.60
 -12   1  -7   20.46    2.72
 -12   1  -7   23.37    2.49
 -12   1  -7   19.70    3.15
 -12   1  -7   17.79    3.17
 -12   1  -4   40.36    3.72
 -12   1  -4   27.48    2.30
 -12   1  -1  206.96    7.79
  11 -12  -1  223.57    7.10
 -12   1   2  248.66    7.47
  11 -12   2  240.69    7.82
 -12   1   2  241.91    8.26
 -12   1   2  249.46    8.20
 -12   1   2  232.09    8.64
 -12   1   5  405.72   11.52
 -12   1   5  423.90   11.18
   1  11   5  422.41   12.43
  11 -12   5  438.72   11.89
 -12   1   5  413.51   11.71
 -12   1   5  420.34   12.43
 -12   1   8    6.04    1.87
 -12   1   8    6.70    1.86
  11 -12   8    7.88    2.32
 -12   1   8    7.82    2.86
 -12   1   8   11.67    2.93
 -12   1  11  490.96   14.73
  11 -12  11  506.51   15.03
 -12   1  11  512.35   14.88
 -12   1  14  260.83   10.17
  11 -12  14  251.61   10.32
  11 -12  14  250.15   10.30
   1  11  14  252.51   10.63
 -12   1  14  265.54   10.48
 -12   1  17    8.28    3.60
  11 -12  17    5.81    3.26
   1  11  17   11.60    3.59
 -12   1  17   10.35    3.17
 -12   1  17    9.65    3.64
 -12   1  20   47.12    4.28
  11 -12  20   48.12    4.76
   1  11  20   49.20    4.63
 -12   1  20   48.45    4.81
 -12   1  20   48.82    4.15
  11 -12  23   94.49    5.28
 -12   1  23  102.97    5.40
 -12   1  26  156.04    4.77
 -11   0 -26  186.99    5.52
 -11   0 -23   16.03    2.42
 -11   0 -23   16.40    3.20
 -11   0 -20  177.84    8.68
 -11   0 -20  160.78    6.93
 -11   0 -17  484.59   15.70
 -11   0 -17  451.59   13.10
 -11   0 -14   17.98    2.86
 -11   0 -14   14.14    3.81
 -11   0 -14   21.16    2.90
 -11   0 -11  217.07    9.32
 -11   0 -11  195.04    7.40
 -11   0 -11  203.77    8.87
 -11   0  -8  214.22    7.20
 -11   0  -8  227.62    7.79
 -11   0  -5   63.70    4.42
 -11   0  -5   57.86    3.10
 -11   0  -2  365.48   10.90
  11 -11  -2  379.51    9.66
  11 -11   1  253.11    7.55
 -11   0   1  254.96    7.58
 -11   0   1  245.73    8.30
 -11   0   4  333.66    9.35
 -11   0   4  338.43    9.98
  11 -11   4  328.78    9.50
 -11   0   7    9.25    2.20
 -11   0   7    8.10    1.97
  11 -11   7    6.27    1.95
   0  11   7    7.62    2.72
 -11   0   7    9.89    2.53
 -11   0   7    9.05    2.50
 -11   0   7   13.87    2.89
 -11   0  10 1169.08   25.33
 -11   0  10 1126.20   25.92
 -11   0  13  409.59   12.84
  11 -11  13  401.18   13.25
 -11   0  13  416.81   11.91
  11 -11  13  408.77   13.31
 -11   0  13  409.17   13.09
 -11   0  16   40.92    4.63
  11 -11  16   33.95    4.20
  11 -11  16   34.41    4.49
 -11   0  16   37.47    4.73
 -11   0  19   50.39    4.53
  11 -11  19   49.49    4.97
 -11   0  19   51.19    4.93
 -11   0  22   17.86    3.34
  11 -11  22   12.48    3.08
 -11   0  22   15.52    2.97
  11 -11  25   61.00    3.80
 -11   0  25   61.77    3.54
 -10  -1 -24    4.72    2.05
 -10  -1 -24    4.62    2.53
 -10  -1 -21    7.91    2.68
 -10  -1 -21    5.39    3.12
 -10  -1 -18  160.60    8.60
 -10  -1 -18  143.95    6.98
 -10  -1 -15   98.53    5.68
 -10  -1 -15   98.37    5.55
 -10  -1 -12  613.46   15.62
 -10  -1 -12  591.19   15.45
 -10  -1 -12  641.14   17.27
 -10  -1  -9  240.60    7.94
 -10  -1  -9  265.78    9.61
 -10  -1  -9  262.32    8.60
 -10  -1  -6   32.23    3.41
 -10  -1  -6   35.12    2.56
 -10  -1  -3  263.93    6.58
  11 -10   0   68.51    3.30
 -10  -1   0   62.78    3.49
 -10  -1   0   61.22    3.98
 -10  -1   3 1963.40   38.02
 -10  -1   3 1957.00   38.90
  11 -10   3 2020.41   37.95
 -10  -1   6  143.61    5.66
 -10  -1   6  135.35    5.80
 -10  -1   6  122.59    5.73
  11 -10   6  148.35    5.79
  -1  11   6  129.19    6.20
 -10  -1   6  135.41    5.77
 -10  -1   9  127.61    5.81
  -1  11   9  119.46    6.28
  11 -10   9  128.09    6.06
 -10  -1   9  124.76    6.10
 -10  -1   9  137.63    6.22
 -10  -1  12    6.13    2.31
  11 -10  12    3.24    2.38
 -10  -1  12   11.66    3.34
 -10  -1  12    5.25    2.91
  11 -10  15  192.92    9.12
 -10  -1  15  205.10    8.56
 -10  -1  15  213.41    8.20
  -1  11  15  231.01    9.32
  11 -10  15  195.22    9.18
 -10  -1  15  211.23    9.04
 -10  -1  18  138.09    6.86
  11 -10  18  124.00    7.50
 -10  -1  18  130.19    7.13
  11 -10  21  128.82    7.41
 -10  -1  21  155.72    7.30
  -1  11  24  113.15    4.86
  11 -10  24  109.48    5.71
 -10  -1  24  120.68    5.41
 -10  -1  24  113.34    4.72
  -9  -2 -25  108.17    4.78
  -9  -2 -25  119.10    5.36
  -9  -2 -22  411.69   13.09
  -9  -2 -22  379.16   11.58
  -9  -2 -19  248.13   10.69
  -9  -2 -19  251.47    9.59
  -9  -2 -16    5.57    2.78
  -9  -2 -13   27.22    3.53
  -9  -2 -13   25.53    3.35
  -9  -2 -13   31.74    4.21
  -9  -2 -10 1560.45   32.62
  -9  -2 -10 1521.42   31.58
  -9  -2 -10 1497.19   31.46
  -9  -2  -7  130.70    4.99
  -9  -2  -7  144.64    6.50
  -9  -2  -4  605.06   14.91
  -2  11  -4  659.71   13.41
  -9  -2   2   10.87    2.30
  11  -9   2    7.84    1.42
  -9  -2   2    6.28    1.66
  -9  -2   5  460.38   12.28
  -9  -2   5  460.16   11.76
  11  -9   5  475.80   11.73
  -9  -2   8  657.36   15.90
  11  -9   8  692.04   16.27
  -9  -2   8  610.00   15.54
  -9  -2   8  642.90   15.87
  -9  -2  11   31.11    3.29
  -9  -2  11   30.94    3.66
  -2  11  11   30.09    3.67
  11  -9  11   28.48    3.25
  -9  -2  11   26.28    3.25
  11  -9  14  152.44    7.68
  -9  -2  14  159.22    7.26
  -2  11  14  183.06    7.99
  -9  -2  14  166.86    7.28
  11  -9  14  156.67    7.88
  -9  -2  14  162.19    7.52
  -9  -2  14  158.41    6.40
  -2  11  14  167.63    8.22
  11  -9  17   94.89    6.50
  -9  -2  17  103.69    6.02
  -9  -2  17  104.50    5.87
  -2  11  17  101.59    6.21
  11  -9  17   97.67    6.66
  -2  11  17  118.53    7.11
  -9  -2  17  108.03    5.54
  -9  -2  17  109.71    6.53
  11  -9  20   67.20    5.73
  -2  11  20   61.71    5.15
  -9  -2  20   60.60    4.22
  -9  -2  20   65.60    5.30
  11  -9  23  164.23    7.73
  -9  -2  23  179.37    6.03
  -9  -2  23  182.39    7.20
  11  -9  26  107.36    4.74
  -9  -2  26   98.72    3.75
  -8  -3 -26   87.28    4.12
  -8  -3 -26   84.06    3.91
  -8  -3 -23    4.97    2.57
  -8  -3 -23   10.77    3.20
  -8  -3 -20    5.32    3.02
  -8  -3 -20    6.49    3.50
  -8  -3 -17  138.73    7.26
  -8  -3 -14  510.23   14.40
  -8  -3 -14  493.30   14.71
  -8  -3 -11  579.05   15.01
  -8  -3 -11  548.60   14.90
  -8  -3 -11  569.54   14.99
  -8  -3 -11  571.62   15.33
  -3  11  -8  707.97   15.07
  -8  -3  -8  683.28   16.93
  -8  -3  -8  652.15   15.26
  -8  -3  -5  355.99   10.44
  -8  -3  -5  330.91    8.81
  -3  11  -2   98.09    4.33
  -8  -3  -2   85.67    3.40
  -8  -3   1  643.25   14.52
  11  -8   1  667.05   13.48
  -8  -3   4   42.58    3.29
  11  -8   4   41.05    2.63
  -8  -3   7  985.55   22.27
  11  -8   7 1060.53   22.19
  -8  -3  10 2690.10   50.35
  -3  11  10 2540.03   50.36
  -8  -3  10 2579.22   49.60
  -8  -3  10 2590.86   50.08
  -3  11  13  386.45   11.97
  -8  -3  13  356.64   11.36
  -8  -3  13  348.04   10.76
  -8  -3  13  351.06   10.41
  -8  -3  13  352.11   11.26
  -3  11  13  383.04   11.69
  -3  11  13  355.97   12.17
  -8  -3  16  182.53    7.45
  -8  -3  16  168.81    7.73
  -3  11  16  187.30    8.29
  11  -8  16  162.26    8.35
  -3  11  16  180.53    8.59
  -8  -3  16  167.79    7.16
  -8  -3  16  167.61    7.86
  -8  -3  19  374.51   11.32
  -3  11  19  377.31   12.63
  -8  -3  19  361.36   12.03
  11  -8  22  182.85    8.61
  -3  11  22  215.42    8.55
  -8  -3  22  198.59    7.91
  -8  -3  22  195.01    7.30
  -3  11  25  143.19    5.21
  11  -8  25  126.23    6.02
  -8  -3  25  130.28    4.97
  -8  -3  25  135.89    4.68
  -7  -4 -27    9.20    1.78
  -7  -4 -24  213.37    8.01
  -7  -4 -24  191.70    7.46
  -7  -4 -21  522.64   15.83
  -7  -4 -21  509.38   14.72
  -7  -4 -18 1200.22   27.73
  -7  -4 -15  286.62   10.54
  -7  -4 -15  280.33   10.27
  -7  -4 -12  374.91   11.54
  -7  -4 -12  373.90   11.58
  -7  -4 -12  366.13   11.66
  -7  -4 -12  371.86   11.53
  -4  11  -9  254.11    7.52
  -7  -4  -9  255.52    8.69
  -7  -4  -9  247.54    7.83
  -4  11  -6   38.71    2.89
  -7  -4  -6   33.76    3.31
  -7  -4  -6   38.90    2.78
  -4  11  -3   16.35    2.41
  -7  -4  -3   13.26    1.79
  -4  11   0   70.84    3.90
  -7  -4   0   63.82    3.49
  -7  -4   0   59.80    2.88
  -7  -4   0   63.92    3.83
  -7  -4   3 4668.33   84.02
  11  -7   3 4999.81   85.15
  11  -7   6 2060.17   39.35
  -7  -4   9    9.41    2.53
  -7  -4   9    6.18    2.10
  -4  11   9    5.34    2.70
  -4  11  12  122.18    6.11
  -7  -4  12   99.33    5.74
  -7  -4  12  105.70    5.22
  -4  11  12  117.94    6.05
  -4  11  12  102.89    6.05
  -7  -4  12  109.33    5.19
  -4  11  12  105.87    5.99
  -7  -4  12   97.09    5.39
  -7  -4  15  385.70   12.68
  -4  11  15  444.16   13.30
  -4  11  15  400.96   13.30
  -7  -4  15  406.34   12.05
  -7  -4  15  393.89   12.36
  -4  11  15  449.50   13.42
  -4  11  18   29.17    3.89
  -7  -4  18   26.42    3.99
  -7  -4  18   27.48    3.83
  -4  11  18   30.50    4.13
  -7  -4  18   26.90    3.68
  11  -7  21  133.74    7.64
  -4  11  21  146.94    7.36
  -7  -4  21  147.27    6.92
  -7  -4  21  154.42    6.90
  -4  11  24  247.39    7.97
  11  -7  24  218.92    8.77
  -7  -4  24  218.63    7.18
  -7  -4  24  228.76    7.47
  11  -7  27   23.17    2.27
  -4  11  27   22.79    2.14
  -6  -5 -25  201.58    7.08
  -6  -5 -22  227.26    9.52
  -6  -5 -22  226.44    8.93
  -6  -5 -19   53.04    5.12
  -6  -5 -16   89.97    6.14
  -6  -5 -13   35.49    4.18
  -6  -5 -13   46.25    4.24
  -6  -5 -13   40.40    3.61
  -5  11 -13   31.20    3.08
  -6  -5 -10   14.77    2.89
  -6  -5 -10   10.68    2.73
  -5  11 -10    8.97    2.09
  -6  -5 -10    5.86    2.36
  -6  -5 -10    4.23    2.07
  -6  -5 -10    9.42    2.73
  -5  11  -7   30.30    2.74
  -6  -5  -7   29.96    3.03
  -6  -5  -7   26.92    2.68
  -5  11  -4   45.28    3.12
  -6  -5  -4   40.69    2.88
  -6  -5  -4   43.58    3.32
  -5  11  -1 1229.30   25.12
  -6  -5  -1 1271.78   24.64
  -6  -5  -1 1260.06   25.72
  -6  -5   2 4756.93   84.40
  -6  -5   2 4790.35   86.05
  -6  -5   5   19.57    2.59
  -6  -5   5   25.35    1.90
  -6  -5   5   24.61    2.44
  -6  -5  11  598.08   15.39
  -5  11  11  583.25   14.96
  -5  11  11  539.76   14.61
  -6  -5  11  536.09   13.89
  -6  -5  11  614.35   14.78
  -6  -5  11  557.59   14.14
  -5  11  11  593.26   15.55
  -5  11  11  548.20   15.38
  -5  11  14    8.54    2.55
  -6  -5  14    6.95    3.16
  -6  -5  14    9.26    2.69
  -5  11  14   12.26    3.09
  -5  11  14    7.08    3.63
  -6  -5  14    9.06    2.62
  -6  -5  17  119.61    7.02
  -5  11  17  127.83    6.82
  -6  -5  17  119.89    6.38
  -6  -5  17  120.22    6.32
  -5  11  17  115.74    6.85
  -5  11  17  122.34    7.14
  -5  11  20  344.73   11.73
  -6  -5  20  331.34   10.77
  -6  -5  20  335.01   11.03
  -5  11  23  156.12    7.01
  11  -6  23  138.42    7.29
  -6  -5  23  148.91    6.45
  -5  11  26   62.66    3.23
  11  -6  26   67.67    4.09
  -6  -5  26   65.14    3.35
  -5  -6 -26   11.83    2.43
  -5  -6 -23    6.64    3.19
  -5  -6 -17 1389.55   31.41
  -5  -6 -14  447.40   13.12
  -5  -6 -14  460.17   13.10
  -5  -6 -11  575.10   15.59
  -5  -6 -11  612.04   15.91
  -5  -6 -11  570.23   14.79
  -5  -6 -11  571.24   14.67
  -6  11 -11  591.90   14.30
  -5  -6 -11  569.84   15.79
  -5  -6  -8  664.12   15.90
  -5  -6  -8  642.23   15.59
  -6  11  -8  684.84   15.37
  -6  11  -5  945.63   19.67
  -5  -6  -5  919.77   19.90
  -5  -6  -5  917.53   20.18
  -6  11  -2  377.00    9.90
  -5  -6  -2  377.83    9.78
  -5  -6  -2  383.84   10.18
  -5  -6   1 1736.78   32.81
  -5  -6   1 1680.18   33.53
  -5  -6   1 1653.70   33.25
  -5  -6   4 2857.94   52.75
  -5  -6   4 2864.72   51.87
  -5  -6   4 2785.34   53.10
  -5  -6   7   54.80    3.77
  -5  -6   7   50.18    3.39
  -5  -6   7   44.85    2.71
  -6  11  10  744.78   17.40
  -6  11  10  694.82   17.23
  -5  -6  10  724.84   17.04
  -5  -6  10  728.37   16.81
  -6  11  10  762.34   18.39
  -6  11  13  387.80   11.51
  -5  -6  13  389.36   12.41
  -6  11  13  406.92   12.11
  -5  -6  13  390.40   12.32
  -5  -6  13  387.02   11.43
  -5  -6  13  404.03   11.59
  -6  11  13  380.69   12.25
  -6  11  13  395.07   12.80
  -5  -6  16  116.27    7.01
  -6  11  16  121.70    6.53
  -5  -6  16  123.26    6.79
  -6  11  16  121.45    6.71
  -5  -6  16  109.75    5.89
  -5  -6  16  116.74    6.24
  -6  11  16  123.87    7.41
  -5  -6  19  791.18   20.25
  -6  11  19  769.43   19.90
  -5  -6  19  753.84   18.53
  -5  -6  19  763.12   19.46
  -6  11  22  210.65    8.69
  -5  -6  22  205.05    8.18
  -6  11  25   21.00    2.75
  11  -5  25   21.14    3.01
  -5  -6  25   18.80    2.61
  -6  11  28   12.73    1.46
  -4  -7 -27    5.29    1.71
  -4  -7 -24  125.39    5.95
  -4  -7 -24  119.19    5.97
  -4  -7 -21  108.58    6.68
  -7  11 -15  145.19    6.48
  -4  -7 -12  805.61   19.62
  -4  -7 -12  756.12   18.13
  -4  -7 -12  761.02   18.54
  -4  -7 -12  787.24   19.94
  -4  -7  -9  369.85   11.40
  -4  -7  -9  351.22   10.21
  -4  -7  -9  379.43   10.73
  -7  11  -9  360.91   10.22
  -4  -7  -9  370.17   11.45
  -4  -7  -9  363.39   10.27
  -4  -7  -6  191.37    6.69
  -4  -7  -6  192.16    6.88
  -7  11  -6  198.65    6.69
  -7  11  -3    8.30    2.19
  -4  -7  -3    8.97    2.25
  -4  -7  -3    8.87    2.17
  -7  11   0  791.54   17.24
  -4  -7   0  769.14   16.89
  -4  -7   0  765.87   17.13
  -4  -7   3   20.68    2.25
  -7  11   3   22.05    3.06
  -4  -7   3   20.12    2.24
  -4  -7   3   18.76    2.43
  -4  -7   6 1071.57   22.68
  -4  -7   6 1082.00   22.15
  -4  -7   6 1090.10   23.17
  -7  11   6 1086.55   22.19
  -4  -7   9  479.38   11.81
  -4  -7   9  460.99   12.97
  -4  -7   9  472.26   12.39
  -7  11   9  487.56   12.44
  -7  11   9  489.73   13.63
  -7  11  12  107.91    5.52
  -7  11  12  109.36    5.54
  -4  -7  12  114.98    6.21
  -7  11  12  113.06    5.84
  -4  -7  12  106.43    5.22
  -4  -7  12  110.83    5.43
  -7  11  12  113.20    6.76
  -4  -7  15  288.08   10.88
  -7  11  15  290.72   10.29
  -4  -7  15  299.60   11.01
  -7  11  15  285.34   10.28
  -4  -7  15  288.14    9.49
  -4  -7  15  298.82   10.08
  -7  11  15  314.80   11.59
  -7  11  18   17.98    3.17
  -4  -7  18   19.06    4.22
  -4  -7  18   13.99    3.50
  -7  11  18   21.72    3.43
  -7  11  18   18.29    4.21
  -4  -7  18   19.12    3.45
  -7  11  21   63.65    5.29
  -4  -7  21   60.18    5.03
  -4  -7  21   62.87    4.90
  -7  11  24  139.81    6.16
  11  -4  24  130.50    6.53
  -4  -7  24  125.03    5.58
  -4  -7  24  130.16    5.92
  11  -4  27   54.33    3.08
  -4  -7  27   52.26    2.81
  -7  11  27   55.01    3.04
  -3  -8 -25   10.75    2.54
  -3  -8 -22   52.54    4.83
  -3  -8 -19  101.75    6.66
  -8  11 -16   30.75    3.53
  -3  -8 -16   28.15    3.57
  -3  -8 -16   26.83    4.67
  -8  11 -13  338.52   10.56
  -3  -8 -10  150.13    7.12
  -3  -8 -10  145.29    5.86
  -3  -8 -10  143.80    6.50
  -8  11 -10  144.21    7.07
  -3  -8 -10  141.76    6.98
  -3  -8 -10  158.73    6.36
  -3  -8  -7   25.64    2.64
  -3  -8  -7   24.21    3.04
  -8  11  -7   22.30    2.63
  -8  11  -4  478.97   11.78
  -3  -8  -4  443.37   11.90
  -3  -8  -4  461.64   11.53
  -8  11  -1  191.42    6.77
  -3  -8  -1  195.80    6.70
  -3  -8  -1  199.56    6.58
  -8  11   2   61.72    4.09
  -3  -8   2   63.45    3.52
  -3  -8   2   52.64    3.38
  -3  -8   2   56.52    3.55
  -3  -8   5  306.98    8.82
  -3  -8   5  302.32    8.75
  -3  -8   5  308.87    9.14
  -8  11   5  328.03    8.17
  -3  -8   8  498.96   13.42
  -3  -8   8  508.22   12.71
  -8  11   8  528.78   12.66
  -3  -8   8  505.11   12.83
  -8  11  11   53.56    4.06
  -3  -8  11   54.94    4.53
  -3  -8  11   46.94    3.47
  -3  -8  11   48.72    3.62
  -8  11  11   55.23    3.84
  -3  -8  11   49.38    4.40
  -3  -8  11   58.51    3.95
  -8  11  11   53.67    5.33
  -8  11  14   60.07    4.47
  -3  -8  14   57.91    4.08
  -3  -8  14   61.52    5.17
  -3  -8  14   57.98    4.53
  -8  11  14   60.60    4.50
  -8  11  14   60.37    6.03
  -3  -8  17    5.21    2.14
  -8  11  17    9.11    2.77
  -3  -8  17   10.87    3.87
  -3  -8  17    9.95    3.43
  -8  11  17   10.41    2.72
  -8  11  17    5.53    3.96
  -3  -8  17    7.42    2.86
  -8  11  20  379.14   12.75
  -3  -8  20  364.21   12.81
  -3  -8  20  366.74   11.85
  -8  11  23   17.79    3.48
  -3  -8  23   12.83    3.04
  -3  -8  23   14.50    3.12
  -8  11  26    6.17    1.87
  11  -3  26    1.85    1.83
  -3  -8  26    3.17    1.85
  -8  11  26    1.69    1.92
  -2  -9 -26  118.53    4.81
  -2  -9 -23   27.13    3.71
  -2  -9 -20  255.29   10.09
  -2  -9 -17    5.11    3.97
  -9  11 -17    4.47    2.32
  -2  -9 -17    5.90    2.71
  -9  11 -14   14.86    4.03
  -2  -9 -14   10.22    3.73
  -9  11 -14   11.24    2.84
  -2  -9 -14   13.99    3.44
  -9  11 -11  132.89    7.09
  -9  11 -11  133.34    6.13
  -2  -9  -8  816.36   19.73
  -2  -9  -8  776.84   19.20
  -2  -9  -8  783.87   17.42
  -2  -9  -8  785.23   18.67
  -9  11  -8  804.91   18.30
  -9  11  -8  771.71   19.46
  -2  -9  -5  111.72    5.46
  -2  -9  -5  120.03    4.86
  -9  11  -5  122.43    5.32
  -9  11  -2  786.97   17.52
  -2  -9  -2  762.25   17.72
  -2  -9  -2  795.72   17.17
  -9  11   1   16.51    2.79
  -2  -9   1   16.47    2.40
  -2  -9   1   19.08    2.37
  -2  -9   4  387.23   10.60
  -2  -9   4  397.73   10.58
  -2  -9   4  399.35   10.45
  -2  -9   7  956.30   20.92
  -2  -9   7  971.92   21.51
  -2  -9   7  954.74   21.21
  -9  11   7 1019.40   20.40
  -9  11  10   41.17    3.22
  -2  -9  10   40.47    3.40
  -2  -9  10   40.87    3.91
  -2  -9  10   42.98    3.29
  -2  -9  10   44.26    4.19
  -9  11  10   37.74    4.58
  -2  -9  13  643.33   16.53
  -9  11  13  685.31   16.80
  -2  -9  13  664.07   17.60
  -2  -9  13  637.87   16.15
  -2  -9  13  665.40   18.25
  -9  11  13  655.74   18.26
  -9  11  16  265.97   10.89
  -9  11  16  288.75   10.03
  -2  -9  16  271.07   10.65
  -2  -9  16  262.01    9.27
  -2  -9  16  283.67   11.29
  -9  11  16  280.01   11.38
  -9  11  19  182.81    8.76
  -2  -9  19  192.96    9.23
  -9  11  22   14.53    3.49
  -2  -9  22   13.78    3.46
  -9  11  25   54.78    3.64
  -2  -9  25   51.08    3.60
  -9  11  25   56.22    3.90
  -1 -10 -27   81.93    3.20
  -1 -10 -24    1.06    2.30
  -1 -10 -24    4.60    2.06
  -1 -10 -21  118.11    6.59
  -1 -10 -18  234.48    9.90
 -10  11 -15 1290.15   29.17
  -1 -10 -15 1299.59   28.98
  -1 -10 -15 1379.82   30.88
 -10  11 -15 1306.17   30.53
 -10  11 -12  659.88   17.10
  -1 -10 -12  674.63   17.35
 -10  11 -12  643.45   18.27
  -1 -10 -12  701.35   18.48
  -1 -10  -9 1192.14   26.77
  -1 -10  -9 1176.66   26.85
 -10  11  -9 1219.17   27.22
  -1 -10  -9 1141.29   25.16
  -1 -10  -6  875.87   20.74
  -1 -10  -6  863.59   18.19
  -1 -10  -6  845.54   19.71
 -10  11  -6  878.70   19.53
 -10  11  -6  821.50   20.42
  -1 -10  -6  822.35   18.84
 -10  11  -3  106.89    5.05
  -1 -10  -3  112.82    5.39
  -1 -10  -3  107.75    4.51
 -10  11   0   21.00    3.03
  -1 -10   0   23.69    2.82
  -1 -10   0   20.13    2.30
  -1 -10   3  540.53   13.48
  -1 -10   3  522.43   12.90
  -1 -10   6  111.23    4.86
  -1 -10   6  103.85    5.08
  -1 -10   6  115.76    5.24
 -10  11   6  106.75    6.16
  -1 -10   6  105.82    4.86
 -10  11   9  264.43    7.89
  -1 -10   9  262.91    8.23
  -1 -10   9  250.53    8.75
  -1 -10   9  260.42    8.78
  -1 -10   9  254.58    9.71
 -10  11   9  255.78    9.74
  -1 -10   9  263.81    8.54
 -10  11  12  851.52   21.80
  -1 -10  12  866.07   19.87
 -10  11  12  899.45   20.22
  -1 -10  12  889.05   21.31
  -1 -10  12  846.96   20.60
  -1 -10  12  897.73   22.44
 -10  11  12  875.75   22.14
  -1 -10  12  875.87   20.44
  -1 -10  15   97.53    5.59
 -10  11  15  103.38    6.78
 -10  11  15  107.52    5.72
  -1 -10  15   96.99    6.15
  -1 -10  15   95.34    5.21
  -1 -10  15  102.33    6.83
  -1 -10  15  102.30    5.86
 -10  11  15  107.60    7.57
 -10  11  18  280.89   11.05
  -1 -10  18  292.37   11.77
  -1 -10  18  292.54   10.29
 -10  11  18  293.88   11.65
 -10  11  21  170.11    7.93
  -1 -10  21  167.44    8.37
  -1 -10  21  168.25    7.41
 -10  11  24   23.01    3.12
  -1 -10  24   21.94    3.27
 -10  11  27    3.44    1.41
   0 -11 -25   55.27    3.40
   0 -11 -22   16.88    3.18
   0 -11 -19   53.36    5.15
 -11  11 -16   34.87    4.08
   0 -11 -16   41.18    4.45
   0 -11 -16   40.00    5.24
 -11  11 -16   37.91    5.09
 -11  11 -13  430.38   13.17
   0 -11 -13  428.30   13.18
   0 -11 -13  446.30   14.25
 -11  11 -13  440.15   14.59
   0 -11 -10 1189.53   26.66
   0 -11 -10 1221.75   27.59
 -11  11 -10 1182.06   27.90
   0 -11 -10 1165.67   25.60
   0 -11  -7    8.41    2.88
 -11  11  -7    7.39    2.68
 -11  11  -7   10.68    3.31
   0 -11  -7   14.54    2.78
   0 -11  -4  311.30   10.04
   0 -11  -4  324.99    8.67
 -11  11  -4  339.08    9.91
   0 -11  -4  326.41   10.82
   0 -11  -4  323.43    9.38
   0 -11  -1  240.13    8.42
   0 -11  -1  252.90    7.40
 -11  11   2  357.53   10.41
   0 -11   2  363.19    9.70
   0 -11   2  353.95   10.47
   0 -11   5   64.68    4.16
   0 -11   5   63.81    3.83
   0 -11   5   68.43    4.78
   0 -11   5   64.72    3.91
 -11  11   8  217.19    8.47
   0 -11   8  225.38    7.45
   0 -11   8  214.37    7.89
   0 -11   8  209.31    7.99
   0 -11   8  230.60    9.05
   0 -11   8  222.37    7.70
 -11  11  11  227.16    9.19
   0 -11  11  202.15    7.29
 -11  11  11  206.22    7.19
   0 -11  11  204.86    8.18
   0 -11  11  189.98    7.94
   0 -11  11  210.00    9.15
   0 -11  11  223.62    7.99
 -11  11  14   19.44    2.67
   0 -11  14   20.23    3.04
   0 -11  14   16.41    3.61
   0 -11  14   14.48    3.79
   0 -11  14   19.79    3.15
   0 -11  17  512.51   16.31
   0 -11  17  492.01   13.97
 -11  11  20  177.74    8.29
   0 -11  20  177.94    8.89
 -11  11  20  173.69    7.95
   0 -11  20  166.01    7.50
 -11  11  23   12.83    3.03
   0 -11  23   14.61    3.22
   0 -11  23   15.03    2.90
 -11  11  26  234.82    6.10
   0 -11  26  235.55    6.46
 -12  11 -26   27.07    2.34
   1 -12 -26   24.65    1.76
   1 -12 -23   70.03    4.27
   1 -12 -20   72.82    5.27
   1 -12 -17   84.28    6.28
 -12  11 -17   84.86    6.63
 -12  11 -14  431.18   13.37
   1 -12 -14  409.05   12.89
 -12  11 -14  408.38   14.44
   1 -12 -14  419.29   13.90
   1 -12 -11 2140.81   43.66
   1 -12 -11 2157.88   44.59
 -12  11 -11 2166.16   45.59
   1 -12  -8  566.79   15.45
 -12  11  -8  584.89   15.32
 -12  11  -8  553.82   16.50
   1 -12  -8  539.41   14.38
   1 -12  -5   62.52    4.65
 -12  11  -5   68.45    5.27
   1 -12  -5   61.60    4.92
   1 -12  -5   61.72    4.07
 -12  11  -2 1163.30   24.81
 -12  11  -2 1121.47   25.78
   1 -12  -2 1175.91   26.12
   1 -12  -2 1153.76   24.20
 -12  11   1  233.16    7.92
   1 -12   1  220.76    8.10
   1 -12   1  220.15    6.92
 -12  11   1  215.09    8.44
   1 -12   1  216.92    8.55
   1 -12   1  221.02    7.39
 -12  11   4  118.83    5.76
   1 -12   4  116.08    5.71
   1 -12   4  113.84    4.98
 -12  11   4  113.04    6.28
   1 -12   4  112.05    5.23
 -12  11   7  848.47   20.14
   1 -12   7  825.51   19.95
   1 -12   7  848.69   19.26
 -12  11   7  841.94   20.81
   1 -12   7  837.30   19.13
 -12  11  10  191.60    8.53
   1 -12  10  194.23    7.85
   1 -12  10  196.57    8.14
   1 -12  10  196.02    7.59
 -12  11  10  198.13    9.26
 -12  11  13   36.67    4.90
   1 -12  13   41.69    4.39
   1 -12  13   32.58    3.83
   1 -12  13   36.44    4.72
 -12  11  13   39.95    5.75
   1 -12  13   36.56    3.90
 -12  11  16  229.68    9.86
   1 -12  16  201.79    8.73
   1 -12  16  217.49   10.18
 -12  11  16  230.89   10.33
   1 -12  16  219.07    8.60
 -12  11  19   31.01    4.56
   1 -12  19   30.33    4.65
   1 -12  19   29.15    3.81
 -12  11  19   31.40    4.07
 -12  11  22   23.57    3.51
   1 -12  22   23.67    3.88
 -12  11  22   24.49    3.32
   1 -12  22   23.72    3.11
 -12  11  25   66.93    3.48
   1 -12  25   64.96    3.86
   1 -12  25   67.43    3.51
   2 -13 -24  201.43    6.06
   2 -13 -21   24.58    3.42
   2 -13 -18  167.85    7.90
 -13  11 -18  168.98    8.74
 -13  11 -15  254.09   10.04
   2 -13 -15  251.63    9.62
 -13  11 -15  247.90   11.26
   2 -13 -15  259.48   10.60
   2 -13 -12   47.38    4.61
   2 -13 -12   44.79    5.12
 -13  11 -12   48.04    5.53
   2 -13  -9   90.58    5.87
   2 -13  -9   87.70    6.07
 -13  11  -9   90.96    6.70
   2 -13  -9   90.81    5.22
   2 -13  -6    9.64    3.10
 -13  11  -6   13.59    3.62
   2 -13  -6   11.89    2.72
   2 -13  -3  105.54    5.67
 -13  11  -3   94.57    5.25
 -13  11  -3  100.18    6.21
 -13  11  -3   90.98    6.23
   2 -13  -3  118.82    6.54
   2 -13  -3  115.01    5.28
 -13  11   0  250.57    8.57
 -13  11   0  243.57    9.40
   2 -13   0  254.70    9.56
   2 -13   0  247.33    8.09
 -13  11   3  170.06    7.21
   2 -13   3  177.64    6.27
 -13  11   3  172.33    7.02
   2 -13   3  183.37    7.49
 -13  11   3  170.95    8.04
   2 -13   3  165.84    7.91
   2 -13   3  183.48    6.80
 -13  11   6  298.36    9.89
   2 -13   6  303.91   10.24
   2 -13   6  299.73    9.18
   2 -13   6  302.69   11.05
 -13  11   6  300.64   10.94
   2 -13   6  308.18    9.47
   2 -13   9   51.02    4.14
   2 -13   9   44.17    4.18
 -13  11   9   42.83    4.53
 -13  11   9   43.42    3.67
   2 -13   9   48.36    3.91
 -13  11   9   49.87    5.69
   2 -13  12  143.15    6.91
   2 -13  12  132.13    6.88
 -13  11  12  135.06    7.51
 -13  11  12  140.89    8.41
   2 -13  12  136.09    6.45
 -13  11  12  135.62    6.68
   2 -13  15  139.46    7.20
 -13  11  15  155.59    8.90
 -13  11  15  165.21    7.72
   2 -13  15  152.25    7.01
 -13  11  18   44.78    4.90
   2 -13  18   51.07    5.43
   2 -13  18   44.97    4.22
 -13  11  18   44.45    5.14
 -13  11  18   49.48    4.62
 -13  11  21  423.68   12.55
   2 -13  21  442.06   13.79
 -13  11  21  440.97   12.50
   2 -13  21  422.00   11.87
 -13  11  24  106.63    4.64
   2 -13  24  102.08    5.20
   2 -13  24  103.77    4.43
 -13  11  24  110.41    4.65
   3 -14 -22   53.83    3.55
   3 -14 -19  236.75    8.78
 -14  11 -19  248.04   10.16
 -14  11 -16    6.33    4.00
   3 -14 -16    9.40    3.82
   3 -14 -13   11.09    3.62
 -14  11 -13    9.88    4.17
   3 -14 -13    6.15    3.74
   3 -14 -10  208.14    8.67
 -14  11 -10  199.76    9.83
   3 -14 -10  197.37    9.06
   3 -14  -7  448.73   13.43
 -14  11  -7  430.35   13.00
 -14  11  -7  425.96   13.93
   3 -14  -7  434.59   12.21
 -14  11  -4   20.66    3.17
 -14  11  -4   17.81    3.79
 -14  11  -4   13.02    3.95
   3 -14  -4   13.92    3.72
   3 -14  -4   11.22    2.72
   3 -14  -1   40.60    4.34
 -14  11  -1   41.03    4.81
   3 -14  -1   39.16    3.58
 -14  11   2  114.90    6.12
 -14  11   2  122.72    6.21
   3 -14   2  124.02    6.81
   3 -14   2  118.16    5.51
 -14  11   5  590.51   14.98
   3 -14   5  565.96   15.67
   3 -14   5  574.34   14.02
 -14  11   5  539.51   16.05
   3 -14   5  570.67   16.66
   3 -14   5  585.56   14.59
 -14  11   8  156.42    7.33
   3 -14   8  158.90    7.51
   3 -14   8  155.77    6.61
   3 -14   8  155.17    8.19
 -14  11   8  162.02    8.45
   3 -14   8  160.88    6.71
 -14  11  11  444.89   14.05
   3 -14  11  452.79   12.99
   3 -14  11  423.53   13.65
   3 -14  11  454.24   15.01
 -14  11  11  468.59   13.18
 -14  11  11  456.99   14.90
   3 -14  11  464.45   13.00
 -14  11  14  486.38   15.31
 -14  11  14  509.04   14.39
 -14  11  14  498.14   15.82
   3 -14  14  483.35   13.68
 -14  11  17    3.23    3.51
   3 -14  17    5.67    2.81
 -14  11  17    4.67    2.99
 -14  11  17    5.11    4.21
 -14  11  20   22.80    3.68
 -14  11  20   31.05    3.62
   3 -14  20   26.15    3.32
 -14  11  23  137.95    5.39
   3 -14  23  129.71    6.07
 -14  11  23  136.88    5.27
   3 -14  23  121.98    4.94
 -15  11 -23  167.62    5.41
   4 -15 -23  146.99    4.38
 -15  11 -20  117.87    5.91
   4 -15 -20  125.34    5.52
 -15  11 -17  254.58   10.79
   4 -15 -17  251.38    9.31
   4 -15 -14  109.42    6.88
 -15  11 -14  109.81    7.61
 -15  11 -11   16.74    3.54
   4 -15 -11   16.45    3.92
 -15  11 -11   20.53    4.89
 -15  11 -11   19.50    4.45
   4 -15 -11   22.71    4.17
   4 -15  -8   80.73    5.87
 -15  11  -8   78.90    5.52
 -15  11  -8   81.91    6.40
 -15  11  -8   80.34    6.60
   4 -15  -8   80.11    6.07
   4 -15  -8   86.89    5.26
 -15  11  -5   66.24    4.99
   4 -15  -5   64.30    5.19
 -15  11  -5   58.14    5.70
 -15  11  -5   65.08    5.75
   4 -15  -5   71.73    4.66
 -15  11  -2  420.83   12.41
   4 -15  -2  404.72   12.85
 -15  11  -2  396.52   13.21
   4 -15  -2  435.33   13.61
   4 -15  -2  408.69   11.58
 -15  11   1 1085.69   24.16
   4 -15   1 1030.70   24.79
 -15  11   1 1025.50   25.18
   4 -15   1 1104.13   25.82
   4 -15   1 1106.51   23.44
 -15  11   4  722.30   17.20
   4 -15   4  700.48   19.17
 -15  11   4  677.96   18.81
   4 -15   4  709.35   16.97
 -15  11   7   42.24    4.23
   4 -15   7   39.55    4.33
   4 -15   7   39.31    4.96
   4 -15   7   41.57    3.88
 -15  11   7   48.31    5.70
 -15  11  10  174.79    8.38
   4 -15  10  170.40    8.16
   4 -15  10  186.69    9.37
   4 -15  10  183.19    7.56
 -15  11  10  176.99    9.26
 -15  11  10  185.45    7.35
 -15  11  13   85.90    6.31
   4 -15  13   89.65    6.75
 -15  11  13   91.57    5.49
   4 -15  13   90.67    5.41
 -15  11  13   93.99    7.39
   4 -15  16  272.60   11.23
 -15  11  16  288.14   10.00
 -15  11  16  287.61   11.05
   4 -15  16  273.67    9.35
 -15  11  19    7.79    3.19
   4 -15  19    8.83    2.62
 -15  11  19    7.38    2.60
 -15  11  22   23.35    2.86
   4 -15  22   18.06    2.38
 -15  11  22   21.20    2.54
 -16  11 -21   28.68    2.63
   5 -16 -21   23.54    2.14
 -16  11 -18  111.84    5.97
 -16  11 -18  125.17    7.02
   5 -16 -18  116.26    5.55
 -16  11 -15  105.10    6.55
   5 -16 -15  123.24    6.76
 -16  11 -15  115.80    7.59
   5 -16 -12   51.97    5.11
 -16  11 -12   55.91    5.50
 -16  11 -12   52.35    5.95
   5 -16  -9 1753.15   37.75
 -16  11  -9 1792.17   38.02
 -16  11  -9 1714.73   38.51
   5 -16  -9 1821.41   38.34
 -16  11  -9 1888.09   40.53
 -16  11  -6 1302.86   29.23
   5 -16  -6 1343.43   29.81
 -16  11  -6 1253.42   29.94
 -16  11  -6 1357.58   31.43
   5 -16  -6 1340.31   28.09
 -16  11  -3   65.39    4.98
   5 -16  -3   82.59    5.79
   5 -16  -3   67.34    5.61
 -16  11  -3   66.40    5.96
   5 -16  -3   71.11    4.67
 -16  11   0  109.31    6.09
   5 -16   0  106.53    6.42
   5 -16   0  108.44    6.75
 -16  11   0  103.18    6.85
   5 -16   0   99.76    5.31
 -16  11   3  344.05   10.23
 -16  11   3  316.36   10.53
 -16  11   3  339.65   10.92
   5 -16   3  321.13   11.50
 -16  11   3  330.50   11.94
   5 -16   3  351.64   12.34
   5 -16   3  355.72   10.35
 -16  11   6  163.03    7.16
   5 -16   6  154.47    8.34
 -16  11   6  156.08    8.41
   5 -16   6  156.66    6.70
 -16  11   9 1829.92   38.16
   5 -16   9 1801.01   38.63
   5 -16   9 1833.27   39.96
   5 -16   9 1815.66   36.65
 -16  11   9 1761.87   38.81
 -16  11  12  134.82    7.39
   5 -16  12  132.53    7.99
 -16  11  12  148.27    6.63
 -16  11  12  147.91    8.49
   5 -16  12  139.45    6.57
 -16  11  15   19.50    3.92
   5 -16  15   21.05    4.27
 -16  11  15   18.64    3.14
   5 -16  15   18.75    3.15
 -16  11  15   21.56    4.31
 -16  11  18  346.66   11.04
   5 -16  18  337.28   11.88
 -16  11  18  369.01   10.64
   5 -16  18  339.98    9.92
 -16  11  21   14.05    2.52
   5 -16  21   17.25    3.21
 -16  11  21   15.95    2.30
   5 -16  21   14.68    2.18
 -17  11 -19  157.80    5.68
   6 -17 -19  154.46    5.18
 -17  11 -16   18.14    3.25
   6 -17 -16   18.38    3.01
   6 -17 -13  532.57   14.89
 -17  11 -13  510.66   15.17
 -17  11 -13  546.35   17.00
 -17  11 -10   14.99    4.31
 -17  11 -10   16.57    4.23
   6 -17 -10   17.06    3.83
 -17  11  -7   53.21    4.78
   6 -17  -7   56.28    4.88
   6 -17  -7   58.47    5.29
 -17  11  -7   52.88    5.46
 -17  11  -7   54.18    5.74
   6 -17  -7   57.09    4.38
 -17  11  -4  122.35    6.67
   6 -17  -4  113.05    6.65
 -17  11  -4  108.89    7.18
   6 -17  -4  119.99    5.79
 -17  11  -1  232.16    9.03
   6 -17  -1  231.18    9.61
 -17  11  -1  220.54    9.71
   6 -17  -1  244.98   10.00
   6 -17  -1  236.75    8.24
 -17  11   2  359.36   11.32
 -17  11   2  343.54   11.21
   6 -17   2  378.30   12.66
   6 -17   2  396.81   13.01
 -17  11   2  345.38   12.28
   6 -17   2  380.08   10.83
 -17  11   5   10.48    2.70
   6 -17   5    9.60    3.48
   6 -17   5    8.00    3.64
   6 -17   5   10.68    2.74
 -17  11   5    7.25    4.52
 -17  11   8 1772.86   35.99
   6 -17   8 1672.42   37.61
 -17  11   8 1632.99   36.42
   6 -17   8 1708.57   34.60
 -17  11  11  171.17    7.99
   6 -17  11  165.25    8.83
 -17  11  11  172.53    6.77
 -17  11  11  169.33    8.72
   6 -17  11  165.36    7.00
 -17  11  14  128.50    6.84
   6 -17  14  112.90    7.09
 -17  11  14  122.86    5.79
 -17  11  14  112.24    6.73
   6 -17  14  117.88    5.69
   6 -17  17   39.36    4.44
 -17  11  17   39.90    3.45
   6 -17  17   36.24    3.29
 -17  11  20    2.76    1.71
 -17  11  20    3.05    2.11
   6 -17  20    2.44    2.56
   6 -17  20    2.89    1.65
 -18  11 -17    1.57    1.87
 -18  11 -14  111.05    5.90
   7 -18 -14  130.94    6.04
 -18  11 -11   26.14    4.31
 -18  11 -11   28.04    4.69
   7 -18 -11   22.21    3.85
   7 -18  -8  736.37   18.50
 -18  11  -8  708.00   20.08
 -18  11  -5 1603.10   36.03
   7 -18  -5 1812.48   34.69
 -18  11  -2  100.03    6.08
   7 -18  -2  108.30    6.48
 -18  11  -2  104.83    6.62
   7 -18  -2  105.34    6.78
   7 -18  -2  111.16    5.45
 -18  11   1  413.74   12.67
   7 -18   1  455.43   14.14
   7 -18   1  480.97   14.56
 -18  11   1  420.52   13.54
   7 -18   1  460.86   12.26
 -18  11   4    6.41    2.37
   7 -18   4    7.69    3.78
 -18  11   4    5.46    4.28
   7 -18   4   13.97    2.81
 -18  11   7  107.83    5.93
   7 -18   7  103.35    6.96
   7 -18   7  110.11    5.51
 -18  11   7  104.35    6.91
 -18  11  10   55.30    4.70
   7 -18  10   52.34    5.28
 -18  11  10   46.90    5.34
   7 -18  10   50.12    3.97
 -18  11  13    2.54    2.88
 -18  11  13    3.86    1.85
   7 -18  13    2.68    3.29
   7 -18  13    2.59    2.41
 -18  11  13    4.57    3.12
 -18  11  16   96.70    5.40
   7 -18  16   87.17    5.75
 -18  11  16   90.81    4.42
   7 -18  16   84.50    4.23
   7 -18  19  106.82    5.35
 -18  11  19  101.17    3.90
   7 -18  19   90.78    3.47
 -19  11 -12 1694.43   37.37
   8 -19 -12 1756.49   34.72
 -19  11  -9   55.03    5.52
   8 -19  -9   50.24    4.45
   8 -19  -6   41.95    4.43
   8 -19   0   29.99    4.38
   8 -19   3   41.61    4.89
 -19  11   6   67.01    4.52
   8 -19   6   67.36    5.68
   8 -19   6   64.18    4.20
 -19  11   9  358.23   11.04
   8 -19   9  347.65   12.11
   8 -19   9  320.13    9.58
   8 -19  12  231.97    9.39
   8 -19  12  211.20    7.14
 -19  11  15   34.11    3.51
   8 -19  15   33.19    3.94
 -19  11  15   30.56    2.49
   8 -19  18   50.93    3.77
   9 -20  -7  224.53    8.12
   9 -20  -4  217.46    8.49
   9 -20   2   17.99    3.72
 -20  11   5  151.85    6.23
   9 -20   5  145.33    7.44
 -20  11   8   93.89    5.07
   9 -20   8   89.59    5.89
 -20  11  11  139.36    6.18
   9 -20  11  126.64    6.69
 -20  11  14   19.93    2.89
   9 -20  14   17.50    3.24
 -20  11  17   10.29    2.03
   9 -20  17    5.59    2.08
  10 -21  -2   51.26    4.14
  10 -21   4  180.79    7.64
 -21  11   7  203.68    6.95
  10 -21   7  192.33    7.83
 -21  11  10    8.99    2.31
  10 -21  10    9.01    3.00
 -21  11  13  348.46    9.13
  10 -21  13  300.72    9.10
 -21  11  16    5.74    1.55
 -22  11  -6   40.22    3.50
 -22  11   9   17.25    2.12
  11 -22   9   16.08    2.67
 -22  11  12   28.98    2.26
  11 -22  12   21.80    2.34
 -22  10   7  825.17   17.50
 -22  10  10  932.82   19.25
 -22  10  13  268.20    6.98
 -21   9   3   57.27    3.65
 -21   9   6  167.20    6.57
   9  12   6  173.37    6.87
 -21   9   9   65.21    4.24
  12 -21   9   57.44    4.05
   9  12   9   72.39    4.14
 -21   9  12   38.98    3.31
   9  12  12   41.71    2.74
 -21   9  15   39.30    2.86
 -20   8 -16  229.95    7.72
 -20   8 -13  469.60   13.33
 -20   8 -10 1085.04   25.03
 -20   8  -7  576.38   15.93
 -20   8   2  447.51   12.22
 -20   8   5 1052.25   23.53
 -20   8   8  712.51   17.41
   8  12   8  715.76   17.50
 -20   8  11  832.70   19.15
   8  12  11  856.93   18.85
 -20   8  11  799.30   17.18
 -20   8  14  303.46    9.09
   8  12  14  302.97    8.28
 -20   8  14  279.69    7.59
 -19   7 -14  102.45    5.92
 -19   7 -11  337.99   11.76
 -19   7  -8   16.20    3.80
 -19   7  -5   25.19    3.98
 -19   7   1 1293.58   27.70
 -19   7   4  241.92    9.08
 -19   7   7  181.39    8.12
 -19   7   7  181.99    6.86
 -19   7  10  240.68    9.36
  12 -19  10  223.23    8.74
 -19   7  10  228.93    8.06
   7  12  10  250.31    9.29
 -19   7  13    5.50    2.30
 -19   7  13    7.46    3.18
  12 -19  13    3.13    2.60
   7  12  13    5.87    2.49
 -19   7  16   35.92    3.62
  12 -19  16   27.38    3.03
   7  12  16   35.80    2.97
 -19   7  16   33.28    2.96
 -19   7  19  238.81    6.62
 -19   7  19  205.80    5.79
 -18   6 -21  287.45    7.74
 -18   6 -15  617.99   16.94
 -18   6 -12 1774.11   38.43
 -18   6  -9  934.82   23.70
 -18   6  -6 1258.54   29.08
 -18   6  -3 1347.78   29.74
 -18   6   0  968.01   22.16
 -18   6   3 1007.93   23.49
 -18   6   6  552.65   15.78
 -18   6   6  567.64   14.73
 -18   6   9 1965.12   40.94
  12 -18   9 1915.22   40.20
 -18   6   9 1986.68   39.69
 -18   6  12 1093.94   24.25
   6  12  12 1139.05   25.39
 -18   6  15  453.03   13.14
   6  12  15  481.08   12.96
 -18   6  15  448.34   12.46
 -18   6  18  631.28   14.91
   6  12  18  656.34   14.40
 -18   6  18  638.90   14.45
 -18   6  21  696.40   14.23
 -17   5 -22   69.11    3.45
 -17   5 -19    4.63    2.60
 -17   5 -13  665.19   18.84
 -17   5 -10    6.96    3.25
 -17   5  -7  357.37   12.63
 -17   5  -4  192.93    8.51
 -17   5  -4  183.35    7.98
  12 -17  -1  304.81   10.43
 -17   5  -1  317.71   10.24
  12 -17   2  129.07    6.64
 -17   5   2  128.66    6.60
  12 -17   5  128.74    6.75
 -17   5   5  124.21    6.85
 -17   5   5  123.77    6.10
 -17   5   8   48.18    4.92
 -17   5   8   55.26    4.48
  12 -17  11  444.21   13.90
 -17   5  11  466.38   13.89
 -17   5  14   35.54    4.59
  12 -17  14   34.95    4.00
   5  12  14   40.64    4.23
 -17   5  14   41.29    4.31
 -17   5  17   38.37    4.10
  12 -17  17   34.15    3.63
   5  12  17   37.97    3.72
 -17   5  17   38.72    3.83
 -17   5  20  247.22    7.63
 -17   5  20  251.58    7.66
 -16   4 -23  466.43   10.81
 -16   4 -20  495.54   13.71
 -16   4 -14  631.61   18.46
 -16   4 -11   36.30    4.67
 -16   4  -8  780.46   21.26
 -16   4  -8  774.20   20.42
 -16   4  -5 1250.25   28.57
 -16   4  -5 1211.92   28.05
 -16   4  -2  550.11   15.56
 -16   4  -2  603.90   15.23
  12 -16   1 1267.42   27.72
 -16   4   1 1204.86   27.20
 -16   4   1 1309.81   27.14
 -16   4   1 1248.65   27.66
  12 -16   4 1813.13   37.46
 -16   4   4 1778.80   37.36
 -16   4   4 1778.95   36.67
  12 -16   7 1406.45   31.14
 -16   4   7 1381.96   31.06
 -16   4   7 1414.49   30.50
 -16   4  10  408.71   13.01
 -16   4  10  422.30   12.75
 -16   4  13  995.66   24.59
  12 -16  13  953.65   23.98
 -16   4  13 1039.84   24.49
 -16   4  13 1002.01   22.77
   4  12  13 1066.03   25.36
 -16   4  16 1671.98   34.55
 -16   4  16 1617.40   34.33
   4  12  16 1732.15   34.97
 -16   4  19  221.85    8.11
   4  12  19  250.59    8.31
 -16   4  22  426.99    9.43
  12 -16  22  344.45    8.99
 -15   3 -21   15.12    2.96
 -15   3 -18  145.85    7.79
 -15   3 -12  211.49    9.83
 -15   3  -9  274.12   11.04
 -15   3  -9  270.59   10.69
 -15   3  -6  267.93   10.31
 -15   3  -6  249.06    9.82
 -15   3  -3 1362.00   28.17
 -15   3  -3 1271.78   28.80
 -15   3  -3 1293.13   29.02
  12 -15   0  305.82    9.93
 -15   3   0  304.21   10.31
 -15   3   0  311.39    9.74
 -15   3   0  314.20   10.13
 -15   3   3  179.58    7.25
  12 -15   3  181.14    7.45
 -15   3   3  180.08    7.70
 -15   3   3  181.87    7.34
  12 -15   6  641.20   16.96
 -15   3   6  630.20   17.10
 -15   3   6  638.17   17.41
 -15   3   6  644.42   16.74
  12 -15   9   30.48    3.68
 -15   3   9   33.68    3.91
 -15   3   9   34.36    4.11
 -15   3  12   28.43    4.46
 -15   3  12   21.84    3.88
  12 -15  12   18.69    3.51
 -15   3  12   15.06    3.17
 -15   3  15   14.99    3.99
 -15   3  15   17.79    3.92
  12 -15  15   18.08    3.48
   3  12  15   17.39    3.70
 -15   3  15   14.10    2.98
 -15   3  18  141.01    6.95
   3  12  18  149.68    7.13
 -15   3  21  196.83    6.90
   3  12  21  215.51    7.32
 -15   3  21  205.17    7.47
 -15   3  24  111.24    4.00
 -14   2 -22  149.52    6.53
 -14   2 -19  678.20   18.71
 -14   2 -13 2109.23   43.36
 -14   2 -13 1882.87   39.70
 -14   2 -10  224.81    9.88
 -14   2 -10  225.70    9.71
 -14   2  -7 3095.42   57.03
 -14   2  -7 2922.96   59.26
 -14   2  -7 2922.14   58.92
 -14   2  -4  994.27   22.00
 -14   2  -4  943.29   22.90
 -14   2  -4  948.77   22.94
 -14   2  -1 1227.01   27.42
  12 -14  -1 1269.55   26.36
 -14   2  -1 1227.87   26.67
 -14   2  -1 1228.70   26.42
 -14   2   2 3003.56   57.93
  12 -14   2 3053.41   57.51
 -14   2   2 2977.38   57.75
 -14   2   2 3040.51   57.53
 -14   2   2 3030.27   59.12
 -14   2   5 2213.42   44.00
 -14   2   5 2240.10   43.22
 -14   2   5 2151.09   44.68
  12 -14   5 2295.42   44.62
 -14   2   5 2213.48   45.36
 -14   2   5 2281.53   44.56
 -14   2   8  676.32   16.76
 -14   2   8  645.28   17.88
  12 -14   8  700.06   17.98
 -14   2   8  696.98   17.94
 -14   2   8  685.69   18.15
 -14   2  11  439.79   13.00
 -14   2  11  426.39   13.85
  12 -14  11  443.56   13.91
 -14   2  11  454.49   14.01
 -14   2  11  458.50   13.80
 -14   2  14 2856.20   56.18
 -14   2  14 2898.39   55.51
   2  12  14 2924.72   57.32
 -14   2  17  513.01   14.78
 -14   2  17  506.74   13.65
   2  12  17  513.60   15.25
 -14   2  17  512.11   15.06
 -14   2  20  330.45   10.02
   2  12  20  333.68   10.49
 -14   2  20  308.99   10.42
 -14   2  23  437.07   10.13
  12 -14  23  436.24   11.00
 -13   1 -23  107.83    5.33
 -13   1 -20   32.33    2.76
 -13   1 -20   44.82    4.62
 -13   1 -17  171.99    8.93
 -13   1 -14   99.63    5.53
 -13   1 -11   90.06    6.37
 -13   1 -11   79.24    4.81
 -13   1  -8  644.09   15.65
 -13   1  -8  639.50   17.54
 -13   1  -8  618.72   17.14
 -13   1  -5   64.09    4.39
 -13   1  -5   67.23    4.90
 -13   1  -5   63.37    4.86
 -13   1  -2  462.46   13.42
 -13   1  -2  474.91   12.66
 -13   1  -2  465.55   12.77
 -13   1   1  282.46    9.65
  12 -13   1  297.24    9.00
 -13   1   1  291.83    9.47
   1  12   1  302.56   10.05
 -13   1   1  275.51    9.20
 -13   1   1  285.35   10.26
 -13   1   4  354.43    9.99
 -13   1   4  344.59   10.67
  12 -13   4  343.76   10.36
   1  12   4  340.48   11.21
 -13   1   4  339.85   10.79
 -13   1   4  343.13   10.61
 -13   1   4  334.36   11.28
 -13   1   7  305.58    9.69
 -13   1   7  300.81    9.84
  12 -13   7  336.14   10.55
 -13   1   7  298.93   10.59
 -13   1   7  316.46   10.50
 -13   1   7  328.24   11.15
 -13   1  10 1301.99   28.39
 -13   1  10 1280.44   27.64
  12 -13  10 1337.22   29.39
 -13   1  10 1296.08   29.14
 -13   1  10 1298.97   29.38
 -13   1  10 1292.53   29.24
  12 -13  13 1099.96   26.88
 -13   1  13 1155.14   26.73
  12 -13  13 1105.85   26.46
 -13   1  13 1159.85   26.67
   1  12  13 1145.05   27.67
 -13   1  16  663.62   17.91
   1  12  16  678.46   18.66
 -13   1  16  685.26   17.69
 -13   1  16  661.71   18.39
 -13   1  19   17.44    3.72
 -13   1  19   21.11    3.61
  12 -13  19   13.29    3.18
   1  12  19   15.47    3.42
 -13   1  19   13.95    3.13
 -13   1  22   69.86    3.93
   1  12  22   78.38    4.58
 -13   1  22   72.91    4.69
 -13   1  25  186.91    5.48
 -12   0 -24  108.31    5.09
 -12   0 -21  492.06   12.68
 -12   0 -21  579.55   15.71
 -12   0 -18 1569.51   34.58
 -12   0 -18 1448.19   30.61
 -12   0 -15 1368.48   32.09
 -12   0 -15 1331.20   28.09
 -12   0 -15 1315.81   28.99
 -12   0 -12 3414.65   65.85
 -12   0 -12 3402.36   65.24
 -12   0  -9 3317.11   59.26
 -12   0  -9 3205.14   61.60
 -12   0  -6  448.97   12.59
 -12   0  -6  484.88   12.91
 -12   0  -6  478.99   14.03
 -12   0  -6  464.85   13.80
 -12   0  -3 1239.97   27.37
 -12   0  -3 1229.07   26.39
 -12   0  -3 1252.72   26.34
 -12   0   0 2368.65   47.06
  12 -12   0 2454.98   45.47
   0  12   0 2467.88   47.13
 -12   0   0 2328.44   46.35
 -12   0   0 2378.45   46.35
 -12   0   3 3674.04   66.45
 -12   0   3 3655.35   67.64
 -12   0   3 3458.27   67.10
  12 -12   3 3699.20   66.63
   0  12   3 3573.53   67.96
 -12   0   3 3528.09   67.07
 -12   0   3 3559.88   68.30
 -12   0   6 3160.70   59.19
 -12   0   6 3164.33   59.78
   0  12   6 2996.87   60.55
 -12   0   6 3061.59   59.81
  12 -12   6 3330.18   59.86
 -12   0   6 3115.29   59.86
 -12   0   6 3189.73   60.92
 -12   0   9 1961.61   40.39
 -12   0   9 2004.13   40.24
  12 -12   9 2092.34   41.23
 -12   0   9 1952.74   40.83
 -12   0   9 2011.66   41.06
 -12   0   9 2033.68   41.70
 -12   0  12 3442.70   64.96
 -12   0  12 3499.79   66.32
  12 -12  12 3417.76   66.78
 -12   0  12 3387.60   66.41
 -12   0  15  802.34   20.16
  12 -12  15  729.67   20.49
  12 -12  15  737.21   20.15
 -12   0  15  820.53   20.82
 -12   0  18 1026.35   23.29
 -12   0  18  992.88   24.09
 -12   0  18 1024.11   23.47
 -12   0  21  774.86   17.39
 -12   0  21  789.61   18.77
 -12   0  21  754.74   17.30
  12 -12  24  421.47   10.32
 -12   0  24  474.37   10.75
 -11  -1 -25   64.47    3.62
 -11  -1 -22   21.89    2.78
 -11  -1 -22   25.69    3.69
 -11  -1 -19   35.68    4.76
 -11  -1 -19   28.55    3.41
 -11  -1 -16  221.86   10.38
 -11  -1 -16  217.75    8.22
 -11  -1 -16  199.33    8.21
 -11  -1 -13   33.21    3.41
 -11  -1 -13   38.08    3.52
 -11  -1 -13   34.96    4.55
 -11  -1 -10  190.46    7.15
 -11  -1 -10  197.39    8.72
 -11  -1 -10  205.17    7.88
 -11  -1 -10  195.53    7.79
 -11  -1  -7  844.10   19.20
 -11  -1  -7  887.42   19.43
 -11  -1  -4  118.27    5.58
 -11  -1  -1  224.84    8.21
 -11  -1  -1  221.80    7.77
 -11  -1  -1  217.56    8.36
 -11  -1   2 1208.09   24.79
 -11  -1   2 1184.16   25.78
  12 -11   2 1238.36   24.50
  -1  12   2 1162.87   25.88
 -11  -1   2 1132.77   25.23
 -11  -1   5   61.12    3.83
 -11  -1   5   82.74    4.64
  12 -11   5   69.20    4.01
 -11  -1   5   58.03    4.23
  -1  12   5   73.52    4.99
 -11  -1   5   73.30    4.94
 -11  -1   5   63.19    4.27
 -11  -1   8  577.52   14.73
 -11  -1   8  562.62   14.83
  12 -11   8  600.24   15.19
 -11  -1   8  543.06   14.91
  -1  12   8  540.12   15.42
 -11  -1  11 2042.36   41.51
  12 -11  11 2083.29   42.69
 -11  -1  11 2058.59   41.93
 -11  -1  11 2093.86   42.44
 -11  -1  14  389.10   11.84
 -11  -1  14  392.38   12.54
  12 -11  14  359.58   12.83
 -11  -1  14  400.51   12.99
 -11  -1  17   78.22    5.58
  12 -11  17   65.82    5.37
 -11  -1  17   74.86    5.88
 -11  -1  20   72.77    4.79
  12 -11  20   60.82    5.00
 -11  -1  20   75.63    5.42
  12 -11  23   67.81    4.39
 -11  -1  23   74.79    4.55
 -11  -1  23   66.14    3.84
 -10  -2 -23   92.01    4.65
 -10  -2 -23  103.88    5.71
 -10  -2 -20 1282.13   29.19
 -10  -2 -20 1185.89   26.57
 -10  -2 -17  305.64   12.06
 -10  -2 -17  278.73    9.98
 -10  -2 -14  101.86    5.71
 -10  -2 -14  105.25    5.61
 -10  -2 -14  107.99    6.80
 -10  -2 -11 3679.65   66.48
 -10  -2 -11 3691.52   66.45
 -10  -2 -11 3482.06   65.69
 -10  -2 -11 3554.02   67.63
 -10  -2  -8 4065.07   74.19
 -10  -2  -8 4031.63   73.06
 -10  -2  -8 4072.63   73.06
 -10  -2  -5  679.96   17.21
 -10  -2  -5  676.54   16.41
 -10  -2   1 1633.52   32.76
 -10  -2   1 1689.29   33.88
 -10  -2   4 1248.60   25.95
 -10  -2   4 1294.28   27.01
 -10  -2   4 1182.09   26.20
  -2  12   4 1220.33   27.00
  12 -10   4 1312.83   25.66
 -10  -2   4 1266.80   27.36
 -10  -2   4 1225.63   26.32
 -10  -2   7  630.21   15.47
 -10  -2   7  625.49   15.84
 -10  -2   7  588.53   15.44
  -2  12   7  588.55   15.94
 -10  -2  10  490.21   13.86
 -10  -2  10  505.96   14.00
  12 -10  10  537.56   14.65
 -10  -2  10  504.01   14.17
 -10  -2  13 1252.65   27.44
 -10  -2  13 1248.10   27.49
  12 -10  13 1182.94   28.33
  -2  12  13 1233.79   28.75
 -10  -2  13 1234.11   27.95
 -10  -2  16  649.65   16.92
  12 -10  16  567.25   17.68
  -2  12  16  697.03   17.93
 -10  -2  16  605.86   16.55
  12 -10  16  554.20   17.22
  -2  12  16  684.94   18.46
 -10  -2  16  653.79   17.69
 -10  -2  19 1999.19   38.56
 -10  -2  19 2001.05   39.88
  -2  12  19 2018.22   40.35
  -2  12  22  973.11   21.30
 -10  -2  22  926.07   20.72
  -2  12  25  371.02    8.95
  12 -10  25  373.37    9.78
 -10  -2  25  391.75    9.38
  -9  -3 -24   43.39    3.79
  -9  -3 -24   37.02    3.14
  -9  -3 -21  143.98    7.59
  -9  -3 -21  128.33    6.37
  -9  -3 -18   42.62    4.30
  -9  -3 -18   46.63    5.27
  -9  -3 -15   18.36    3.34
  -9  -3 -15   14.02    3.38
  -9  -3 -12 1265.88   27.65
  -9  -3 -12 1277.56   27.67
  -9  -3 -12 1232.62   27.40
  -9  -3 -12 1205.76   28.10
  -9  -3  -9 1434.12   30.75
  -9  -3  -9 1450.36   30.72
  -9  -3  -9 1458.75   30.45
  -9  -3  -9 1485.31   31.45
  -3  12  -6  419.18   10.16
  -9  -3  -6  405.56   11.70
  -9  -3  -3  888.01   19.98
  -9  -3  -3  836.37   17.13
  -9  -3   3  186.69    6.61
  -9  -3   3  188.70    7.15
  12  -9   3  195.25    6.06
  -9  -3   6  135.45    6.06
  -9  -3   6  137.86    5.77
  -9  -3   6  125.05    5.83
  -3  12   6  129.73    6.22
  -9  -3   6  133.84    5.97
  -9  -3   9  607.61   15.51
  -9  -3   9  622.74   15.79
  12  -9   9  632.38   15.83
  -9  -3   9  596.01   15.30
  -3  12   9  578.31   15.75
  -9  -3   9  600.59   15.55
  -9  -3  12  155.53    7.13
  12  -9  12  147.16    7.24
  -9  -3  12  152.43    6.95
  -9  -3  12  166.15    7.44
  -3  12  15  506.78   14.55
  -9  -3  15  445.76   13.62
  12  -9  15  400.35   13.88
  -9  -3  15  451.39   13.25
  -3  12  15  465.45   14.57
  -9  -3  15  459.92   12.54
  -9  -3  15  462.48   13.95
  -9  -3  18  371.70   11.19
  -9  -3  18  371.06   12.03
  -3  12  18  362.87   12.51
  -9  -3  18  365.63   10.80
  -3  12  21  285.99    9.96
  -9  -3  21  279.08    9.58
  -9  -3  21  258.41    8.24
  12  -9  24   73.95    4.48
  -9  -3  24   77.86    4.16
  -3  12  27  242.68    5.99
  -8  -4 -25  212.55    6.93
  -8  -4 -25  226.44    7.28
  -8  -4 -22  534.17   15.31
  -8  -4 -22  506.66   13.94
  -8  -4 -19  385.44   12.47
  -8  -4 -16 1028.40   24.43
  -8  -4 -13 1375.20   29.37
  -8  -4 -13 1302.00   29.11
  -8  -4 -13 1284.79   29.31
  -8  -4 -10 4689.04   87.98
  -8  -4 -10 4699.08   87.90
  -8  -4 -10 4901.14   88.38
  -8  -4 -10 4781.86   88.28
  -8  -4  -7 3576.59   66.74
  -8  -4  -7 3351.05   64.55
  -8  -4  -7 3490.76   66.23
  -8  -4  -7 3471.74   66.28
  -8  -4  -4  692.06   16.61
  -4  12  -4  687.70   15.30
  -8  -4  -4  655.78   14.66
  -8  -4  -1 2076.63   38.10
  -8  -4  -1 2055.40   40.56
  -8  -4   2 2381.02   45.24
  -8  -4   5 1068.89   23.60
  -8  -4   5 1068.33   24.24
  -8  -4   8  997.52   22.36
  -4  12   8  952.28   22.15
  -8  -4   8  939.57   21.50
  -8  -4   8  966.36   21.84
  -8  -4  11 1955.96   40.34
  -4  12  11 1931.84   40.27
  -8  -4  11 1976.57   39.50
  -8  -4  11 1976.92   40.09
  -4  12  11 2074.82   40.54
  -8  -4  11 2001.50   38.79
  -8  -4  14  485.97   14.63
  -4  12  14  533.80   14.93
  -8  -4  14  470.50   13.59
  -4  12  14  475.38   14.99
  -8  -4  14  503.95   14.50
  -8  -4  14  517.84   13.58
  -4  12  14  536.59   14.94
  -4  12  17 2048.28   41.59
  -8  -4  17 2042.60   40.49
  -8  -4  17 2075.57   39.54
  -4  12  20 1307.37   27.83
  -8  -4  20 1249.12   26.88
  -8  -4  20 1225.13   25.96
  -8  -4  23  453.07   11.52
  -8  -4  23  458.62   12.00
  -4  12  26   85.65    3.35
  12  -8  26   92.14    3.85
  -8  -4  26   87.19    3.61
  -7  -5 -26   11.49    1.96
  -7  -5 -26    9.44    1.69
  -7  -5 -23    2.28    2.50
  -7  -5 -23    4.69    2.83
  -7  -5 -20   21.84    3.79
  -7  -5 -17   13.76    3.73
  -7  -5 -14    8.78    3.19
  -7  -5 -14    7.43    3.02
  -7  -5 -11  355.90   11.57
  -7  -5 -11  368.06   11.69
  -7  -5 -11  366.57   11.79
  -5  12 -11  371.05   10.16
  -7  -5 -11  342.73   11.26
  -7  -5 -11  368.22   10.73
  -5  12  -8  137.15    5.50
  -7  -5  -8  135.40    6.19
  -7  -5  -8  125.04    5.44
  -7  -5  -8  136.27    6.37
  -7  -5  -8  134.33    6.32
  -7  -5  -5   25.73    3.01
  -5  12  -5   23.69    2.75
  -7  -5  -5   23.76    2.39
  -5  12  -2  179.82    6.33
  -7  -5  -2  171.96    5.65
  -7  -5  -2  177.30    6.76
  -7  -5   1   13.60    2.55
  -7  -5   1   16.13    1.79
  -7  -5   4 2435.37   46.96
  -7  -5   7    6.32    2.06
  -5  12   7   12.63    3.35
  -7  -5   7   10.49    2.42
  12  -7   7    7.65    1.67
  -7  -5  10   93.99    5.13
  -5  12  10  105.73    5.45
  -7  -5  10  100.32    5.71
  -7  -5  10   93.93    5.02
  -5  12  10   97.72    5.58
  -7  -5  10   89.89    5.18
  -5  12  10   98.41    5.83
  -7  -5  10   96.09    4.72
  -7  -5  13  217.22    9.05
  -5  12  13  247.17    9.07
  -5  12  13  213.33    8.52
  -7  -5  13  208.34    7.92
  -5  12  13  225.28    9.20
  -7  -5  13  210.53    8.38
  -7  -5  13  227.04    8.09
  -5  12  13  241.80    9.34
  -7  -5  16  662.48   18.66
  -5  12  16  744.94   18.93
  -5  12  16  690.46   18.94
  -5  12  16  744.42   19.20
  -7  -5  16  681.26   18.00
  -7  -5  16  696.52   17.70
  -5  12  19  123.39    6.83
  -7  -5  19  122.79    6.41
  -7  -5  19  122.16    6.31
  -5  12  22  232.04    8.54
  -7  -5  22  213.86    7.66
  -7  -5  22  207.84    7.55
  -5  12  25   45.25    3.11
  12  -7  25   39.35    3.16
  -7  -5  25   41.18    2.71
  -6  -6 -24  992.64   21.58
  -6  -6 -24  937.90   21.10
  -6  -6 -21 1373.13   30.10
  -6  -6 -18  715.98   19.16
  -6  -6 -15  558.46   16.02
  -6  -6 -15  528.28   14.91
  -6  -6 -12 2729.80   52.38
  -6  -6 -12 2600.51   51.98
  -6  -6 -12 2545.83   51.10
  -6  -6 -12 2578.15   50.72
  -6  12 -12 2692.41   50.20
  -6  -6 -12 2627.97   52.74
  -6  -6  -9 3210.56   62.18
  -6  -6  -9 3225.39   62.04
  -6  12  -9 3250.89   61.63
  -6  -6  -9 3291.49   61.53
  -6  -6  -9 3214.79   60.90
  -6  12  -9 3389.23   60.58
  -6  -6  -9 3273.95   62.29
  -6  -6  -9 3175.88   60.53
  -6  12  -6 6941.93  121.34
  -6  -6  -6 6812.54  122.17
  -6  -6  -6 6721.98  121.44
  -6  12  -3 1286.70   25.83
  -6  -6  -3 1241.68   25.43
  -6  -6  -3 1247.78   26.32
  -6  12   0 8360.63  147.43
  -6  -6   0 8348.37  146.52
  -6  -6   3 3311.46   61.13
  -6  -6   3 3323.02   59.87
  -6  -6   3 3273.82   61.69
  -6  -6   6 2719.32   52.29
  -6  -6   6 2823.91   52.96
  -6  12   9 2533.14   46.77
  -6  -6   9 2390.91   46.63
  -6  12   9 2314.43   46.71
  -6  -6   9 2327.55   45.94
  -6  -6   9 2407.02   46.50
  -6  12   9 2514.18   47.65
  -6  -6   9 2378.23   45.75
  -6  -6  12 2985.89   58.03
  -6  12  12 3144.78   57.61
  -6  12  12 2844.23   56.90
  -6  -6  12 2945.04   56.79
  -6  -6  12 2948.74   56.48
  -6  12  12 3009.68   58.28
  -6  12  12 2966.48   58.05
  -6  -6  15 1978.02   42.58
  -6  12  15 2116.72   42.30
  -6  12  15 1944.53   42.22
  -6  -6  15 2062.63   41.30
  -6  -6  15 2004.60   41.08
  -6  12  15 2154.42   43.08
  -6  12  18 1180.52   26.92
  -6  -6  18 1146.57   26.04
  -6  -6  18 1142.74   25.79
  -6  -6  21 1192.11   25.08
  -6  -6  21 1236.13   25.82
  -6  12  24  388.97   10.49
  -6  -6  24  360.21    9.86
  -6  12  27  364.90    8.63
  -5  -7 -25  319.34    8.80
  -5  -7 -19   72.29    5.71
  -5  -7 -16    4.92    3.54
  -5  -7 -13  116.22    7.04
  -5  -7 -13  109.36    5.83
  -5  -7 -13  111.06    5.96
  -7  12 -13  114.28    5.63
  -5  -7 -10  697.54   18.05
  -5  -7 -10  724.64   18.35
  -5  -7 -10  702.82   17.15
  -5  -7 -10  692.46   17.13
  -7  12 -10  724.33   16.91
  -5  -7 -10  700.29   18.32
  -7  12  -7    8.84    2.48
  -5  -7  -7   11.68    2.47
  -5  -7  -7   12.80    2.68
  -7  12  -4 1879.53   36.26
  -5  -7  -4 1839.41   36.26
  -5  -7  -4 1853.50   36.57
  -7  12  -1 1925.09   37.19
  -5  -7  -1 1895.00   36.79
  -5  -7  -1 1916.22   37.41
  -5  -7   2  478.34   12.27
  -7  12   2  494.00   12.57
  -5  -7   2  486.20   11.75
  -5  -7   2  472.00   12.46
  -5  -7   5  452.66   11.79
  -7  12   5  456.60   11.10
  -5  -7   5  447.60   11.00
  -5  -7   5  434.02   12.07
  -7  12   8  812.16   19.79
  -5  -7   8  876.69   20.39
  -5  -7   8  864.02   18.47
  -7  12   8  881.26   19.40
  -5  -7   8  871.87   19.71
  -7  12   8  882.58   20.73
  -5  -7   8  909.63   19.32
  -5  -7   8  857.64   19.63
  -7  12  11   24.03    3.53
  -5  -7  11   21.02    2.96
  -5  -7  11   23.29    2.99
  -7  12  11   24.63    2.96
  -5  -7  11   21.07    3.26
  -5  -7  11   26.48    3.14
  -7  12  11   26.26    4.36
  -7  12  11   25.25    3.34
  -5  -7  14  291.88   10.12
  -5  -7  14  287.58   11.00
  -7  12  14  306.56   10.38
  -5  -7  14  294.35   10.79
  -5  -7  14  305.24    9.97
  -7  12  14  310.70   11.50
  -5  -7  14  282.13    9.67
  -7  12  14  297.86   10.52
  -7  12  17  381.90   12.20
  -5  -7  17  349.20   11.72
  -5  -7  17  363.10   12.71
  -5  -7  17  367.44   12.51
  -5  -7  17  368.11   11.79
  -5  -7  17  357.70   11.16
  -7  12  17  382.88   13.10
  -7  12  17  370.18   12.04
  -7  12  20   18.40    3.90
  -5  -7  20   18.92    3.54
  -5  -7  20   21.24    3.46
  -7  12  23  348.13   10.38
  -5  -7  23  327.87    9.74
  -7  12  26   70.18    3.26
  12  -5  26   66.33    3.38
  -5  -7  26   70.22    3.29
  -7  12  26   78.85    3.75
  -4  -8 -26  177.24    5.77
  -4  -8 -23  247.00    8.76
  -4  -8 -23  231.74    8.51
  -4  -8 -14 1284.25   28.83
  -8  12 -14 1328.51   28.68
  -4  -8 -11  188.75    8.45
  -4  -8 -11  169.51    7.87
  -4  -8 -11  166.89    6.84
  -4  -8 -11  175.22    7.41
  -8  12 -11  185.98    7.24
  -4  -8 -11  176.63    8.17
  -4  -8  -8 1535.91   32.88
  -4  -8  -8 1555.22   31.62
  -4  -8  -8 1577.47   32.22
  -8  12  -8 1590.52   31.75
  -4  -8  -8 1561.62   33.21
  -4  -8  -8 1534.62   31.60
  -8  12  -5 4815.04   84.95
  -4  -8  -5 4551.17   85.04
  -4  -8  -5 4661.39   84.86
  -8  12  -2 3895.16   71.66
  -4  -8  -2 3886.94   71.70
  -4  -8  -2 3967.26   71.72
  -8  12   1  142.16    6.00
  -4  -8   1  140.48    5.55
  -4  -8   1  132.03    5.55
  -4  -8   4 6204.52  112.64
  -4  -8   4 6239.30  112.35
  -4  -8   4 6060.44  112.98
  -4  -8   7  283.47    8.87
  -4  -8   7  293.15    8.58
  -4  -8   7  283.70    9.35
  -8  12   7  296.70    8.37
  -8  12   7  277.78    9.86
  -4  -8   7  282.54    8.57
  -8  12  10 1241.35   27.42
  -4  -8  10 1287.08   28.47
  -4  -8  10 1282.84   26.68
  -4  -8  10 1287.96   27.53
  -4  -8  10 1304.08   28.87
  -4  -8  10 1270.80   27.27
  -4  -8  10 1287.05   27.19
  -8  12  10 1310.02   29.01
  -8  12  13  980.73   22.69
  -4  -8  13 1015.24   23.28
  -8  12  13 1050.71   23.57
  -4  -8  13 1020.32   24.73
  -8  12  13 1020.36   23.51
  -4  -8  13  996.90   22.72
  -4  -8  13 1063.93   23.38
  -8  12  13 1036.34   24.98
  -8  12  16  758.92   18.99
  -4  -8  16  716.99   19.80
  -4  -8  16  716.99   18.44
  -4  -8  16  735.33   19.91
  -8  12  16  730.72   18.55
  -4  -8  16  731.22   18.58
  -8  12  16  752.17   20.26
  -8  12  19  602.97   17.13
  -4  -8  19  587.83   16.94
  -4  -8  19  582.62   15.91
  -8  12  22  476.71   13.46
  -4  -8  22  434.02   12.81
  -4  -8  22  449.19   12.64
  -8  12  25 1695.07   32.36
  12  -4  25 1622.21   32.63
  -8  12  25 1739.07   32.95
  -4  -8  25 1625.13   32.14
  -3  -9 -27   44.54    2.38
  -9  12 -27   50.98    2.80
  -3  -9 -24  168.94    6.34
  -3  -9 -24  167.23    6.42
  -3  -9 -21  309.19   10.80
  -3  -9 -18   13.99    3.98
  -9  12 -15    8.09    2.75
  -3  -9 -12  330.07   10.89
  -9  12 -12  336.10   10.76
  -3  -9  -9   74.53    5.35
  -3  -9  -9   75.73    4.30
  -3  -9  -9   72.94    4.88
  -9  12  -9   80.36    4.80
  -3  -9  -9   77.02    5.49
  -3  -9  -9   78.58    4.68
  -3  -9  -6 1363.16   27.68
  -3  -9  -6 1330.17   28.35
  -9  12  -6 1390.56   28.17
  -3  -9  -6 1342.21   29.25
  -3  -9  -6 1347.64   28.98
  -3  -9  -6 1336.55   27.75
  -9  12  -3  151.81    6.08
  -3  -9  -3  150.49    6.22
  -3  -9  -3  146.51    5.80
  -3  -9   0    8.76    2.02
  -3  -9   0   17.79    2.59
  -3  -9   3  228.21    7.54
  -9  12   3  227.28    8.12
  -3  -9   3  228.11    7.61
  -3  -9   3  227.95    7.73
  -3  -9   6 1919.16   38.28
  -3  -9   6 1977.77   38.81
  -9  12   6 2034.88   37.06
  -3  -9   6 1951.92   38.33
  -9  12   6 1864.42   39.41
  -3  -9   6 1958.01   38.06
  -9  12   9  252.72    8.78
  -3  -9   9  263.52    8.59
  -3  -9   9  261.61    9.24
  -3  -9   9  252.19    8.44
  -9  12   9  277.35    8.37
  -3  -9   9  263.50    9.75
  -3  -9   9  262.87    8.55
  -3  -9   9  249.39    8.42
  -9  12   9  275.65   10.12
  -9  12  12  238.49    8.40
  -9  12  12  257.70    8.73
  -3  -9  12  247.49    9.59
  -3  -9  12  239.25    8.52
  -3  -9  12  229.91    9.58
  -9  12  12  257.83   10.32
  -3  -9  12  239.83    8.59
  -9  12  15  693.10   17.60
  -3  -9  15  656.30   18.66
  -3  -9  15  661.40   17.14
  -3  -9  15  674.98   19.04
  -3  -9  15  681.49   17.60
  -9  12  15  720.47   19.56
  -9  12  18   26.33    4.44
  -3  -9  18   29.29    4.23
  -3  -9  18   24.79    3.93
  -9  12  18   27.82    4.66
  -9  12  21   41.98    4.52
  -3  -9  21   36.26    4.33
  -3  -9  21   38.50    3.95
  12  -3  24  330.64   10.00
  -3  -9  24  329.90    9.49
  -3  -9  24  345.98    9.79
  -9  12  27   52.51    2.54
  -3  -9  27   45.71    2.29
  -2 -10 -25  313.70    8.55
  -2 -10 -22  630.27   16.16
  -2 -10 -19 1113.40   26.13
  -2 -10 -16  870.43   21.65
 -10  12 -16  901.01   22.03
  -2 -10 -13   97.71    6.85
 -10  12 -13   91.75    5.68
  -2 -10 -10  535.42   15.36
  -2 -10 -10  497.53   14.29
 -10  12 -10  542.31   14.47
  -2 -10  -7 1566.31   32.52
  -2 -10  -7 1473.34   31.86
  -2 -10  -7 1476.43   29.79
  -2 -10  -7 1463.16   31.20
 -10  12  -7 1482.82   30.88
  -2 -10  -4 2745.69   54.11
  -2 -10  -4 2764.89   53.71
 -10  12  -4 2906.07   53.13
  -2 -10  -4 2772.64   53.39
  -2 -10  -4 2875.36   52.35
 -10  12  -4 2697.57   53.94
  -2 -10  -4 2756.87   54.40
 -10  12  -1 1256.61   26.70
  -2 -10  -1 1274.46   26.95
  -2 -10  -1 1291.99   26.18
 -10  12   2 8289.79  145.54
  -2 -10   2 8189.31  145.62
  -2 -10   2 8121.05  144.99
  -2 -10   5 3433.76   63.23
  -2 -10   5 3404.89   63.62
  -2 -10   5 3491.85   63.49
  -2 -10   5 3421.46   65.01
 -10  12   5 3262.07   64.44
  -2 -10   8  300.52    9.64
  -2 -10   8  323.23   10.17
  -2 -10   8  310.96    9.47
 -10  12   8  314.69   10.98
  -2 -10   8  316.14   10.93
 -10  12  11  491.55   13.34
 -10  12  11  555.61   13.66
  -2 -10  11  522.46   13.76
  -2 -10  11  530.60   14.90
  -2 -10  11  503.51   13.99
  -2 -10  11  523.56   15.54
 -10  12  11  531.41   15.66
  -2 -10  14 1024.03   23.79
 -10  12  14 1120.83   24.33
  -2 -10  14 1062.06   25.65
  -2 -10  14 1087.25   26.43
 -10  12  14 1066.22   26.26
 -10  12  17 1610.94   35.92
  -2 -10  17 1612.54   36.66
 -10  12  17 1694.74   36.67
 -10  12  20  402.43   12.82
  -2 -10  20  390.98   13.23
 -10  12  23  497.60   13.13
  -2 -10  23  464.74   13.13
 -10  12  26  282.58    7.08
  -2 -10  26  292.67    7.44
  -1 -11 -26  153.01    4.66
  -1 -11 -23   97.74    5.08
  -1 -11 -20   50.19    4.77
  -1 -11 -17    9.69    4.10
  -1 -11 -14  267.18   10.17
 -11  12 -14  275.22   10.13
  -1 -11 -14  295.09   11.39
 -11  12 -14  270.93   11.39
 -11  12 -11  542.85   15.03
  -1 -11 -11  520.43   15.77
 -11  12 -11  528.16   16.25
  -1 -11  -8   10.25    3.21
 -11  12  -8    8.68    2.60
 -11  12  -8    7.06    3.48
  -1 -11  -8    4.07    3.02
  -1 -11  -8    9.83    2.85
  -1 -11  -5  422.46   12.98
  -1 -11  -5  419.54   12.50
 -11  12  -5  451.39   12.13
  -1 -11  -5  420.22   10.86
  -1 -11  -5  419.46   12.24
 -11  12  -5  395.45   12.65
  -1 -11  -5  418.86   11.61
  -1 -11  -2  239.01    8.88
  -1 -11  -2  236.80    8.45
 -11  12  -2  247.68    8.50
  -1 -11  -2  236.31    8.43
  -1 -11  -2  258.89    7.75
 -11  12  -2  229.60    8.96
  -1 -11  -2  242.93    9.19
  -1 -11  -2  256.24    8.09
 -11  12   1  209.80    8.13
  -1 -11   1  214.61    7.85
  -1 -11   1  216.41    7.18
 -11  12   1  203.88    8.31
  -1 -11   1  204.85    8.23
  -1 -11   1  210.93    7.22
 -11  12   4   39.99    4.43
 -11  12   4   39.68    3.95
  -1 -11   4   37.71    3.44
  -1 -11   4   31.03    3.02
 -11  12   4   34.16    4.30
  -1 -11   4   38.59    3.85
  -1 -11   4   31.61    3.17
 -11  12   7   13.78    3.78
 -11  12   7   23.63    3.36
  -1 -11   7   17.18    2.76
  -1 -11   7   20.33    2.52
  -1 -11   7   18.61    2.95
  -1 -11   7   16.40    3.21
 -11  12   7   27.34    4.47
  -1 -11   7   27.78    2.96
 -11  12  10  205.54    7.70
 -11  12  10  221.10    9.17
  -1 -11  10  219.98    8.67
  -1 -11  10  215.85    8.33
  -1 -11  10  214.90    7.73
  -1 -11  10  217.54    9.30
 -11  12  10  232.87    9.83
  -1 -11  10  224.59    8.09
 -11  12  13  217.99    9.47
  -1 -11  13  214.08    9.08
  -1 -11  13  201.42    8.29
  -1 -11  13  206.05    7.77
  -1 -11  13  226.04    9.83
 -11  12  13  204.00    9.79
  -1 -11  13  221.61    8.36
  -1 -11  16    4.69    3.60
 -11  12  16    3.43    4.31
  -1 -11  16    9.03    3.22
 -11  12  19  133.66    7.29
  -1 -11  19  137.80    7.74
  -1 -11  19  127.72    6.57
 -11  12  22   12.75    3.18
  -1 -11  22   14.42    3.35
 -11  12  22   12.07    2.99
  -1 -11  22   15.17    3.03
 -11  12  25    2.25    1.75
  -1 -11  25    2.24    1.68
   0 -12 -24  461.51   11.16
   0 -12 -21  779.73   18.71
   0 -12 -18 1084.14   25.60
   0 -12 -15  825.41   20.88
 -12  12 -15  875.25   21.72
   0 -12 -15  877.67   22.42
 -12  12 -15  851.39   23.05
   0 -12 -12 3498.53   68.39
 -12  12 -12 3650.68   68.80
   0 -12 -12 3688.33   69.85
 -12  12 -12 3480.38   70.46
 -12  12  -9 2092.25   42.09
 -12  12  -9 2035.08   43.60
   0 -12  -9 2082.75   43.13
   0 -12  -9 2058.40   41.07
 -12  12  -6 3160.36   59.94
   0 -12  -6 3210.32   60.91
   0 -12  -6 3076.03   59.14
   0 -12  -3 3570.67   67.60
   0 -12  -3 3608.56   67.11
   0 -12  -3 3537.52   66.91
   0 -12  -3 3515.74   67.89
   0 -12  -3 3487.14   65.65
   0 -12   0 2328.09   44.81
   0 -12   0 2340.75   43.08
   0 -12   0 2318.55   44.42
   0 -12   0 2321.49   43.67
 -12  12   3 1160.49   25.88
 -12  12   3 1207.76   25.94
   0 -12   3 1188.07   26.09
   0 -12   3 1218.36   25.05
   0 -12   3 1189.66   27.14
   0 -12   3 1189.32   25.21
 -12  12   6  466.93   12.90
 -12  12   6  430.53   12.67
   0 -12   6  455.82   13.10
   0 -12   6  469.15   12.52
   0 -12   6  471.27   14.12
   0 -12   6  463.51   12.46
 -12  12   9 3187.05   61.06
   0 -12   9 3112.22   59.08
   0 -12   9 3061.51   60.45
   0 -12   9 3082.52   59.96
   0 -12   9 3223.27   62.34
   0 -12   9 3220.17   59.64
 -12  12  12 3485.01   66.34
   0 -12  12 3348.05   65.09
   0 -12  12 3244.63   64.90
   0 -12  12 3420.78   67.12
   0 -12  12 3475.59   64.40
   0 -12  15 1442.25   33.15
   0 -12  15 1401.41   30.46
 -12  12  18 1589.74   34.79
   0 -12  18 1600.28   36.00
   0 -12  18 1577.55   33.50
 -12  12  18 1622.40   34.34
 -12  12  21  582.12   15.26
   0 -12  21  526.77   15.79
   0 -12  21  563.14   14.54
 -12  12  21  580.33   15.06
 -12  12  24  119.49    4.87
   0 -12  24  105.91    4.99
 -12  12  24  121.58    4.94
   0 -12  24  114.27    4.79
 -13  12 -25   72.34    3.40
   1 -13 -25   64.36    2.72
   1 -13 -22   75.81    4.36
   1 -13 -19  196.72    8.27
 -13  12 -16 1161.03   29.17
   1 -13 -16 1251.43   28.63
   1 -13 -13  560.79   16.06
 -13  12 -13  607.34   16.92
   1 -13 -13  601.52   17.36
 -13  12 -13  575.12   18.08
   1 -13 -10  281.54   10.56
 -13  12 -10  304.45   10.79
   1 -13 -10  315.80   11.55
 -13  12 -10  292.70   11.87
   1 -13 -10  301.61   10.03
   1 -13  -7  165.53    7.78
 -13  12  -7  175.06    7.62
 -13  12  -7  174.51    8.50
 -13  12  -7  182.07    8.93
   1 -13  -7  166.67    7.09
   1 -13  -4   12.47    3.11
 -13  12  -4   11.41    3.65
   1 -13  -4    9.35    3.69
   1 -13  -4   13.96    2.78
   1 -13  -1 2045.92   40.22
 -13  12  -1 2073.09   39.96
   1 -13  -1 2070.28   40.57
 -13  12  -1 2000.41   41.18
   1 -13  -1 2086.51   41.52
   1 -13  -1 2071.91   39.20
 -13  12   2 1423.32   30.71
 -13  12   2 1481.25   30.79
   1 -13   2 1465.27   31.26
   1 -13   2 1488.13   29.55
 -13  12   2 1446.59   31.87
   1 -13   2 1442.08   32.06
   1 -13   2 1488.93   30.23
 -13  12   5 1291.03   27.60
 -13  12   5 1246.21   27.52
   1 -13   5 1283.27   28.38
   1 -13   5 1332.51   27.17
 -13  12   5 1269.97   29.14
   1 -13   5 1323.18   27.45
 -13  12   8  513.31   14.54
   1 -13   8  507.22   14.56
   1 -13   8  506.23   13.77
 -13  12   8  508.39   15.33
   1 -13   8  508.20   13.75
 -13  12  11  142.43    7.53
   1 -13  11  138.01    7.07
   1 -13  11  149.27    7.13
   1 -13  11  163.48    8.58
 -13  12  11  148.16    6.69
 -13  12  11  146.80    8.54
   1 -13  11  139.98    6.65
 -13  12  14  113.04    7.01
   1 -13  14  105.07    6.20
   1 -13  14  103.15    7.30
 -13  12  14  105.30    7.69
   1 -13  14  108.64    5.93
 -13  12  14  115.29    6.34
   1 -13  17    9.80    3.96
   1 -13  17   12.75    3.22
 -13  12  17   13.32    4.27
 -13  12  17   11.12    3.21
 -13  12  20  327.01   10.97
   1 -13  20  339.54   11.97
 -13  12  20  349.58   10.83
   1 -13  20  337.09   10.35
 -13  12  23    6.20    2.37
   1 -13  23    5.52    2.53
   1 -13  23    7.12    2.25
 -13  12  23    4.23    2.02
 -14  12 -23  505.78   12.36
   2 -14 -23  485.21   11.26
   2 -14 -20  608.88   15.31
   2 -14 -17  454.30   13.70
   2 -14 -14  494.78   15.12
 -14  12 -14  491.45   16.45
   2 -14 -11  238.04    9.59
 -14  12 -11  255.08    9.89
   2 -14 -11  252.05   10.36
 -14  12 -11  242.88   11.03
   2 -14  -8  551.76   15.90
   2 -14  -8  592.46   16.76
 -14  12  -8  578.83   17.07
 -14  12  -8  561.10   17.48
   2 -14  -8  551.99   15.02
 -14  12  -5 3979.60   72.87
   2 -14  -5 3779.35   73.20
 -14  12  -5 3795.86   74.25
   2 -14  -5 3864.59   71.70
 -14  12  -2  724.46   17.94
 -14  12  -2  704.66   19.06
   2 -14  -2  730.01   19.37
   2 -14  -2  715.48   17.16
 -14  12   1 2721.46   53.93
 -14  12   1 2870.13   54.13
   2 -14   1 2774.46   54.74
 -14  12   1 2728.95   55.24
   2 -14   1 2839.93   55.74
   2 -14   1 2842.36   53.28
 -14  12   4 3032.46   59.99
 -14  12   4 3239.66   59.82
   2 -14   4 3164.51   61.23
   2 -14   4 3217.74   59.14
 -14  12   4 3095.60   61.79
   2 -14   4 3147.15   62.46
   2 -14   4 3259.45   59.95
 -14  12   7 1083.07   24.15
   2 -14   7  997.17   24.27
   2 -14   7 1039.54   22.98
 -14  12   7 1024.73   25.18
   2 -14   7 1040.91   25.62
   2 -14   7 1046.95   23.41
   2 -14  10  948.62   23.82
   2 -14  10 1005.78   23.05
 -14  12  10  997.42   24.11
 -14  12  10 1015.89   25.15
   2 -14  10 1018.56   23.03
 -14  12  10 1037.47   22.80
   2 -14  13  589.91   17.07
 -14  12  13  647.88   17.99
   2 -14  13  635.03   16.45
 -14  12  13  644.47   18.56
 -14  12  13  667.17   16.97
   2 -14  16  827.21   22.74
 -14  12  16  915.66   21.32
   2 -14  16  848.83   20.47
 -14  12  16  884.59   22.52
 -14  12  19  712.95   18.14
   2 -14  19  703.90   19.25
 -14  12  19  734.99   17.75
   2 -14  19  696.56   17.13
 -14  12  22  745.89   16.76
   2 -14  22  705.93   17.59
 -14  12  22  752.89   16.47
   2 -14  22  692.60   16.04
   3 -15 -21  302.35    8.46
 -15  12 -21  297.66    9.32
 -15  12 -18  153.20    7.44
   3 -15 -18  171.61    7.25
 -15  12 -15   54.88    5.28
   3 -15 -15   62.18    5.49
 -15  12 -15   62.86    6.00
 -15  12 -12  180.30    9.04
   3 -15 -12  176.31    8.71
 -15  12 -12  185.40    9.81
   3 -15  -9  195.12    8.87
 -15  12  -9  203.22    8.85
 -15  12  -9  216.84    9.97
   3 -15  -9  207.93    9.38
   3 -15  -9  216.44    8.21
   3 -15  -6    9.35    3.33
 -15  12  -6    8.05    4.25
 -15  12  -6    9.68    4.24
   3 -15  -6   10.27    3.23
 -15  12  -3   70.77    5.15
   3 -15  -3   67.27    5.14
 -15  12  -3   69.48    6.09
   3 -15  -3   68.45    5.59
   3 -15  -3   70.23    4.70
 -15  12   0  632.05   16.54
 -15  12   0  612.81   17.58
   3 -15   0  636.98   17.82
   3 -15   0  641.35   15.82
 -15  12   3  278.92   10.13
 -15  12   3  300.39   10.19
   3 -15   3  307.53   10.72
   3 -15   3  300.16   11.24
 -15  12   3  265.14   11.07
   3 -15   3  313.71    9.72
 -15  12   6   16.64    3.06
   3 -15   6   13.73    3.30
   3 -15   6   13.90    3.96
   3 -15   6   13.86    3.07
 -15  12   6   18.75    5.11
 -15  12   9  286.33   10.40
   3 -15   9  265.29   10.31
   3 -15   9  294.94   11.62
 -15  12   9  289.28   11.72
   3 -15   9  283.58    9.66
 -15  12  12  908.54   22.63
   3 -15  12  879.20   23.61
 -15  12  12  920.04   21.31
   3 -15  12  912.96   21.29
 -15  12  12  906.12   23.39
 -15  12  15  107.58    6.67
 -15  12  15  119.14    6.14
 -15  12  15  106.28    7.36
   3 -15  15  101.89    5.77
 -15  12  18   64.08    4.42
   3 -15  18   54.10    4.21
 -15  12  21  127.23    5.57
   3 -15  21  121.50    6.20
 -15  12  21  131.93    5.26
   3 -15  21  110.02    4.96
 -15  12  24   16.04    1.70
   3 -15  24   13.40    1.92
 -16  12 -22  323.04    8.21
 -16  12 -22  316.62    8.05
 -16  12 -19  765.35   18.35
   4 -16 -19  790.38   17.51
 -16  12 -16  637.08   17.47
   4 -16 -16  665.69   16.93
 -16  12 -13  656.90   18.81
   4 -16 -13  694.67   18.35
 -16  12 -13  699.37   20.33
 -16  12 -10 1378.48   32.15
   4 -16 -10 1420.32   31.71
 -16  12  -7  957.33   22.99
   4 -16  -7  928.68   23.17
 -16  12  -7  951.91   24.82
 -16  12  -7  919.97   23.85
   4 -16  -7  959.05   21.74
 -16  12  -4  223.67    9.01
   4 -16  -4  207.80    9.12
 -16  12  -4  202.28    9.60
   4 -16  -4  219.36    8.15
 -16  12  -1  190.89    7.96
   4 -16  -1  151.64    7.75
 -16  12  -1  152.92    8.34
   4 -16  -1  162.97    8.38
   4 -16  -1  177.60    7.10
 -16  12   2 1076.79   25.11
 -16  12   2 1144.48   25.59
   4 -16   2 1144.25   27.27
 -16  12   2 1126.06   26.89
   4 -16   2 1147.95   24.69
 -16  12   5 2728.75   51.81
   4 -16   5 2652.03   53.48
   4 -16   5 2682.74   54.52
 -16  12   5 2598.49   53.76
   4 -16   5 2692.43   51.61
 -16  12   8 2706.15   51.71
   4 -16   8 2507.65   52.23
   4 -16   8 2614.34   53.74
 -16  12   8 2578.24   52.91
   4 -16   8 2634.53   50.65
 -16  12  11 1326.13   29.46
   4 -16  11 1305.51   30.96
   4 -16  11 1298.01   28.08
 -16  12  11 1326.92   27.70
 -16  12  11 1275.31   30.28
 -16  12  14  770.23   19.82
   4 -16  14  763.18   21.02
 -16  12  14  812.16   18.69
   4 -16  14  737.92   18.29
 -16  12  14  760.22   20.31
   4 -16  17  361.64   12.52
 -16  12  17  378.60   10.86
   4 -16  17  355.05   10.53
 -16  12  20  679.28   15.75
 -16  12  20  683.33   15.07
 -16  12  23  435.37    9.58
   4 -16  23  406.16   10.09
 -17  12 -20   41.35    2.79
   5 -17 -20   39.40    2.42
   5 -17 -17    9.63    2.57
 -17  12 -17    6.63    2.57
 -17  12 -14  629.90   18.45
 -17  12 -14  588.85   16.64
   5 -17 -14  626.20   16.47
   5 -17 -11   80.67    6.03
 -17  12 -11   85.24    6.32
 -17  12  -8  232.22   10.81
 -17  12  -8  207.61    9.73
   5 -17  -8  222.78    9.54
   5 -17  -8  226.16    8.24
 -17  12  -5   25.35    3.80
   5 -17  -5   24.64    4.29
 -17  12  -5   20.88    4.79
   5 -17  -5   28.88    3.61
 -17  12  -2   30.84    4.13
   5 -17  -2   32.78    4.25
   5 -17  -2   31.34    4.77
   5 -17  -2   33.50    3.67
 -17  12  -2   32.10    5.10
 -17  12   1   58.93    5.33
 -17  12   1   63.31    5.05
   5 -17   1   60.73    5.22
   5 -17   1   65.45    5.82
 -17  12   1   69.03    6.29
   5 -17   1   64.71    4.52
 -17  12   4   99.70    5.19
 -17  12   4   97.70    7.18
   5 -17   4  100.66    6.99
   5 -17   4   97.14    5.30
 -17  12   7  122.67    6.19
   5 -17   7  123.43    6.98
   5 -17   7  123.63    7.64
 -17  12   7  114.28    7.68
   5 -17   7  119.29    6.04
 -17  12  10   44.75    4.48
   5 -17  10   42.32    5.25
   5 -17  10   38.15    3.89
 -17  12  10   43.04    5.77
 -17  12  13  203.40    8.52
   5 -17  13  194.59    9.22
 -17  12  13  201.58    7.26
   5 -17  13  195.79    7.58
 -17  12  13  196.53    9.05
 -17  12  16  339.06   10.73
   5 -17  16  321.53   11.57
 -17  12  16  337.35    9.67
   5 -17  16  307.94    9.45
   5 -17  19   33.01    3.78
 -17  12  19   37.67    2.81
   5 -17  19   34.73    2.88
 -17  12  22   36.46    2.32
 -18  12 -18  698.42   15.29
   6 -18 -18  727.24   14.91
 -18  12 -15  695.76   17.03
   6 -18 -15  719.84   16.66
   6 -18 -12  622.50   16.23
 -18  12 -12  594.36   16.33
   6 -18  -9 1324.80   28.99
 -18  12  -9 1239.21   28.90
 -18  12  -6 1834.64   40.01
   6 -18  -6 1909.99   40.43
   6 -18  -6 1978.15   38.20
 -18  12  -3  852.39   22.13
   6 -18  -3  928.99   20.54
 -18  12   0 1379.48   30.31
   6 -18   0 1401.36   31.58
 -18  12   0 1324.43   31.06
   6 -18   0 1483.09   32.27
   6 -18   0 1459.46   29.54
   6 -18   3 1631.27   35.16
   6 -18   3 1584.94   32.22
 -18  12   6 1997.31   39.12
   6 -18   6 1967.03   41.58
   6 -18   6 1917.57   38.51
 -18  12   6 1863.20   40.41
 -18  12   9  400.07   11.99
   6 -18   9  384.17   13.47
 -18  12   9  381.40   12.81
   6 -18   9  376.04   11.15
 -18  12  12  592.15   15.57
   6 -18  12  558.52   16.61
 -18  12  12  555.81   15.67
   6 -18  12  562.52   14.27
 -18  12  15  675.45   16.51
   6 -18  15  628.83   17.19
   6 -18  15  607.27   14.81
 -18  12  15  658.14   14.76
   6 -18  18  771.42   18.07
 -18  12  18  789.41   15.79
 -18  12  21  395.54    8.87
   6 -18  21  366.39    9.30
   7 -19 -13  191.33    7.11
 -19  12 -13  178.93    6.86
 -19  12 -10  369.08   11.57
   7 -19 -10  389.66   11.74
   7 -19  -7   13.49    3.53
 -19  12  -7   10.65    3.67
 -19  12  -4    5.04    3.73
   7 -19  -4    6.67    2.64
 -19  12  -1  370.66   11.75
 -19  12  -1  356.41   11.97
   7 -19  -1  388.61   12.86
   7 -19  -1  369.49   10.74
 -19  12   2  150.19    7.70
   7 -19   2  160.29    8.16
   7 -19   2  159.06    6.50
 -19  12   5   43.36    3.57
   7 -19   5   37.94    4.93
   7 -19   5   44.76    3.89
 -19  12   5   40.36    5.17
 -19  12   8  645.09   15.98
   7 -19   8  638.57   17.76
   7 -19   8  598.19   15.04
 -19  12   8  620.57   16.50
 -19  12  11  125.60    6.05
   7 -19  11  114.10    6.92
   7 -19  11   98.98    5.07
 -19  12  11  111.60    6.06
 -19  12  14  140.86    6.24
   7 -19  14  137.06    6.93
   7 -19  14  125.00    5.09
 -19  12  17   28.83    2.89
   7 -19  17   27.52    3.33
   7 -19  17   21.29    2.05
   8 -20 -11  376.52   10.34
   8 -20  -8 1275.77   27.15
   8 -20  -5  541.09   14.87
 -20  12  -2  663.59   16.78
   8 -20   1  901.37   22.14
   8 -20   4 1396.32   30.91
 -20  12   7  636.27   15.36
   8 -20   7  626.46   17.12
 -20  12  10  437.36   11.68
   8 -20  10  393.14   12.59
 -20  12  13  745.29   16.71
   8 -20  13  682.50   17.42
 -20  12  16  258.67    7.32
   8 -20  16  229.71    7.66
   9 -21  -6   19.01    2.93
 -21  12  -3   53.36    4.55
   9 -21  -3   59.78    4.45
   9 -21   3   65.64    5.04
 -21  12   6  201.59    6.61
   9 -21   6  200.74    8.15
 -21  12   9   86.10    4.29
   9 -21   9   79.46    5.16
 -21  12  12   95.81    4.41
   9 -21  12   90.84    5.04
 -21  12  15   32.57    2.39
   9 -21  15   28.10    2.70
 -22  12 -13  600.06   13.10
 -22  12 -10  404.88   10.44
 -22  12  -7  199.36    6.90
  10 -22  -1  363.32   10.20
 -22  12   8  550.02   12.11
  10 -22   8  538.81   13.48
 -22  12  11 1055.80   20.17
  10 -22  11  965.80   20.84
 -22   9   5   21.54    2.32
   9  13   5   28.05    2.84
 -22   9   8  143.28    5.32
   9  13   8  147.45    5.28
 -22   9  11    9.91    2.00
 -21   8   4   36.14    3.31
 -21   8   7   51.89    3.94
   8  13   7   56.85    4.07
 -21   8  10    5.19    2.41
   8  13  10    6.50    2.09
 -21   8  13   11.92    2.43
   8  13  13    9.85    1.70
 -21   8  16   96.00    3.74
 -20   7 -15    3.19    2.13
 -20   7 -12    9.99    2.78
 -20   7  -9  103.85    5.94
 -20   7  -6  391.78   11.96
 -20   7   0  640.44   15.51
 -20   7   3   25.23    3.29
 -20   7   6    4.12    2.77
 -20   7   9  178.91    6.30
 -20   7   9  181.46    7.68
   7  13   9  187.54    7.65
 -20   7  12  168.03    7.11
 -20   7  12  170.71    5.94
   7  13  12  166.02    6.62
   7  13  15   87.29    3.91
 -20   7  15   77.59    3.58
 -20   7  18   70.32    3.16
 -19   6 -16  273.78    9.14
 -19   6 -13   38.33    4.11
 -19   6 -10   57.87    4.96
 -19   6  -7  149.74    7.50
 -19   6  -1   24.87    3.12
 -19   6   2   45.92    4.25
 -19   6   5  484.82   14.09
 -19   6   8  237.23    9.40
 -19   6   8  244.69    8.36
 -19   6  11   30.98    4.17
 -19   6  11   31.96    3.41
   6  13  11   27.26    3.71
   6  13  14   98.31    5.18
 -19   6  14   93.28    4.90
 -19   6  17  170.28    6.34
 -19   6  17  169.36    5.82
   6  13  17  169.89    5.75
 -18   5 -20   30.45    2.75
 -18   5 -17  282.85    9.51
 -18   5 -14  710.69   18.78
 -18   5 -11  258.96   10.41
 -18   5  -8  131.60    7.34
 -18   5  -5  221.47    9.20
 -18   5  -2  310.68   10.00
 -18   5   1    5.45    2.92
 -18   5   4   36.81    3.56
 -18   5   4   37.50    4.37
 -18   5   7   16.29    2.97
 -18   5   7   15.85    3.81
 -18   5  10  782.85   20.54
 -18   5  10  810.81   19.58
 -18   5  13  173.10    8.17
   5  13  13  192.45    8.09
 -18   5  13  175.57    7.51
 -18   5  16   13.60    2.81
 -18   5  16   14.02    3.29
   5  13  16   14.63    2.72
 -18   5  19   85.23    4.28
   5  13  19   85.49    3.86
 -18   5  19   76.75    3.95
 -17   4 -21   80.92    4.04
 -17   4 -15   13.41    3.24
 -17   4 -12   13.65    3.58
 -17   4  -9   43.38    4.85
 -17   4  -6  236.84    9.79
 -17   4  -3   14.86    2.92
 -17   4  -3   15.93    3.01
 -17   4   0  158.65    7.14
  13 -17   3  143.51    6.89
 -17   4   3  144.97    7.22
 -17   4   3  146.92    6.60
 -17   4   6  303.16   11.09
 -17   4   6  305.52   10.48
 -17   4   9   45.76    4.99
 -17   4   9   44.45    4.33
 -17   4  12    2.42    3.43
 -17   4  12    3.98    3.05
   4  13  12    6.92    3.10
 -17   4  15   12.99    3.25
 -17   4  15   10.07    3.59
  13 -17  15    8.41    2.71
   4  13  15   12.83    3.17
 -17   4  18    8.75    2.83
 -17   4  18    6.71    2.50
   4  13  18    8.49    2.37
 -17   4  21   84.35    3.62
 -16   3 -22   59.28    3.52
 -16   3 -19   86.31    5.33
 -16   3 -13    5.64    3.13
 -16   3 -10   46.76    5.04
 -16   3  -7   27.08    4.01
 -16   3  -7   26.34    3.96
 -16   3  -4  148.06    6.58
 -16   3  -4  138.76    7.09
 -16   3  -4  130.31    6.97
 -16   3  -1    7.44    2.52
 -16   3  -1    6.27    2.72
 -16   3   2  591.76   16.02
 -16   3   2  615.78   16.53
 -16   3   2  635.20   16.10
  13 -16   5  131.34    6.54
 -16   3   5  138.58    7.22
 -16   3   5  134.12    6.74
  13 -16   8   72.20    5.12
 -16   3   8   77.15    5.50
 -16   3   8   75.35    5.51
 -16   3  11   73.24    5.95
 -16   3  11   73.25    5.23
 -16   3  11   75.60    5.63
 -16   3  14  155.66    7.85
   3  13  14  153.12    7.80
 -16   3  14  157.73    7.76
 -16   3  14  151.76    6.77
 -16   3  17   59.13    4.91
   3  13  17   63.47    4.74
 -16   3  17   56.10    4.71
 -16   3  20  141.27    5.77
   3  13  20  155.02    6.08
 -16   3  23   31.56    2.11
 -15   2 -23   84.63    3.94
 -15   2 -20   92.09    5.41
 -15   2 -14   87.05    6.55
 -15   2 -11   67.20    5.84
 -15   2  -8  360.47   12.79
 -15   2  -8  365.32   12.64
 -15   2  -5   36.24    3.54
 -15   2  -5   30.26    3.94
 -15   2  -5   28.84    3.89
 -15   2  -2  154.93    7.38
 -15   2  -2  156.32    6.95
 -15   2  -2  158.84    6.70
 -15   2   1  554.17   15.40
 -15   2   1  550.76   15.19
 -15   2   1  579.31   15.05
 -15   2   4  218.74    8.41
  13 -15   4  231.14    8.50
 -15   2   4  222.30    8.97
 -15   2   4  239.59    8.83
 -15   2   4  222.63    9.50
  13 -15   7  363.67   11.72
 -15   2   7  362.08   11.87
 -15   2   7  356.97   12.15
 -15   2  10  189.48    7.60
  13 -15  10  194.38    8.49
 -15   2  10  192.88    8.87
 -15   2  10  202.27    8.84
 -15   2  10  193.09    8.52
 -15   2  13  240.42   10.10
 -15   2  13  256.04   10.24
 -15   2  13  251.41    9.60
   2  13  13  257.40   10.48
 -15   2  16   61.58    5.26
  13 -15  16   47.98    4.17
   2  13  16   60.70    5.16
 -15   2  16   59.70    4.51
 -15   2  19   51.59    4.26
   2  13  19   56.77    4.26
 -15   2  19   48.85    4.32
 -15   2  22   80.33    3.55
 -15   2  22   90.15    4.45
 -14   1 -24    7.33    1.65
 -14   1 -21   46.84    4.17
 -14   1 -18   81.14    5.94
 -14   1 -12  171.02    8.80
 -14   1  -9 1361.10   31.07
 -14   1  -9 1302.54   30.48
 -14   1  -6   38.75    3.80
 -14   1  -6   33.36    4.12
 -14   1  -3    7.63    2.60
 -14   1  -3    9.45    2.86
 -14   1  -3    6.97    2.51
 -14   1   0 1054.42   24.85
 -14   1   0 1066.20   24.37
 -14   1   0 1068.50   24.22
 -14   1   3  134.03    6.52
  13 -14   3  140.31    6.16
   1  13   3  145.02    7.10
 -14   1   3  134.55    6.74
 -14   1   3  137.59    6.52
 -14   1   3  131.38    7.11
 -14   1   6   59.93    4.03
 -14   1   6   60.17    4.27
  13 -14   6   64.74    4.49
 -14   1   6   63.91    4.85
 -14   1   6   56.26    5.03
 -14   1   9   39.53    3.62
  13 -14   9   36.06    3.78
 -14   1   9   34.03    4.50
 -14   1   9   37.56    4.31
 -14   1   9   34.34    4.23
  13 -14  12  230.01    9.55
 -14   1  12  234.83    9.85
 -14   1  12  249.88   10.02
 -14   1  12  241.01    9.64
 -14   1  15  236.70    9.80
   1  13  15  248.27   10.15
 -14   1  15  242.39    9.47
 -14   1  18  377.91   11.53
   1  13  18  375.58   11.89
 -14   1  18  368.69   11.99
 -14   1  18  355.98   10.56
 -14   1  21   32.61    3.11
  13 -14  21   25.08    2.68
   1  13  21   38.97    3.45
 -14   1  21   32.88    3.52
 -14   1  24   78.54    3.43
 -13   0 -22    9.95    2.79
 -13   0 -19  359.11   12.42
 -13   0 -13   74.33    6.15
 -13   0 -10   16.76    3.12
 -13   0 -10   22.75    3.95
 -13   0  -7  954.30   21.48
 -13   0  -7  916.99   21.09
 -13   0  -7  873.40   22.67
 -13   0  -7  880.98   22.49
 -13   0  -4  624.02   15.68
 -13   0  -4  622.00   15.76
 -13   0  -4  601.28   16.64
 -13   0  -1  811.30   20.37
   0  13  -1  869.54   20.43
 -13   0  -1  837.26   19.71
 -13   0  -1  819.44   19.70
 -13   0   2   45.80    4.04
   0  13   2   47.98    4.45
 -13   0   2   44.58    4.06
 -13   0   2   41.39    3.79
 -13   0   5  108.15    5.39
 -13   0   5  115.19    5.93
   0  13   5  104.25    6.26
  13 -13   5  127.94    5.79
 -13   0   5  115.78    6.61
 -13   0   5  113.35    6.11
 -13   0   8   38.80    3.66
 -13   0   8   52.00    4.07
  13 -13   8   39.55    3.75
 -13   0   8   38.62    4.34
 -13   0   8   36.52    4.15
 -13   0   8   40.64    4.47
 -13   0  11  778.39   19.74
 -13   0  11  779.32   20.21
  13 -13  11  809.99   20.45
 -13   0  11  794.78   20.67
 -13   0  14 1230.30   28.51
 -13   0  14 1252.46   28.95
 -13   0  14 1243.97   28.75
 -13   0  17   35.73    4.51
  13 -13  17   23.93    3.48
 -13   0  17   39.48    4.62
 -13   0  17   36.78    4.47
 -13   0  20   58.75    4.31
 -13   0  20   62.55    4.72
 -13   0  20   56.58    4.06
 -13   0  23   48.05    3.45
 -12  -1 -23    3.00    1.30
 -12  -1 -23    3.45    2.40
 -12  -1 -20  325.12   11.44
 -12  -1 -20  293.87    8.81
 -12  -1 -17   11.97    2.49
 -12  -1 -17   10.88    3.72
 -12  -1 -14  107.15    5.58
 -12  -1 -11  153.24    6.99
 -12  -1 -11  143.60    8.04
 -12  -1 -11  134.75    7.51
 -12  -1  -8  532.90   14.40
 -12  -1  -8  543.52   14.57
 -12  -1  -8  500.20   15.54
 -12  -1  -5 1363.44   28.06
 -12  -1  -5 1312.58   27.89
 -12  -1  -5 1271.65   28.81
 -12  -1  -2 1491.09   32.21
 -12  -1  -2 1490.96   31.35
  -1  13  -2 1551.35   32.09
 -12  -1  -2 1481.25   31.31
 -12  -1   1 2091.71   42.38
 -12  -1   1 2090.39   41.74
  -1  13   1 2113.71   42.37
 -12  -1   1 2103.21   41.70
 -12  -1   1 2092.90   42.73
  13 -12   4   13.41    2.17
 -12  -1   4   16.22    3.00
  -1  13   4   13.42    3.13
 -12  -1   4   13.34    2.96
 -12  -1   7  174.02    7.10
 -12  -1   7  167.08    7.27
 -12  -1   7  167.84    7.52
  13 -12   7  187.27    7.26
  -1  13   7  171.63    7.93
 -12  -1   7  169.05    7.55
 -12  -1   7  173.93    8.10
 -12  -1  10  313.92   10.44
 -12  -1  10  291.34   10.04
  13 -12  10  302.53   10.55
 -12  -1  10  277.73   10.33
 -12  -1  10  296.18   11.12
 -12  -1  13  565.68   15.89
 -12  -1  13  534.85   15.00
 -12  -1  13  561.25   15.93
  13 -12  13  525.91   15.91
 -12  -1  13  573.78   16.22
 -12  -1  16 1137.24   26.24
 -12  -1  16 1121.74   26.81
 -12  -1  19  203.15    7.81
 -12  -1  19  190.40    8.28
 -12  -1  19  196.86    8.12
  -1  13  22   75.99    4.48
 -12  -1  22   80.46    4.71
 -12  -1  22   68.00    3.93
 -11  -2 -24   79.68    3.36
 -11  -2 -24   99.47    4.71
 -11  -2 -21  421.88   13.08
 -11  -2 -21  386.24   10.78
 -11  -2 -18   51.82    5.36
 -11  -2 -18   44.63    3.87
 -11  -2 -15  145.02    6.64
 -11  -2 -15  137.08    6.39
 -11  -2 -12  147.17    6.88
 -11  -2 -12  131.34    6.59
 -11  -2 -12  130.15    6.10
 -11  -2 -12  124.17    5.90
 -11  -2 -12  133.25    7.53
 -11  -2  -9   56.63    5.00
 -11  -2  -9   53.86    4.50
 -11  -2  -9   47.29    4.29
 -11  -2  -6  322.38   10.93
 -11  -2  -6  311.21   10.25
 -11  -2  -6  330.66   10.50
 -11  -2  -3  177.82    7.29
 -11  -2  -3  183.53    7.24
 -11  -2   0  251.44    9.05
  -2  13   0  265.57    9.39
 -11  -2   0  254.74    8.79
 -11  -2   0  265.27    8.87
 -11  -2   0  247.83    9.29
 -11  -2   3   97.80    4.92
 -11  -2   3  101.46    5.55
 -11  -2   3  115.50    5.79
  -2  13   3   97.06    5.88
 -11  -2   3   98.12    5.28
 -11  -2   3  103.71    5.99
 -11  -2   6   12.69    2.37
 -11  -2   6   13.49    2.65
  13 -11   6   11.16    2.09
  -2  13   6   15.61    3.15
 -11  -2   6    9.19    3.06
 -11  -2   9   82.42    5.09
  13 -11   9   83.29    5.05
 -11  -2   9   79.73    5.44
  -2  13   9   84.44    5.68
 -11  -2   9   94.07    5.69
 -11  -2  12   45.52    4.24
 -11  -2  12   48.96    4.23
 -11  -2  12   45.84    4.67
  13 -11  12   47.80    4.39
 -11  -2  12   41.61    4.60
 -11  -2  15  248.23    9.53
  -2  13  15  253.74   10.25
 -11  -2  15  243.94    9.83
 -11  -2  18  163.20    7.29
  -2  13  18  158.28    7.76
 -11  -2  18  161.61    7.80
 -11  -2  21   19.83    3.33
  13 -11  21   18.66    2.80
  -2  13  21   27.56    3.39
 -11  -2  21   19.41    3.52
  -2  13  24  195.61    5.82
 -11  -2  24  212.65    6.27
 -10  -3 -25    2.03    1.23
 -10  -3 -25    1.64    1.70
 -10  -3 -22  134.66    6.74
 -10  -3 -22  124.63    5.47
 -10  -3 -19    3.09    2.57
 -10  -3 -19    4.43    3.54
 -10  -3 -16  180.35    7.79
 -10  -3 -16  184.28    9.26
 -10  -3 -13    9.14    3.14
 -10  -3 -13    6.06    2.63
 -10  -3 -13    7.73    2.22
 -10  -3 -13   12.52    3.59
 -10  -3 -10  242.39    9.05
 -10  -3 -10  237.98    8.98
 -10  -3 -10  219.26    8.13
 -10  -3 -10  211.74    7.52
 -10  -3 -10  233.88    9.43
 -10  -3  -7  246.69    9.36
 -10  -3  -7  242.40    8.82
 -10  -3  -7  242.69    8.87
 -10  -3  -4  101.57    5.72
 -10  -3  -4  105.10    5.58
 -10  -3  -4  112.04    5.71
 -10  -3  -1  189.01    7.29
 -10  -3  -1  187.87    7.29
 -10  -3  -1  185.86    7.59
 -10  -3   2  406.24   11.25
 -10  -3   2  414.60   12.07
  -3  13   2  399.11   12.21
 -10  -3   2  398.81   11.54
 -10  -3   2  423.27   11.83
 -10  -3   2  404.62   12.18
 -10  -3   5  555.73   14.20
 -10  -3   5  563.30   14.90
 -10  -3   5  531.30   14.37
  -3  13   5  551.16   15.02
 -10  -3   5  560.99   15.40
 -10  -3   8  334.13   10.70
 -10  -3   8  319.88   10.25
 -10  -3   8  308.49   10.22
  -3  13   8  300.13   10.53
  13 -10   8  322.93   10.08
 -10  -3   8  305.85   10.36
 -10  -3  11   56.61    4.54
 -10  -3  11   62.47    4.79
 -10  -3  11   53.09    4.51
  13 -10  11   51.73    4.30
  -3  13  11   53.23    4.86
 -10  -3  11   52.06    4.60
 -10  -3  14  278.04   10.47
  -3  13  14  299.86   10.60
 -10  -3  14  276.55   10.18
 -10  -3  14  284.86   10.20
  13 -10  14  247.62   10.30
 -10  -3  14  286.06   10.61
  -3  13  14  294.36   11.10
 -10  -3  17  269.28    9.70
  -3  13  17  278.86   10.67
 -10  -3  17  259.19   10.15
  -3  13  20  205.45    8.12
 -10  -3  20  191.44    7.96
  -3  13  23   68.61    4.08
 -10  -3  23   75.82    4.21
 -10  -3  23   68.47    4.35
  -9  -4 -26   28.85    1.88
  -9  -4 -23   11.59    2.35
  -9  -4 -23   15.03    3.03
  -9  -4 -20  127.98    7.41
  -9  -4 -20  110.07    6.00
  -9  -4 -17   12.68    3.18
  -9  -4 -14  757.84   19.13
  -9  -4 -14  739.16   19.63
  -9  -4 -11  904.19   21.70
  -9  -4 -11  883.45   21.58
  -9  -4 -11  897.43   21.31
  -9  -4 -11  879.92   21.93
  -9  -4  -8  838.69   20.13
  -9  -4  -8  832.74   20.12
  -9  -4  -8  827.08   19.68
  -9  -4  -8  835.99   20.44
  -9  -4  -5  183.38    7.63
  -4  13  -5  195.11    6.78
  -9  -4  -5  182.48    6.03
  -9  -4  -5  199.69    7.68
  -4  13  -5  195.52    8.14
  -9  -4  -5  186.53    7.50
  -9  -4  -2    5.22    2.41
  -4  13  -2    8.61    3.63
  -9  -4  -2    4.32    2.12
  -9  -4   1 1104.95   23.55
  -9  -4   1 1081.37   23.78
  -9  -4   1 1093.85   24.33
  -9  -4   4   12.99    2.35
  -9  -4   4    7.33    2.55
  -9  -4   4    6.69    2.44
  -4  13   4    7.41    3.37
  -9  -4   4   10.12    2.60
  -9  -4   4    8.32    2.97
  -9  -4   7    8.33    2.27
  -9  -4   7    9.90    2.75
  13  -9   7   11.77    2.11
  -9  -4   7    6.81    2.55
  -9  -4   7    5.56    2.67
  -9  -4  10  382.56   11.93
  -4  13  10  347.40   11.55
  13  -9  10  365.53   11.47
  -9  -4  10  358.55   11.18
  -9  -4  10  371.00   11.60
  -4  13  13  526.34   14.52
  -9  -4  13  475.18   14.28
  -9  -4  13  462.35   13.60
  -9  -4  13  480.49   14.18
  -4  13  13  524.83   14.28
  -9  -4  13  490.17   12.80
  -4  13  13  469.09   14.66
  13  -9  16   12.94    2.90
  -9  -4  16   16.13    3.83
  -9  -4  16   15.04    3.48
  -4  13  16   19.74    3.81
  -9  -4  16   15.79    2.99
  -4  13  19  306.24   10.49
  -9  -4  19  312.20   10.41
  -9  -4  19  286.12    8.88
  -9  -4  22   96.10    5.06
  -9  -4  22   93.54    4.13
  -4  13  25   93.37    3.67
  -9  -4  25   83.96    3.82
  -8  -5 -24   36.15    3.39
  -8  -5 -24   33.36    2.98
  -8  -5 -21  261.32   10.11
  -8  -5 -21  244.03    8.86
  -8  -5 -18  881.64   21.64
  -8  -5 -15   56.78    4.93
  -8  -5 -15   44.18    4.60
  -8  -5 -12   19.19    3.66
  -8  -5 -12   13.46    3.57
  -8  -5 -12   14.23    3.42
  -8  -5  -9   16.27    3.22
  -5  13  -9   12.93    4.60
  -8  -5  -9   14.25    3.43
  -8  -5  -9    9.25    2.81
  -5  13  -9   10.02    2.62
  -8  -5  -9   11.93    2.96
  -8  -5  -9   10.60    2.24
  -8  -5  -6   43.99    3.96
  -5  13  -6   43.96    5.16
  -8  -5  -6   41.74    3.87
  -5  13  -6   36.77    3.65
  -5  13  -6   43.42    3.53
  -8  -5  -6   49.63    4.08
  -8  -5  -6   41.05    3.00
  -5  13  -3  641.07   14.79
  -8  -5  -3  593.19   13.68
  -8  -5  -3  619.90   15.68
  -5  13  -3  606.59   16.08
  -8  -5  -3  604.31   15.41
  -8  -5   0  176.46    5.36
  -8  -5   0  174.58    7.06
  -5  13   0  172.09    7.51
  -8  -5   0  174.70    6.83
  -8  -5   3 1381.80   28.59
  -8  -5   3 1417.78   29.37
  -8  -5   3 1340.25   28.69
  -8  -5   3 1370.88   28.96
  -8  -5   3 1420.68   29.56
  -8  -5   6 1294.55   27.56
  -5  13   6 1332.40   27.83
  -8  -5   6 1287.62   27.80
  -8  -5   9  921.30   21.76
  -8  -5   9  903.93   21.14
  13  -8   9  929.75   21.05
  -8  -5   9  884.81   20.76
  -5  13   9  895.40   21.45
  -5  13   9  944.61   21.58
  -8  -5   9  911.51   19.97
  -8  -5   9  891.10   21.19
  -8  -5  12  175.28    7.62
  -5  13  12  201.21    7.97
  -8  -5  12  176.09    8.06
  13  -8  12  137.50    7.01
  -5  13  12  174.20    7.79
  -8  -5  12  165.62    7.15
  -8  -5  12  164.15    7.49
  -5  13  12  182.54    8.02
  -8  -5  12  184.62    6.96
  -5  13  12  169.78    8.03
  -8  -5  15   68.01    4.98
  -8  -5  15   71.44    5.47
  -5  13  15   82.72    5.33
  -8  -5  15   63.82    4.80
  -5  13  15   71.32    5.51
  -8  -5  15   67.86    5.20
  -8  -5  15   69.15    4.70
  -5  13  15   72.27    5.48
  -5  13  18  554.77   15.76
  -8  -5  18  530.84   14.29
  -8  -5  18  546.04   15.24
  -8  -5  21   97.64    5.29
  -8  -5  21   93.92    4.84
  -5  13  24   56.36    3.56
  -8  -5  24   46.24    2.73
  -7  -6 -25    5.08    1.85
  -7  -6 -25    3.84    1.89
  -7  -6 -22  298.75   10.43
  -7  -6 -22  282.20    9.47
  -7  -6 -19  269.40   10.06
  -7  -6 -16    7.00    3.50
  -7  -6 -13  581.28   16.29
  -7  -6 -13  531.67   15.30
  -6  13 -10  546.04   15.13
  -7  -6 -10  535.22   15.19
  -7  -6 -10  541.03   15.28
  -6  13 -10  537.86   13.62
  -7  -6 -10  535.47   14.76
  -7  -6 -10  519.33   13.87
  -7  -6 -10  541.11   15.21
  -6  13  -7  987.60   22.56
  -7  -6  -7  990.64   22.66
  -7  -6  -7  982.39   22.62
  -6  13  -7  982.02   21.21
  -7  -6  -7  994.64   22.39
  -7  -6  -7  966.75   21.22
  -7  -6  -7  954.77   22.40
  -7  -6  -7  928.49   20.95
  -6  13  -4  660.35   15.16
  -7  -6  -4  616.60   14.53
  -7  -6  -4  608.85   15.65
  -6  13  -4  600.97   16.16
  -6  13  -1  206.46    7.28
  -7  -6  -1  208.51    6.54
  -7  -6  -1  217.29    7.71
  -7  -6  -1  199.13    7.55
  -7  -6  -1  213.31    7.64
  -7  -6   2 1182.38   22.89
  -7  -6   2 1186.63   25.18
  -6  13   2 1139.49   25.48
  -7  -6   2 1143.69   24.83
  -7  -6   2 1100.55   24.61
  -7  -6   5   15.62    2.82
  -7  -6   5   18.51    2.60
  -7  -6   5   14.27    2.74
  -7  -6   5   16.54    2.72
  -7  -6   8   32.32    3.26
  -6  13   8   33.35    3.16
  -6  13   8   31.85    3.85
  -6  13   8   33.26    4.16
  -7  -6   8   33.96    3.04
  -7  -6   8   34.18    3.55
  -7  -6  11  556.74   15.61
  -6  13  11  593.49   15.19
  -7  -6  11  535.56   14.84
  -6  13  11  530.72   14.91
  -7  -6  11  513.70   14.10
  -6  13  11  571.10   15.64
  -7  -6  11  533.29   14.70
  -7  -6  11  553.42   14.07
  -6  13  11  534.60   15.47
  -6  13  14    4.15    2.22
  -7  -6  14    6.55    2.59
  -7  -6  14    2.13    2.83
  -7  -6  14    4.81    2.90
  -6  13  14    2.45    2.84
  -6  13  14    4.92    3.50
  -7  -6  14    3.58    2.58
  -6  13  17  488.75   14.47
  -7  -6  17  465.78   13.46
  -7  -6  17  468.22   13.77
  -6  13  17  465.69   14.63
  -6  13  20  260.49    9.06
  -7  -6  20  241.23    8.52
  -7  -6  20  246.12    8.47
  -6  13  23    4.34    2.57
  13  -7  23    5.16    2.10
  -7  -6  23    4.65    2.12
  -6  13  26    8.43    1.43
  -6  13  26   13.59    1.81
  -7  -6  26   10.30    1.87
  -6  -7 -26   23.27    2.12
  -7  13 -26   25.21    2.30
  -6  -7 -23    3.45    2.53
  -6  -7 -23    1.21    2.67
  -6  -7 -20  208.61    8.60
  -6  -7 -17  869.11   21.97
  -6  -7 -14  323.54   11.58
  -6  -7 -14  303.09   10.42
  -6  -7 -11   64.42    5.24
  -7  13 -11   63.40    5.69
  -6  -7 -11   64.03    5.35
  -7  13 -11   59.40    4.21
  -6  -7 -11   62.32    4.59
  -6  -7 -11   54.19    4.27
  -6  -7 -11   57.20    5.18
  -7  13  -8  404.73   12.32
  -6  -7  -8  383.96   12.13
  -6  -7  -8  394.88   12.26
  -7  13  -8  406.22   11.26
  -6  -7  -8  406.44   11.80
  -6  -7  -8  387.72   11.25
  -6  -7  -8  389.05   12.16
  -6  -7  -8  380.67   10.98
  -7  13  -5 2872.18   55.51
  -6  -7  -5 2750.25   55.38
  -6  -7  -5 3001.18   55.23
  -7  13  -5 2970.70   54.46
  -6  -7  -5 2896.86   54.37
  -7  13  -5 2817.61   55.16
  -6  -7  -5 2892.11   54.04
  -7  13  -2   77.75    4.59
  -6  -7  -2   78.99    4.11
  -6  -7  -2   77.04    4.59
  -7  13  -2   72.63    5.83
  -6  -7  -2   74.64    4.63
  -6  -7  -2   76.57    4.68
  -7  13   1   28.96    3.62
  -6  -7   1   28.13    2.63
  -6  -7   1   29.88    3.27
  -6  -7   1   24.91    2.95
  -7  13   1   27.56    4.40
  -6  -7   4  607.67   15.05
  -6  -7   4  628.83   13.85
  -6  -7   4  607.50   15.44
  -6  -7   4  586.14   15.01
  -6  -7   4  601.35   15.23
  -6  -7   7   42.00    3.66
  -6  -7   7   50.82    3.71
  -7  13   7   42.35    3.19
  -6  -7   7   42.77    3.92
  -7  13   7   37.25    4.30
  -6  -7   7   48.49    3.87
  -6  -7   7   42.66    3.32
  -7  13  10  123.23    5.61
  -6  -7  10  113.36    5.54
  -7  13  10   77.24    5.31
  -6  -7  10   79.91    4.83
  -6  -7  10   79.93    5.02
  -6  -7  10   84.39    4.75
  -7  13  10   82.17    5.94
  -7  13  10   85.92    5.38
  -6  -7  13  223.96    9.52
  -6  -7  13  224.38    8.80
  -7  13  13  248.72    9.08
  -7  13  13  226.11    8.79
  -7  13  13  250.86    9.39
  -6  -7  13  235.62    8.56
  -7  13  13  240.08    9.97
  -6  -7  13  225.30    8.66
  -6  -7  16  137.59    6.74
  -7  13  16  142.49    7.10
  -6  -7  16  140.85    6.80
  -7  13  16  156.69    8.14
  -7  13  19   80.17    5.12
  -6  -7  19   72.60    4.82
  -6  -7  19   75.49    5.04
  -7  13  22  187.67    7.41
  -6  -7  22  176.97    6.69
  -7  13  25  171.36    5.64
  -6  -7  25  169.20    5.28
  -7  13  25  180.27    6.02
  -5  -8 -24   22.40    2.82
  -5  -8 -18  166.10    8.15
  -8  13 -15  243.26    9.79
  -5  -8 -15  244.72   10.27
  -5  -8 -15  226.03    8.88
  -8  13 -15  235.75    8.62
  -5  -8 -12   10.43    3.68
  -8  13 -12   14.14    2.99
  -5  -8 -12    9.71    2.71
  -5  -8 -12    5.06    2.78
  -5  -8 -12   10.53    3.63
  -5  -8  -9  247.02    9.46
  -8  13  -9  234.19    8.31
  -5  -8  -9  244.19    8.59
  -5  -8  -9  230.02    8.50
  -5  -8  -9  233.88    9.33
  -5  -8  -9  238.18    8.30
  -5  -8  -6  906.34   21.90
  -5  -8  -6  920.18   22.09
  -8  13  -6  963.42   22.12
  -8  13  -6  992.19   21.32
  -5  -8  -6  967.20   21.43
  -5  -8  -6  938.71   21.23
  -5  -8  -6  939.93   22.24
  -5  -8  -6  936.46   20.86
  -8  13  -3  304.50   10.41
  -5  -8  -3  307.38   10.08
  -5  -8  -3  317.70   10.11
  -8  13  -3  305.71   10.14
  -8  13  -3  323.51    9.78
  -5  -8  -3  331.56    9.66
  -5  -8  -3  325.85    9.78
  -5  -8   0  186.11    7.24
  -8  13   0  186.72    8.12
  -8  13   0  199.82    7.27
  -5  -8   0  192.28    6.76
  -5  -8   0  194.48    7.19
  -8  13   3  459.27   13.60
  -5  -8   3  475.56   12.93
  -5  -8   3  499.68   12.93
  -5  -8   3  500.37   12.29
  -5  -8   3  500.46   13.12
  -8  13   3  485.76   13.53
  -8  13   6 1289.59   27.99
  -5  -8   6 1234.59   27.15
  -5  -8   6 1264.82   27.43
  -5  -8   6 1289.01   26.33
  -5  -8   6 1280.24   27.86
  -5  -8   6 1299.42   27.35
  -8  13   6 1308.40   28.39
  -5  -8   6 1295.98   26.76
  -8  13   9  112.66    6.21
  -5  -8   9  114.25    5.68
  -5  -8   9  109.16    6.12
  -8  13   9  128.23    5.59
  -5  -8   9  122.48    6.52
  -5  -8   9  103.48    5.54
  -8  13   9  121.86    7.05
  -5  -8   9  108.80    5.42
  -8  13  12  161.35    7.14
  -8  13  12  161.53    6.94
  -5  -8  12  156.03    6.96
  -5  -8  12  160.03    7.77
  -8  13  12  162.92    7.26
  -5  -8  12  155.61    6.88
  -5  -8  12  159.54    6.92
  -8  13  12  158.46    8.26
  -5  -8  15    6.63    2.66
  -8  13  15    4.29    2.35
  -5  -8  15   11.07    3.84
  -5  -8  15    6.65    2.71
  -5  -8  15   10.09    3.41
  -8  13  15   11.58    2.78
  -8  13  15   10.15    4.32
  -5  -8  15    6.46    2.82
  -5  -8  18  218.20    9.06
  -8  13  18  215.04    8.34
  -5  -8  18  212.09    8.45
  -8  13  18  224.26    9.64
  -8  13  21  192.93    8.16
  -5  -8  21  187.10    7.47
  -8  13  24   18.26    2.61
  -5  -8  24   16.07    2.50
  -4  -9 -25  136.78    4.69
  -4  -9 -25  157.82    5.36
  -4  -9 -22   52.24    4.24
  -4  -9 -13   19.73    3.45
  -9  13 -13   27.33    3.59
  -4  -9 -13   18.97    4.24
  -4  -9 -10  844.45   19.88
  -4  -9 -10  874.05   20.77
  -9  13 -10  894.53   20.54
  -4  -9 -10  878.41   21.98
  -4  -9 -10  853.47   20.23
  -4  -9  -7   94.04    5.96
  -4  -9  -7   99.00    5.83
  -9  13  -7   98.27    5.19
  -4  -9  -7  100.94    5.17
  -4  -9  -7   95.18    5.48
  -4  -9  -7  103.25    6.09
  -4  -9  -7  109.63    5.36
  -4  -9  -4  286.85    9.92
  -9  13  -4  290.77   10.13
  -4  -9  -4  283.79    9.78
  -9  13  -4  305.75    9.46
  -4  -9  -4  297.08    9.44
  -4  -9  -4  296.87    9.21
  -9  13  -4  280.89    9.91
  -4  -9  -4  291.29    8.93
  -9  13  -1 1599.67   33.83
  -4  -9  -1 1568.53   33.57
  -4  -9  -1 1611.45   33.54
  -9  13  -1 1710.72   33.41
  -4  -9  -1 1667.58   33.15
  -4  -9  -1 1646.08   33.04
  -9  13  -1 1591.47   33.80
  -4  -9  -1 1679.82   32.52
  -4  -9   2   11.67    2.50
  -4  -9   2   11.90    2.43
  -4  -9   2    4.88    2.50
  -4  -9   2   14.23    2.65
[truncated: 262,369 more chars]
